# Supplementary material for: Accurate Long-Read RNA Sequencing Analysis Reveals the Key Pathways and Candidate Genes under Drought Stress in the Seed Germination Stage in Faba Bean
Source: Int J Mol Sci. 2024 Aug 15;25(16):8875. doi: 10.3390/ijms25168875 (PMC11354372; doi:10.3390/ijms25168875)
Supplement: Supplementary file 1 [file ijms-25-08875-s001.zip]

Archive with 20 entries (18 files):
- Supplementary Figures/
- Supplementary Figures/Fig S4.jpg
- Supplementary Figures/Fig S5.pdf
- Supplementary Figures/figure captions.pdf
- Supplementary Figures/Figure S1.jpg
- Supplementary Figures/Figure S2.jpg
- Supplementary Figures/Figure S3.pdf
- Supplementary Figures/Figure S6.jpg
- Supplementary tables-revised/
- Supplementary tables-revised/Table S1.pdf
- Supplementary tables-revised/Table S10.pdf
- Supplementary tables-revised/Table S11.pdf
- Supplementary tables-revised/Table S2.pdf
- Supplementary tables-revised/Table S3.xlsx
- Supplementary tables-revised/Table S4.pdf
- Supplementary tables-revised/Table S5.pdf
- Supplementary tables-revised/Table S6.xlsx
- Supplementary tables-revised/Table S7.xlsx
- Supplementary tables-revised/Table S8.xlsx
- Supplementary tables-revised/Table S9.xlsx
