# Supplementary material for: Accurate Long-Read RNA Sequencing Analysis Reveals the Key Pathways and Candidate Genes under Drought Stress in the Seed Germination Stage in Faba Bean
Source: Int J Mol Sci. 2024 Aug 15;25(16):8875. doi: 10.3390/ijms25168875 (PMC11354372; doi:10.3390/ijms25168875)
Supplement: Supplementary file 1 [file ijms-25-08875-s001.zip › Supplementary tables-revised/Table S3.xlsx]

## Sheet: Mapped
Table S3 The unigenes macthed to the reference genome
Mapped
unigene	transcriptID	exact match length	unigene_length	unigen_persent	trans_len	trans_persent
TRINITY_DN1_c0_g1	Vfaba.Tiffany.R1.2g097640.1	6459	7023	0.92	6465	0.999
TRINITY_DN2_c0_g1	Vfaba.Tiffany.R1.5g083560.1	4007	5373	0.746	4008	1
TRINITY_DN3_c0_g1	Vfaba.Tiffany.R1.3g046080.1	4524	5242	0.863	4539	0.997
TRINITY_DN4_c0_g1	Vfaba.Tiffany.R1.1g193680.1	4408	5038	0.875	4422	0.997
TRINITY_DN6_c0_g1	Vfaba.Tiffany.R1.6g139000.1	4217	4850	0.869	4233	0.996
TRINITY_DN5_c0_g1	Vfaba.Tiffany.R1.4g052840.1	4435	4845	0.915	4443	0.998
TRINITY_DN7_c0_g1	Vfaba.Tiffany.R1.1g212400.1	1509	4791	0.315	2988	0.505
TRINITY_DN8_c0_g1	Vfaba.Tiffany.R1.5g110960.1	2558	4749	0.539	3789	0.675
TRINITY_DN9_c0_g1	Vfaba.Tiffany.R1.1g106080.1	4119	4684	0.879	4131	0.997
TRINITY_DN10_c0_g1	Vfaba.Tiffany.R1.4g171920.1	3453	4632	0.745	3459	0.998
TRINITY_DN11_c0_g1	Vfaba.Tiffany.R1.3g024680.1	2174	4572	0.476	4125	0.527
TRINITY_DN12_c0_g1	Vfaba.Tiffany.R1.2g140960.1	652	4528	0.144	2625	0.248
TRINITY_DN13_c0_g1	Vfaba.Tiffany.R1.1g247280.1	3574	4451	0.803	3588	0.996
TRINITY_DN15_c0_g1	Vfaba.Tiffany.R1.1g020880.1	3556	4425	0.804	4044	0.879
TRINITY_DN16_c0_g1	Vfaba.Tiffany.R1.5g112560.1	3997	4423	0.904	4017	0.995
TRINITY_DN14_c0_g1	Vfaba.Tiffany.R1.Ung039600.1	1260	4422	0.285	1527	0.825
TRINITY_DN21_c0_g1	Vfaba.Tiffany.R1.3g025720.1	1948	4385	0.444	2964	0.657
TRINITY_DN22_c0_g1	Vfaba.Tiffany.R1.1g234440.2	3977	4352	0.914	3984	0.998
TRINITY_DN23_c0_g1	Vfaba.Tiffany.R1.1g130160.1	4124	4340	0.95	4134	0.998
TRINITY_DN26_c0_g1	Vfaba.Tiffany.R1.1g077200.2	3970	4323	0.918	3981	0.997
TRINITY_DN29_c0_g1	Vfaba.Tiffany.R1.4g008680.1	571	4266	0.134	735	0.777
TRINITY_DN31_c0_g1	Vfaba.Tiffany.R1.1g053040.1	2134	4254	0.502	3684	0.579
TRINITY_DN28_c0_g1	Vfaba.Tiffany.R1.3g060400.1	3776	4248	0.889	3792	0.996
TRINITY_DN30_c0_g1	Vfaba.Tiffany.R1.Ung038080.1	1876	4240	0.442	3504	0.535
TRINITY_DN32_c0_g1	Vfaba.Tiffany.R1.5g146960.1	1951	4225	0.462	3348	0.583
TRINITY_DN35_c0_g1	Vfaba.Tiffany.R1.6g000520.1	3650	4213	0.866	3657	0.998
TRINITY_DN36_c0_g1	Vfaba.Tiffany.R1.6g056320.1	1870	4198	0.445	1878	0.996
TRINITY_DN34_c0_g1	Vfaba.Tiffany.R1.1g321760.1	3751	4194	0.894	3759	0.998
TRINITY_DN37_c0_g1	Vfaba.Tiffany.R1.1g120360.2	2327	4177	0.557	3828	0.608
TRINITY_DN33_c0_g1	Vfaba.Tiffany.R1.6g042400.2	3086	4173	0.74	3669	0.841
TRINITY_DN20_c0_g1	Vfaba.Tiffany.R1.5g053520.1	3465	4154	0.834	3471	0.998
TRINITY_DN39_c0_g1	Vfaba.Tiffany.R1.3g076960.1	3057	4147	0.737	3207	0.953
TRINITY_DN38_c0_g1	Vfaba.Tiffany.R1.6g117720.1	3281	4127	0.795	3291	0.997
TRINITY_DN41_c0_g1	Vfaba.Tiffany.R1.1g247320.1	3476	4116	0.845	3483	0.998
TRINITY_DN43_c0_g1	Vfaba.Tiffany.R1.5g116120.1	1187	4109	0.289	1188	0.999
TRINITY_DN42_c0_g1	Vfaba.Tiffany.R1.3g001280.1	3629	4107	0.884	3642	0.996
TRINITY_DN54_c0_g1	Vfaba.Tiffany.R1.6g080800.1	3798	4102	0.926	3798	1
TRINITY_DN45_c0_g1	Vfaba.Tiffany.R1.5g147520.1	3832	4098	0.935	3834	0.999
TRINITY_DN49_c0_g1	Vfaba.Tiffany.R1.5g143840.1	3570	4089	0.873	3576	0.998
TRINITY_DN50_c0_g1	Vfaba.Tiffany.R1.6g042400.2	3664	4075	0.899	3669	0.999
TRINITY_DN51_c0_g1	Vfaba.Tiffany.R1.1g233560.2	3430	4065	0.844	3438	0.998
TRINITY_DN52_c0_g1	Vfaba.Tiffany.R1.5g084160.1	593	4055	0.146	1095	0.542
TRINITY_DN53_c0_g1	Vfaba.Tiffany.R1.3g024680.1	2131	4043	0.527	4125	0.517
TRINITY_DN55_c0_g1	Vfaba.Tiffany.R1.5g132280.1	972	4039	0.241	3393	0.286
TRINITY_DN57_c0_g1	Vfaba.Tiffany.R1.3g002640.1	3106	4031	0.771	3108	0.999
TRINITY_DN59_c0_g1	Vfaba.Tiffany.R1.5g142120.1	1330	4020	0.331	1467	0.907
TRINITY_DN60_c0_g1	Vfaba.Tiffany.R1.1g049480.1	3608	4017	0.898	3618	0.997
TRINITY_DN56_c0_g1	Vfaba.Tiffany.R1.4g183920.2	3420	3989	0.857	3420	1
TRINITY_DN62_c0_g1	Vfaba.Tiffany.R1.2g080080.1	2693	3981	0.676	3585	0.751
TRINITY_DN65_c0_g1	Vfaba.Tiffany.R1.1g208560.1	3366	3980	0.846	3369	0.999
TRINITY_DN63_c0_g1	Vfaba.Tiffany.R1.5g107440.1	3170	3979	0.797	3177	0.998
TRINITY_DN73_c0_g1	Vfaba.Tiffany.R1.1g389880.1	1757	3973	0.442	2442	0.719
TRINITY_DN69_c0_g1	Vfaba.Tiffany.R1.4g179080.1	3150	3964	0.795	3153	0.999
TRINITY_DN70_c0_g1	Vfaba.Tiffany.R1.1g053400.1	3005	3960	0.759	3270	0.919
TRINITY_DN75_c0_g1	Vfaba.Tiffany.R1.3g191520.1	3584	3947	0.908	3588	0.999
TRINITY_DN64_c0_g1	Vfaba.Tiffany.R1.2g017360.1	3226	3947	0.817	3231	0.998
TRINITY_DN72_c0_g1	Vfaba.Tiffany.R1.1g055960.2	3173	3947	0.804	3183	0.997
TRINITY_DN74_c0_g1	Vfaba.Tiffany.R1.4g128840.1	3608	3932	0.918	3630	0.994
TRINITY_DN67_c0_g1	Vfaba.Tiffany.R1.6g103040.1	1728	3929	0.44	2532	0.682
TRINITY_DN84_c0_g1	Vfaba.Tiffany.R1.1g286480.2	3595	3919	0.917	3609	0.996
TRINITY_DN80_c0_g1	Vfaba.Tiffany.R1.4g093440.1	2808	3914	0.717	2820	0.996
TRINITY_DN79_c0_g1	Vfaba.Tiffany.R1.2g059240.1	3153	3914	0.806	3165	0.996
TRINITY_DN82_c0_g1	Vfaba.Tiffany.R1.2g203080.1	1921	3913	0.491	3300	0.582
TRINITY_DN76_c0_g1	Vfaba.Tiffany.R1.3g168160.1	3550	3912	0.907	3558	0.998
TRINITY_DN89_c0_g1	Vfaba.Tiffany.R1.2g124920.1	2146	3901	0.55	2670	0.804
TRINITY_DN85_c0_g1	Vfaba.Tiffany.R1.6g027480.1	2624	3897	0.673	2997	0.876
TRINITY_DN83_c0_g1	Vfaba.Tiffany.R1.6g049440.1	3416	3895	0.877	3429	0.996
TRINITY_DN87_c0_g1	Vfaba.Tiffany.R1.6g054600.1	3530	3868	0.913	3543	0.996
TRINITY_DN91_c0_g1	Vfaba.Tiffany.R1.4g031760.1	2351	3867	0.608	3126	0.752
TRINITY_DN90_c0_g1	Vfaba.Tiffany.R1.3g166760.1	2170	3865	0.561	4899	0.443
TRINITY_DN88_c0_g1	Vfaba.Tiffany.R1.1g234080.2	3550	3863	0.919	3573	0.994
TRINITY_DN94_c0_g1	Vfaba.Tiffany.R1.2g111480.1	3271	3854	0.849	3279	0.998
TRINITY_DN93_c0_g1	Vfaba.Tiffany.R1.6g139400.1	3565	3852	0.925	3570	0.999
TRINITY_DN100_c0_g1	Vfaba.Tiffany.R1.5g000200.1	3628	3842	0.944	7071	0.513
TRINITY_DN99_c0_g1	Vfaba.Tiffany.R1.4g043000.1	3399	3832	0.887	3402	0.999
TRINITY_DN101_c0_g1	Vfaba.Tiffany.R1.6g109040.1	3265	3830	0.852	3270	0.998
TRINITY_DN108_c0_g1	Vfaba.Tiffany.R1.3g192520.1	3259	3824	0.852	3267	0.998
TRINITY_DN118_c0_g1	Vfaba.Tiffany.R1.1g046840.2	3070	3821	0.803	3075	0.998
TRINITY_DN106_c0_g1	Vfaba.Tiffany.R1.1g014680.1	3102	3820	0.812	3105	0.999
TRINITY_DN105_c0_g1	Vfaba.Tiffany.R1.3g004560.1	2692	3813	0.706	2697	0.998
TRINITY_DN110_c0_g1	Vfaba.Tiffany.R1.3g076720.1	3378	3811	0.886	3411	0.99
TRINITY_DN68_c0_g1	Vfaba.Tiffany.R1.5g126720.1	3411	3805	0.896	3417	0.998
TRINITY_DN114_c0_g1	Vfaba.Tiffany.R1.5g138120.1	3222	3804	0.847	3246	0.993
TRINITY_DN103_c0_g1	Vfaba.Tiffany.R1.6g100960.1	2224	3776	0.589	3351	0.664
TRINITY_DN134_c0_g1	Vfaba.Tiffany.R1.2g150200.1	1558	3770	0.413	2214	0.704
TRINITY_DN126_c0_g1	Vfaba.Tiffany.R1.5g041800.1	3025	3767	0.803	3030	0.998
TRINITY_DN128_c0_g1	Vfaba.Tiffany.R1.1g269360.1	3363	3760	0.894	3381	0.995
TRINITY_DN116_c0_g1	Vfaba.Tiffany.R1.2g039480.1	3270	3756	0.871	3276	0.998
TRINITY_DN120_c0_g1	Vfaba.Tiffany.R1.5g146360.2	563	3752	0.15	1653	0.341
TRINITY_DN117_c0_g1	Vfaba.Tiffany.R1.3g005320.1	3434	3748	0.916	3534	0.972
TRINITY_DN112_c0_g1	Vfaba.Tiffany.R1.6g129720.1	3230	3741	0.863	3246	0.995
TRINITY_DN125_c0_g1	Vfaba.Tiffany.R1.1g335400.1	3255	3741	0.87	3255	1
TRINITY_DN129_c0_g1	Vfaba.Tiffany.R1.1g339680.1	1930	3729	0.518	1941	0.994
TRINITY_DN130_c0_g1	Vfaba.Tiffany.R1.1g181760.1	1672	3724	0.449	3519	0.475
TRINITY_DN123_c0_g1	Vfaba.Tiffany.R1.2g204920.1	2432	3714	0.655	2484	0.979
TRINITY_DN133_c0_g1	Vfaba.Tiffany.R1.5g150200.1	1138	3713	0.306	1143	0.996
TRINITY_DN136_c0_g1	Vfaba.Tiffany.R1.Ung016520.1	3045	3711	0.821	3045	1
TRINITY_DN138_c0_g1	Vfaba.Tiffany.R1.3g057080.1	1761	3709	0.475	3414	0.516
TRINITY_DN131_c0_g1	Vfaba.Tiffany.R1.1g306200.1	399	3703	0.108	645	0.619
TRINITY_DN139_c0_g1	Vfaba.Tiffany.R1.2g005840.1	696	3699	0.188	1728	0.403
TRINITY_DN145_c0_g1	Vfaba.Tiffany.R1.4g030400.1	3323	3692	0.9	3339	0.995
TRINITY_DN142_c0_g1	Vfaba.Tiffany.R1.6g097960.2	1228	3690	0.333	2970	0.413
TRINITY_DN140_c0_g1	Vfaba.Tiffany.R1.5g086920.1	2843	3690	0.77	2907	0.978
TRINITY_DN144_c0_g1	Vfaba.Tiffany.R1.4g093520.1	2799	3687	0.759	2805	0.998
TRINITY_DN141_c0_g1	Vfaba.Tiffany.R1.5g058680.1	3399	3687	0.922	3423	0.993
TRINITY_DN151_c0_g1	Vfaba.Tiffany.R1.2g197360.1	3381	3684	0.918	3387	0.998
TRINITY_DN146_c0_g1	Vfaba.Tiffany.R1.4g094320.1	2162	3679	0.588	2385	0.906
TRINITY_DN148_c0_g1	Vfaba.Tiffany.R1.2g113080.1	1626	3671	0.443	2856	0.569
TRINITY_DN149_c0_g1	Vfaba.Tiffany.R1.2g049280.1	3249	3668	0.886	3252	0.999
TRINITY_DN147_c0_g1	Vfaba.Tiffany.R1.4g152320.1	2515	3665	0.686	2565	0.981
TRINITY_DN153_c0_g1	Vfaba.Tiffany.R1.3g175800.1	2336	3661	0.638	3093	0.755
TRINITY_DN155_c0_g1	Vfaba.Tiffany.R1.3g064360.1	3030	3657	0.829	3036	0.998
TRINITY_DN152_c0_g1	Vfaba.Tiffany.R1.1g202040.1	2228	3656	0.609	2865	0.778
TRINITY_DN168_c0_g1	Vfaba.Tiffany.R1.3g078120.1	1668	3655	0.456	2307	0.723
TRINITY_DN157_c0_g1	Vfaba.Tiffany.R1.3g012720.1	3314	3645	0.909	3321	0.998
TRINITY_DN164_c0_g1	Vfaba.Tiffany.R1.4g038480.1	2333	3640	0.641	2946	0.792
TRINITY_DN162_c0_g1	Vfaba.Tiffany.R1.Ung035360.1	1330	3637	0.366	2928	0.454
TRINITY_DN160_c0_g1	Vfaba.Tiffany.R1.6g035800.1	3330	3636	0.916	3339	0.997
TRINITY_DN178_c0_g1	Vfaba.Tiffany.R1.6g151280.1	2006	3632	0.552	2931	0.684
TRINITY_DN184_c0_g1	Vfaba.Tiffany.R1.1g231240.1	3064	3628	0.845	3072	0.997
TRINITY_DN169_c0_g1	Vfaba.Tiffany.R1.1g400440.1	2677	3627	0.738	3693	0.725
TRINITY_DN166_c0_g1	Vfaba.Tiffany.R1.4g068400.2	1916	3625	0.529	1920	0.998
TRINITY_DN165_c0_g1	Vfaba.Tiffany.R1.5g138480.2	3123	3625	0.862	3135	0.996
TRINITY_DN175_c0_g1	Vfaba.Tiffany.R1.2g166760.1	3204	3614	0.887	3228	0.993
TRINITY_DN174_c0_g1	Vfaba.Tiffany.R1.1g039440.1	2936	3610	0.813	2940	0.999
TRINITY_DN177_c0_g1	Vfaba.Tiffany.R1.3g154720.1	2242	3607	0.622	2316	0.968
TRINITY_DN171_c0_g1	Vfaba.Tiffany.R1.Ung008320.1	1946	3600	0.541	3105	0.627
TRINITY_DN182_c0_g1	Vfaba.Tiffany.R1.Ung027800.1	3009	3596	0.837	3018	0.997
TRINITY_DN170_c0_g1	Vfaba.Tiffany.R1.5g005480.1	3366	3595	0.936	4287	0.785
TRINITY_DN161_c0_g1	Vfaba.Tiffany.R1.3g192560.2	2897	3592	0.807	3129	0.926
TRINITY_DN179_c0_g1	Vfaba.Tiffany.R1.1g001400.1	1648	3584	0.46	2871	0.574
TRINITY_DN183_c0_g1	Vfaba.Tiffany.R1.1g277080.1	3016	3583	0.842	3150	0.957
TRINITY_DN185_c0_g1	Vfaba.Tiffany.R1.6g013360.1	965	3583	0.269	969	0.996
TRINITY_DN196_c0_g1	Vfaba.Tiffany.R1.1g029800.3	1706	3575	0.477	2910	0.586
TRINITY_DN163_c0_g1	Vfaba.Tiffany.R1.4g056680.1	2729	3574	0.764	3132	0.871
TRINITY_DN187_c0_g1	Vfaba.Tiffany.R1.4g119680.1	3353	3567	0.94	3363	0.997
TRINITY_DN202_c0_g1	Vfaba.Tiffany.R1.1g376160.1	3202	3563	0.899	3213	0.997
TRINITY_DN191_c0_g1	Vfaba.Tiffany.R1.1g223920.1	2395	3558	0.673	3309	0.724
TRINITY_DN193_c0_g1	Vfaba.Tiffany.R1.4g047760.1	3189	3556	0.897	3201	0.996
TRINITY_DN192_c0_g1	Vfaba.Tiffany.R1.5g033120.1	2631	3552	0.741	2637	0.998
TRINITY_DN194_c0_g1	Vfaba.Tiffany.R1.1g405880.1	3140	3549	0.885	3147	0.998
TRINITY_DN197_c0_g1	Vfaba.Tiffany.R1.5g012040.1	3065	3540	0.866	3075	0.997
TRINITY_DN200_c0_g1	Vfaba.Tiffany.R1.2g075640.1	2121	3539	0.599	2124	0.999
TRINITY_DN203_c0_g1	Vfaba.Tiffany.R1.1g001960.1	3378	3539	0.955	3393	0.996
TRINITY_DN199_c0_g1	Vfaba.Tiffany.R1.4g002840.1	2690	3539	0.76	2772	0.97
TRINITY_DN113_c0_g1	Vfaba.Tiffany.R1.1g003320.1	2755	3537	0.779	2760	0.998
TRINITY_DN181_c0_g1	Vfaba.Tiffany.R1.1g401000.1	2646	3533	0.749	2661	0.994
TRINITY_DN208_c0_g1	Vfaba.Tiffany.R1.3g096040.1	3115	3518	0.885	3123	0.997
TRINITY_DN206_c0_g1	Vfaba.Tiffany.R1.4g136320.1	1970	3512	0.561	3105	0.634
TRINITY_DN210_c0_g1	Vfaba.Tiffany.R1.6g022080.1	2668	3510	0.76	2670	0.999
TRINITY_DN207_c0_g1	Vfaba.Tiffany.R1.5g131800.1	2674	3508	0.762	2808	0.952
TRINITY_DN198_c0_g1	Vfaba.Tiffany.R1.3g174000.1	2447	3504	0.698	2730	0.896
TRINITY_DN214_c0_g1	Vfaba.Tiffany.R1.4g065920.1	2646	3504	0.755	2649	0.999
TRINITY_DN211_c0_g1	Vfaba.Tiffany.R1.3g094400.2	1894	3497	0.542	2859	0.662
TRINITY_DN216_c0_g1	Vfaba.Tiffany.R1.2g049600.1	2760	3491	0.791	2766	0.998
TRINITY_DN213_c0_g1	Vfaba.Tiffany.R1.4g149600.1	1469	3488	0.421	2316	0.634
TRINITY_DN212_c0_g1	Vfaba.Tiffany.R1.1g155480.2	910	3479	0.262	1089	0.836
TRINITY_DN219_c0_g1	Vfaba.Tiffany.R1.1g146160.1	1857	3476	0.534	2394	0.776
TRINITY_DN218_c0_g1	Vfaba.Tiffany.R1.3g009440.1	3208	3474	0.923	3222	0.996
TRINITY_DN173_c0_g1	Vfaba.Tiffany.R1.5g108520.1	2776	3474	0.799	2790	0.995
TRINITY_DN215_c0_g1	Vfaba.Tiffany.R1.5g005800.1	2699	3474	0.777	2706	0.997
TRINITY_DN224_c0_g1	Vfaba.Tiffany.R1.3g030920.1	1003	3458	0.29	1005	0.998
TRINITY_DN228_c0_g1	Vfaba.Tiffany.R1.3g137840.1	2627	3451	0.761	3591	0.732
TRINITY_DN217_c0_g1	Vfaba.Tiffany.R1.2g184600.1	2763	3449	0.801	2763	1
TRINITY_DN227_c0_g1	Vfaba.Tiffany.R1.2g188040.1	356	3448	0.103	360	0.989
TRINITY_DN221_c0_g1	Vfaba.Tiffany.R1.2g005840.1	696	3446	0.202	1728	0.403
TRINITY_DN250_c0_g1	Vfaba.Tiffany.R1.3g002000.1	2770	3438	0.806	4191	0.661
TRINITY_DN232_c0_g1	Vfaba.Tiffany.R1.5g096880.1	1737	3438	0.505	3006	0.578
TRINITY_DN229_c0_g1	Vfaba.Tiffany.R1.2g212320.1	3209	3435	0.934	3252	0.987
TRINITY_DN246_c0_g1	Vfaba.Tiffany.R1.5g105800.1	2861	3435	0.833	2871	0.997
TRINITY_DN230_c0_g1	Vfaba.Tiffany.R1.5g064640.1	2811	3433	0.819	3177	0.885
TRINITY_DN234_c0_g1	Vfaba.Tiffany.R1.6g051640.1	2986	3430	0.871	2991	0.998
TRINITY_DN233_c0_g1	Vfaba.Tiffany.R1.4g144120.2	2879	3426	0.84	3006	0.958
TRINITY_DN257_c0_g1	Vfaba.Tiffany.R1.3g013920.1	2505	3426	0.731	2790	0.898
TRINITY_DN251_c0_g1	Vfaba.Tiffany.R1.6g121720.1	2746	3415	0.804	2748	0.999
TRINITY_DN244_c0_g1	Vfaba.Tiffany.R1.6g011680.1	2924	3413	0.857	2934	0.997
TRINITY_DN243_c0_g1	Vfaba.Tiffany.R1.1g234120.1	3202	3407	0.94	3207	0.998
TRINITY_DN260_c0_g1	Vfaba.Tiffany.R1.5g082000.1	2972	3405	0.873	2979	0.998
TRINITY_DN252_c0_g1	Vfaba.Tiffany.R1.1g100400.1	3007	3403	0.884	3009	0.999
TRINITY_DN242_c0_g1	Vfaba.Tiffany.R1.5g048880.1	2852	3403	0.838	2853	1
TRINITY_DN253_c0_g1	Vfaba.Tiffany.R1.6g139800.1	1480	3399	0.435	2859	0.518
TRINITY_DN254_c0_g1	Vfaba.Tiffany.R1.3g074400.1	2862	3399	0.842	2862	1
TRINITY_DN239_c0_g1	Vfaba.Tiffany.R1.1g241480.2	3186	3397	0.938	5013	0.636
TRINITY_DN255_c0_g1	Vfaba.Tiffany.R1.1g015400.1	2953	3395	0.87	2970	0.994
TRINITY_DN237_c0_g1	Vfaba.Tiffany.R1.1g378440.1	2679	3394	0.789	2685	0.998
TRINITY_DN261_c0_g1	Vfaba.Tiffany.R1.4g165120.1	2038	3391	0.601	2775	0.734
TRINITY_DN265_c0_g1	Vfaba.Tiffany.R1.1g155960.1	2954	3380	0.874	2961	0.998
TRINITY_DN271_c0_g1	Vfaba.Tiffany.R1.2g047720.1	2960	3378	0.876	2970	0.997
TRINITY_DN262_c0_g1	Vfaba.Tiffany.R1.Ung029240.1	2561	3378	0.758	2982	0.859
TRINITY_DN268_c0_g1	Vfaba.Tiffany.R1.2g127840.1	2916	3375	0.864	2922	0.998
TRINITY_DN291_c0_g1	Vfaba.Tiffany.R1.3g061440.1	3037	3373	0.9	3042	0.998
TRINITY_DN269_c0_g1	Vfaba.Tiffany.R1.1g342640.1	2846	3371	0.844	2856	0.996
TRINITY_DN270_c0_g1	Vfaba.Tiffany.R1.4g011120.1	3117	3368	0.925	3129	0.996
TRINITY_DN273_c0_g1	Vfaba.Tiffany.R1.5g150160.1	2842	3367	0.844	3021	0.941
TRINITY_DN275_c0_g1	Vfaba.Tiffany.R1.5g006000.1	2414	3365	0.717	2754	0.877
TRINITY_DN276_c0_g1	Vfaba.Tiffany.R1.4g012560.1	3000	3364	0.892	5514	0.544
TRINITY_DN277_c0_g1	Vfaba.Tiffany.R1.3g074600.1	1799	3361	0.535	2895	0.621
TRINITY_DN272_c0_g1	Vfaba.Tiffany.R1.2g125440.1	1649	3356	0.491	2682	0.615
TRINITY_DN296_c0_g1	Vfaba.Tiffany.R1.4g121400.1	2865	3353	0.854	2877	0.996
TRINITY_DN280_c0_g1	Vfaba.Tiffany.R1.2g121280.1	2735	3353	0.816	2742	0.997
TRINITY_DN231_c0_g1	Vfaba.Tiffany.R1.2g111800.1	260	3350	0.078	951	0.273
TRINITY_DN287_c0_g1	Vfaba.Tiffany.R1.6g042760.1	2918	3346	0.872	2931	0.996
TRINITY_DN303_c0_g1	Vfaba.Tiffany.R1.2g214080.1	2847	3344	0.851	2853	0.998
TRINITY_DN283_c0_g1	Vfaba.Tiffany.R1.2g155960.1	1001	3344	0.299	2673	0.374
TRINITY_DN297_c0_g1	Vfaba.Tiffany.R1.3g175880.1	2807	3344	0.839	2817	0.996
TRINITY_DN281_c0_g1	Vfaba.Tiffany.R1.2g175920.1	428	3341	0.128	1002	0.427
TRINITY_DN274_c0_g1	Vfaba.Tiffany.R1.2g104320.1	3115	3341	0.932	3120	0.998
TRINITY_DN333_c0_g1	Vfaba.Tiffany.R1.1g117800.1	2988	3338	0.895	3012	0.992
TRINITY_DN289_c0_g1	Vfaba.Tiffany.R1.5g099080.1	3016	3337	0.904	3024	0.997
TRINITY_DN300_c0_g1	Vfaba.Tiffany.R1.4g155160.1	3110	3334	0.933	3123	0.996
TRINITY_DN292_c0_g1	Vfaba.Tiffany.R1.5g044520.1	3123	3334	0.937	3129	0.998
TRINITY_DN294_c0_g1	Vfaba.Tiffany.R1.4g056760.1	3141	3329	0.944	3147	0.998
TRINITY_DN295_c0_g1	Vfaba.Tiffany.R1.1g315440.1	3013	3328	0.905	3018	0.998
TRINITY_DN290_c0_g1	Vfaba.Tiffany.R1.5g069920.1	3055	3324	0.919	3066	0.996
TRINITY_DN293_c0_g1	Vfaba.Tiffany.R1.1g070160.1	2202	3323	0.663	2208	0.997
TRINITY_DN302_c0_g1	Vfaba.Tiffany.R1.4g085600.1	3017	3322	0.908	3027	0.997
TRINITY_DN317_c0_g1	Vfaba.Tiffany.R1.3g045840.1	777	3320	0.234	2538	0.306
TRINITY_DN306_c0_g1	Vfaba.Tiffany.R1.2g077000.1	3095	3318	0.933	4857	0.637
TRINITY_DN304_c0_g1	Vfaba.Tiffany.R1.1g292880.1	1516	3316	0.457	2850	0.532
TRINITY_DN307_c0_g1	Vfaba.Tiffany.R1.2g008040.1	1833	3315	0.553	2718	0.674
TRINITY_DN316_c0_g1	Vfaba.Tiffany.R1.2g097720.1	2303	3310	0.696	2514	0.916
TRINITY_DN314_c0_g1	Vfaba.Tiffany.R1.6g121240.1	1661	3309	0.502	2472	0.672
TRINITY_DN305_c0_g1	Vfaba.Tiffany.R1.2g153040.1	2851	3307	0.862	2856	0.998
TRINITY_DN284_c0_g1	Vfaba.Tiffany.R1.3g170760.2	1642	3305	0.497	2841	0.578
TRINITY_DN319_c0_g1	Vfaba.Tiffany.R1.1g198320.2	2562	3305	0.775	3018	0.849
TRINITY_DN318_c0_g1	Vfaba.Tiffany.R1.1g252480.2	1390	3303	0.421	2559	0.543
TRINITY_DN351_c0_g1	Vfaba.Tiffany.R1.4g154720.1	2836	3302	0.859	2838	0.999
TRINITY_DN354_c0_g1	Vfaba.Tiffany.R1.1g199560.1	2822	3298	0.856	5112	0.552
TRINITY_DN326_c0_g1	Vfaba.Tiffany.R1.5g146360.1	931	3298	0.282	1650	0.564
TRINITY_DN330_c0_g1	Vfaba.Tiffany.R1.3g120040.1	1716	3297	0.52	1809	0.949
TRINITY_DN329_c0_g1	Vfaba.Tiffany.R1.5g047040.1	1542	3294	0.468	2853	0.54
TRINITY_DN315_c0_g1	Vfaba.Tiffany.R1.1g303360.1	2702	3294	0.82	2712	0.996
TRINITY_DN340_c0_g1	Vfaba.Tiffany.R1.6g066280.1	2657	3293	0.807	2664	0.997
TRINITY_DN334_c0_g1	Vfaba.Tiffany.R1.2g084760.1	1533	3291	0.466	2559	0.599
TRINITY_DN359_c0_g1	Vfaba.Tiffany.R1.4g045920.1	2762	3290	0.84	2781	0.993
TRINITY_DN336_c0_g1	Vfaba.Tiffany.R1.1g055400.1	2607	3287	0.793	2613	0.998
TRINITY_DN353_c0_g1	Vfaba.Tiffany.R1.6g065560.1	836	3284	0.255	2196	0.381
TRINITY_DN346_c0_g1	Vfaba.Tiffany.R1.6g138560.1	2620	3282	0.798	2622	0.999
TRINITY_DN350_c0_g1	Vfaba.Tiffany.R1.6g141680.1	3053	3282	0.93	3060	0.998
TRINITY_DN347_c0_g1	Vfaba.Tiffany.R1.3g192240.1	2012	3280	0.613	2556	0.787
TRINITY_DN356_c0_g1	Vfaba.Tiffany.R1.2g014720.1	2075	3277	0.633	2082	0.997
TRINITY_DN357_c0_g1	Vfaba.Tiffany.R1.Ung030320.1	953	3274	0.291	1638	0.582
TRINITY_DN341_c0_g1	Vfaba.Tiffany.R1.1g251160.1	2619	3273	0.8	2619	1
TRINITY_DN366_c0_g1	Vfaba.Tiffany.R1.2g125200.1	2912	3270	0.891	2937	0.991
TRINITY_DN282_c0_g1	Vfaba.Tiffany.R1.6g079280.1	2792	3269	0.854	2802	0.996
TRINITY_DN345_c0_g1	Vfaba.Tiffany.R1.1g192880.1	2840	3268	0.869	2865	0.991
TRINITY_DN370_c0_g1	Vfaba.Tiffany.R1.1g103200.1	860	3268	0.263	1590	0.541
TRINITY_DN321_c0_g1	Vfaba.Tiffany.R1.3g145200.1	2551	3266	0.781	2562	0.996
TRINITY_DN364_c0_g1	Vfaba.Tiffany.R1.2g118880.1	149	3263	0.046	417	0.357
TRINITY_DN343_c0_g1	Vfaba.Tiffany.R1.1g339320.1	2772	3261	0.85	2781	0.997
TRINITY_DN368_c0_g1	Vfaba.Tiffany.R1.2g130720.1	2717	3260	0.833	2730	0.995
TRINITY_DN369_c0_g1	Vfaba.Tiffany.R1.3g151360.1	3018	3259	0.926	3045	0.991
TRINITY_DN337_c0_g1	Vfaba.Tiffany.R1.4g081520.1	2801	3258	0.86	2808	0.998
TRINITY_DN381_c0_g1	Vfaba.Tiffany.R1.3g084120.1	2619	3258	0.804	2619	1
TRINITY_DN365_c0_g1	Vfaba.Tiffany.R1.4g005400.3	2745	3258	0.843	2748	0.999
TRINITY_DN379_c0_g1	Vfaba.Tiffany.R1.4g056040.1	2865	3256	0.88	2871	0.998
TRINITY_DN378_c0_g1	Vfaba.Tiffany.R1.5g074040.1	1906	3253	0.586	2007	0.95
TRINITY_DN331_c0_g1	Vfaba.Tiffany.R1.1g270360.1	2774	3253	0.853	2775	1
TRINITY_DN420_c0_g1	Vfaba.Tiffany.R1.1g113480.1	2748	3250	0.846	2754	0.998
TRINITY_DN474_c0_g1	Vfaba.Tiffany.R1.1g109440.1	679	3249	0.209	1779	0.382
TRINITY_DN358_c0_g1	Vfaba.Tiffany.R1.2g184800.1	1020	3249	0.314	1026	0.994
TRINITY_DN372_c0_g1	Vfaba.Tiffany.R1.2g192600.1	2143	3244	0.661	2409	0.89
TRINITY_DN383_c0_g1	Vfaba.Tiffany.R1.6g132000.3	1616	3243	0.498	1872	0.863
TRINITY_DN384_c0_g1	Vfaba.Tiffany.R1.6g126640.1	2759	3240	0.852	2769	0.996
TRINITY_DN325_c0_g1	Vfaba.Tiffany.R1.4g011240.1	2898	3240	0.894	2904	0.998
TRINITY_DN362_c0_g1	Vfaba.Tiffany.R1.4g144760.1	3065	3239	0.946	3081	0.995
TRINITY_DN387_c0_g1	Vfaba.Tiffany.R1.6g033960.1	2931	3236	0.906	2934	0.999
TRINITY_DN245_c0_g1	Vfaba.Tiffany.R1.1g296680.2	2784	3230	0.862	2793	0.997
TRINITY_DN352_c0_g1	Vfaba.Tiffany.R1.3g011120.1	2306	3229	0.714	2313	0.997
TRINITY_DN394_c0_g1	Vfaba.Tiffany.R1.1g058600.1	2893	3229	0.896	2901	0.997
TRINITY_DN371_c0_g1	Vfaba.Tiffany.R1.2g117840.1	2522	3229	0.781	2526	0.998
TRINITY_DN393_c0_g1	Vfaba.Tiffany.R1.1g027760.1	2524	3226	0.782	2526	0.999
TRINITY_DN396_c0_g1	Vfaba.Tiffany.R1.4g148600.1	2676	3224	0.83	2676	1
TRINITY_DN404_c0_g1	Vfaba.Tiffany.R1.1g030320.1	2896	3222	0.899	2901	0.998
TRINITY_DN402_c0_g1	Vfaba.Tiffany.R1.4g149840.1	2790	3221	0.866	2787	1.001
TRINITY_DN428_c0_g1	Vfaba.Tiffany.R1.4g091520.1	503	3219	0.156	1371	0.367
TRINITY_DN328_c0_g1	Vfaba.Tiffany.R1.1g086520.1	2430	3219	0.755	2439	0.996
TRINITY_DN405_c0_g1	Vfaba.Tiffany.R1.6g068280.1	2867	3218	0.891	2871	0.999
TRINITY_DN406_c0_g1	Vfaba.Tiffany.R1.5g141640.1	2923	3218	0.908	2928	0.998
TRINITY_DN310_c0_g1	Vfaba.Tiffany.R1.3g071480.1	2914	3216	0.906	2916	0.999
TRINITY_DN417_c0_g1	Vfaba.Tiffany.R1.2g089360.1	2793	3213	0.869	2805	0.996
TRINITY_DN425_c0_g1	Vfaba.Tiffany.R1.3g182920.1	2730	3208	0.851	2904	0.94
TRINITY_DN415_c0_g1	Vfaba.Tiffany.R1.5g059120.1	1483	3204	0.463	3075	0.482
TRINITY_DN412_c0_g1	Vfaba.Tiffany.R1.4g036320.1	2838	3200	0.887	2862	0.992
TRINITY_DN409_c0_g1	Vfaba.Tiffany.R1.5g140840.1	2649	3199	0.828	2655	0.998
TRINITY_DN419_c0_g1	Vfaba.Tiffany.R1.3g164040.1	2918	3198	0.912	2925	0.998
TRINITY_DN426_c0_g1	Vfaba.Tiffany.R1.4g185280.1	1106	3196	0.346	1551	0.713
TRINITY_DN433_c0_g1	Vfaba.Tiffany.R1.1g391920.1	2637	3192	0.826	2646	0.997
TRINITY_DN427_c0_g1	Vfaba.Tiffany.R1.6g126560.1	2578	3189	0.808	2595	0.993
TRINITY_DN416_c0_g1	Vfaba.Tiffany.R1.1g276120.1	2649	3187	0.831	2652	0.999
TRINITY_DN441_c0_g1	Vfaba.Tiffany.R1.1g321880.1	2590	3187	0.813	2601	0.996
TRINITY_DN440_c0_g1	Vfaba.Tiffany.R1.1g146120.1	2625	3183	0.825	2634	0.997
TRINITY_DN432_c0_g1	Vfaba.Tiffany.R1.1g330400.1	2995	3183	0.941	4758	0.629
TRINITY_DN436_c0_g1	Vfaba.Tiffany.R1.1g014000.1	2496	3182	0.784	2502	0.998
TRINITY_DN458_c0_g1	Vfaba.Tiffany.R1.1g312920.1	2659	3182	0.836	2661	0.999
TRINITY_DN429_c0_g1	Vfaba.Tiffany.R1.2g075760.1	2696	3178	0.848	2700	0.999
TRINITY_DN438_c0_g1	Vfaba.Tiffany.R1.1g408760.1	2790	3176	0.878	2790	1
TRINITY_DN444_c0_g1	Vfaba.Tiffany.R1.3g057200.1	2271	3176	0.715	2280	0.996
TRINITY_DN442_c0_g1	Vfaba.Tiffany.R1.Ung017040.1	2485	3175	0.783	2490	0.998
TRINITY_DN445_c0_g1	Vfaba.Tiffany.R1.3g167400.2	2655	3174	0.836	2661	0.998
TRINITY_DN238_c0_g1	Vfaba.Tiffany.R1.1g179360.1	2772	3174	0.873	2778	0.998
TRINITY_DN439_c0_g1	Vfaba.Tiffany.R1.4g024160.1	2571	3170	0.811	2583	0.995
TRINITY_DN455_c0_g1	Vfaba.Tiffany.R1.5g087280.1	2002	3167	0.632	2013	0.995
TRINITY_DN500_c0_g1	Vfaba.Tiffany.R1.3g141960.1	3150	3165	0.995	4203	0.749
TRINITY_DN453_c0_g1	Vfaba.Tiffany.R1.6g072680.1	1512	3165	0.478	1785	0.847
TRINITY_DN459_c0_g1	Vfaba.Tiffany.R1.5g088640.1	2199	3161	0.696	2202	0.999
TRINITY_DN457_c0_g1	Vfaba.Tiffany.R1.1g143920.1	2322	3161	0.735	2925	0.794
TRINITY_DN603_c0_g1	Vfaba.Tiffany.R1.2g109240.1	2520	3161	0.797	2775	0.908
TRINITY_DN466_c0_g1	Vfaba.Tiffany.R1.6g000320.1	2740	3155	0.868	2742	0.999
TRINITY_DN451_c0_g1	Vfaba.Tiffany.R1.6g058440.2	2022	3154	0.641	2046	0.988
TRINITY_DN504_c0_g1	Vfaba.Tiffany.R1.5g008200.1	2495	3153	0.791	2505	0.996
TRINITY_DN452_c0_g1	Vfaba.Tiffany.R1.4g036320.1	2294	3153	0.728	2862	0.802
TRINITY_DN469_c0_g1	Vfaba.Tiffany.R1.1g289360.1	2529	3152	0.802	2535	0.998
TRINITY_DN465_c0_g1	Vfaba.Tiffany.R1.1g173080.1	1537	3152	0.488	2442	0.629
TRINITY_DN424_c0_g1	Vfaba.Tiffany.R1.4g005000.1	2539	3151	0.806	2544	0.998
TRINITY_DN467_c0_g1	Vfaba.Tiffany.R1.5g004640.1	2574	3149	0.817	2580	0.998
TRINITY_DN510_c0_g1	Vfaba.Tiffany.R1.Ung014400.1	2589	3147	0.823	2595	0.998
TRINITY_DN477_c0_g1	Vfaba.Tiffany.R1.5g042640.1	2502	3146	0.795	2505	0.999
TRINITY_DN471_c0_g1	Vfaba.Tiffany.R1.2g127400.1	718	3145	0.228	1608	0.447
TRINITY_DN507_c0_g1	Vfaba.Tiffany.R1.1g409440.1	2659	3142	0.846	2667	0.997
TRINITY_DN487_c0_g1	Vfaba.Tiffany.R1.5g071280.1	2466	3139	0.786	2466	1
TRINITY_DN431_c0_g1	Vfaba.Tiffany.R1.2g174040.1	2663	3139	0.848	2664	1
TRINITY_DN464_c0_g1	Vfaba.Tiffany.R1.2g136520.1	1407	3137	0.449	2637	0.534
TRINITY_DN506_c0_g1	Vfaba.Tiffany.R1.3g095160.1	2701	3137	0.861	6072	0.445
TRINITY_DN486_c0_g1	Vfaba.Tiffany.R1.1g085120.1	241	3135	0.077	450	0.536
TRINITY_DN479_c0_g1	Vfaba.Tiffany.R1.6g007800.1	2144	3134	0.684	2796	0.767
TRINITY_DN496_c0_g1	Vfaba.Tiffany.R1.2g120840.1	2505	3134	0.799	2511	0.998
TRINITY_DN484_c0_g1	Vfaba.Tiffany.R1.Ung039560.1	365	3132	0.117	594	0.614
TRINITY_DN485_c0_g1	Vfaba.Tiffany.R1.5g114640.2	2918	3131	0.932	5163	0.565
TRINITY_DN489_c0_g1	Vfaba.Tiffany.R1.4g149080.1	1202	3130	0.384	1935	0.621
TRINITY_DN517_c0_g1	Vfaba.Tiffany.R1.1g393320.1	2748	3128	0.879	2757	0.997
TRINITY_DN522_c0_g1	Vfaba.Tiffany.R1.1g389920.1	2600	3126	0.832	2703	0.962
TRINITY_DN498_c0_g1	Vfaba.Tiffany.R1.5g080640.1	2901	3125	0.928	2913	0.996
TRINITY_DN482_c0_g1	Vfaba.Tiffany.R1.Ung020000.1	2516	3125	0.805	2526	0.996
TRINITY_DN518_c0_g1	Vfaba.Tiffany.R1.3g070880.1	2285	3124	0.731	2562	0.892
TRINITY_DN531_c0_g1	Vfaba.Tiffany.R1.1g116680.1	1836	3122	0.588	2688	0.683
TRINITY_DN514_c0_g1	Vfaba.Tiffany.R1.1g012840.1	2311	3121	0.74	2325	0.994
TRINITY_DN503_c0_g1	Vfaba.Tiffany.R1.1g401240.1	2535	3119	0.813	2544	0.996
TRINITY_DN619_c0_g1	Vfaba.Tiffany.R1.3g046440.1	1605	3112	0.516	2382	0.674
TRINITY_DN494_c0_g1	Vfaba.Tiffany.R1.2g077800.1	2726	3110	0.877	2739	0.995
TRINITY_DN516_c0_g1	Vfaba.Tiffany.R1.1g277120.1	2884	3110	0.927	2907	0.992
TRINITY_DN525_c0_g1	Vfaba.Tiffany.R1.2g098920.1	322	3108	0.104	1533	0.21
TRINITY_DN523_c0_g1	Vfaba.Tiffany.R1.1g039200.1	2798	3106	0.901	2802	0.999
TRINITY_DN550_c0_g1	Vfaba.Tiffany.R1.1g284960.1	2581	3106	0.831	2586	0.998
TRINITY_DN521_c0_g1	Vfaba.Tiffany.R1.6g059640.1	2898	3105	0.933	2901	0.999
TRINITY_DN497_c0_g1	Vfaba.Tiffany.R1.4g154520.1	2831	3104	0.912	2853	0.992
TRINITY_DN491_c0_g1	Vfaba.Tiffany.R1.6g011120.1	2652	3102	0.855	2652	1
TRINITY_DN537_c0_g1	Vfaba.Tiffany.R1.1g353120.1	563	3101	0.182	5067	0.111
TRINITY_DN553_c0_g1	Vfaba.Tiffany.R1.2g089320.1	687	3095	0.222	2535	0.271
TRINITY_DN544_c0_g1	Vfaba.Tiffany.R1.3g127800.1	2622	3095	0.847	2631	0.997
TRINITY_DN536_c0_g1	Vfaba.Tiffany.R1.1g303520.1	2733	3095	0.883	3045	0.898
TRINITY_DN566_c0_g1	Vfaba.Tiffany.R1.6g101120.1	2497	3094	0.807	2547	0.98
TRINITY_DN524_c0_g1	Vfaba.Tiffany.R1.6g043480.1	2655	3094	0.858	2655	1
TRINITY_DN559_c0_g1	Vfaba.Tiffany.R1.1g104160.1	2517	3094	0.814	2523	0.998
TRINITY_DN543_c0_g1	Vfaba.Tiffany.R1.6g149160.2	2042	3093	0.66	2070	0.986
TRINITY_DN535_c0_g1	Vfaba.Tiffany.R1.6g066200.1	2841	3092	0.919	2973	0.956
TRINITY_DN448_c0_g1	Vfaba.Tiffany.R1.Ung015400.1	2699	3092	0.873	2700	1
TRINITY_DN538_c0_g1	Vfaba.Tiffany.R1.4g118920.1	2383	3091	0.771	2664	0.895
TRINITY_DN546_c0_g1	Vfaba.Tiffany.R1.4g004880.1	2635	3091	0.852	2643	0.997
TRINITY_DN542_c0_g1	Vfaba.Tiffany.R1.1g115120.1	2732	3091	0.884	2745	0.995
TRINITY_DN551_c0_g1	Vfaba.Tiffany.R1.4g186680.1	2321	3090	0.751	2325	0.998
TRINITY_DN376_c0_g1	Vfaba.Tiffany.R1.2g198000.1	2527	3088	0.818	2529	0.999
TRINITY_DN501_c0_g1	Vfaba.Tiffany.R1.2g045480.2	1872	3087	0.606	2679	0.699
TRINITY_DN545_c0_g1	Vfaba.Tiffany.R1.3g035560.1	2514	3085	0.815	2523	0.996
TRINITY_DN528_c0_g1	Vfaba.Tiffany.R1.4g146240.1	2436	3081	0.791	2439	0.999
TRINITY_DN554_c0_g1	Vfaba.Tiffany.R1.2g071000.1	1335	3079	0.434	1485	0.899
TRINITY_DN586_c0_g1	Vfaba.Tiffany.R1.5g052600.1	2643	3078	0.859	2664	0.992
TRINITY_DN580_c0_g1	Vfaba.Tiffany.R1.6g024520.1	2471	3078	0.803	2475	0.998
TRINITY_DN556_c0_g1	Vfaba.Tiffany.R1.2g049200.2	2847	3077	0.925	2847	1
TRINITY_DN505_c0_g1	Vfaba.Tiffany.R1.2g200240.1	1721	3077	0.559	2472	0.696
TRINITY_DN560_c0_g1	Vfaba.Tiffany.R1.2g169920.1	2352	3074	0.765	2544	0.925
TRINITY_DN555_c0_g1	Vfaba.Tiffany.R1.1g303240.1	1868	3074	0.608	1872	0.998
TRINITY_DN519_c0_g1	Vfaba.Tiffany.R1.2g109040.1	2505	3073	0.815	2511	0.998
TRINITY_DN562_c0_g1	Vfaba.Tiffany.R1.1g068760.1	2390	3072	0.778	2400	0.996
TRINITY_DN533_c0_g1	Vfaba.Tiffany.R1.2g204000.1	2547	3072	0.829	2547	1
TRINITY_DN571_c0_g1	Vfaba.Tiffany.R1.5g057520.1	2657	3069	0.866	2661	0.998
TRINITY_DN563_c0_g1	Vfaba.Tiffany.R1.1g210920.2	2710	3069	0.883	2712	0.999
TRINITY_DN595_c0_g1	Vfaba.Tiffany.R1.4g164160.1	2446	3067	0.798	2457	0.996
TRINITY_DN612_c0_g1	Vfaba.Tiffany.R1.1g152800.1	659	3065	0.215	660	0.998
TRINITY_DN552_c0_g1	Vfaba.Tiffany.R1.1g160720.1	2771	3064	0.904	2787	0.994
TRINITY_DN569_c0_g1	Vfaba.Tiffany.R1.1g285240.1	1322	3063	0.432	2649	0.499
TRINITY_DN589_c0_g1	Vfaba.Tiffany.R1.2g037960.1	1708	3061	0.558	2622	0.651
TRINITY_DN614_c0_g1	Vfaba.Tiffany.R1.6g106320.1	2587	3058	0.846	2595	0.997
TRINITY_DN574_c0_g1	Vfaba.Tiffany.R1.2g067680.1	1824	3057	0.597	1827	0.998
TRINITY_DN558_c0_g1	Vfaba.Tiffany.R1.6g101720.1	2677	3057	0.876	2685	0.997
TRINITY_DN590_c0_g1	Vfaba.Tiffany.R1.3g066200.1	2290	3056	0.749	2292	0.999
TRINITY_DN583_c0_g1	Vfaba.Tiffany.R1.3g104760.1	1079	3056	0.353	1677	0.643
TRINITY_DN616_c0_g1	Vfaba.Tiffany.R1.2g002640.1	2230	3055	0.73	2235	0.998
TRINITY_DN584_c0_g1	Vfaba.Tiffany.R1.1g237480.1	1258	3055	0.412	2004	0.628
TRINITY_DN605_c0_g1	Vfaba.Tiffany.R1.2g140840.1	2619	3051	0.858	2625	0.998
TRINITY_DN587_c0_g1	Vfaba.Tiffany.R1.2g070400.1	2078	3050	0.681	2079	1
TRINITY_DN572_c0_g1	Vfaba.Tiffany.R1.1g114640.1	2836	3049	0.93	2844	0.997
TRINITY_DN598_c0_g1	Vfaba.Tiffany.R1.3g056920.1	2572	3048	0.844	2589	0.993
TRINITY_DN573_c0_g1	Vfaba.Tiffany.R1.1g114240.1	2337	3045	0.767	2337	1
TRINITY_DN633_c0_g1	Vfaba.Tiffany.R1.2g089840.1	2282	3043	0.75	2292	0.996
TRINITY_DN591_c0_g1	Vfaba.Tiffany.R1.3g064960.1	1322	3041	0.435	1680	0.787
TRINITY_DN608_c0_g1	Vfaba.Tiffany.R1.2g027720.1	2163	3040	0.712	2178	0.993
TRINITY_DN670_c0_g1	Vfaba.Tiffany.R1.5g081240.1	2703	3038	0.89	2721	0.993
TRINITY_DN609_c0_g1	Vfaba.Tiffany.R1.4g172480.1	2308	3035	0.76	2319	0.995
TRINITY_DN549_c0_g1	Vfaba.Tiffany.R1.5g137400.1	671	3035	0.221	720	0.932
TRINITY_DN615_c0_g1	Vfaba.Tiffany.R1.6g029600.1	2457	3028	0.811	2463	0.998
TRINITY_DN622_c0_g1	Vfaba.Tiffany.R1.6g041160.1	2181	3027	0.721	2181	1
TRINITY_DN568_c0_g1	Vfaba.Tiffany.R1.1g004720.1	2629	3023	0.87	3930	0.669
TRINITY_DN648_c0_g1	Vfaba.Tiffany.R1.6g111840.1	2465	3023	0.815	2478	0.995
TRINITY_DN625_c0_g1	Vfaba.Tiffany.R1.6g045960.1	1552	3021	0.514	2673	0.581
TRINITY_DN641_c0_g1	Vfaba.Tiffany.R1.4g136040.1	2350	3020	0.778	2355	0.998
TRINITY_DN645_c0_g1	Vfaba.Tiffany.R1.3g038560.2	1766	3018	0.585	1800	0.981
TRINITY_DN644_c0_g1	Vfaba.Tiffany.R1.5g058560.1	2479	3018	0.821	3177	0.78
TRINITY_DN629_c0_g1	Vfaba.Tiffany.R1.3g030360.1	2604	3017	0.863	2613	0.997
TRINITY_DN628_c0_g1	Vfaba.Tiffany.R1.6g021840.1	2522	3015	0.836	2535	0.995
TRINITY_DN637_c0_g1	Vfaba.Tiffany.R1.3g052480.1	2229	3012	0.74	2556	0.872
TRINITY_DN454_c0_g1	Vfaba.Tiffany.R1.3g132360.1	2369	3012	0.787	2385	0.993
TRINITY_DN636_c0_g1	Vfaba.Tiffany.R1.6g054320.1	2681	3011	0.89	2691	0.996
TRINITY_DN557_c0_g1	Vfaba.Tiffany.R1.1g303240.1	1872	3011	0.622	1872	1
TRINITY_DN654_c0_g1	Vfaba.Tiffany.R1.Ung011960.1	2460	3005	0.819	2466	0.998
TRINITY_DN640_c0_g1	Vfaba.Tiffany.R1.5g027160.3	2199	3004	0.732	2196	1.001
TRINITY_DN659_c0_g1	Vfaba.Tiffany.R1.6g020640.1	2288	3000	0.763	2298	0.996
TRINITY_DN592_c0_g1	Vfaba.Tiffany.R1.2g117680.1	2669	2997	0.891	2685	0.994
TRINITY_DN651_c0_g1	Vfaba.Tiffany.R1.1g137960.1	2617	2997	0.873	2625	0.997
TRINITY_DN678_c0_g1	Vfaba.Tiffany.R1.2g056920.1	2703	2997	0.902	3138	0.861
TRINITY_DN652_c0_g1	Vfaba.Tiffany.R1.1g386280.1	562	2993	0.188	1776	0.316
TRINITY_DN688_c0_g1	Vfaba.Tiffany.R1.4g066120.1	2508	2992	0.838	2514	0.998
TRINITY_DN655_c0_g1	Vfaba.Tiffany.R1.6g002600.1	2049	2991	0.685	2064	0.993
TRINITY_DN620_c0_g1	Vfaba.Tiffany.R1.2g207880.1	2437	2991	0.815	2502	0.974
TRINITY_DN668_c0_g1	Vfaba.Tiffany.R1.Ung001640.1	2271	2988	0.76	2274	0.999
TRINITY_DN647_c0_g1	Vfaba.Tiffany.R1.3g097480.1	1399	2985	0.469	2286	0.612
TRINITY_DN661_c0_g1	Vfaba.Tiffany.R1.1g188920.1	2493	2984	0.835	2496	0.999
TRINITY_DN650_c0_g1	Vfaba.Tiffany.R1.6g064840.1	2581	2984	0.865	2583	0.999
TRINITY_DN667_c0_g1	Vfaba.Tiffany.R1.4g073920.1	2784	2983	0.933	4647	0.599
TRINITY_DN642_c0_g1	Vfaba.Tiffany.R1.6g060280.1	2657	2982	0.891	2661	0.998
TRINITY_DN657_c0_g1	Vfaba.Tiffany.R1.6g037960.1	2790	2980	0.936	2796	0.998
TRINITY_DN665_c0_g1	Vfaba.Tiffany.R1.3g045840.1	2532	2980	0.85	2538	0.998
TRINITY_DN674_c0_g1	Vfaba.Tiffany.R1.4g120600.1	1817	2975	0.611	1830	0.993
TRINITY_DN639_c0_g1	Vfaba.Tiffany.R1.6g065160.1	2573	2974	0.865	2577	0.998
TRINITY_DN679_c0_g1	Vfaba.Tiffany.R1.1g355600.1	1429	2974	0.48	3324	0.43
TRINITY_DN680_c0_g1	Vfaba.Tiffany.R1.5g067440.1	649	2973	0.218	939	0.691
TRINITY_DN683_c0_g1	Vfaba.Tiffany.R1.1g398840.1	1894	2972	0.637	2367	0.8
TRINITY_DN687_c0_g1	Vfaba.Tiffany.R1.3g035200.1	2475	2968	0.834	2484	0.996
TRINITY_DN698_c0_g1	Vfaba.Tiffany.R1.1g173080.1	2435	2967	0.821	2442	0.997
TRINITY_DN715_c0_g1	Vfaba.Tiffany.R1.3g069440.1	2110	2965	0.712	2781	0.759
TRINITY_DN697_c0_g1	Vfaba.Tiffany.R1.2g047640.1	2510	2965	0.847	2520	0.996
TRINITY_DN691_c0_g1	Vfaba.Tiffany.R1.1g374680.1	2374	2959	0.802	2571	0.923
TRINITY_DN502_c0_g1	Vfaba.Tiffany.R1.3g130440.1	1580	2959	0.534	2283	0.692
TRINITY_DN575_c0_g1	Vfaba.Tiffany.R1.4g165360.1	2395	2958	0.81	2400	0.998
TRINITY_DN748_c0_g1	Vfaba.Tiffany.R1.4g157680.1	1250	2957	0.423	1380	0.906
TRINITY_DN707_c0_g1	Vfaba.Tiffany.R1.4g048840.1	2578	2954	0.873	2601	0.991
TRINITY_DN701_c0_g1	Vfaba.Tiffany.R1.1g109960.2	2032	2953	0.688	2037	0.998
TRINITY_DN664_c0_g1	Vfaba.Tiffany.R1.2g142440.1	1324	2951	0.449	2130	0.622
TRINITY_DN703_c0_g1	Vfaba.Tiffany.R1.6g043440.1	448	2950	0.152	621	0.721
TRINITY_DN765_c0_g1	Vfaba.Tiffany.R1.1g286040.1	2372	2949	0.804	2379	0.997
TRINITY_DN632_c0_g1	Vfaba.Tiffany.R1.1g334600.1	2601	2949	0.882	2622	0.992
TRINITY_DN719_c0_g1	Vfaba.Tiffany.R1.6g038000.1	2056	2946	0.698	2592	0.793
TRINITY_DN712_c0_g1	Vfaba.Tiffany.R1.4g056280.1	2072	2941	0.705	2082	0.995
TRINITY_DN718_c0_g1	Vfaba.Tiffany.R1.1g162600.1	2623	2939	0.892	2655	0.988
TRINITY_DN694_c0_g1	Vfaba.Tiffany.R1.1g170480.1	288	2938	0.098	378	0.762
TRINITY_DN709_c0_g1	Vfaba.Tiffany.R1.6g017520.1	2295	2937	0.781	2700	0.85
TRINITY_DN732_c0_g1	Vfaba.Tiffany.R1.1g145360.1	2468	2933	0.841	2469	1
TRINITY_DN733_c0_g1	Vfaba.Tiffany.R1.6g082720.1	2306	2932	0.786	2307	1
TRINITY_DN747_c0_g1	Vfaba.Tiffany.R1.3g096800.1	2481	2931	0.846	2481	1
TRINITY_DN706_c0_g1	Vfaba.Tiffany.R1.2g134240.1	2412	2931	0.823	2418	0.998
TRINITY_DN810_c0_g1	Vfaba.Tiffany.R1.2g214840.1	2396	2931	0.817	2406	0.996
TRINITY_DN728_c0_g1	Vfaba.Tiffany.R1.3g041680.1	1340	2930	0.457	1716	0.781
TRINITY_DN727_c0_g1	Vfaba.Tiffany.R1.1g332240.1	2407	2930	0.822	2415	0.997
TRINITY_DN721_c0_g1	Vfaba.Tiffany.R1.5g017320.1	1903	2929	0.65	2271	0.838
TRINITY_DN740_c0_g1	Vfaba.Tiffany.R1.4g157920.2	788	2927	0.269	1005	0.784
TRINITY_DN735_c0_g1	Vfaba.Tiffany.R1.4g048920.1	2596	2924	0.888	2604	0.997
TRINITY_DN746_c0_g1	Vfaba.Tiffany.R1.2g207440.1	2422	2923	0.829	2427	0.998
TRINITY_DN743_c0_g1	Vfaba.Tiffany.R1.1g361280.1	2497	2923	0.854	2502	0.998
TRINITY_DN755_c0_g1	Vfaba.Tiffany.R1.2g149040.1	1927	2922	0.659	1932	0.997
TRINITY_DN789_c0_g1	Vfaba.Tiffany.R1.4g072480.1	85	2921	0.029	462	0.184
TRINITY_DN757_c0_g1	Vfaba.Tiffany.R1.2g143800.1	1417	2921	0.485	1989	0.712
TRINITY_DN731_c0_g1	Vfaba.Tiffany.R1.4g146160.1	2547	2921	0.872	2553	0.998
TRINITY_DN762_c0_g1	Vfaba.Tiffany.R1.6g108600.1	1272	2920	0.436	2301	0.553
TRINITY_DN758_c0_g1	Vfaba.Tiffany.R1.5g074520.1	2125	2919	0.728	2127	0.999
TRINITY_DN752_c0_g1	Vfaba.Tiffany.R1.1g206200.1	2248	2917	0.771	2256	0.996
TRINITY_DN774_c0_g1	Vfaba.Tiffany.R1.1g331920.1	1510	2916	0.518	1965	0.768
TRINITY_DN753_c0_g1	Vfaba.Tiffany.R1.1g217240.1	2476	2915	0.849	2481	0.998
TRINITY_DN751_c0_g1	Vfaba.Tiffany.R1.4g057000.1	2658	2915	0.912	3180	0.836
TRINITY_DN795_c0_g1	Vfaba.Tiffany.R1.2g005040.1	2697	2914	0.926	3645	0.74
TRINITY_DN796_c0_g1	Vfaba.Tiffany.R1.5g103760.1	1285	2912	0.441	2211	0.581
TRINITY_DN769_c0_g1	Vfaba.Tiffany.R1.Ung044080.1	2769	2909	0.952	3105	0.892
TRINITY_DN776_c0_g1	Vfaba.Tiffany.R1.4g131840.2	2164	2906	0.745	2169	0.998
TRINITY_DN786_c0_g1	Vfaba.Tiffany.R1.5g102400.1	1593	2905	0.548	1596	0.998
TRINITY_DN763_c0_g1	Vfaba.Tiffany.R1.3g019560.1	2395	2903	0.825	2397	0.999
TRINITY_DN799_c0_g1	Vfaba.Tiffany.R1.2g087600.2	2362	2902	0.814	2370	0.997
TRINITY_DN738_c0_g1	Vfaba.Tiffany.R1.1g214920.1	259	2902	0.089	1110	0.233
TRINITY_DN772_c0_g1	Vfaba.Tiffany.R1.3g193440.1	2445	2902	0.843	2451	0.998
TRINITY_DN1037_c0_g1	Vfaba.Tiffany.R1.2g138720.1	1667	2901	0.575	2034	0.82
TRINITY_DN779_c0_g1	Vfaba.Tiffany.R1.2g114960.1	2656	2899	0.916	3090	0.86
TRINITY_DN791_c0_g1	Vfaba.Tiffany.R1.1g345840.1	2613	2899	0.901	2631	0.993
TRINITY_DN778_c0_g1	Vfaba.Tiffany.R1.2g142080.1	1296	2897	0.447	1329	0.975
TRINITY_DN781_c0_g1	Vfaba.Tiffany.R1.5g130680.1	2429	2897	0.838	2439	0.996
TRINITY_DN739_c0_g1	Vfaba.Tiffany.R1.3g063840.1	1388	2895	0.479	1485	0.935
TRINITY_DN771_c0_g1	Vfaba.Tiffany.R1.1g116680.1	2681	2894	0.926	2688	0.997
TRINITY_DN695_c0_g1	Vfaba.Tiffany.R1.6g134360.1	2550	2893	0.881	2565	0.994
TRINITY_DN773_c0_g1	Vfaba.Tiffany.R1.1g400520.1	2395	2891	0.828	2403	0.997
TRINITY_DN788_c0_g1	Vfaba.Tiffany.R1.6g049880.1	2428	2889	0.84	2430	0.999
TRINITY_DN834_c0_g1	Vfaba.Tiffany.R1.1g223960.1	2085	2887	0.722	2088	0.999
TRINITY_DN685_c0_g1	Vfaba.Tiffany.R1.4g152240.1	1832	2884	0.635	2052	0.893
TRINITY_DN777_c0_g1	Vfaba.Tiffany.R1.1g206400.1	2637	2884	0.914	2643	0.998
TRINITY_DN808_c0_g1	Vfaba.Tiffany.R1.6g067240.1	2087	2883	0.724	2100	0.994
TRINITY_DN787_c0_g1	Vfaba.Tiffany.R1.1g098600.1	2412	2883	0.837	2415	0.999
TRINITY_DN790_c0_g1	Vfaba.Tiffany.R1.4g145000.1	1558	2881	0.541	2268	0.687
TRINITY_DN794_c0_g1	Vfaba.Tiffany.R1.2g038320.2	1641	2880	0.57	1647	0.996
TRINITY_DN805_c0_g1	Vfaba.Tiffany.R1.1g051640.1	2409	2880	0.836	2415	0.998
TRINITY_DN800_c0_g1	Vfaba.Tiffany.R1.3g072280.1	2595	2878	0.902	2685	0.966
TRINITY_DN823_c0_g1	Vfaba.Tiffany.R1.3g082320.1	2534	2877	0.881	4251	0.596
TRINITY_DN803_c0_g1	Vfaba.Tiffany.R1.1g195040.1	744	2876	0.259	984	0.756
TRINITY_DN824_c0_g1	Vfaba.Tiffany.R1.3g012560.1	2531	2876	0.88	2532	1
TRINITY_DN798_c0_g1	Vfaba.Tiffany.R1.6g084640.1	2379	2875	0.827	2388	0.996
TRINITY_DN801_c0_g1	Vfaba.Tiffany.R1.3g099160.1	1805	2874	0.628	2178	0.829
TRINITY_DN861_c0_g1	Vfaba.Tiffany.R1.6g045520.1	2600	2873	0.905	2613	0.995
TRINITY_DN829_c0_g1	Vfaba.Tiffany.R1.6g078120.1	1129	2872	0.393	2196	0.514
TRINITY_DN809_c0_g1	Vfaba.Tiffany.R1.1g018440.1	2426	2870	0.845	2433	0.997
TRINITY_DN764_c0_g1	Vfaba.Tiffany.R1.6g031320.1	2356	2868	0.821	2358	0.999
TRINITY_DN869_c0_g1	Vfaba.Tiffany.R1.5g025480.1	825	2865	0.288	1158	0.712
TRINITY_DN813_c0_g1	Vfaba.Tiffany.R1.2g119840.1	2358	2865	0.823	2364	0.997
TRINITY_DN833_c0_g1	Vfaba.Tiffany.R1.4g049040.1	2604	2865	0.909	2607	0.999
TRINITY_DN856_c0_g1	Vfaba.Tiffany.R1.2g131200.1	2290	2863	0.8	2301	0.995
TRINITY_DN759_c0_g1	Vfaba.Tiffany.R1.1g349800.1	726	2862	0.254	1005	0.722
TRINITY_DN870_c0_g1	Vfaba.Tiffany.R1.3g162920.1	1182	2862	0.413	1182	1
TRINITY_DN828_c0_g1	Vfaba.Tiffany.R1.6g003200.1	2496	2862	0.872	2505	0.996
TRINITY_DN830_c0_g1	Vfaba.Tiffany.R1.1g227800.1	1440	2860	0.503	1512	0.952
TRINITY_DN826_c0_g1	Vfaba.Tiffany.R1.4g072960.1	2114	2860	0.739	2160	0.979
TRINITY_DN838_c0_g1	Vfaba.Tiffany.R1.3g147200.1	2084	2859	0.729	2097	0.994
TRINITY_DN837_c0_g1	Vfaba.Tiffany.R1.2g067240.1	2236	2858	0.782	2247	0.995
TRINITY_DN846_c0_g1	Vfaba.Tiffany.R1.5g080040.1	2113	2857	0.74	2115	0.999
TRINITY_DN848_c0_g1	Vfaba.Tiffany.R1.2g124360.1	2558	2855	0.896	2976	0.86
TRINITY_DN825_c0_g1	Vfaba.Tiffany.R1.1g114920.1	2266	2854	0.794	2271	0.998
TRINITY_DN850_c0_g1	Vfaba.Tiffany.R1.1g215520.1	1016	2853	0.356	1602	0.634
TRINITY_DN858_c0_g1	Vfaba.Tiffany.R1.1g334440.1	2338	2852	0.82	2349	0.995
TRINITY_DN815_c0_g1	Vfaba.Tiffany.R1.1g210320.1	2310	2851	0.81	2319	0.996
TRINITY_DN832_c0_g1	Vfaba.Tiffany.R1.5g064760.1	2375	2851	0.833	2391	0.993
TRINITY_DN841_c0_g1	Vfaba.Tiffany.R1.3g093400.1	2168	2850	0.761	2172	0.998
TRINITY_DN894_c0_g1	Vfaba.Tiffany.R1.5g038120.1	2018	2849	0.708	2037	0.991
TRINITY_DN847_c0_g1	Vfaba.Tiffany.R1.3g169240.1	1924	2845	0.676	1932	0.996
TRINITY_DN910_c0_g1	Vfaba.Tiffany.R1.1g378320.1	2499	2845	0.878	4860	0.514
TRINITY_DN863_c0_g1	Vfaba.Tiffany.R1.1g234160.1	2744	2838	0.967	2763	0.993
TRINITY_DN866_c0_g1	Vfaba.Tiffany.R1.4g013600.1	2256	2838	0.795	2262	0.997
TRINITY_DN891_c0_g1	Vfaba.Tiffany.R1.3g017960.1	2310	2837	0.814	2319	0.996
TRINITY_DN873_c0_g1	Vfaba.Tiffany.R1.6g084160.1	1303	2836	0.459	1587	0.821
TRINITY_DN871_c0_g1	Vfaba.Tiffany.R1.6g042480.1	2501	2836	0.882	2505	0.998
TRINITY_DN872_c0_g1	Vfaba.Tiffany.R1.2g193040.1	2054	2836	0.724	2064	0.995
TRINITY_DN864_c0_g1	Vfaba.Tiffany.R1.2g169960.1	1904	2835	0.672	2271	0.838
TRINITY_DN878_c0_g1	Vfaba.Tiffany.R1.Ung032160.1	2496	2835	0.88	2511	0.994
TRINITY_DN867_c0_g1	Vfaba.Tiffany.R1.1g283360.2	2523	2832	0.891	2529	0.998
TRINITY_DN890_c0_g1	Vfaba.Tiffany.R1.6g013920.1	2432	2832	0.859	2445	0.995
TRINITY_DN854_c0_g1	Vfaba.Tiffany.R1.4g048640.1	1661	2832	0.587	2514	0.661
TRINITY_DN889_c0_g1	Vfaba.Tiffany.R1.1g275720.2	2178	2832	0.769	2181	0.999
TRINITY_DN922_c0_g1	Vfaba.Tiffany.R1.3g065400.1	2573	2831	0.909	2964	0.868
TRINITY_DN882_c0_g1	Vfaba.Tiffany.R1.1g026680.1	1148	2830	0.406	1893	0.606
TRINITY_DN812_c0_g1	Vfaba.Tiffany.R1.1g360360.1	2301	2829	0.813	2364	0.973
TRINITY_DN818_c0_g1	Vfaba.Tiffany.R1.6g030360.1	2418	2829	0.855	2430	0.995
TRINITY_DN917_c0_g1	Vfaba.Tiffany.R1.3g152880.1	2358	2828	0.834	2367	0.996
TRINITY_DN944_c0_g1	Vfaba.Tiffany.R1.1g324080.1	2387	2827	0.844	2394	0.997
TRINITY_DN892_c0_g1	Vfaba.Tiffany.R1.3g038680.1	1001	2826	0.354	3012	0.332
TRINITY_DN886_c0_g1	Vfaba.Tiffany.R1.1g407640.1	2603	2826	0.921	2613	0.996
TRINITY_DN905_c0_g1	Vfaba.Tiffany.R1.2g209160.1	328	2826	0.116	330	0.994
TRINITY_DN885_c0_g1	Vfaba.Tiffany.R1.3g147080.1	1447	2826	0.512	2430	0.595
TRINITY_DN900_c0_g1	Vfaba.Tiffany.R1.1g362400.1	2460	2825	0.871	2463	0.999
TRINITY_DN952_c0_g1	Vfaba.Tiffany.R1.1g282560.1	2582	2823	0.915	2604	0.992
TRINITY_DN895_c0_g1	Vfaba.Tiffany.R1.5g011520.1	2578	2823	0.913	2586	0.997
TRINITY_DN918_c0_g1	Vfaba.Tiffany.R1.2g153680.1	2064	2821	0.732	2064	1
TRINITY_DN923_c0_g1	Vfaba.Tiffany.R1.1g295800.1	2211	2821	0.784	2238	0.988
TRINITY_DN874_c0_g1	Vfaba.Tiffany.R1.2g048800.1	1704	2819	0.604	2373	0.718
TRINITY_DN896_c0_g1	Vfaba.Tiffany.R1.4g157000.4	2550	2818	0.905	5046	0.505
TRINITY_DN909_c0_g1	Vfaba.Tiffany.R1.1g260800.1	552	2817	0.196	780	0.708
TRINITY_DN817_c0_g1	Vfaba.Tiffany.R1.6g007720.1	1990	2817	0.706	1998	0.996
TRINITY_DN915_c0_g1	Vfaba.Tiffany.R1.4g090320.1	2269	2816	0.806	2283	0.994
TRINITY_DN928_c0_g1	Vfaba.Tiffany.R1.1g310480.1	2518	2811	0.896	4317	0.583
TRINITY_DN899_c0_g1	Vfaba.Tiffany.R1.2g129840.2	2188	2811	0.778	2187	1
TRINITY_DN911_c0_g1	Vfaba.Tiffany.R1.1g253320.1	2331	2810	0.83	2337	0.997
TRINITY_DN931_c0_g1	Vfaba.Tiffany.R1.1g224160.1	1512	2810	0.538	2142	0.706
TRINITY_DN926_c0_g1	Vfaba.Tiffany.R1.5g026200.2	2349	2810	0.836	2352	0.999
TRINITY_DN948_c0_g1	Vfaba.Tiffany.R1.2g202040.1	2002	2809	0.713	2010	0.996
TRINITY_DN954_c0_g1	Vfaba.Tiffany.R1.5g090800.1	2319	2809	0.826	2331	0.995
TRINITY_DN932_c0_g1	Vfaba.Tiffany.R1.1g027640.1	2180	2808	0.776	2187	0.997
TRINITY_DN967_c0_g1	Vfaba.Tiffany.R1.3g184960.1	2467	2807	0.879	2472	0.998
TRINITY_DN984_c0_g1	Vfaba.Tiffany.R1.4g173560.1	2447	2807	0.872	2448	1
TRINITY_DN930_c0_g1	Vfaba.Tiffany.R1.6g012960.1	2193	2807	0.781	3006	0.73
TRINITY_DN942_c0_g1	Vfaba.Tiffany.R1.1g090880.1	1381	2803	0.493	1389	0.994
TRINITY_DN965_c0_g1	Vfaba.Tiffany.R1.6g146040.1	2044	2803	0.729	2058	0.993
TRINITY_DN1000_c0_g1	Vfaba.Tiffany.R1.2g074160.1	2319	2803	0.827	2322	0.999
TRINITY_DN972_c0_g1	Vfaba.Tiffany.R1.2g136720.1	2470	2797	0.883	3060	0.807
TRINITY_DN938_c0_g1	Vfaba.Tiffany.R1.4g048720.1	2596	2797	0.928	2604	0.997
TRINITY_DN963_c0_g1	Vfaba.Tiffany.R1.1g166360.1	409	2797	0.146	414	0.988
TRINITY_DN993_c0_g1	Vfaba.Tiffany.R1.6g117520.1	2420	2797	0.865	2436	0.993
TRINITY_DN961_c0_g1	Vfaba.Tiffany.R1.5g011560.1	2570	2795	0.919	2592	0.992
TRINITY_DN957_c0_g1	Vfaba.Tiffany.R1.2g160200.1	2317	2794	0.829	2322	0.998
TRINITY_DN903_c0_g1	Vfaba.Tiffany.R1.2g063040.1	1869	2792	0.669	2193	0.852
TRINITY_DN968_c0_g1	Vfaba.Tiffany.R1.4g006480.1	2192	2792	0.785	2199	0.997
TRINITY_DN962_c0_g1	Vfaba.Tiffany.R1.4g094240.1	512	2791	0.183	1179	0.434
TRINITY_DN929_c0_g1	Vfaba.Tiffany.R1.6g123320.1	2103	2790	0.754	2106	0.999
TRINITY_DN902_c0_g1	Vfaba.Tiffany.R1.2g102480.1	1063	2789	0.381	2058	0.517
TRINITY_DN980_c0_g1	Vfaba.Tiffany.R1.1g347080.1	2228	2786	0.8	2229	1
TRINITY_DN1001_c0_g1	Vfaba.Tiffany.R1.4g104600.1	1562	2784	0.561	2322	0.673
TRINITY_DN845_c0_g1	Vfaba.Tiffany.R1.6g002400.1	2225	2784	0.799	2232	0.997
TRINITY_DN974_c0_g1	Vfaba.Tiffany.R1.Ung039600.1	1527	2782	0.549	1527	1
TRINITY_DN949_c0_g1	Vfaba.Tiffany.R1.2g095240.1	2423	2782	0.871	2433	0.996
TRINITY_DN988_c0_g1	Vfaba.Tiffany.R1.2g018720.2	2544	2782	0.914	4305	0.591
TRINITY_DN1032_c0_g1	Vfaba.Tiffany.R1.6g130280.1	1970	2781	0.708	1980	0.995
TRINITY_DN1021_c0_g1	Vfaba.Tiffany.R1.6g112040.1	2443	2781	0.878	2451	0.997
TRINITY_DN1008_c0_g1	Vfaba.Tiffany.R1.3g015480.1	2361	2781	0.849	2364	0.999
TRINITY_DN958_c0_g1	Vfaba.Tiffany.R1.4g048680.1	2598	2781	0.934	2607	0.997
TRINITY_DN1056_c0_g1	Vfaba.Tiffany.R1.5g123120.1	2341	2780	0.842	2349	0.997
TRINITY_DN982_c0_g1	Vfaba.Tiffany.R1.1g393760.1	1902	2780	0.684	1905	0.998
TRINITY_DN999_c0_g1	Vfaba.Tiffany.R1.1g102680.1	2078	2780	0.747	2193	0.948
TRINITY_DN987_c0_g1	Vfaba.Tiffany.R1.1g338640.1	2050	2778	0.738	2088	0.982
TRINITY_DN994_c0_g1	Vfaba.Tiffany.R1.6g023080.1	2423	2778	0.872	2424	1
TRINITY_DN1071_c0_g1	Vfaba.Tiffany.R1.1g153200.1	1670	2776	0.602	1671	0.999
TRINITY_DN1004_c0_g1	Vfaba.Tiffany.R1.1g006840.1	1602	2776	0.577	1608	0.996
TRINITY_DN971_c0_g1	Vfaba.Tiffany.R1.1g049760.1	2282	2776	0.822	2289	0.997
TRINITY_DN1015_c0_g1	Vfaba.Tiffany.R1.4g047840.1	2028	2771	0.732	2040	0.994
TRINITY_DN1018_c0_g1	Vfaba.Tiffany.R1.3g063240.1	1771	2770	0.639	2292	0.773
TRINITY_DN1007_c0_g1	Vfaba.Tiffany.R1.4g100280.1	2222	2769	0.802	2586	0.859
TRINITY_DN1016_c0_g1	Vfaba.Tiffany.R1.1g138080.1	2330	2769	0.841	2334	0.998
TRINITY_DN1005_c0_g1	Vfaba.Tiffany.R1.2g111240.1	2203	2766	0.796	2205	0.999
TRINITY_DN995_c0_g1	Vfaba.Tiffany.R1.2g212400.1	2406	2766	0.87	2406	1
TRINITY_DN1023_c0_g1	Vfaba.Tiffany.R1.1g032920.1	377	2763	0.136	726	0.519
TRINITY_DN1019_c0_g1	Vfaba.Tiffany.R1.2g079800.1	2412	2763	0.873	2439	0.989
TRINITY_DN1084_c0_g1	Vfaba.Tiffany.R1.1g153480.1	2372	2763	0.858	2385	0.995
TRINITY_DN1097_c0_g1	Vfaba.Tiffany.R1.2g017520.1	1912	2762	0.692	2022	0.946
TRINITY_DN1076_c0_g1	Vfaba.Tiffany.R1.1g370000.1	823	2762	0.298	1413	0.582
TRINITY_DN1030_c0_g1	Vfaba.Tiffany.R1.2g006120.1	1984	2762	0.718	1992	0.996
TRINITY_DN804_c0_g1	Vfaba.Tiffany.R1.5g087920.1	1886	2762	0.683	2385	0.791
TRINITY_DN1061_c0_g1	Vfaba.Tiffany.R1.1g236280.1	2106	2760	0.763	2112	0.997
TRINITY_DN1081_c0_g1	Vfaba.Tiffany.R1.4g005760.1	1022	2760	0.37	2031	0.503
TRINITY_DN1034_c0_g1	Vfaba.Tiffany.R1.5g083360.1	1208	2760	0.438	1623	0.744
TRINITY_DN1027_c0_g1	Vfaba.Tiffany.R1.6g030720.1	1402	2759	0.508	2262	0.62
TRINITY_DN1009_c0_g1	Vfaba.Tiffany.R1.5g017320.1	1239	2756	0.45	2271	0.546
TRINITY_DN1053_c0_g1	Vfaba.Tiffany.R1.Ung023120.1	2341	2755	0.85	2349	0.997
TRINITY_DN1033_c0_g1	Vfaba.Tiffany.R1.1g402640.1	2328	2751	0.846	2337	0.996
TRINITY_DN1057_c0_g1	Vfaba.Tiffany.R1.1g179200.1	949	2751	0.345	1653	0.574
TRINITY_DN1051_c0_g1	Vfaba.Tiffany.R1.2g025280.1	988	2750	0.359	993	0.995
TRINITY_DN1102_c0_g1	Vfaba.Tiffany.R1.6g025320.1	2451	2749	0.892	2457	0.998
TRINITY_DN1066_c0_g1	Vfaba.Tiffany.R1.6g155440.1	1756	2748	0.639	2310	0.76
TRINITY_DN1096_c0_g1	Vfaba.Tiffany.R1.3g178960.1	867	2747	0.316	1113	0.779
TRINITY_DN1172_c0_g1	Vfaba.Tiffany.R1.2g216240.1	2285	2747	0.832	2286	1
TRINITY_DN1062_c0_g1	Vfaba.Tiffany.R1.1g280040.1	1814	2744	0.661	2088	0.869
TRINITY_DN1089_c0_g1	Vfaba.Tiffany.R1.2g081960.1	1087	2744	0.396	2097	0.518
TRINITY_DN820_c0_g1	Vfaba.Tiffany.R1.5g000720.1	2416	2744	0.88	2430	0.994
TRINITY_DN1070_c0_g1	Vfaba.Tiffany.R1.4g155880.1	2415	2743	0.88	2421	0.998
TRINITY_DN1130_c0_g1	Vfaba.Tiffany.R1.5g116240.1	1485	2740	0.542	1488	0.998
TRINITY_DN1342_c0_g1	Vfaba.Tiffany.R1.2g188840.1	2239	2739	0.817	2244	0.998
TRINITY_DN1043_c0_g1	Vfaba.Tiffany.R1.3g035440.1	1317	2738	0.481	2433	0.541
TRINITY_DN1080_c0_g1	Vfaba.Tiffany.R1.2g079160.1	2572	2738	0.939	2691	0.956
TRINITY_DN1082_c0_g1	Vfaba.Tiffany.R1.3g007680.1	1866	2737	0.682	2130	0.876
TRINITY_DN1181_c0_g1	Vfaba.Tiffany.R1.6g004320.1	2254	2737	0.824	2397	0.94
TRINITY_DN1088_c0_g1	Vfaba.Tiffany.R1.Ung005760.1	1530	2736	0.559	2394	0.639
TRINITY_DN1116_c0_g1	Vfaba.Tiffany.R1.1g067040.1	1187	2735	0.434	1428	0.831
TRINITY_DN996_c0_g1	Vfaba.Tiffany.R1.3g067360.1	1365	2732	0.5	1884	0.725
TRINITY_DN1100_c0_g1	Vfaba.Tiffany.R1.2g095040.1	2159	2731	0.791	2163	0.998
TRINITY_DN1138_c0_g1	Vfaba.Tiffany.R1.6g078120.1	1801	2730	0.66	2196	0.82
TRINITY_DN1127_c0_g1	Vfaba.Tiffany.R1.4g135560.1	2432	2730	0.891	2439	0.997
TRINITY_DN1121_c0_g1	Vfaba.Tiffany.R1.5g118680.1	2272	2726	0.833	2283	0.995
TRINITY_DN1143_c0_g1	Vfaba.Tiffany.R1.5g000560.1	2459	2726	0.902	2463	0.998
TRINITY_DN1093_c0_g1	Vfaba.Tiffany.R1.3g000240.1	1541	2725	0.566	2202	0.7
TRINITY_DN1109_c0_g1	Vfaba.Tiffany.R1.1g130600.2	2432	2725	0.892	3918	0.621
TRINITY_DN1119_c0_g1	Vfaba.Tiffany.R1.3g020920.1	2379	2725	0.873	2394	0.994
TRINITY_DN1122_c0_g1	Vfaba.Tiffany.R1.5g123800.1	2105	2724	0.773	3870	0.544
TRINITY_DN1112_c0_g1	Vfaba.Tiffany.R1.2g087720.1	2217	2724	0.814	2217	1
TRINITY_DN1115_c0_g1	Vfaba.Tiffany.R1.3g032560.1	2429	2723	0.892	2433	0.998
TRINITY_DN1152_c0_g1	Vfaba.Tiffany.R1.3g124240.1	2470	2721	0.908	2478	0.997
TRINITY_DN1157_c0_g1	Vfaba.Tiffany.R1.5g014760.1	519	2719	0.191	696	0.746
TRINITY_DN1117_c0_g1	Vfaba.Tiffany.R1.2g170160.1	854	2719	0.314	855	0.999
TRINITY_DN1114_c0_g1	Vfaba.Tiffany.R1.1g261840.1	1907	2719	0.701	1917	0.995
TRINITY_DN1113_c0_g1	Vfaba.Tiffany.R1.1g277400.1	1774	2718	0.653	1776	0.999
TRINITY_DN1126_c0_g1	Vfaba.Tiffany.R1.1g068600.1	1455	2717	0.536	2211	0.658
TRINITY_DN1163_c0_g1	Vfaba.Tiffany.R1.5g141400.1	2298	2716	0.846	2301	0.999
TRINITY_DN1164_c0_g1	Vfaba.Tiffany.R1.5g082480.1	2419	2715	0.891	2424	0.998
TRINITY_DN1055_c0_g1	Vfaba.Tiffany.R1.3g190800.1	2232	2715	0.822	2238	0.997
TRINITY_DN1169_c0_g1	Vfaba.Tiffany.R1.1g319160.1	1907	2714	0.703	2091	0.912
TRINITY_DN1145_c0_g1	Vfaba.Tiffany.R1.2g159000.1	2150	2714	0.792	2190	0.982
TRINITY_DN1178_c0_g1	Vfaba.Tiffany.R1.5g000760.1	2321	2713	0.856	2829	0.82
TRINITY_DN1179_c0_g1	Vfaba.Tiffany.R1.1g122560.1	855	2710	0.315	1824	0.469
TRINITY_DN1156_c0_g1	Vfaba.Tiffany.R1.5g051400.1	1911	2710	0.705	1911	1
TRINITY_DN1176_c0_g1	Vfaba.Tiffany.R1.3g063240.1	1793	2710	0.662	2292	0.782
TRINITY_DN1129_c0_g1	Vfaba.Tiffany.R1.3g178400.1	1262	2708	0.466	1263	0.999
TRINITY_DN1166_c0_g1	Vfaba.Tiffany.R1.4g149960.1	2393	2707	0.884	2400	0.997
TRINITY_DN1154_c0_g1	Vfaba.Tiffany.R1.3g059520.1	1703	2702	0.63	1791	0.951
TRINITY_DN1329_c0_g1	Vfaba.Tiffany.R1.4g129080.1	2153	2702	0.797	2157	0.998
TRINITY_DN1173_c0_g1	Vfaba.Tiffany.R1.3g112520.1	1617	2702	0.598	2256	0.717
TRINITY_DN1162_c0_g1	Vfaba.Tiffany.R1.2g068240.1	2210	2702	0.818	2220	0.995
TRINITY_DN1186_c0_g1	Vfaba.Tiffany.R1.1g408200.1	1454	2701	0.538	2019	0.72
TRINITY_DN1177_c0_g1	Vfaba.Tiffany.R1.1g083880.1	2161	2700	0.8	2187	0.988
TRINITY_DN1131_c0_g1	Vfaba.Tiffany.R1.2g053120.1	2195	2700	0.813	2616	0.839
TRINITY_DN1193_c0_g1	Vfaba.Tiffany.R1.4g162240.1	2193	2700	0.812	2325	0.943
TRINITY_DN1170_c0_g1	Vfaba.Tiffany.R1.4g099480.1	1692	2699	0.627	2175	0.778
TRINITY_DN1160_c0_g1	Vfaba.Tiffany.R1.3g079480.1	1582	2697	0.587	2370	0.668
TRINITY_DN1231_c0_g1	Vfaba.Tiffany.R1.6g038720.1	2321	2697	0.861	2331	0.996
TRINITY_DN1191_c0_g1	Vfaba.Tiffany.R1.2g084840.1	2174	2696	0.806	2181	0.997
TRINITY_DN1185_c0_g1	Vfaba.Tiffany.R1.4g099480.1	1694	2696	0.628	2175	0.779
TRINITY_DN1149_c0_g1	Vfaba.Tiffany.R1.1g283960.1	987	2695	0.366	1614	0.612
TRINITY_DN1183_c0_g1	Vfaba.Tiffany.R1.4g114360.1	2222	2693	0.825	2226	0.998
TRINITY_DN1205_c0_g1	Vfaba.Tiffany.R1.6g073880.1	2317	2693	0.86	2322	0.998
TRINITY_DN1202_c0_g1	Vfaba.Tiffany.R1.1g084200.1	2283	2692	0.848	2286	0.999
TRINITY_DN1192_c0_g1	Vfaba.Tiffany.R1.2g133640.1	745	2692	0.277	2952	0.252
TRINITY_DN1200_c0_g1	Vfaba.Tiffany.R1.Ung025800.1	2416	2692	0.897	2427	0.995
TRINITY_DN1242_c0_g1	Vfaba.Tiffany.R1.5g103880.1	2231	2691	0.829	2232	1
TRINITY_DN1211_c0_g1	Vfaba.Tiffany.R1.2g141600.1	2295	2691	0.853	2301	0.997
TRINITY_DN1219_c0_g1	Vfaba.Tiffany.R1.2g140160.1	1691	2690	0.629	1917	0.882
TRINITY_DN1204_c0_g1	Vfaba.Tiffany.R1.5g076560.2	1269	2689	0.472	2133	0.595
TRINITY_DN1029_c0_g1	Vfaba.Tiffany.R1.1g028240.1	2215	2689	0.824	2223	0.996
TRINITY_DN1180_c0_g1	Vfaba.Tiffany.R1.1g026520.1	2420	2688	0.9	2424	0.998
TRINITY_DN1092_c0_g1	Vfaba.Tiffany.R1.6g023200.1	2461	2688	0.916	2532	0.972
TRINITY_DN1226_c0_g1	Vfaba.Tiffany.R1.4g139400.1	2233	2687	0.831	2238	0.998
TRINITY_DN1174_c0_g1	Vfaba.Tiffany.R1.2g018360.1	2070	2686	0.771	2076	0.997
TRINITY_DN1235_c0_g1	Vfaba.Tiffany.R1.1g166920.1	1763	2686	0.656	1926	0.915
TRINITY_DN1210_c0_g1	Vfaba.Tiffany.R1.5g061840.2	2075	2685	0.773	2076	1
TRINITY_DN1220_c0_g1	Vfaba.Tiffany.R1.3g193720.1	1758	2684	0.655	1782	0.987
TRINITY_DN1111_c0_g1	Vfaba.Tiffany.R1.4g127720.2	1698	2683	0.633	1704	0.996
TRINITY_DN1199_c0_g1	Vfaba.Tiffany.R1.5g005360.1	1118	2682	0.417	1890	0.592
TRINITY_DN1254_c0_g1	Vfaba.Tiffany.R1.1g172480.1	886	2682	0.33	960	0.923
TRINITY_DN1234_c0_g1	Vfaba.Tiffany.R1.3g061400.1	1034	2679	0.386	2571	0.402
TRINITY_DN1268_c0_g1	Vfaba.Tiffany.R1.4g058160.1	2467	2677	0.922	2463	1.002
TRINITY_DN1240_c0_g1	Vfaba.Tiffany.R1.6g054120.1	1874	2676	0.7	2139	0.876
TRINITY_DN1326_c0_g1	Vfaba.Tiffany.R1.4g093880.1	1401	2675	0.524	1653	0.848
TRINITY_DN1292_c0_g1	Vfaba.Tiffany.R1.1g269480.1	355	2674	0.133	1095	0.324
TRINITY_DN1346_c0_g1	Vfaba.Tiffany.R1.2g084160.1	1624	2674	0.607	2229	0.729
TRINITY_DN1276_c0_g1	Vfaba.Tiffany.R1.5g075920.1	2285	2674	0.855	2295	0.996
TRINITY_DN1250_c0_g1	Vfaba.Tiffany.R1.1g029800.3	1708	2674	0.639	2910	0.587
TRINITY_DN1236_c0_g1	Vfaba.Tiffany.R1.2g159360.1	1117	2674	0.418	4290	0.26
TRINITY_DN1279_c0_g1	Vfaba.Tiffany.R1.4g162200.2	1806	2674	0.675	1809	0.998
TRINITY_DN1392_c0_g1	Vfaba.Tiffany.R1.4g018360.1	2191	2674	0.819	2199	0.996
TRINITY_DN1241_c0_g1	Vfaba.Tiffany.R1.4g078360.1	1536	2673	0.575	1536	1
TRINITY_DN1280_c0_g1	Vfaba.Tiffany.R1.1g022280.1	2182	2673	0.816	2193	0.995
TRINITY_DN1248_c0_g1	Vfaba.Tiffany.R1.3g084840.1	2159	2672	0.808	2163	0.998
TRINITY_DN1245_c0_g1	Vfaba.Tiffany.R1.4g111000.1	2273	2671	0.851	2280	0.997
TRINITY_DN1213_c0_g1	Vfaba.Tiffany.R1.4g045680.1	1190	2671	0.446	1740	0.684
TRINITY_DN1239_c0_g1	Vfaba.Tiffany.R1.1g006000.1	2112	2671	0.791	2349	0.899
TRINITY_DN1175_c0_g1	Vfaba.Tiffany.R1.2g056640.1	2231	2671	0.835	2241	0.996
TRINITY_DN1322_c0_g1	Vfaba.Tiffany.R1.5g064960.1	2391	2671	0.895	2409	0.993
TRINITY_DN1283_c0_g1	Vfaba.Tiffany.R1.5g053120.1	1995	2671	0.747	2001	0.997
TRINITY_DN1286_c0_g1	Vfaba.Tiffany.R1.6g105840.1	1241	2671	0.465	2055	0.604
TRINITY_DN1288_c0_g1	Vfaba.Tiffany.R1.6g045720.2	2405	2670	0.901	2412	0.997
TRINITY_DN1269_c0_g1	Vfaba.Tiffany.R1.2g195800.1	1912	2669	0.716	1920	0.996
TRINITY_DN1167_c0_g1	Vfaba.Tiffany.R1.2g147960.1	2157	2668	0.808	2157	1
TRINITY_DN1227_c0_g1	Vfaba.Tiffany.R1.1g361480.1	1751	2668	0.656	1755	0.998
TRINITY_DN1260_c0_g1	Vfaba.Tiffany.R1.3g000240.1	2190	2668	0.821	2202	0.995
TRINITY_DN1079_c0_g1	Vfaba.Tiffany.R1.1g407840.1	1561	2667	0.585	1911	0.817
TRINITY_DN1264_c0_g1	Vfaba.Tiffany.R1.5g101680.1	1897	2666	0.712	1899	0.999
TRINITY_DN1229_c0_g1	Vfaba.Tiffany.R1.5g151920.1	1631	2665	0.612	2355	0.693
TRINITY_DN1424_c0_g1	Vfaba.Tiffany.R1.2g170160.1	851	2665	0.319	855	0.995
TRINITY_DN1275_c0_g1	Vfaba.Tiffany.R1.6g063120.1	2286	2664	0.858	2289	0.999
TRINITY_DN1314_c0_g1	Vfaba.Tiffany.R1.4g173360.1	2203	2664	0.827	2208	0.998
TRINITY_DN986_c0_g1	Vfaba.Tiffany.R1.2g114000.2	1599	2663	0.6	2115	0.756
TRINITY_DN1282_c0_g1	Vfaba.Tiffany.R1.1g296560.2	2102	2663	0.789	2109	0.997
TRINITY_DN1267_c0_g1	Vfaba.Tiffany.R1.4g051120.2	1544	2662	0.58	1548	0.997
TRINITY_DN1207_c0_g1	Vfaba.Tiffany.R1.2g129760.1	2073	2661	0.779	2079	0.997
TRINITY_DN1273_c0_g1	Vfaba.Tiffany.R1.1g387640.1	1709	2660	0.642	1896	0.901
TRINITY_DN1274_c0_g1	Vfaba.Tiffany.R1.2g063520.1	2311	2660	0.869	5106	0.453
TRINITY_DN1244_c0_g1	Vfaba.Tiffany.R1.3g025840.1	1729	2660	0.65	1734	0.997
TRINITY_DN1284_c0_g1	Vfaba.Tiffany.R1.3g028160.1	2144	2659	0.806	2178	0.984
TRINITY_DN1545_c0_g1	Vfaba.Tiffany.R1.1g287200.1	2372	2659	0.892	11379	0.208
TRINITY_DN1271_c0_g1	Vfaba.Tiffany.R1.1g065240.1	2206	2658	0.83	2208	0.999
TRINITY_DN1270_c0_g1	Vfaba.Tiffany.R1.2g101400.1	2302	2658	0.866	2307	0.998
TRINITY_DN1303_c0_g1	Vfaba.Tiffany.R1.2g082560.1	1106	2658	0.416	1812	0.61
TRINITY_DN1331_c0_g1	Vfaba.Tiffany.R1.Ung040320.1	2013	2657	0.758	2283	0.882
TRINITY_DN1277_c0_g1	Vfaba.Tiffany.R1.4g155480.1	2344	2655	0.883	2349	0.998
TRINITY_DN1333_c0_g1	Vfaba.Tiffany.R1.4g048040.1	754	2655	0.284	774	0.974
TRINITY_DN1238_c0_g1	Vfaba.Tiffany.R1.2g171960.1	1932	2655	0.728	2100	0.92
TRINITY_DN1323_c0_g1	Vfaba.Tiffany.R1.1g241400.1	1528	2652	0.576	2445	0.625
TRINITY_DN1290_c0_g1	Vfaba.Tiffany.R1.1g186160.1	2171	2652	0.819	2175	0.998
TRINITY_DN1295_c0_g1	Vfaba.Tiffany.R1.6g062040.1	142	2651	0.054	300	0.473
TRINITY_DN1304_c0_g1	Vfaba.Tiffany.R1.1g289560.1	2087	2651	0.787	2091	0.998
TRINITY_DN1336_c0_g1	Vfaba.Tiffany.R1.5g090000.1	2127	2651	0.802	2136	0.996
TRINITY_DN1320_c0_g1	Vfaba.Tiffany.R1.4g098200.1	2297	2650	0.867	2313	0.993
TRINITY_DN1504_c0_g1	Vfaba.Tiffany.R1.4g045560.2	1961	2650	0.74	1965	0.998
TRINITY_DN1296_c0_g1	Vfaba.Tiffany.R1.6g091640.1	2238	2650	0.845	2241	0.999
TRINITY_DN1308_c0_g1	Vfaba.Tiffany.R1.1g317680.1	1058	2649	0.399	1812	0.584
TRINITY_DN1337_c0_g1	Vfaba.Tiffany.R1.4g094480.1	1622	2649	0.612	2208	0.735
TRINITY_DN1338_c0_g1	Vfaba.Tiffany.R1.Ung014520.1	2282	2648	0.862	2289	0.997
TRINITY_DN1305_c0_g1	Vfaba.Tiffany.R1.1g255520.2	1256	2647	0.474	4131	0.304
TRINITY_DN1386_c0_g1	Vfaba.Tiffany.R1.2g092240.1	1860	2646	0.703	2331	0.798
TRINITY_DN1278_c0_g1	Vfaba.Tiffany.R1.5g099000.1	938	2645	0.355	1230	0.763
TRINITY_DN1373_c0_g1	Vfaba.Tiffany.R1.1g121160.1	2154	2645	0.814	2169	0.993
TRINITY_DN1439_c0_g1	Vfaba.Tiffany.R1.1g234960.1	1478	2645	0.559	1497	0.987
TRINITY_DN1353_c0_g1	Vfaba.Tiffany.R1.1g007560.1	2023	2641	0.766	2037	0.993
TRINITY_DN1455_c0_g1	Vfaba.Tiffany.R1.2g082560.1	1802	2641	0.682	1812	0.994
TRINITY_DN1297_c0_g1	Vfaba.Tiffany.R1.5g025440.1	2398	2641	0.908	2403	0.998
TRINITY_DN1259_c0_g1	Vfaba.Tiffany.R1.4g149320.1	2216	2640	0.839	2232	0.993
TRINITY_DN1230_c0_g1	Vfaba.Tiffany.R1.1g377560.1	2358	2638	0.894	2361	0.999
TRINITY_DN1341_c0_g1	Vfaba.Tiffany.R1.6g090640.1	1949	2638	0.739	1962	0.993
TRINITY_DN1477_c0_g1	Vfaba.Tiffany.R1.6g103240.1	2184	2637	0.828	2199	0.993
TRINITY_DN1401_c0_g1	Vfaba.Tiffany.R1.1g378960.1	2054	2635	0.78	2061	0.997
TRINITY_DN1465_c0_g1	Vfaba.Tiffany.R1.2g100360.2	2171	2635	0.824	2172	1
TRINITY_DN1339_c0_g1	Vfaba.Tiffany.R1.5g050440.1	1807	2634	0.686	1809	0.999
TRINITY_DN1343_c0_g1	Vfaba.Tiffany.R1.2g066680.1	2193	2632	0.833	2205	0.995
TRINITY_DN1405_c0_g1	Vfaba.Tiffany.R1.4g094480.1	1366	2632	0.519	2208	0.619
TRINITY_DN1364_c0_g1	Vfaba.Tiffany.R1.2g083960.1	1973	2631	0.75	1980	0.996
TRINITY_DN1371_c0_g1	Vfaba.Tiffany.R1.3g008720.1	2410	2630	0.916	2403	1.003
TRINITY_DN1381_c0_g1	Vfaba.Tiffany.R1.Ung031040.1	2316	2630	0.881	2322	0.997
TRINITY_DN1309_c0_g1	Vfaba.Tiffany.R1.1g275200.1	2373	2630	0.902	2373	1
TRINITY_DN1345_c0_g1	Vfaba.Tiffany.R1.6g146200.1	2085	2630	0.793	2097	0.994
TRINITY_DN1406_c0_g1	Vfaba.Tiffany.R1.5g064520.1	1542	2630	0.586	2250	0.685
TRINITY_DN859_c0_g1	Vfaba.Tiffany.R1.1g142000.1	1845	2629	0.702	2055	0.898
TRINITY_DN1368_c0_g1	Vfaba.Tiffany.R1.1g044880.1	2054	2629	0.781	2061	0.997
TRINITY_DN1344_c0_g1	Vfaba.Tiffany.R1.5g140440.1	2355	2629	0.896	2697	0.873
TRINITY_DN1375_c0_g1	Vfaba.Tiffany.R1.1g378920.1	2177	2629	0.828	2181	0.998
TRINITY_DN1148_c0_g1	Vfaba.Tiffany.R1.4g136920.1	1197	2628	0.455	2184	0.548
TRINITY_DN1190_c0_g1	Vfaba.Tiffany.R1.4g043960.1	2351	2628	0.895	2358	0.997
TRINITY_DN1417_c0_g1	Vfaba.Tiffany.R1.3g181000.1	2288	2627	0.871	2295	0.997
TRINITY_DN1400_c0_g1	Vfaba.Tiffany.R1.1g353960.1	2196	2627	0.836	2205	0.996
TRINITY_DN1384_c0_g1	Vfaba.Tiffany.R1.5g061320.1	941	2626	0.358	1221	0.771
TRINITY_DN1379_c0_g1	Vfaba.Tiffany.R1.3g048280.1	1788	2626	0.681	1788	1
TRINITY_DN1187_c0_g1	Vfaba.Tiffany.R1.5g075960.1	2286	2626	0.871	2292	0.997
TRINITY_DN1374_c0_g1	Vfaba.Tiffany.R1.3g113320.1	2168	2626	0.826	2169	1
TRINITY_DN1369_c0_g1	Vfaba.Tiffany.R1.2g042680.1	1327	2626	0.505	5355	0.248
TRINITY_DN1393_c0_g1	Vfaba.Tiffany.R1.1g096200.1	1290	2625	0.491	1308	0.986
TRINITY_DN1440_c0_g1	Vfaba.Tiffany.R1.5g070080.1	2077	2624	0.792	2082	0.998
TRINITY_DN1367_c0_g1	Vfaba.Tiffany.R1.4g038840.1	1916	2623	0.73	1917	0.999
TRINITY_DN1419_c0_g1	Vfaba.Tiffany.R1.6g132720.1	2284	2623	0.871	2286	0.999
TRINITY_DN1299_c0_g1	Vfaba.Tiffany.R1.4g117080.1	578	2622	0.22	582	0.993
TRINITY_DN1461_c0_g1	Vfaba.Tiffany.R1.5g076200.1	1851	2622	0.706	1854	0.998
TRINITY_DN1491_c0_g1	Vfaba.Tiffany.R1.4g078280.1	1358	2621	0.518	1359	0.999
TRINITY_DN1560_c0_g1	Vfaba.Tiffany.R1.1g202160.1	2092	2621	0.798	2109	0.992
TRINITY_DN1390_c0_g1	Vfaba.Tiffany.R1.4g120400.1	1035	2621	0.395	1821	0.568
TRINITY_DN1378_c0_g1	Vfaba.Tiffany.R1.1g064240.1	2283	2621	0.871	2283	1
TRINITY_DN1407_c0_g1	Vfaba.Tiffany.R1.1g052800.1	2334	2620	0.891	2532	0.922
TRINITY_DN1427_c0_g1	Vfaba.Tiffany.R1.4g102960.1	2123	2620	0.81	2127	0.998
TRINITY_DN1383_c0_g1	Vfaba.Tiffany.R1.3g009000.1	1869	2619	0.714	1875	0.997
TRINITY_DN1395_c0_g1	Vfaba.Tiffany.R1.4g058120.1	2419	2619	0.924	2442	0.991
TRINITY_DN1426_c0_g1	Vfaba.Tiffany.R1.Ung003640.1	2091	2619	0.798	2094	0.999
TRINITY_DN1397_c0_g1	Vfaba.Tiffany.R1.6g137600.1	1734	2619	0.662	1740	0.997
TRINITY_DN1450_c0_g1	Vfaba.Tiffany.R1.5g065280.1	2227	2618	0.851	2232	0.998
TRINITY_DN1358_c0_g1	Vfaba.Tiffany.R1.4g079200.1	2081	2618	0.795	2349	0.886
TRINITY_DN1385_c0_g1	Vfaba.Tiffany.R1.3g040880.1	2148	2617	0.821	2157	0.996
TRINITY_DN1413_c0_g1	Vfaba.Tiffany.R1.Ung029760.1	1868	2616	0.714	1869	0.999
TRINITY_DN1412_c0_g1	Vfaba.Tiffany.R1.3g129840.1	2277	2616	0.87	2283	0.997
TRINITY_DN1232_c0_g1	Vfaba.Tiffany.R1.1g292800.1	2274	2615	0.87	2277	0.999
TRINITY_DN1408_c0_g1	Vfaba.Tiffany.R1.6g144960.1	2095	2615	0.801	2106	0.995
TRINITY_DN1448_c0_g1	Vfaba.Tiffany.R1.2g011800.1	1942	2612	0.743	1968	0.987
TRINITY_DN1508_c0_g1	Vfaba.Tiffany.R1.1g406280.1	1447	2612	0.554	1686	0.858
TRINITY_DN1434_c0_g1	Vfaba.Tiffany.R1.5g021000.1	2344	2611	0.898	2346	0.999
TRINITY_DN1253_c0_g1	Vfaba.Tiffany.R1.6g014680.1	2231	2610	0.855	2238	0.997
TRINITY_DN1425_c0_g1	Vfaba.Tiffany.R1.2g169800.1	2013	2609	0.772	2085	0.965
TRINITY_DN1429_c0_g1	Vfaba.Tiffany.R1.3g191320.1	738	2609	0.283	777	0.95
TRINITY_DN1436_c0_g1	Vfaba.Tiffany.R1.4g152200.2	1307	2608	0.501	2316	0.564
TRINITY_DN1473_c0_g1	Vfaba.Tiffany.R1.2g016080.1	1302	2608	0.499	2268	0.574
TRINITY_DN1302_c0_g1	Vfaba.Tiffany.R1.2g064680.1	2255	2607	0.865	2265	0.996
TRINITY_DN1470_c0_g1	Vfaba.Tiffany.R1.6g028160.1	1613	2605	0.619	1818	0.887
TRINITY_DN1836_c0_g1	Vfaba.Tiffany.R1.2g094880.1	1456	2604	0.559	4956	0.294
TRINITY_DN1438_c0_g1	Vfaba.Tiffany.R1.6g086120.1	735	2604	0.282	861	0.854
TRINITY_DN1482_c0_g1	Vfaba.Tiffany.R1.5g128400.1	2223	2603	0.854	2223	1
TRINITY_DN1452_c0_g1	Vfaba.Tiffany.R1.4g126160.1	428	2603	0.164	777	0.551
TRINITY_DN1528_c0_g1	Vfaba.Tiffany.R1.Ung010440.1	1640	2603	0.63	2082	0.788
TRINITY_DN1490_c0_g1	Vfaba.Tiffany.R1.1g009720.1	2282	2602	0.877	15099	0.151
TRINITY_DN1530_c0_g1	Vfaba.Tiffany.R1.6g084160.1	1582	2601	0.608	1587	0.997
TRINITY_DN1521_c0_g1	Vfaba.Tiffany.R1.1g056280.1	302	2600	0.116	366	0.825
TRINITY_DN1365_c0_g1	Vfaba.Tiffany.R1.1g052160.1	2086	2600	0.802	2097	0.995
TRINITY_DN1519_c0_g1	Vfaba.Tiffany.R1.1g241240.1	1807	2599	0.695	1944	0.93
TRINITY_DN1479_c0_g1	Vfaba.Tiffany.R1.1g245360.1	785	2599	0.302	1617	0.485
TRINITY_DN1575_c0_g1	Vfaba.Tiffany.R1.4g146440.1	2166	2599	0.833	2172	0.997
TRINITY_DN1334_c0_g1	Vfaba.Tiffany.R1.1g137400.1	2289	2598	0.881	2298	0.996
TRINITY_DN1489_c0_g1	Vfaba.Tiffany.R1.2g215960.3	2096	2598	0.807	2103	0.997
TRINITY_DN1468_c0_g1	Vfaba.Tiffany.R1.2g107440.1	1133	2596	0.436	2034	0.557
TRINITY_DN1533_c0_g1	Vfaba.Tiffany.R1.4g002640.1	2300	2596	0.886	2307	0.997
TRINITY_DN1399_c0_g1	Vfaba.Tiffany.R1.1g330640.1	1818	2596	0.7	1824	0.997
TRINITY_DN1476_c0_g1	Vfaba.Tiffany.R1.6g078280.1	2183	2596	0.841	2325	0.939
TRINITY_DN1237_c0_g1	Vfaba.Tiffany.R1.1g013680.1	1122	2595	0.432	1881	0.596
TRINITY_DN1480_c0_g1	Vfaba.Tiffany.R1.1g108520.1	2325	2595	0.896	2334	0.996
TRINITY_DN1464_c0_g1	Vfaba.Tiffany.R1.6g050520.1	1749	2594	0.674	1986	0.881
TRINITY_DN1604_c0_g1	Vfaba.Tiffany.R1.4g106640.1	1196	2592	0.461	1947	0.614
TRINITY_DN1454_c0_g1	Vfaba.Tiffany.R1.4g134000.1	1928	2592	0.744	1926	1.001
TRINITY_DN1497_c0_g1	Vfaba.Tiffany.R1.6g047760.1	2037	2592	0.786	2040	0.999
TRINITY_DN1488_c0_g1	Vfaba.Tiffany.R1.6g152640.1	1825	2591	0.704	1836	0.994
TRINITY_DN1294_c0_g1	Vfaba.Tiffany.R1.6g063440.2	2359	2590	0.911	2361	0.999
TRINITY_DN1502_c0_g1	Vfaba.Tiffany.R1.6g155320.1	1969	2589	0.761	1977	0.996
TRINITY_DN1486_c0_g1	Vfaba.Tiffany.R1.6g023800.1	702	2589	0.271	1071	0.655
TRINITY_DN1483_c0_g1	Vfaba.Tiffany.R1.3g154560.1	1375	2588	0.531	2025	0.679
TRINITY_DN1505_c0_g1	Vfaba.Tiffany.R1.1g322960.1	2305	2587	0.891	2313	0.997
TRINITY_DN1444_c0_g1	Vfaba.Tiffany.R1.6g027520.1	1987	2587	0.768	1992	0.997
TRINITY_DN1496_c0_g1	Vfaba.Tiffany.R1.2g136480.1	2286	2587	0.884	2301	0.993
TRINITY_DN1458_c0_g1	Vfaba.Tiffany.R1.1g087000.1	2204	2587	0.852	2226	0.99
TRINITY_DN1453_c0_g1	Vfaba.Tiffany.R1.4g166480.1	2104	2587	0.813	2115	0.995
TRINITY_DN1510_c0_g1	Vfaba.Tiffany.R1.5g014720.1	1475	2586	0.57	1476	0.999
TRINITY_DN1500_c0_g1	Vfaba.Tiffany.R1.6g146120.1	762	2585	0.295	2028	0.376
TRINITY_DN1549_c0_g1	Vfaba.Tiffany.R1.2g152960.1	273	2585	0.106	651	0.419
TRINITY_DN1347_c0_g1	Vfaba.Tiffany.R1.1g348960.1	2168	2585	0.839	2169	1
TRINITY_DN1537_c0_g1	Vfaba.Tiffany.R1.1g276440.1	2077	2584	0.804	2085	0.996
TRINITY_DN1516_c0_g1	Vfaba.Tiffany.R1.5g116600.1	677	2583	0.262	678	0.999
TRINITY_DN1523_c0_g1	Vfaba.Tiffany.R1.6g151480.1	1049	2583	0.406	1125	0.932
TRINITY_DN1567_c0_g1	Vfaba.Tiffany.R1.2g158400.1	1783	2582	0.691	1797	0.992
TRINITY_DN1511_c0_g1	Vfaba.Tiffany.R1.1g408640.1	1522	2582	0.589	1524	0.999
TRINITY_DN1151_c0_g1	Vfaba.Tiffany.R1.3g185200.1	1865	2582	0.722	2181	0.855
TRINITY_DN1711_c0_g1	Vfaba.Tiffany.R1.5g151920.1	2346	2580	0.909	2355	0.996
TRINITY_DN1520_c0_g1	Vfaba.Tiffany.R1.4g151800.1	1963	2580	0.761	1971	0.996
TRINITY_DN1531_c0_g1	Vfaba.Tiffany.R1.5g006480.1	2305	2580	0.893	2313	0.997
TRINITY_DN1457_c0_g1	Vfaba.Tiffany.R1.1g286960.1	2043	2580	0.792	2058	0.993
TRINITY_DN1572_c0_g1	Vfaba.Tiffany.R1.3g060120.1	839	2579	0.325	1386	0.605
TRINITY_DN1525_c0_g1	Vfaba.Tiffany.R1.4g042840.1	2130	2579	0.826	2139	0.996
TRINITY_DN1526_c0_g1	Vfaba.Tiffany.R1.Ung004320.1	2207	2578	0.856	2208	1
TRINITY_DN1607_c0_g1	Vfaba.Tiffany.R1.1g026480.3	2170	2577	0.842	2178	0.996
TRINITY_DN1556_c0_g1	Vfaba.Tiffany.R1.1g089600.1	2279	2577	0.884	2292	0.994
TRINITY_DN1534_c0_g1	Vfaba.Tiffany.R1.3g069800.1	1984	2577	0.77	1995	0.994
TRINITY_DN1555_c0_g1	Vfaba.Tiffany.R1.3g000240.1	1633	2576	0.634	2202	0.742
TRINITY_DN1709_c0_g1	Vfaba.Tiffany.R1.1g197200.2	1236	2575	0.48	1716	0.72
TRINITY_DN1664_c0_g1	Vfaba.Tiffany.R1.1g328520.1	1927	2575	0.748	1941	0.993
TRINITY_DN1522_c0_g1	Vfaba.Tiffany.R1.3g165400.1	764	2573	0.297	1044	0.732
TRINITY_DN1609_c0_g1	Vfaba.Tiffany.R1.1g375280.1	1718	2573	0.668	2154	0.798
TRINITY_DN1562_c0_g1	Vfaba.Tiffany.R1.4g094440.1	2361	2573	0.918	2370	0.996
TRINITY_DN1544_c0_g1	Vfaba.Tiffany.R1.1g270560.1	2349	2572	0.913	2355	0.997
TRINITY_DN1582_c0_g1	Vfaba.Tiffany.R1.6g105880.1	1885	2570	0.733	2367	0.796
TRINITY_DN1652_c0_g1	Vfaba.Tiffany.R1.Ung037720.2	2057	2570	0.8	2076	0.991
TRINITY_DN1420_c0_g1	Vfaba.Tiffany.R1.2g169320.1	2182	2570	0.849	2187	0.998
TRINITY_DN1608_c0_g1	Vfaba.Tiffany.R1.3g054640.1	1816	2570	0.707	1938	0.937
TRINITY_DN1487_c0_g1	Vfaba.Tiffany.R1.1g401400.1	1174	2569	0.457	1185	0.991
TRINITY_DN1559_c0_g1	Vfaba.Tiffany.R1.1g325520.1	1594	2569	0.62	1602	0.995
TRINITY_DN1585_c0_g1	Vfaba.Tiffany.R1.4g058560.1	2286	2569	0.89	2289	0.999
TRINITY_DN1352_c0_g1	Vfaba.Tiffany.R1.3g185200.1	1441	2568	0.561	2181	0.661
TRINITY_DN1580_c0_g1	Vfaba.Tiffany.R1.4g151560.1	1641	2567	0.639	1644	0.998
TRINITY_DN1589_c0_g1	Vfaba.Tiffany.R1.3g018360.1	2270	2564	0.885	2424	0.936
TRINITY_DN1541_c0_g1	Vfaba.Tiffany.R1.1g270280.1	2354	2564	0.918	2364	0.996
TRINITY_DN1659_c0_g1	Vfaba.Tiffany.R1.2g103840.1	1706	2562	0.666	1707	0.999
TRINITY_DN1635_c0_g1	Vfaba.Tiffany.R1.6g103240.1	1933	2562	0.754	2199	0.879
TRINITY_DN1669_c0_g1	Vfaba.Tiffany.R1.6g107560.1	2166	2561	0.846	2169	0.999
TRINITY_DN1592_c0_g1	Vfaba.Tiffany.R1.5g022000.1	834	2561	0.326	1674	0.498
TRINITY_DN1598_c0_g1	Vfaba.Tiffany.R1.5g111000.1	2141	2560	0.836	2175	0.984
TRINITY_DN1900_c0_g1	Vfaba.Tiffany.R1.2g150560.1	1727	2559	0.675	2043	0.845
TRINITY_DN1613_c0_g1	Vfaba.Tiffany.R1.1g227720.1	2257	2558	0.882	2265	0.996
TRINITY_DN1596_c0_g1	Vfaba.Tiffany.R1.6g055880.1	1752	2558	0.685	1752	1
TRINITY_DN1610_c0_g1	Vfaba.Tiffany.R1.1g032680.1	2030	2557	0.794	2040	0.995
TRINITY_DN1584_c0_g1	Vfaba.Tiffany.R1.1g152120.1	1901	2555	0.744	1911	0.995
TRINITY_DN1599_c0_g1	Vfaba.Tiffany.R1.1g381560.1	2149	2555	0.841	2160	0.995
TRINITY_DN1614_c0_g1	Vfaba.Tiffany.R1.1g199440.1	2057	2554	0.805	2067	0.995
TRINITY_DN1642_c0_g1	Vfaba.Tiffany.R1.2g005320.1	1581	2553	0.619	1581	1
TRINITY_DN1593_c0_g1	Vfaba.Tiffany.R1.1g090640.1	2175	2553	0.852	2184	0.996
TRINITY_DN1542_c0_g1	Vfaba.Tiffany.R1.5g033600.1	2264	2553	0.887	2271	0.997
TRINITY_DN1622_c0_g1	Vfaba.Tiffany.R1.3g172640.1	1806	2553	0.707	2250	0.803
TRINITY_DN1640_c0_g1	Vfaba.Tiffany.R1.1g092760.1	1628	2553	0.638	1629	0.999
TRINITY_DN1710_c0_g1	Vfaba.Tiffany.R1.4g046080.1	2203	2553	0.863	2214	0.995
TRINITY_DN1620_c0_g1	Vfaba.Tiffany.R1.3g035440.1	1339	2553	0.524	2433	0.55
TRINITY_DN1656_c0_g1	Vfaba.Tiffany.R1.6g112880.1	1652	2552	0.647	1743	0.948
TRINITY_DN1518_c0_g1	Vfaba.Tiffany.R1.1g281120.1	1735	2552	0.68	1743	0.995
TRINITY_DN1554_c0_g1	Vfaba.Tiffany.R1.5g076280.1	2123	2551	0.832	2142	0.991
TRINITY_DN1617_c0_g1	Vfaba.Tiffany.R1.1g260880.1	1826	2551	0.716	1830	0.998
TRINITY_DN1565_c0_g1	Vfaba.Tiffany.R1.4g038280.1	2102	2551	0.824	2112	0.995
TRINITY_DN1660_c0_g1	Vfaba.Tiffany.R1.1g290360.1	209	2550	0.082	366	0.571
TRINITY_DN1713_c0_g1	Vfaba.Tiffany.R1.4g161000.1	2306	2550	0.904	2313	0.997
TRINITY_DN1634_c0_g1	Vfaba.Tiffany.R1.6g050120.1	1313	2550	0.515	1977	0.664
TRINITY_DN1451_c0_g1	Vfaba.Tiffany.R1.4g130600.1	1941	2549	0.761	1947	0.997
TRINITY_DN1648_c0_g1	Vfaba.Tiffany.R1.2g089280.1	2135	2549	0.838	2145	0.995
TRINITY_DN1571_c0_g1	Vfaba.Tiffany.R1.3g065880.1	2094	2546	0.822	2097	0.999
TRINITY_DN1650_c0_g1	Vfaba.Tiffany.R1.3g187040.1	1944	2546	0.764	1956	0.994
TRINITY_DN1658_c0_g1	Vfaba.Tiffany.R1.2g214760.1	1815	2546	0.713	1872	0.97
TRINITY_DN1645_c0_g1	Vfaba.Tiffany.R1.4g103320.1	1018	2545	0.4	1656	0.615
TRINITY_DN1718_c0_g1	Vfaba.Tiffany.R1.1g044400.1	1842	2543	0.724	1848	0.997
TRINITY_DN1672_c0_g1	Vfaba.Tiffany.R1.3g048520.1	2141	2541	0.843	2145	0.998
TRINITY_DN1644_c0_g1	Vfaba.Tiffany.R1.1g151440.2	1072	2541	0.422	1749	0.613
TRINITY_DN1705_c0_g1	Vfaba.Tiffany.R1.2g181320.1	2383	2541	0.938	2379	1.002
TRINITY_DN1492_c0_g1	Vfaba.Tiffany.R1.1g248120.1	2209	2541	0.869	2214	0.998
TRINITY_DN1666_c0_g1	Vfaba.Tiffany.R1.3g179720.1	2152	2539	0.848	2154	0.999
TRINITY_DN1684_c0_g1	Vfaba.Tiffany.R1.1g293240.1	2248	2539	0.885	2253	0.998
TRINITY_DN1785_c0_g1	Vfaba.Tiffany.R1.5g061600.1	1464	2539	0.577	1470	0.996
TRINITY_DN1676_c0_g1	Vfaba.Tiffany.R1.2g002400.1	2054	2537	0.81	2061	0.997
TRINITY_DN1704_c0_g1	Vfaba.Tiffany.R1.6g059280.1	2135	2537	0.842	2142	0.997
TRINITY_DN1679_c0_g1	Vfaba.Tiffany.R1.2g200280.1	2071	2536	0.817	2067	1.002
TRINITY_DN1498_c0_g1	Vfaba.Tiffany.R1.2g059480.1	2012	2535	0.794	2025	0.994
TRINITY_DN1591_c0_g1	Vfaba.Tiffany.R1.3g124720.1	438	2534	0.173	1233	0.355
TRINITY_DN1786_c0_g1	Vfaba.Tiffany.R1.3g116680.2	1820	2534	0.718	2004	0.908
TRINITY_DN1740_c0_g1	Vfaba.Tiffany.R1.4g111040.1	1987	2534	0.784	1989	0.999
TRINITY_DN1387_c0_g1	Vfaba.Tiffany.R1.4g038640.1	1768	2533	0.698	1779	0.994
TRINITY_DN1772_c0_g1	Vfaba.Tiffany.R1.4g102640.1	1307	2532	0.516	1308	0.999
TRINITY_DN1703_c0_g1	Vfaba.Tiffany.R1.6g043920.1	1515	2531	0.599	1518	0.998
TRINITY_DN1905_c0_g1	Vfaba.Tiffany.R1.1g281040.1	1868	2531	0.738	1878	0.995
TRINITY_DN1720_c0_g1	Vfaba.Tiffany.R1.1g343280.1	1680	2531	0.664	1707	0.984
TRINITY_DN1415_c0_g1	Vfaba.Tiffany.R1.5g094600.1	1911	2530	0.755	1914	0.998
TRINITY_DN1517_c0_g1	Vfaba.Tiffany.R1.6g071360.1	2053	2530	0.811	2058	0.998
TRINITY_DN1466_c0_g1	Vfaba.Tiffany.R1.6g095680.1	983	2530	0.389	1689	0.582
TRINITY_DN1716_c0_g1	Vfaba.Tiffany.R1.1g009800.1	1438	2530	0.568	1437	1.001
TRINITY_DN1726_c0_g1	Vfaba.Tiffany.R1.1g200840.2	2279	2529	0.901	2280	1
TRINITY_DN1503_c0_g1	Vfaba.Tiffany.R1.2g058120.1	1940	2529	0.767	1947	0.996
TRINITY_DN1715_c0_g1	Vfaba.Tiffany.R1.4g146440.1	1997	2529	0.79	2172	0.919
TRINITY_DN1681_c0_g1	Vfaba.Tiffany.R1.2g059720.1	1088	2528	0.43	1113	0.978
TRINITY_DN1706_c0_g1	Vfaba.Tiffany.R1.3g136760.1	2194	2527	0.868	3243	0.677
TRINITY_DN1708_c0_g1	Vfaba.Tiffany.R1.6g149800.1	1859	2527	0.736	1869	0.995
TRINITY_DN1723_c0_g1	Vfaba.Tiffany.R1.3g060040.1	1846	2527	0.731	1851	0.997
TRINITY_DN1714_c0_g1	Vfaba.Tiffany.R1.1g293040.1	1883	2526	0.745	1887	0.998
TRINITY_DN1515_c0_g1	Vfaba.Tiffany.R1.4g010080.1	1994	2526	0.789	2004	0.995
TRINITY_DN1782_c0_g1	Vfaba.Tiffany.R1.2g069000.1	2330	2526	0.922	2340	0.996
TRINITY_DN1750_c0_g1	Vfaba.Tiffany.R1.2g106640.1	1961	2524	0.777	1968	0.996
TRINITY_DN1841_c0_g1	Vfaba.Tiffany.R1.2g167480.1	712	2523	0.282	1812	0.393
TRINITY_DN1569_c0_g1	Vfaba.Tiffany.R1.4g013520.1	1669	2523	0.662	2121	0.787
TRINITY_DN1805_c0_g1	Vfaba.Tiffany.R1.5g076840.1	1934	2521	0.767	1938	0.998
TRINITY_DN1779_c0_g1	Vfaba.Tiffany.R1.4g023120.1	747	2521	0.296	1491	0.501
TRINITY_DN1737_c0_g1	Vfaba.Tiffany.R1.3g069160.1	2153	2520	0.854	2160	0.997
TRINITY_DN1665_c0_g1	Vfaba.Tiffany.R1.1g241240.1	1934	2519	0.768	1944	0.995
TRINITY_DN1818_c0_g1	Vfaba.Tiffany.R1.2g034400.2	2192	2518	0.871	2211	0.991
TRINITY_DN1746_c0_g1	Vfaba.Tiffany.R1.6g098200.1	1962	2518	0.779	1965	0.998
TRINITY_DN1811_c0_g1	Vfaba.Tiffany.R1.4g129400.1	2060	2517	0.818	2067	0.997
TRINITY_DN1754_c0_g1	Vfaba.Tiffany.R1.1g179200.1	1330	2516	0.529	1653	0.805
TRINITY_DN1743_c0_g1	Vfaba.Tiffany.R1.3g103880.2	1493	2516	0.593	1698	0.879
TRINITY_DN1765_c0_g1	Vfaba.Tiffany.R1.5g102680.1	2276	2515	0.905	2286	0.996
TRINITY_DN1729_c0_g1	Vfaba.Tiffany.R1.2g082600.1	2140	2515	0.851	2142	0.999
TRINITY_DN1783_c0_g1	Vfaba.Tiffany.R1.3g074800.2	1794	2514	0.714	1797	0.998
TRINITY_DN1768_c0_g1	Vfaba.Tiffany.R1.6g028080.1	1350	2513	0.537	1977	0.683
TRINITY_DN1774_c0_g1	Vfaba.Tiffany.R1.1g271600.1	2050	2513	0.816	2052	0.999
TRINITY_DN1501_c0_g1	Vfaba.Tiffany.R1.4g012440.1	1366	2512	0.544	2133	0.64
TRINITY_DN2004_c0_g1	Vfaba.Tiffany.R1.1g001520.1	776	2511	0.309	1149	0.675
TRINITY_DN1671_c0_g1	Vfaba.Tiffany.R1.1g249280.1	1872	2510	0.746	1878	0.997
TRINITY_DN1759_c0_g1	Vfaba.Tiffany.R1.4g159640.1	1894	2510	0.755	1899	0.997
TRINITY_DN1749_c0_g1	Vfaba.Tiffany.R1.3g143720.1	1435	2510	0.572	1818	0.789
TRINITY_DN1771_c0_g1	Vfaba.Tiffany.R1.5g015600.1	599	2510	0.239	600	0.998
TRINITY_DN1819_c0_g1	Vfaba.Tiffany.R1.6g147200.1	2214	2510	0.882	2451	0.903
TRINITY_DN1753_c0_g1	Vfaba.Tiffany.R1.1g328760.1	2173	2510	0.866	2178	0.998
TRINITY_DN1787_c0_g1	Vfaba.Tiffany.R1.1g376320.1	1092	2510	0.435	1683	0.649
TRINITY_DN1579_c0_g1	Vfaba.Tiffany.R1.3g092160.1	860	2509	0.343	1728	0.498
TRINITY_DN1801_c0_g1	Vfaba.Tiffany.R1.6g080720.1	2038	2509	0.812	2031	1.003
TRINITY_DN1802_c0_g1	Vfaba.Tiffany.R1.4g079080.1	1899	2509	0.757	1902	0.998
TRINITY_DN1798_c0_g1	Vfaba.Tiffany.R1.3g100440.1	1881	2508	0.75	1884	0.998
TRINITY_DN1767_c0_g1	Vfaba.Tiffany.R1.5g006840.1	2102	2508	0.838	2103	1
TRINITY_DN1849_c0_g1	Vfaba.Tiffany.R1.3g010600.1	1129	2506	0.451	2406	0.469
TRINITY_DN1670_c0_g1	Vfaba.Tiffany.R1.3g172960.1	948	2506	0.378	1803	0.526
TRINITY_DN1789_c0_g1	Vfaba.Tiffany.R1.5g145240.1	2153	2506	0.859	2160	0.997
TRINITY_DN1886_c0_g1	Vfaba.Tiffany.R1.5g082920.1	1779	2506	0.71	1782	0.998
TRINITY_DN1682_c0_g1	Vfaba.Tiffany.R1.1g355080.1	2168	2505	0.865	2208	0.982
TRINITY_DN1809_c0_g1	Vfaba.Tiffany.R1.6g017920.1	1339	2505	0.535	2277	0.588
TRINITY_DN1827_c0_g1	Vfaba.Tiffany.R1.3g062480.1	2121	2504	0.847	2130	0.996
TRINITY_DN1806_c0_g1	Vfaba.Tiffany.R1.6g136480.1	1741	2504	0.695	1782	0.977
TRINITY_DN1808_c0_g1	Vfaba.Tiffany.R1.3g107680.1	2139	2504	0.854	2145	0.997
TRINITY_DN1769_c0_g1	Vfaba.Tiffany.R1.5g053440.1	1085	2504	0.433	1221	0.889
TRINITY_DN1894_c0_g1	Vfaba.Tiffany.R1.1g255880.1	2020	2503	0.807	2043	0.989
TRINITY_DN1815_c0_g1	Vfaba.Tiffany.R1.3g003960.1	1459	2503	0.583	1983	0.736
TRINITY_DN1747_c0_g1	Vfaba.Tiffany.R1.5g005960.1	2081	2502	0.832	2085	0.998
TRINITY_DN1721_c0_g1	Vfaba.Tiffany.R1.2g159720.1	1897	2501	0.758	1905	0.996
TRINITY_DN1824_c0_g1	Vfaba.Tiffany.R1.5g058000.1	1808	2501	0.723	1812	0.998
TRINITY_DN1828_c0_g1	Vfaba.Tiffany.R1.6g114680.1	1976	2500	0.79	1989	0.993
TRINITY_DN2080_c0_g1	Vfaba.Tiffany.R1.4g137080.1	2065	2499	0.826	2073	0.996
TRINITY_DN1675_c0_g1	Vfaba.Tiffany.R1.2g215280.1	1872	2498	0.749	1872	1
TRINITY_DN1812_c0_g1	Vfaba.Tiffany.R1.5g140640.1	1978	2498	0.792	1989	0.994
TRINITY_DN1748_c0_g1	Vfaba.Tiffany.R1.6g138760.1	2002	2497	0.802	2007	0.998
TRINITY_DN1773_c0_g1	Vfaba.Tiffany.R1.1g124280.1	1029	2496	0.412	1095	0.94
TRINITY_DN1833_c0_g1	Vfaba.Tiffany.R1.3g136400.1	1002	2496	0.401	1689	0.593
TRINITY_DN1934_c0_g1	Vfaba.Tiffany.R1.Ung025760.1	1488	2496	0.596	1557	0.956
TRINITY_DN1838_c0_g1	Vfaba.Tiffany.R1.4g007200.1	1826	2495	0.732	1833	0.996
TRINITY_DN1877_c0_g1	Vfaba.Tiffany.R1.6g000440.1	2124	2495	0.851	2130	0.997
TRINITY_DN1564_c0_g1	Vfaba.Tiffany.R1.5g101080.1	2057	2495	0.824	2064	0.997
TRINITY_DN1825_c0_g1	Vfaba.Tiffany.R1.6g087960.1	1129	2495	0.453	1734	0.651
TRINITY_DN1864_c0_g1	Vfaba.Tiffany.R1.6g066640.1	1638	2494	0.657	2136	0.767
TRINITY_DN1846_c0_g1	Vfaba.Tiffany.R1.1g225760.1	1488	2493	0.597	1788	0.832
TRINITY_DN1840_c0_g1	Vfaba.Tiffany.R1.2g168760.1	1575	2492	0.632	1584	0.994
TRINITY_DN1527_c0_g1	Vfaba.Tiffany.R1.1g270960.1	2070	2492	0.831	2085	0.993
TRINITY_DN1758_c0_g1	Vfaba.Tiffany.R1.5g129120.1	2168	2492	0.87	2178	0.995
TRINITY_DN1778_c0_g1	Vfaba.Tiffany.R1.3g166920.1	1488	2492	0.597	1488	1
TRINITY_DN1742_c0_g1	Vfaba.Tiffany.R1.1g377040.1	1904	2491	0.764	1908	0.998
TRINITY_DN1854_c0_g1	Vfaba.Tiffany.R1.5g069880.2	1117	2489	0.449	2130	0.524
TRINITY_DN1874_c0_g1	Vfaba.Tiffany.R1.3g126560.1	2185	2489	0.878	2187	0.999
TRINITY_DN1784_c0_g1	Vfaba.Tiffany.R1.2g041360.1	2100	2488	0.844	2100	1
TRINITY_DN2025_c0_g1	Vfaba.Tiffany.R1.5g109040.1	2075	2488	0.834	2076	1
TRINITY_DN1861_c0_g1	Vfaba.Tiffany.R1.2g131720.1	2052	2487	0.825	2067	0.993
TRINITY_DN1733_c0_g1	Vfaba.Tiffany.R1.3g187560.1	2081	2487	0.837	2091	0.995
TRINITY_DN1850_c0_g1	Vfaba.Tiffany.R1.2g007320.1	772	2487	0.31	1989	0.388
TRINITY_DN2018_c0_g1	Vfaba.Tiffany.R1.1g362280.1	1857	2486	0.747	1863	0.997
TRINITY_DN1888_c0_g1	Vfaba.Tiffany.R1.2g069000.1	1729	2486	0.695	2340	0.739
TRINITY_DN1821_c0_g1	Vfaba.Tiffany.R1.3g122440.1	1328	2485	0.534	1815	0.732
TRINITY_DN1876_c0_g1	Vfaba.Tiffany.R1.2g072800.1	2240	2483	0.902	2253	0.994
TRINITY_DN1997_c0_g1	Vfaba.Tiffany.R1.1g231600.1	2010	2483	0.81	2013	0.999
TRINITY_DN1844_c0_g1	Vfaba.Tiffany.R1.4g178200.1	1628	2481	0.656	2112	0.771
TRINITY_DN2048_c0_g1	Vfaba.Tiffany.R1.3g166560.1	2251	2481	0.907	2265	0.994
TRINITY_DN1890_c0_g1	Vfaba.Tiffany.R1.5g138000.1	323	2479	0.13	582	0.555
TRINITY_DN2151_c0_g1	Vfaba.Tiffany.R1.1g162080.1	1748	2479	0.705	1755	0.996
TRINITY_DN1919_c0_g1	Vfaba.Tiffany.R1.2g069640.1	1925	2477	0.777	1953	0.986
TRINITY_DN1953_c0_g1	Vfaba.Tiffany.R1.1g221920.1	560	2477	0.226	1050	0.533
TRINITY_DN1792_c0_g1	Vfaba.Tiffany.R1.1g145960.1	1378	2477	0.556	1560	0.883
TRINITY_DN1893_c0_g1	Vfaba.Tiffany.R1.6g025280.2	1563	2476	0.631	1869	0.836
TRINITY_DN1918_c0_g1	Vfaba.Tiffany.R1.1g020360.1	518	2476	0.209	519	0.998
TRINITY_DN1597_c0_g1	Vfaba.Tiffany.R1.2g115640.1	2084	2472	0.843	2091	0.997
TRINITY_DN1917_c0_g1	Vfaba.Tiffany.R1.5g010600.1	2070	2472	0.837	2076	0.997
TRINITY_DN1911_c0_g1	Vfaba.Tiffany.R1.1g180480.1	1749	2472	0.708	1752	0.998
TRINITY_DN1738_c0_g1	Vfaba.Tiffany.R1.1g026880.2	620	2472	0.251	1200	0.517
TRINITY_DN2017_c0_g1	Vfaba.Tiffany.R1.6g068720.1	1903	2471	0.77	1908	0.997
TRINITY_DN1692_c0_g1	Vfaba.Tiffany.R1.2g019480.1	2044	2470	0.828	2052	0.996
TRINITY_DN1935_c0_g1	Vfaba.Tiffany.R1.1g081280.1	665	2470	0.269	2040	0.326
TRINITY_DN1945_c0_g1	Vfaba.Tiffany.R1.1g304440.1	1349	2469	0.546	1353	0.997
TRINITY_DN2027_c0_g1	Vfaba.Tiffany.R1.1g402560.1	1836	2469	0.744	1836	1
TRINITY_DN1924_c0_g1	Vfaba.Tiffany.R1.5g053680.1	955	2469	0.387	1770	0.54
TRINITY_DN1941_c0_g1	Vfaba.Tiffany.R1.3g009280.1	1801	2469	0.729	1812	0.994
TRINITY_DN1848_c0_g1	Vfaba.Tiffany.R1.2g022640.1	2102	2468	0.852	2115	0.994
TRINITY_DN1928_c0_g1	Vfaba.Tiffany.R1.1g344360.1	1019	2467	0.413	1221	0.835
TRINITY_DN2350_c0_g1	Vfaba.Tiffany.R1.4g114040.1	1167	2467	0.473	1170	0.997
TRINITY_DN1987_c0_g1	Vfaba.Tiffany.R1.1g040280.1	2242	2466	0.909	2253	0.995
TRINITY_DN1950_c0_g1	Vfaba.Tiffany.R1.1g324560.1	1933	2466	0.784	2037	0.949
TRINITY_DN1730_c0_g1	Vfaba.Tiffany.R1.Ung016480.1	2022	2465	0.82	2022	1
TRINITY_DN1949_c0_g1	Vfaba.Tiffany.R1.1g019800.1	340	2465	0.138	345	0.986
TRINITY_DN1954_c0_g1	Vfaba.Tiffany.R1.1g103120.1	2190	2465	0.888	2193	0.999
TRINITY_DN1837_c0_g1	Vfaba.Tiffany.R1.2g087520.1	1857	2465	0.753	1860	0.998
TRINITY_DN1947_c0_g1	Vfaba.Tiffany.R1.2g009920.1	1883	2465	0.764	3939	0.478
TRINITY_DN2013_c0_g1	Vfaba.Tiffany.R1.4g178880.2	1887	2465	0.766	1890	0.998
TRINITY_DN1929_c0_g1	Vfaba.Tiffany.R1.6g002640.1	1386	2465	0.562	1389	0.998
TRINITY_DN1944_c0_g1	Vfaba.Tiffany.R1.2g020680.1	1551	2464	0.629	1551	1
TRINITY_DN1879_c0_g1	Vfaba.Tiffany.R1.2g085240.1	2034	2463	0.826	2040	0.997
TRINITY_DN1967_c0_g1	Vfaba.Tiffany.R1.1g133760.1	1924	2463	0.781	3534	0.544
TRINITY_DN1966_c0_g1	Vfaba.Tiffany.R1.4g007200.1	1822	2463	0.74	1833	0.994
TRINITY_DN1964_c0_g1	Vfaba.Tiffany.R1.3g118920.1	490	2462	0.199	852	0.575
TRINITY_DN1899_c0_g1	Vfaba.Tiffany.R1.2g216160.1	800	2461	0.325	1707	0.469
TRINITY_DN1951_c0_g1	Vfaba.Tiffany.R1.1g394160.1	1868	2461	0.759	1869	0.999
TRINITY_DN1956_c0_g1	Vfaba.Tiffany.R1.1g086280.1	1613	2460	0.656	1614	0.999
TRINITY_DN1984_c0_g1	Vfaba.Tiffany.R1.2g001000.2	2060	2459	0.838	2085	0.988
TRINITY_DN1963_c0_g1	Vfaba.Tiffany.R1.1g277160.1	1537	2459	0.625	2028	0.758
TRINITY_DN1989_c0_g1	Vfaba.Tiffany.R1.2g066800.1	455	2457	0.185	996	0.457
TRINITY_DN2011_c0_g1	Vfaba.Tiffany.R1.3g052760.2	2198	2457	0.895	2211	0.994
TRINITY_DN1982_c0_g1	Vfaba.Tiffany.R1.5g006000.1	2145	2456	0.873	2754	0.779
TRINITY_DN1995_c0_g1	Vfaba.Tiffany.R1.1g134680.1	1996	2455	0.813	2004	0.996
TRINITY_DN2033_c0_g1	Vfaba.Tiffany.R1.1g009560.1	1963	2454	0.8	1974	0.994
TRINITY_DN1990_c0_g1	Vfaba.Tiffany.R1.3g167680.1	1359	2454	0.554	1365	0.996
TRINITY_DN1977_c0_g1	Vfaba.Tiffany.R1.1g362280.1	1483	2454	0.604	1863	0.796
TRINITY_DN1895_c0_g1	Vfaba.Tiffany.R1.4g139440.1	2187	2454	0.891	2199	0.995
TRINITY_DN1971_c0_g1	Vfaba.Tiffany.R1.1g241360.1	1876	2454	0.764	1887	0.994
TRINITY_DN2002_c0_g1	Vfaba.Tiffany.R1.5g069080.1	838	2453	0.342	1545	0.542
TRINITY_DN2133_c0_g1	Vfaba.Tiffany.R1.Ung004800.1	1943	2452	0.792	1959	0.992
TRINITY_DN2049_c0_g1	Vfaba.Tiffany.R1.2g040280.1	2142	2452	0.874	2148	0.997
TRINITY_DN1707_c0_g1	Vfaba.Tiffany.R1.1g292240.1	1886	2452	0.769	1887	0.999
TRINITY_DN2051_c0_g1	Vfaba.Tiffany.R1.Ung030320.1	1629	2450	0.665	1638	0.995
TRINITY_DN2137_c0_g1	Vfaba.Tiffany.R1.2g121440.1	2201	2448	0.899	2205	0.998
TRINITY_DN2235_c0_g1	Vfaba.Tiffany.R1.6g145600.1	1508	2448	0.616	1785	0.845
TRINITY_DN2040_c0_g1	Vfaba.Tiffany.R1.3g134480.1	1235	2447	0.505	1671	0.739
TRINITY_DN2074_c0_g1	Vfaba.Tiffany.R1.1g317160.1	1985	2447	0.811	1989	0.998
TRINITY_DN2009_c0_g1	Vfaba.Tiffany.R1.2g073120.1	1874	2447	0.766	1881	0.996
TRINITY_DN2044_c0_g1	Vfaba.Tiffany.R1.1g307360.1	1619	2447	0.662	1620	0.999
TRINITY_DN1858_c0_g1	Vfaba.Tiffany.R1.5g087880.1	2160	2447	0.883	2178	0.992
TRINITY_DN2065_c0_g1	Vfaba.Tiffany.R1.3g046600.1	1710	2446	0.699	1716	0.997
TRINITY_DN2035_c0_g1	Vfaba.Tiffany.R1.1g296880.1	2085	2445	0.853	2223	0.938
TRINITY_DN1926_c0_g1	Vfaba.Tiffany.R1.6g138720.1	2194	2444	0.898	2196	0.999
TRINITY_DN1856_c0_g1	Vfaba.Tiffany.R1.1g325960.1	2177	2442	0.891	2187	0.995
TRINITY_DN2005_c0_g1	Vfaba.Tiffany.R1.2g072640.1	2113	2442	0.865	2121	0.996
TRINITY_DN2046_c0_g1	Vfaba.Tiffany.R1.3g073120.1	2155	2441	0.883	3390	0.636
TRINITY_DN2121_c0_g1	Vfaba.Tiffany.R1.1g071840.1	2008	2441	0.823	2010	0.999
TRINITY_DN1680_c0_g1	Vfaba.Tiffany.R1.1g185720.1	1911	2441	0.783	1920	0.995
TRINITY_DN1873_c0_g1	Vfaba.Tiffany.R1.1g235720.1	2158	2439	0.885	2160	0.999
TRINITY_DN2030_c0_g1	Vfaba.Tiffany.R1.6g024320.2	1609	2439	0.66	1614	0.997
TRINITY_DN2111_c0_g1	Vfaba.Tiffany.R1.3g020520.1	2125	2439	0.871	3651	0.582
TRINITY_DN2198_c0_g1	Vfaba.Tiffany.R1.1g121320.1	1979	2438	0.812	1983	0.998
TRINITY_DN2090_c0_g1	Vfaba.Tiffany.R1.5g058920.1	1057	2438	0.434	1059	0.998
TRINITY_DN2351_c0_g1	Vfaba.Tiffany.R1.3g067720.1	1812	2438	0.743	1818	0.997
TRINITY_DN2055_c0_g1	Vfaba.Tiffany.R1.1g109400.1	2062	2438	0.846	2067	0.998
TRINITY_DN2346_c0_g1	Vfaba.Tiffany.R1.5g073160.1	2203	2437	0.904	2214	0.995
TRINITY_DN2503_c0_g1	Vfaba.Tiffany.R1.4g048840.1	2397	2437	0.984	2601	0.922
TRINITY_DN2068_c0_g1	Vfaba.Tiffany.R1.3g099640.1	2004	2437	0.822	2007	0.999
TRINITY_DN2075_c0_g1	Vfaba.Tiffany.R1.5g126600.1	1797	2436	0.738	1803	0.997
TRINITY_DN1902_c0_g1	Vfaba.Tiffany.R1.2g205720.1	1950	2435	0.801	1953	0.998
TRINITY_DN1993_c0_g1	Vfaba.Tiffany.R1.1g081280.1	1782	2435	0.732	2040	0.874
TRINITY_DN2078_c0_g1	Vfaba.Tiffany.R1.6g052640.1	1169	2435	0.48	2064	0.566
TRINITY_DN2023_c0_g1	Vfaba.Tiffany.R1.1g251240.1	2135	2434	0.877	2142	0.997
TRINITY_DN2079_c0_g1	Vfaba.Tiffany.R1.2g020480.2	1729	2434	0.71	1803	0.959
TRINITY_DN2106_c0_g1	Vfaba.Tiffany.R1.6g084160.1	1235	2433	0.508	1587	0.778
TRINITY_DN1791_c0_g1	Vfaba.Tiffany.R1.4g139160.1	1974	2433	0.811	1974	1
TRINITY_DN2061_c0_g1	Vfaba.Tiffany.R1.3g130040.1	2100	2433	0.863	2112	0.994
TRINITY_DN1991_c0_g1	Vfaba.Tiffany.R1.5g151240.1	2247	2433	0.924	2256	0.996
TRINITY_DN2140_c0_g1	Vfaba.Tiffany.R1.1g406480.1	1750	2431	0.72	1752	0.999
TRINITY_DN2056_c0_g1	Vfaba.Tiffany.R1.1g317440.1	1750	2430	0.72	1752	0.999
TRINITY_DN1942_c0_g1	Vfaba.Tiffany.R1.4g138680.1	2139	2430	0.88	2145	0.997
TRINITY_DN2176_c0_g1	Vfaba.Tiffany.R1.2g190840.1	2049	2430	0.843	2052	0.999
TRINITY_DN2269_c0_g1	Vfaba.Tiffany.R1.3g082560.2	2415	2428	0.995	3738	0.646
TRINITY_DN2047_c0_g1	Vfaba.Tiffany.R1.3g153840.1	2115	2428	0.871	2130	0.993
TRINITY_DN2094_c0_g1	Vfaba.Tiffany.R1.2g004400.1	1768	2428	0.728	1770	0.999
TRINITY_DN1978_c0_g1	Vfaba.Tiffany.R1.1g057840.1	2021	2426	0.833	2022	1
TRINITY_DN2180_c0_g1	Vfaba.Tiffany.R1.Ung024040.1	706	2425	0.291	1272	0.555
TRINITY_DN2158_c0_g1	Vfaba.Tiffany.R1.1g302200.1	2067	2424	0.853	3117	0.663
TRINITY_DN2169_c0_g1	Vfaba.Tiffany.R1.6g010040.2	1999	2424	0.825	2001	0.999
TRINITY_DN2034_c0_g1	Vfaba.Tiffany.R1.2g150480.1	995	2423	0.411	996	0.999
TRINITY_DN2119_c0_g1	Vfaba.Tiffany.R1.6g093320.2	1491	2423	0.615	2142	0.696
TRINITY_DN2142_c0_g1	Vfaba.Tiffany.R1.3g012800.1	1972	2423	0.814	1983	0.994
TRINITY_DN2186_c0_g1	Vfaba.Tiffany.R1.1g269200.1	261	2422	0.108	1047	0.249
TRINITY_DN2059_c0_g1	Vfaba.Tiffany.R1.5g095680.1	1695	2422	0.7	1689	1.004
TRINITY_DN2131_c0_g1	Vfaba.Tiffany.R1.2g095640.1	1821	2421	0.752	1830	0.995
TRINITY_DN2136_c0_g1	Vfaba.Tiffany.R1.5g037920.1	2012	2421	0.831	2016	0.998
TRINITY_DN2058_c0_g1	Vfaba.Tiffany.R1.3g182400.1	1748	2421	0.722	1869	0.935
TRINITY_DN2063_c0_g1	Vfaba.Tiffany.R1.4g045400.1	2034	2421	0.84	2046	0.994
TRINITY_DN1687_c0_g1	Vfaba.Tiffany.R1.1g096200.1	1292	2421	0.534	1308	0.988
TRINITY_DN2073_c0_g1	Vfaba.Tiffany.R1.5g144840.1	2073	2420	0.857	2082	0.996
TRINITY_DN2258_c0_g1	Vfaba.Tiffany.R1.1g210640.1	1913	2420	0.79	1917	0.998
TRINITY_DN2050_c0_g1	Vfaba.Tiffany.R1.1g250960.1	2073	2419	0.857	2082	0.996
TRINITY_DN2194_c0_g1	Vfaba.Tiffany.R1.1g406600.1	2103	2418	0.87	2109	0.997
TRINITY_DN2195_c0_g1	Vfaba.Tiffany.R1.3g189920.1	2003	2418	0.828	2196	0.912
TRINITY_DN2197_c0_g1	Vfaba.Tiffany.R1.6g006000.1	1644	2418	0.68	1734	0.948
TRINITY_DN2183_c0_g1	Vfaba.Tiffany.R1.1g107680.1	1492	2417	0.617	1878	0.794
TRINITY_DN2170_c0_g1	Vfaba.Tiffany.R1.3g007080.1	760	2416	0.315	1320	0.576
TRINITY_DN2271_c0_g1	Vfaba.Tiffany.R1.1g280560.1	2081	2414	0.862	2097	0.992
TRINITY_DN2021_c0_g1	Vfaba.Tiffany.R1.2g177080.2	2090	2413	0.866	2094	0.998
TRINITY_DN2167_c0_g1	Vfaba.Tiffany.R1.1g382080.1	1858	2413	0.77	1869	0.994
TRINITY_DN2285_c0_g1	Vfaba.Tiffany.R1.1g233760.1	2100	2413	0.87	2103	0.999
TRINITY_DN2164_c0_g1	Vfaba.Tiffany.R1.4g181920.1	2078	2412	0.862	3624	0.573
TRINITY_DN2213_c0_g1	Vfaba.Tiffany.R1.1g070480.1	1994	2411	0.827	2094	0.952
TRINITY_DN2275_c0_g1	Vfaba.Tiffany.R1.Ung026480.1	673	2411	0.279	702	0.959
TRINITY_DN2185_c0_g1	Vfaba.Tiffany.R1.6g087880.1	1739	2410	0.722	1743	0.998
TRINITY_DN1976_c0_g1	Vfaba.Tiffany.R1.6g072960.1	1521	2410	0.631	1995	0.762
TRINITY_DN2215_c0_g1	Vfaba.Tiffany.R1.2g038160.1	1446	2408	0.6	1446	1
TRINITY_DN2172_c0_g1	Vfaba.Tiffany.R1.5g126240.1	2057	2408	0.854	2064	0.997
TRINITY_DN2190_c0_g1	Vfaba.Tiffany.R1.3g151760.1	1772	2408	0.736	1776	0.998
TRINITY_DN2211_c0_g1	Vfaba.Tiffany.R1.5g143560.1	2283	2408	0.948	3156	0.723
TRINITY_DN2145_c0_g1	Vfaba.Tiffany.R1.1g022120.1	1966	2407	0.817	1974	0.996
TRINITY_DN2083_c0_g1	Vfaba.Tiffany.R1.3g014480.1	1997	2406	0.83	2001	0.998
TRINITY_DN2191_c0_g1	Vfaba.Tiffany.R1.3g073640.1	1576	2406	0.655	1809	0.871
TRINITY_DN2147_c0_g1	Vfaba.Tiffany.R1.1g282640.1	1788	2406	0.743	1791	0.998
TRINITY_DN2199_c0_g1	Vfaba.Tiffany.R1.6g113600.1	2069	2405	0.86	2079	0.995
TRINITY_DN2200_c0_g1	Vfaba.Tiffany.R1.2g080040.1	1874	2404	0.78	1884	0.995
TRINITY_DN2099_c0_g1	Vfaba.Tiffany.R1.1g284640.2	1730	2403	0.72	1731	0.999
TRINITY_DN1936_c0_g1	Vfaba.Tiffany.R1.1g195920.1	2182	2402	0.908	2205	0.99
TRINITY_DN2216_c0_g1	Vfaba.Tiffany.R1.1g232560.1	1965	2401	0.818	1971	0.997
TRINITY_DN2221_c0_g1	Vfaba.Tiffany.R1.4g063360.1	1956	2401	0.815	1962	0.997
TRINITY_DN2302_c0_g1	Vfaba.Tiffany.R1.1g144560.1	1859	2400	0.775	1863	0.998
TRINITY_DN2188_c0_g1	Vfaba.Tiffany.R1.1g159040.1	44	2399	0.018	1236	0.036
TRINITY_DN2281_c0_g1	Vfaba.Tiffany.R1.1g140440.1	1972	2399	0.822	1974	0.999
TRINITY_DN2156_c0_g1	Vfaba.Tiffany.R1.1g096280.1	1596	2399	0.665	1602	0.996
TRINITY_DN2165_c0_g1	Vfaba.Tiffany.R1.4g144680.1	1432	2399	0.597	1437	0.997
TRINITY_DN2220_c0_g1	Vfaba.Tiffany.R1.3g137120.1	1784	2398	0.744	1788	0.998
TRINITY_DN2222_c0_g1	Vfaba.Tiffany.R1.2g114280.1	1589	2398	0.663	2001	0.794
TRINITY_DN2205_c0_g1	Vfaba.Tiffany.R1.6g116920.1	1245	2398	0.519	1827	0.681
TRINITY_DN2233_c0_g1	Vfaba.Tiffany.R1.6g087560.1	1869	2398	0.779	1875	0.997
TRINITY_DN2152_c0_g1	Vfaba.Tiffany.R1.6g138600.1	1978	2398	0.825	1998	0.99
TRINITY_DN2325_c0_g1	Vfaba.Tiffany.R1.3g161040.1	1734	2397	0.723	1752	0.99
TRINITY_DN2260_c0_g1	Vfaba.Tiffany.R1.2g146240.1	2040	2397	0.851	2040	1
TRINITY_DN2182_c0_g1	Vfaba.Tiffany.R1.1g065640.1	1776	2396	0.741	1995	0.89
TRINITY_DN1901_c0_g1	Vfaba.Tiffany.R1.2g134960.1	1868	2395	0.78	1869	0.999
TRINITY_DN2264_c0_g1	Vfaba.Tiffany.R1.3g060640.1	2190	2395	0.914	2196	0.997
TRINITY_DN2304_c0_g1	Vfaba.Tiffany.R1.4g132760.1	1976	2395	0.825	1980	0.998
TRINITY_DN2251_c0_g1	Vfaba.Tiffany.R1.1g261920.1	1875	2393	0.784	1884	0.995
TRINITY_DN2210_c0_g1	Vfaba.Tiffany.R1.3g057600.1	1927	2393	0.805	1950	0.988
TRINITY_DN2297_c0_g1	Vfaba.Tiffany.R1.4g138280.1	202	2393	0.084	1353	0.149
TRINITY_DN2265_c0_g1	Vfaba.Tiffany.R1.3g130720.1	1115	2392	0.466	1944	0.574
TRINITY_DN2024_c0_g1	Vfaba.Tiffany.R1.4g126360.1	1944	2392	0.813	1947	0.998
TRINITY_DN1959_c0_g1	Vfaba.Tiffany.R1.2g101720.1	2029	2391	0.849	2031	0.999
TRINITY_DN2248_c0_g1	Vfaba.Tiffany.R1.3g058520.2	1934	2391	0.809	2022	0.956
TRINITY_DN2250_c0_g1	Vfaba.Tiffany.R1.1g057280.1	2107	2390	0.882	2112	0.998
TRINITY_DN2255_c0_g1	Vfaba.Tiffany.R1.Ung025760.1	991	2390	0.415	1557	0.636
TRINITY_DN2317_c0_g1	Vfaba.Tiffany.R1.6g152120.1	2051	2389	0.859	2061	0.995
TRINITY_DN2232_c0_g1	Vfaba.Tiffany.R1.4g105600.1	855	2389	0.358	1446	0.591
TRINITY_DN2301_c0_g1	Vfaba.Tiffany.R1.5g023000.2	1732	2389	0.725	1749	0.99
TRINITY_DN2239_c0_g1	Vfaba.Tiffany.R1.1g388680.1	1874	2387	0.785	1878	0.998
TRINITY_DN2290_c0_g1	Vfaba.Tiffany.R1.5g063160.1	1760	2386	0.738	1767	0.996
TRINITY_DN2278_c0_g1	Vfaba.Tiffany.R1.Ung020360.1	2031	2386	0.851	2046	0.993
TRINITY_DN2282_c0_g1	Vfaba.Tiffany.R1.4g053840.1	2124	2385	0.891	2124	1
TRINITY_DN2118_c0_g1	Vfaba.Tiffany.R1.1g061840.1	2012	2385	0.844	2013	1
TRINITY_DN2273_c0_g1	Vfaba.Tiffany.R1.4g020720.1	1856	2385	0.778	2097	0.885
TRINITY_DN2272_c0_g1	Vfaba.Tiffany.R1.2g169600.1	2141	2385	0.898	2157	0.993
TRINITY_DN2039_c0_g1	Vfaba.Tiffany.R1.4g103360.1	1828	2384	0.767	1836	0.996
TRINITY_DN2318_c0_g1	Vfaba.Tiffany.R1.2g129560.1	2053	2384	0.861	2070	0.992
TRINITY_DN2345_c0_g1	Vfaba.Tiffany.R1.3g063920.1	2027	2383	0.851	2040	0.994
TRINITY_DN2289_c0_g1	Vfaba.Tiffany.R1.5g149560.1	1941	2383	0.815	1950	0.995
TRINITY_DN2306_c0_g1	Vfaba.Tiffany.R1.2g060720.1	874	2382	0.367	879	0.994
TRINITY_DN2280_c0_g1	Vfaba.Tiffany.R1.1g338640.1	1208	2382	0.507	2088	0.579
TRINITY_DN2201_c0_g1	Vfaba.Tiffany.R1.1g408520.1	1860	2382	0.781	1881	0.989
TRINITY_DN2313_c0_g1	Vfaba.Tiffany.R1.4g006560.1	549	2382	0.23	912	0.602
TRINITY_DN2256_c0_g1	Vfaba.Tiffany.R1.3g176160.2	1767	2381	0.742	1767	1
TRINITY_DN2412_c0_g1	Vfaba.Tiffany.R1.5g149080.1	1562	2381	0.656	1572	0.994
TRINITY_DN2315_c0_g1	Vfaba.Tiffany.R1.6g094760.1	1960	2379	0.824	1995	0.982
TRINITY_DN2364_c0_g1	Vfaba.Tiffany.R1.2g056600.1	1989	2379	0.836	2001	0.994
TRINITY_DN2323_c0_g1	Vfaba.Tiffany.R1.1g318440.1	2034	2379	0.855	2037	0.999
TRINITY_DN2305_c0_g1	Vfaba.Tiffany.R1.5g079120.1	1566	2379	0.658	1566	1
TRINITY_DN2298_c0_g1	Vfaba.Tiffany.R1.1g090640.1	1693	2378	0.712	2184	0.775
TRINITY_DN2193_c0_g1	Vfaba.Tiffany.R1.1g146360.1	1796	2378	0.755	1797	0.999
TRINITY_DN2370_c0_g1	Vfaba.Tiffany.R1.Ung034440.1	1905	2378	0.801	1908	0.998
TRINITY_DN2277_c0_g1	Vfaba.Tiffany.R1.3g003640.1	1566	2378	0.659	1566	1
TRINITY_DN1829_c0_g1	Vfaba.Tiffany.R1.5g110400.1	1659	2377	0.698	1662	0.998
TRINITY_DN1851_c0_g1	Vfaba.Tiffany.R1.3g090400.1	1788	2377	0.752	2052	0.871
TRINITY_DN2166_c0_g1	Vfaba.Tiffany.R1.4g026400.1	2116	2377	0.89	2121	0.998
TRINITY_DN2326_c0_g1	Vfaba.Tiffany.R1.5g064320.2	901	2377	0.379	1218	0.74
TRINITY_DN2308_c0_g1	Vfaba.Tiffany.R1.1g073520.1	2151	2377	0.905	2154	0.999
TRINITY_DN2253_c0_g1	Vfaba.Tiffany.R1.5g012720.1	1912	2376	0.805	1944	0.984
TRINITY_DN2354_c0_g1	Vfaba.Tiffany.R1.5g088080.1	1604	2376	0.675	1611	0.996
TRINITY_DN2223_c0_g1	Vfaba.Tiffany.R1.1g400800.1	1954	2376	0.822	1959	0.997
TRINITY_DN2309_c0_g1	Vfaba.Tiffany.R1.3g188240.1	2100	2376	0.884	2109	0.996
TRINITY_DN2291_c0_g1	Vfaba.Tiffany.R1.1g333960.1	2249	2376	0.947	2256	0.997
TRINITY_DN2157_c0_g1	Vfaba.Tiffany.R1.3g076800.1	1893	2375	0.797	1896	0.998
TRINITY_DN1985_c0_g1	Vfaba.Tiffany.R1.6g153800.1	1567	2375	0.66	1782	0.879
TRINITY_DN2347_c0_g1	Vfaba.Tiffany.R1.2g175680.1	1874	2374	0.789	1875	0.999
TRINITY_DN2319_c0_g1	Vfaba.Tiffany.R1.3g045280.1	1536	2373	0.647	1539	0.998
TRINITY_DN2784_c0_g1	Vfaba.Tiffany.R1.6g119880.1	1539	2372	0.649	3222	0.478
TRINITY_DN2327_c0_g1	Vfaba.Tiffany.R1.6g020520.1	1772	2372	0.747	1776	0.998
TRINITY_DN2420_c0_g1	Vfaba.Tiffany.R1.1g102120.1	930	2371	0.392	1647	0.565
TRINITY_DN2340_c0_g1	Vfaba.Tiffany.R1.2g058080.1	1905	2371	0.803	1911	0.997
TRINITY_DN2382_c0_g1	Vfaba.Tiffany.R1.6g044840.1	1848	2371	0.779	1863	0.992
TRINITY_DN2353_c0_g1	Vfaba.Tiffany.R1.Ung022080.1	813	2371	0.343	1209	0.672
TRINITY_DN2134_c0_g1	Vfaba.Tiffany.R1.2g088320.1	1856	2371	0.783	1860	0.998
TRINITY_DN2296_c0_g1	Vfaba.Tiffany.R1.3g007440.1	2102	2370	0.887	2109	0.997
TRINITY_DN2348_c0_g1	Vfaba.Tiffany.R1.4g167000.1	1907	2369	0.805	1908	0.999
TRINITY_DN2426_c0_g1	Vfaba.Tiffany.R1.3g054960.1	1752	2367	0.74	1761	0.995
TRINITY_DN2366_c0_g1	Vfaba.Tiffany.R1.1g124280.2	1026	2366	0.434	1092	0.94
TRINITY_DN2379_c0_g1	Vfaba.Tiffany.R1.1g071720.1	1310	2365	0.554	1614	0.812
TRINITY_DN2381_c0_g1	Vfaba.Tiffany.R1.3g058560.1	2053	2365	0.868	2070	0.992
TRINITY_DN2529_c0_g1	Vfaba.Tiffany.R1.2g210960.1	1872	2365	0.792	1881	0.995
TRINITY_DN2388_c0_g1	Vfaba.Tiffany.R1.3g026080.1	1815	2365	0.767	1815	1
TRINITY_DN2355_c0_g1	Vfaba.Tiffany.R1.1g222680.1	1323	2364	0.56	1326	0.998
TRINITY_DN2361_c0_g1	Vfaba.Tiffany.R1.1g361640.1	1565	2364	0.662	1572	0.996
TRINITY_DN2124_c0_g1	Vfaba.Tiffany.R1.4g050520.1	1936	2363	0.819	1938	0.999
TRINITY_DN2367_c0_g1	Vfaba.Tiffany.R1.4g061680.1	1897	2362	0.803	1899	0.999
TRINITY_DN2424_c0_g1	Vfaba.Tiffany.R1.1g389720.1	2080	2362	0.881	2085	0.998
TRINITY_DN2207_c0_g1	Vfaba.Tiffany.R1.3g069640.1	1224	2361	0.518	1677	0.73
TRINITY_DN2430_c0_g1	Vfaba.Tiffany.R1.5g116040.2	1916	2360	0.812	1920	0.998
TRINITY_DN2383_c0_g1	Vfaba.Tiffany.R1.2g008200.1	1908	2360	0.808	1923	0.992
TRINITY_DN2504_c0_g1	Vfaba.Tiffany.R1.5g141240.1	2085	2360	0.883	2091	0.997
TRINITY_DN2428_c0_g1	Vfaba.Tiffany.R1.1g221400.1	2075	2360	0.879	2079	0.998
TRINITY_DN2369_c0_g1	Vfaba.Tiffany.R1.3g007840.1	1991	2359	0.844	2004	0.994
TRINITY_DN2372_c0_g1	Vfaba.Tiffany.R1.4g129240.1	1736	2359	0.736	1749	0.993
TRINITY_DN2392_c0_g1	Vfaba.Tiffany.R1.3g083920.1	1744	2359	0.739	1752	0.995
TRINITY_DN2321_c0_g1	Vfaba.Tiffany.R1.2g068400.2	1430	2358	0.606	1443	0.991
TRINITY_DN2403_c0_g1	Vfaba.Tiffany.R1.5g113680.1	1866	2358	0.791	1872	0.997
TRINITY_DN2545_c0_g1	Vfaba.Tiffany.R1.6g116120.2	1199	2357	0.509	1887	0.635
TRINITY_DN2411_c0_g1	Vfaba.Tiffany.R1.2g118920.1	1937	2357	0.822	1944	0.996
TRINITY_DN2519_c0_g1	Vfaba.Tiffany.R1.Ung010160.1	1636	2357	0.694	1641	0.997
TRINITY_DN2127_c0_g1	Vfaba.Tiffany.R1.3g150120.1	2079	2357	0.882	2082	0.999
TRINITY_DN2421_c0_g1	Vfaba.Tiffany.R1.6g034800.1	1667	2357	0.707	1674	0.996
TRINITY_DN2422_c0_g1	Vfaba.Tiffany.R1.1g195040.1	566	2356	0.24	984	0.575
TRINITY_DN2406_c0_g1	Vfaba.Tiffany.R1.2g040320.2	1114	2355	0.473	2118	0.526
TRINITY_DN2583_c0_g1	Vfaba.Tiffany.R1.3g021320.1	1981	2354	0.842	1983	0.999
TRINITY_DN2324_c0_g1	Vfaba.Tiffany.R1.4g006160.1	1507	2354	0.64	1506	1.001
TRINITY_DN2384_c0_g1	Vfaba.Tiffany.R1.5g000440.1	2134	2352	0.907	2139	0.998
TRINITY_DN2590_c0_g1	Vfaba.Tiffany.R1.3g188160.1	1919	2352	0.816	1929	0.995
TRINITY_DN2580_c0_g1	Vfaba.Tiffany.R1.6g087960.1	1732	2352	0.736	1734	0.999
TRINITY_DN2457_c0_g1	Vfaba.Tiffany.R1.1g233640.1	1553	2352	0.66	1725	0.9
TRINITY_DN2442_c0_g1	Vfaba.Tiffany.R1.2g187200.1	1752	2351	0.745	1758	0.997
TRINITY_DN2528_c0_g1	Vfaba.Tiffany.R1.4g121120.1	2087	2350	0.888	2094	0.997
TRINITY_DN2454_c0_g1	Vfaba.Tiffany.R1.1g017040.1	1382	2350	0.588	1749	0.79
TRINITY_DN2491_c0_g1	Vfaba.Tiffany.R1.1g200000.1	1929	2350	0.821	1941	0.994
TRINITY_DN2404_c0_g1	Vfaba.Tiffany.R1.1g247400.1	980	2350	0.417	1773	0.553
TRINITY_DN2441_c0_g1	Vfaba.Tiffany.R1.Ung006040.1	1312	2350	0.558	1314	0.998
TRINITY_DN2300_c0_g1	Vfaba.Tiffany.R1.3g171440.1	1562	2349	0.665	1728	0.904
TRINITY_DN2432_c0_g1	Vfaba.Tiffany.R1.1g077440.2	2086	2349	0.888	2091	0.998
TRINITY_DN2455_c0_g1	Vfaba.Tiffany.R1.4g168400.1	1442	2349	0.614	1833	0.787
TRINITY_DN2511_c0_g1	Vfaba.Tiffany.R1.6g146560.1	2054	2349	0.874	2058	0.998
TRINITY_DN2458_c0_g1	Vfaba.Tiffany.R1.2g146000.1	2001	2348	0.852	2007	0.997
TRINITY_DN2501_c0_g1	Vfaba.Tiffany.R1.1g002080.1	761	2348	0.324	1569	0.485
TRINITY_DN2477_c0_g1	Vfaba.Tiffany.R1.5g066600.1	1290	2348	0.549	2109	0.612
TRINITY_DN2437_c0_g1	Vfaba.Tiffany.R1.4g110040.2	1730	2348	0.737	1764	0.981
TRINITY_DN2587_c0_g1	Vfaba.Tiffany.R1.2g160640.1	164	2348	0.07	396	0.414
TRINITY_DN2448_c0_g1	Vfaba.Tiffany.R1.3g049800.1	1798	2348	0.766	1788	1.006
TRINITY_DN2551_c0_g1	Vfaba.Tiffany.R1.4g070320.1	1926	2347	0.821	1935	0.995
TRINITY_DN2312_c0_g1	Vfaba.Tiffany.R1.4g157040.1	90	2347	0.038	468	0.192
TRINITY_DN2478_c0_g1	Vfaba.Tiffany.R1.6g143280.1	1940	2346	0.827	1950	0.995
TRINITY_DN2534_c0_g1	Vfaba.Tiffany.R1.4g117120.1	1908	2346	0.813	1917	0.995
TRINITY_DN2469_c0_g1	Vfaba.Tiffany.R1.4g148040.1	677	2346	0.289	1614	0.419
TRINITY_DN2500_c0_g1	Vfaba.Tiffany.R1.3g011600.1	1941	2346	0.827	1950	0.995
TRINITY_DN2485_c0_g1	Vfaba.Tiffany.R1.2g108080.1	1697	2346	0.723	2061	0.823
TRINITY_DN2532_c0_g1	Vfaba.Tiffany.R1.2g059800.1	1492	2345	0.636	1494	0.999
TRINITY_DN2535_c0_g1	Vfaba.Tiffany.R1.5g017040.2	1614	2345	0.688	1614	1
TRINITY_DN2629_c0_g1	Vfaba.Tiffany.R1.3g061240.1	1860	2345	0.793	1863	0.998
TRINITY_DN2480_c0_g1	Vfaba.Tiffany.R1.1g289120.1	1792	2344	0.765	1803	0.994
TRINITY_DN2523_c0_g1	Vfaba.Tiffany.R1.3g120160.1	1943	2344	0.829	2091	0.929
TRINITY_DN2486_c0_g1	Vfaba.Tiffany.R1.1g288360.1	1980	2343	0.845	1992	0.994
TRINITY_DN2498_c0_g1	Vfaba.Tiffany.R1.4g150040.1	1904	2343	0.813	2307	0.825
TRINITY_DN2652_c0_g1	Vfaba.Tiffany.R1.3g013240.1	1598	2343	0.682	1728	0.925
TRINITY_DN2466_c0_g1	Vfaba.Tiffany.R1.2g040920.1	1983	2342	0.847	1989	0.997
TRINITY_DN2547_c0_g1	Vfaba.Tiffany.R1.5g009840.1	1551	2342	0.662	1554	0.998
TRINITY_DN2555_c0_g1	Vfaba.Tiffany.R1.4g170000.1	1560	2342	0.666	1566	0.996
TRINITY_DN2517_c0_g1	Vfaba.Tiffany.R1.5g053920.1	1757	2341	0.751	1770	0.993
TRINITY_DN2494_c0_g1	Vfaba.Tiffany.R1.1g117440.2	1955	2341	0.835	1962	0.996
TRINITY_DN2322_c0_g1	Vfaba.Tiffany.R1.3g071080.1	1940	2341	0.829	1941	0.999
TRINITY_DN2514_c0_g1	Vfaba.Tiffany.R1.3g026760.1	928	2340	0.397	1377	0.674
TRINITY_DN2125_c0_g1	Vfaba.Tiffany.R1.5g097360.1	967	2340	0.413	1722	0.562
TRINITY_DN2544_c0_g1	Vfaba.Tiffany.R1.1g299320.3	1113	2340	0.476	1767	0.63
TRINITY_DN2527_c0_g1	Vfaba.Tiffany.R1.4g121360.1	1634	2340	0.698	1638	0.998
TRINITY_DN2440_c0_g1	Vfaba.Tiffany.R1.5g068440.1	2091	2339	0.894	2097	0.997
TRINITY_DN2512_c0_g1	Vfaba.Tiffany.R1.2g080240.1	1797	2339	0.768	1824	0.985
TRINITY_DN2521_c0_g1	Vfaba.Tiffany.R1.6g109920.1	2085	2338	0.892	2097	0.994
TRINITY_DN2536_c0_g1	Vfaba.Tiffany.R1.1g243200.2	1370	2338	0.586	1377	0.995
TRINITY_DN2548_c0_g1	Vfaba.Tiffany.R1.4g127000.2	1842	2338	0.788	1848	0.997
TRINITY_DN2554_c0_g1	Vfaba.Tiffany.R1.3g059200.1	2238	2338	0.957	2319	0.965
TRINITY_DN2678_c0_g1	Vfaba.Tiffany.R1.1g112320.1	2069	2338	0.885	2091	0.989
TRINITY_DN2531_c0_g1	Vfaba.Tiffany.R1.4g155000.1	1934	2338	0.827	5421	0.357
TRINITY_DN2618_c0_g1	Vfaba.Tiffany.R1.5g086480.1	1280	2336	0.548	1287	0.995
TRINITY_DN2473_c0_g1	Vfaba.Tiffany.R1.5g107720.1	1175	2335	0.503	1650	0.712
TRINITY_DN2373_c0_g1	Vfaba.Tiffany.R1.3g036800.1	970	2334	0.416	1938	0.501
TRINITY_DN2746_c0_g1	Vfaba.Tiffany.R1.Ung044440.1	1907	2333	0.817	1911	0.998
TRINITY_DN2570_c0_g1	Vfaba.Tiffany.R1.2g108200.1	761	2333	0.326	1647	0.462
TRINITY_DN2593_c0_g1	Vfaba.Tiffany.R1.2g213000.1	1432	2333	0.614	1434	0.999
TRINITY_DN2571_c0_g1	Vfaba.Tiffany.R1.1g121880.1	1907	2333	0.817	1911	0.998
TRINITY_DN2557_c0_g1	Vfaba.Tiffany.R1.3g001040.1	1738	2332	0.745	1764	0.985
TRINITY_DN2602_c0_g1	Vfaba.Tiffany.R1.1g400640.1	1101	2331	0.472	1101	1
TRINITY_DN2553_c0_g1	Vfaba.Tiffany.R1.6g076960.1	1846	2331	0.792	1860	0.992
TRINITY_DN2588_c0_g1	Vfaba.Tiffany.R1.5g035640.1	2046	2330	0.878	2052	0.997
TRINITY_DN2543_c0_g1	Vfaba.Tiffany.R1.5g101200.1	1378	2330	0.591	1389	0.992
TRINITY_DN2738_c0_g1	Vfaba.Tiffany.R1.6g120760.1	1872	2330	0.803	1881	0.995
TRINITY_DN2582_c0_g1	Vfaba.Tiffany.R1.6g140760.1	1751	2330	0.752	1752	0.999
TRINITY_DN2574_c0_g1	Vfaba.Tiffany.R1.2g062400.1	1807	2330	0.776	1815	0.996
TRINITY_DN2567_c0_g1	Vfaba.Tiffany.R1.6g084120.1	2016	2330	0.865	2025	0.996
TRINITY_DN2630_c0_g1	Vfaba.Tiffany.R1.1g164560.1	1957	2330	0.84	1965	0.996
TRINITY_DN2612_c0_g1	Vfaba.Tiffany.R1.6g112320.1	1813	2329	0.778	1818	0.997
TRINITY_DN2427_c0_g1	Vfaba.Tiffany.R1.3g025080.1	2022	2329	0.868	2028	0.997
TRINITY_DN2502_c0_g1	Vfaba.Tiffany.R1.2g090400.1	1833	2329	0.787	1839	0.997
TRINITY_DN2524_c0_g1	Vfaba.Tiffany.R1.4g029960.1	1866	2329	0.801	1869	0.998
TRINITY_DN2556_c0_g1	Vfaba.Tiffany.R1.4g065200.1	1813	2329	0.778	1821	0.996
TRINITY_DN2653_c0_g1	Vfaba.Tiffany.R1.6g123760.1	1798	2329	0.772	1800	0.999
TRINITY_DN2581_c0_g1	Vfaba.Tiffany.R1.5g008720.1	1919	2329	0.824	1920	0.999
TRINITY_DN2184_c0_g1	Vfaba.Tiffany.R1.1g240720.1	1982	2329	0.851	1983	0.999
TRINITY_DN2573_c0_g1	Vfaba.Tiffany.R1.5g123360.1	2022	2328	0.869	2028	0.997
TRINITY_DN2634_c0_g1	Vfaba.Tiffany.R1.5g089280.1	1857	2328	0.798	1908	0.973
TRINITY_DN2508_c0_g1	Vfaba.Tiffany.R1.6g153800.1	1780	2328	0.765	1782	0.999
TRINITY_DN2626_c0_g1	Vfaba.Tiffany.R1.1g234000.1	2119	2327	0.911	2130	0.995
TRINITY_DN2600_c0_g1	Vfaba.Tiffany.R1.4g111040.1	1631	2326	0.701	1989	0.82
TRINITY_DN2777_c0_g1	Vfaba.Tiffany.R1.2g159800.1	1938	2325	0.834	1941	0.998
TRINITY_DN2619_c0_g1	Vfaba.Tiffany.R1.2g123840.1	1392	2324	0.599	1398	0.996
TRINITY_DN2726_c0_g1	Vfaba.Tiffany.R1.3g021640.1	1067	2324	0.459	1068	0.999
TRINITY_DN2624_c0_g1	Vfaba.Tiffany.R1.4g108120.2	2079	2324	0.895	2085	0.997
TRINITY_DN2591_c0_g1	Vfaba.Tiffany.R1.3g047960.1	1675	2323	0.721	1677	0.999
TRINITY_DN2754_c0_g1	Vfaba.Tiffany.R1.3g033800.1	1453	2323	0.625	1458	0.997
TRINITY_DN2610_c0_g1	Vfaba.Tiffany.R1.Ung037360.1	363	2323	0.156	633	0.573
TRINITY_DN2609_c0_g1	Vfaba.Tiffany.R1.3g106720.1	1277	2321	0.55	1440	0.887
TRINITY_DN2642_c0_g1	Vfaba.Tiffany.R1.2g086480.1	614	2321	0.265	888	0.691
TRINITY_DN2311_c0_g1	Vfaba.Tiffany.R1.1g117560.1	2114	2321	0.911	2118	0.998
TRINITY_DN2003_c0_g1	Vfaba.Tiffany.R1.2g213120.1	1813	2320	0.781	1821	0.996
TRINITY_DN2670_c0_g1	Vfaba.Tiffany.R1.5g121360.1	1966	2320	0.847	1977	0.994
TRINITY_DN2643_c0_g1	Vfaba.Tiffany.R1.5g018880.1	1857	2320	0.8	1857	1
TRINITY_DN2344_c0_g1	Vfaba.Tiffany.R1.6g040120.1	368	2319	0.159	369	0.997
TRINITY_DN2387_c0_g1	Vfaba.Tiffany.R1.4g184400.1	2084	2319	0.899	2094	0.995
TRINITY_DN2639_c0_g1	Vfaba.Tiffany.R1.6g021280.1	1954	2319	0.843	2283	0.856
TRINITY_DN2540_c0_g1	Vfaba.Tiffany.R1.2g099680.1	2055	2318	0.887	2097	0.98
TRINITY_DN2617_c0_g1	Vfaba.Tiffany.R1.1g276040.1	1248	2318	0.538	1710	0.73
TRINITY_DN2550_c0_g1	Vfaba.Tiffany.R1.3g083680.1	1837	2318	0.792	1842	0.997
TRINITY_DN2238_c0_g1	Vfaba.Tiffany.R1.4g048040.1	753	2317	0.325	774	0.973
TRINITY_DN2645_c0_g1	Vfaba.Tiffany.R1.2g205160.1	1058	2317	0.457	2043	0.518
TRINITY_DN2654_c0_g1	Vfaba.Tiffany.R1.6g021360.2	1833	2317	0.791	1842	0.995
TRINITY_DN2646_c0_g1	Vfaba.Tiffany.R1.1g133880.1	998	2317	0.431	1773	0.563
TRINITY_DN2693_c0_g1	Vfaba.Tiffany.R1.5g007880.1	1667	2316	0.72	1680	0.992
TRINITY_DN2641_c0_g1	Vfaba.Tiffany.R1.1g092880.2	2022	2316	0.873	2031	0.996
TRINITY_DN2391_c0_g1	Vfaba.Tiffany.R1.3g088840.2	1875	2315	0.81	1881	0.997
TRINITY_DN2723_c0_g1	Vfaba.Tiffany.R1.1g321640.1	1893	2315	0.818	2721	0.696
TRINITY_DN2644_c0_g1	Vfaba.Tiffany.R1.5g007520.1	1643	2315	0.71	1824	0.901
TRINITY_DN2737_c0_g1	Vfaba.Tiffany.R1.1g353800.1	1771	2314	0.765	1773	0.999
TRINITY_DN2752_c0_g1	Vfaba.Tiffany.R1.4g117200.1	788	2314	0.341	933	0.845
TRINITY_DN2698_c0_g1	Vfaba.Tiffany.R1.2g044400.1	759	2314	0.328	1569	0.484
TRINITY_DN2648_c0_g1	Vfaba.Tiffany.R1.1g363360.1	1823	2314	0.788	1827	0.998
TRINITY_DN2739_c0_g1	Vfaba.Tiffany.R1.2g101200.1	1290	2313	0.558	1371	0.941
TRINITY_DN2661_c0_g1	Vfaba.Tiffany.R1.5g148880.1	985	2312	0.426	1425	0.691
TRINITY_DN2673_c0_g1	Vfaba.Tiffany.R1.1g088960.2	2205	2312	0.954	2223	0.992
TRINITY_DN2674_c0_g1	Vfaba.Tiffany.R1.1g266440.1	1685	2311	0.729	1773	0.95
TRINITY_DN2649_c0_g1	Vfaba.Tiffany.R1.5g109440.1	1877	2310	0.813	1884	0.996
TRINITY_DN2549_c0_g1	Vfaba.Tiffany.R1.5g055880.1	1142	2310	0.494	1401	0.815
TRINITY_DN2701_c0_g1	Vfaba.Tiffany.R1.Ung018480.1	369	2310	0.16	789	0.468
TRINITY_DN2688_c0_g1	Vfaba.Tiffany.R1.2g009160.1	1810	2309	0.784	1854	0.976
TRINITY_DN2909_c0_g1	Vfaba.Tiffany.R1.1g150040.1	1988	2309	0.861	2163	0.919
TRINITY_DN2707_c0_g1	Vfaba.Tiffany.R1.2g175560.2	863	2308	0.374	1482	0.582
TRINITY_DN2724_c0_g1	Vfaba.Tiffany.R1.3g092720.1	1840	2308	0.797	1842	0.999
TRINITY_DN2730_c0_g1	Vfaba.Tiffany.R1.5g062040.1	761	2308	0.33	1197	0.636
TRINITY_DN2697_c0_g1	Vfaba.Tiffany.R1.3g003400.1	1861	2308	0.806	1863	0.999
TRINITY_DN2681_c0_g1	Vfaba.Tiffany.R1.4g109560.1	1076	2307	0.466	1110	0.969
TRINITY_DN2870_c0_g1	Vfaba.Tiffany.R1.4g054960.1	287	2307	0.124	357	0.804
TRINITY_DN2805_c0_g1	Vfaba.Tiffany.R1.5g050760.1	346	2307	0.15	732	0.473
TRINITY_DN2845_c0_g1	Vfaba.Tiffany.R1.2g151120.1	1395	2307	0.605	1788	0.78
TRINITY_DN2398_c0_g1	Vfaba.Tiffany.R1.1g362000.1	465	2306	0.202	468	0.994
TRINITY_DN2719_c0_g1	Vfaba.Tiffany.R1.6g063320.1	1982	2306	0.859	1986	0.998
TRINITY_DN2598_c0_g1	Vfaba.Tiffany.R1.2g062520.1	1893	2306	0.821	1899	0.997
TRINITY_DN2716_c0_g1	Vfaba.Tiffany.R1.4g137360.1	1923	2306	0.834	1923	1
TRINITY_DN2727_c0_g1	Vfaba.Tiffany.R1.3g052240.2	1745	2306	0.757	10668	0.164
TRINITY_DN2826_c0_g1	Vfaba.Tiffany.R1.1g096920.1	1870	2305	0.811	1878	0.996
TRINITY_DN2539_c0_g1	Vfaba.Tiffany.R1.5g128080.1	151	2305	0.066	747	0.202
TRINITY_DN2721_c0_g1	Vfaba.Tiffany.R1.4g049120.1	2042	2305	0.886	2577	0.792
TRINITY_DN2771_c0_g1	Vfaba.Tiffany.R1.3g170880.1	1678	2305	0.728	1887	0.889
TRINITY_DN2741_c0_g1	Vfaba.Tiffany.R1.6g056400.1	1425	2305	0.618	1428	0.998
TRINITY_DN2758_c0_g1	Vfaba.Tiffany.R1.3g061760.1	1698	2305	0.737	1704	0.996
TRINITY_DN2533_c0_g1	Vfaba.Tiffany.R1.5g103360.1	1854	2304	0.805	1857	0.998
TRINITY_DN2731_c0_g1	Vfaba.Tiffany.R1.2g029160.1	1317	2304	0.572	1581	0.833
TRINITY_DN2821_c0_g1	Vfaba.Tiffany.R1.4g059760.1	1844	2303	0.801	1854	0.995
TRINITY_DN2341_c0_g1	Vfaba.Tiffany.R1.3g189560.1	1640	2303	0.712	1644	0.998
TRINITY_DN2680_c0_g1	Vfaba.Tiffany.R1.1g307240.1	1909	2303	0.829	1920	0.994
TRINITY_DN2692_c0_g1	Vfaba.Tiffany.R1.4g128480.1	1801	2303	0.782	1809	0.996
TRINITY_DN2722_c0_g1	Vfaba.Tiffany.R1.1g307760.2	1632	2303	0.709	4308	0.379
TRINITY_DN2568_c0_g1	Vfaba.Tiffany.R1.6g015280.1	1693	2303	0.735	1695	0.999
TRINITY_DN2686_c0_g1	Vfaba.Tiffany.R1.6g044760.1	921	2302	0.4	1617	0.57
TRINITY_DN2852_c0_g1	Vfaba.Tiffany.R1.4g134720.1	1867	2302	0.811	1875	0.996
TRINITY_DN2745_c0_g1	Vfaba.Tiffany.R1.3g060080.1	1303	2301	0.566	1614	0.807
TRINITY_DN2750_c0_g1	Vfaba.Tiffany.R1.2g206320.2	1026	2300	0.446	1803	0.569
TRINITY_DN2740_c0_g1	Vfaba.Tiffany.R1.2g122720.1	2057	2299	0.895	2067	0.995
TRINITY_DN2792_c0_g1	Vfaba.Tiffany.R1.2g068000.1	1748	2299	0.76	1752	0.998
TRINITY_DN2742_c0_g1	Vfaba.Tiffany.R1.4g061720.1	1874	2298	0.815	1878	0.998
TRINITY_DN2472_c0_g1	Vfaba.Tiffany.R1.2g040600.1	2052	2297	0.893	2061	0.996
TRINITY_DN2751_c0_g1	Vfaba.Tiffany.R1.2g067000.2	1860	2297	0.81	2166	0.859
TRINITY_DN2789_c0_g1	Vfaba.Tiffany.R1.1g388320.1	1426	2296	0.621	2082	0.685
TRINITY_DN2796_c0_g1	Vfaba.Tiffany.R1.4g130040.1	2041	2296	0.889	2046	0.998
TRINITY_DN2778_c0_g1	Vfaba.Tiffany.R1.4g141640.1	1362	2296	0.593	1959	0.695
TRINITY_DN2798_c0_g1	Vfaba.Tiffany.R1.2g162000.1	1939	2295	0.845	2571	0.754
TRINITY_DN2735_c0_g1	Vfaba.Tiffany.R1.2g183760.1	1450	2295	0.632	1458	0.995
TRINITY_DN2447_c0_g1	Vfaba.Tiffany.R1.2g123960.1	1770	2295	0.771	1770	1
TRINITY_DN2695_c0_g1	Vfaba.Tiffany.R1.1g368160.1	956	2295	0.417	963	0.993
TRINITY_DN2484_c0_g1	Vfaba.Tiffany.R1.1g376680.1	1449	2295	0.631	1452	0.998
TRINITY_DN2767_c0_g1	Vfaba.Tiffany.R1.1g081280.1	1065	2294	0.464	2040	0.522
TRINITY_DN2732_c0_g1	Vfaba.Tiffany.R1.4g177840.2	1288	2293	0.562	1920	0.671
TRINITY_DN2604_c0_g1	Vfaba.Tiffany.R1.3g067720.1	1678	2293	0.732	1818	0.923
TRINITY_DN2770_c0_g1	Vfaba.Tiffany.R1.4g119840.1	1753	2292	0.765	1758	0.997
TRINITY_DN2839_c0_g1	Vfaba.Tiffany.R1.2g133720.1	1893	2292	0.826	1896	0.998
TRINITY_DN2896_c0_g1	Vfaba.Tiffany.R1.6g080040.1	1987	2291	0.867	2001	0.993
TRINITY_DN2785_c0_g1	Vfaba.Tiffany.R1.2g184200.1	1833	2291	0.8	1836	0.998
TRINITY_DN2791_c0_g1	Vfaba.Tiffany.R1.1g327520.1	1524	2291	0.665	1527	0.998
TRINITY_DN2787_c0_g1	Vfaba.Tiffany.R1.1g001400.1	134	2291	0.058	2871	0.047
TRINITY_DN2913_c0_g1	Vfaba.Tiffany.R1.1g237560.1	1871	2290	0.817	1872	0.999
TRINITY_DN2968_c0_g1	Vfaba.Tiffany.R1.2g119520.3	1920	2290	0.838	1932	0.994
TRINITY_DN2838_c0_g1	Vfaba.Tiffany.R1.2g092640.1	1926	2290	0.841	1974	0.976
TRINITY_DN2815_c0_g1	Vfaba.Tiffany.R1.2g071480.1	1456	2289	0.636	1458	0.999
TRINITY_DN2869_c0_g1	Vfaba.Tiffany.R1.4g083640.2	278	2288	0.122	315	0.883
TRINITY_DN3062_c0_g1	Vfaba.Tiffany.R1.6g131120.1	1364	2288	0.596	1482	0.92
TRINITY_DN2790_c0_g1	Vfaba.Tiffany.R1.4g033760.1	1793	2288	0.784	1803	0.994
TRINITY_DN2828_c0_g1	Vfaba.Tiffany.R1.2g054240.2	909	2287	0.397	1548	0.587
TRINITY_DN2713_c0_g1	Vfaba.Tiffany.R1.2g124040.1	1817	2286	0.795	1890	0.961
TRINITY_DN2897_c0_g1	Vfaba.Tiffany.R1.2g100760.1	1801	2286	0.788	1803	0.999
TRINITY_DN2736_c0_g1	Vfaba.Tiffany.R1.1g009720.1	278	2285	0.122	15099	0.018
TRINITY_DN2115_c0_g1	Vfaba.Tiffany.R1.1g270280.1	1913	2285	0.837	2364	0.809
TRINITY_DN2807_c0_g1	Vfaba.Tiffany.R1.6g021240.1	1567	2285	0.686	1677	0.934
TRINITY_DN2718_c0_g1	Vfaba.Tiffany.R1.3g160080.1	1226	2285	0.537	1860	0.659
TRINITY_DN2474_c0_g1	Vfaba.Tiffany.R1.1g010000.1	338	2284	0.148	423	0.799
TRINITY_DN2914_c0_g1	Vfaba.Tiffany.R1.1g231200.1	1438	2283	0.63	1443	0.997
TRINITY_DN2836_c0_g1	Vfaba.Tiffany.R1.6g039240.1	1969	2283	0.862	1974	0.997
TRINITY_DN2844_c0_g1	Vfaba.Tiffany.R1.3g111200.1	1505	2282	0.66	1521	0.989
TRINITY_DN2749_c0_g1	Vfaba.Tiffany.R1.5g012960.1	1940	2282	0.85	1953	0.993
TRINITY_DN2795_c0_g1	Vfaba.Tiffany.R1.6g137280.1	1828	2282	0.801	1833	0.997
TRINITY_DN2596_c0_g1	Vfaba.Tiffany.R1.4g120400.1	1809	2281	0.793	1821	0.993
TRINITY_DN2668_c0_g1	Vfaba.Tiffany.R1.1g374320.1	1305	2281	0.572	1650	0.791
TRINITY_DN2857_c0_g1	Vfaba.Tiffany.R1.4g033920.1	1953	2281	0.856	1965	0.994
TRINITY_DN2837_c0_g1	Vfaba.Tiffany.R1.1g232360.1	2070	2281	0.907	2166	0.956
TRINITY_DN2858_c0_g1	Vfaba.Tiffany.R1.3g049600.1	1812	2280	0.795	1890	0.959
TRINITY_DN2984_c0_g1	Vfaba.Tiffany.R1.5g059160.1	1855	2280	0.814	1857	0.999
TRINITY_DN2667_c0_g1	Vfaba.Tiffany.R1.6g067680.1	1961	2280	0.86	1965	0.998
TRINITY_DN2894_c0_g1	Vfaba.Tiffany.R1.2g052280.1	1951	2280	0.856	2103	0.928
TRINITY_DN2986_c0_g1	Vfaba.Tiffany.R1.3g179480.1	868	2279	0.381	1389	0.625
TRINITY_DN2809_c0_g1	Vfaba.Tiffany.R1.6g016200.1	1614	2279	0.708	1620	0.996
TRINITY_DN2848_c0_g1	Vfaba.Tiffany.R1.4g061320.1	1826	2279	0.801	4548	0.401
TRINITY_DN3030_c0_g1	Vfaba.Tiffany.R1.4g120560.1	1853	2278	0.813	1866	0.993
TRINITY_DN2842_c0_g1	Vfaba.Tiffany.R1.5g105040.1	1942	2278	0.853	1950	0.996
TRINITY_DN2633_c0_g1	Vfaba.Tiffany.R1.2g156200.1	641	2278	0.281	1332	0.481
TRINITY_DN2460_c0_g1	Vfaba.Tiffany.R1.1g254200.1	919	2278	0.403	1410	0.652
TRINITY_DN2850_c0_g1	Vfaba.Tiffany.R1.1g012560.1	1913	2278	0.84	3594	0.532
TRINITY_DN2835_c0_g1	Vfaba.Tiffany.R1.2g111960.1	1907	2277	0.838	1908	0.999
TRINITY_DN2819_c0_g1	Vfaba.Tiffany.R1.2g062960.1	1788	2277	0.785	1788	1
TRINITY_DN2569_c0_g1	Vfaba.Tiffany.R1.1g406480.1	1500	2277	0.659	1752	0.856
TRINITY_DN2660_c0_g1	Vfaba.Tiffany.R1.6g076800.1	1309	2277	0.575	1317	0.994
TRINITY_DN2868_c0_g1	Vfaba.Tiffany.R1.4g009680.1	429	2276	0.188	717	0.598
TRINITY_DN2895_c0_g1	Vfaba.Tiffany.R1.4g067920.1	1411	2276	0.62	1425	0.99
TRINITY_DN2827_c0_g1	Vfaba.Tiffany.R1.1g309760.1	1994	2276	0.876	1995	0.999
TRINITY_DN2925_c0_g1	Vfaba.Tiffany.R1.6g123680.1	1885	2276	0.828	1893	0.996
TRINITY_DN2797_c0_g1	Vfaba.Tiffany.R1.4g066600.1	1720	2276	0.756	1725	0.997
TRINITY_DN2356_c0_g1	Vfaba.Tiffany.R1.1g197120.1	1778	2276	0.781	1779	0.999
TRINITY_DN2628_c0_g1	Vfaba.Tiffany.R1.1g172720.1	1857	2276	0.816	1857	1
TRINITY_DN2887_c0_g1	Vfaba.Tiffany.R1.5g044880.1	1524	2275	0.67	1530	0.996
TRINITY_DN2436_c0_g1	Vfaba.Tiffany.R1.3g189040.2	1879	2275	0.826	1884	0.997
TRINITY_DN3534_c0_g1	Vfaba.Tiffany.R1.3g048240.1	2063	2274	0.907	2067	0.998
TRINITY_DN2997_c0_g1	Vfaba.Tiffany.R1.4g060000.1	1099	2273	0.484	1578	0.696
TRINITY_DN2886_c0_g1	Vfaba.Tiffany.R1.1g278000.1	1944	2273	0.855	1950	0.997
TRINITY_DN2888_c0_g1	Vfaba.Tiffany.R1.1g142160.1	1784	2273	0.785	1785	0.999
TRINITY_DN2939_c0_g1	Vfaba.Tiffany.R1.1g131680.1	1285	2272	0.566	3405	0.377
TRINITY_DN2944_c0_g1	Vfaba.Tiffany.R1.1g365520.1	1380	2272	0.607	1380	1
TRINITY_DN2813_c0_g1	Vfaba.Tiffany.R1.1g376320.1	1675	2272	0.737	1683	0.995
TRINITY_DN2891_c0_g1	Vfaba.Tiffany.R1.1g050240.1	1739	2272	0.765	1746	0.996
TRINITY_DN2889_c0_g1	Vfaba.Tiffany.R1.5g121040.1	1041	2271	0.458	1044	0.997
TRINITY_DN2890_c0_g1	Vfaba.Tiffany.R1.1g191400.2	1990	2271	0.876	2532	0.786
TRINITY_DN2933_c0_g1	Vfaba.Tiffany.R1.3g094880.1	1789	2271	0.788	1791	0.999
TRINITY_DN2951_c0_g1	Vfaba.Tiffany.R1.1g095720.1	2080	2271	0.916	2256	0.922
TRINITY_DN2855_c0_g1	Vfaba.Tiffany.R1.2g067720.1	1562	2270	0.688	1572	0.994
TRINITY_DN2923_c0_g1	Vfaba.Tiffany.R1.2g110480.1	1002	2270	0.441	2976	0.337
TRINITY_DN2433_c0_g1	Vfaba.Tiffany.R1.1g405400.1	1934	2270	0.852	1959	0.987
TRINITY_DN2806_c0_g1	Vfaba.Tiffany.R1.1g229600.1	2126	2270	0.937	2337	0.91
TRINITY_DN2773_c0_g1	Vfaba.Tiffany.R1.1g095760.1	1665	2269	0.734	2010	0.828
TRINITY_DN2907_c0_g1	Vfaba.Tiffany.R1.6g143360.1	1771	2269	0.781	1776	0.997
TRINITY_DN2820_c0_g1	Vfaba.Tiffany.R1.5g069320.1	926	2266	0.409	930	0.996
TRINITY_DN2362_c0_g1	Vfaba.Tiffany.R1.1g097080.1	1670	2266	0.737	1677	0.996
TRINITY_DN2603_c0_g1	Vfaba.Tiffany.R1.1g297720.1	1700	2266	0.75	1710	0.994
TRINITY_DN2998_c0_g1	Vfaba.Tiffany.R1.1g029400.1	1892	2265	0.835	3519	0.538
TRINITY_DN2747_c0_g1	Vfaba.Tiffany.R1.1g146080.1	1864	2265	0.823	1875	0.994
TRINITY_DN3066_c0_g1	Vfaba.Tiffany.R1.6g002840.1	1182	2265	0.522	1473	0.802
TRINITY_DN2936_c0_g1	Vfaba.Tiffany.R1.3g107040.1	1992	2265	0.879	2001	0.996
TRINITY_DN2975_c0_g1	Vfaba.Tiffany.R1.4g142480.1	1854	2265	0.819	1857	0.998
TRINITY_DN2779_c0_g1	Vfaba.Tiffany.R1.1g408800.1	1322	2265	0.584	1323	0.999
TRINITY_DN2650_c0_g1	Vfaba.Tiffany.R1.4g109920.1	1925	2265	0.85	1929	0.998
TRINITY_DN2900_c0_g1	Vfaba.Tiffany.R1.4g115160.1	740	2264	0.327	744	0.995
TRINITY_DN2874_c0_g1	Vfaba.Tiffany.R1.4g114080.1	968	2264	0.428	1908	0.507
TRINITY_DN2992_c0_g1	Vfaba.Tiffany.R1.6g131120.1	1029	2264	0.455	1482	0.694
TRINITY_DN2940_c0_g1	Vfaba.Tiffany.R1.1g271200.1	2041	2263	0.902	2049	0.996
TRINITY_DN2410_c0_g1	Vfaba.Tiffany.R1.4g122600.1	1748	2263	0.772	1752	0.998
TRINITY_DN2899_c0_g1	Vfaba.Tiffany.R1.2g076400.1	1912	2263	0.845	1917	0.997
TRINITY_DN3028_c0_g1	Vfaba.Tiffany.R1.6g071080.1	1737	2262	0.768	1755	0.99
TRINITY_DN2926_c0_g1	Vfaba.Tiffany.R1.3g045200.1	1929	2262	0.853	1938	0.995
TRINITY_DN2760_c0_g1	Vfaba.Tiffany.R1.1g230640.1	2048	2261	0.906	2385	0.859
TRINITY_DN2865_c0_g1	Vfaba.Tiffany.R1.2g102000.1	952	2261	0.421	1809	0.526
TRINITY_DN3103_c0_g1	Vfaba.Tiffany.R1.5g052000.1	2035	2261	0.9	2085	0.976
TRINITY_DN2932_c0_g1	Vfaba.Tiffany.R1.5g125040.1	1792	2261	0.793	1809	0.991
TRINITY_DN2776_c0_g1	Vfaba.Tiffany.R1.2g145440.1	1911	2260	0.846	1911	1
TRINITY_DN2872_c0_g1	Vfaba.Tiffany.R1.3g191880.1	1666	2260	0.737	1674	0.995
TRINITY_DN3154_c0_g1	Vfaba.Tiffany.R1.2g181560.1	1980	2259	0.876	2775	0.714
TRINITY_DN2931_c0_g1	Vfaba.Tiffany.R1.1g098480.1	1938	2259	0.858	1947	0.995
TRINITY_DN2656_c0_g1	Vfaba.Tiffany.R1.6g105960.1	2049	2259	0.907	2055	0.997
TRINITY_DN2954_c0_g1	Vfaba.Tiffany.R1.3g189800.1	1834	2259	0.812	1842	0.996
TRINITY_DN2956_c0_g1	Vfaba.Tiffany.R1.2g122160.1	572	2259	0.253	909	0.629
TRINITY_DN3059_c0_g1	Vfaba.Tiffany.R1.6g121080.1	1545	2258	0.684	1821	0.848
TRINITY_DN2712_c0_g1	Vfaba.Tiffany.R1.4g172440.1	1918	2258	0.849	1929	0.994
TRINITY_DN2843_c0_g1	Vfaba.Tiffany.R1.6g080440.1	1627	2257	0.721	1638	0.993
TRINITY_DN3093_c0_g1	Vfaba.Tiffany.R1.Ung013000.1	1727	2257	0.765	2070	0.834
TRINITY_DN2592_c0_g1	Vfaba.Tiffany.R1.3g008960.1	1394	2256	0.618	1395	0.999
TRINITY_DN2802_c0_g1	Vfaba.Tiffany.R1.Ung020440.1	1221	2255	0.541	1866	0.654
TRINITY_DN2979_c0_g1	Vfaba.Tiffany.R1.2g197840.1	1814	2254	0.805	1818	0.998
TRINITY_DN2981_c0_g1	Vfaba.Tiffany.R1.3g000200.1	924	2253	0.41	1611	0.574
TRINITY_DN2978_c0_g1	Vfaba.Tiffany.R1.5g090000.1	1138	2253	0.505	2136	0.533
TRINITY_DN2423_c0_g1	Vfaba.Tiffany.R1.2g145440.1	1912	2253	0.849	1911	1.001
TRINITY_DN2810_c0_g1	Vfaba.Tiffany.R1.5g030800.1	1405	2252	0.624	1416	0.992
TRINITY_DN2948_c0_g1	Vfaba.Tiffany.R1.5g080080.1	2011	2252	0.893	2019	0.996
TRINITY_DN2966_c0_g1	Vfaba.Tiffany.R1.5g149960.1	1605	2251	0.713	1608	0.998
TRINITY_DN2863_c0_g1	Vfaba.Tiffany.R1.1g208360.1	1327	2251	0.59	1596	0.831
TRINITY_DN3003_c0_g1	Vfaba.Tiffany.R1.6g138480.1	1752	2251	0.778	1761	0.995
TRINITY_DN3015_c0_g1	Vfaba.Tiffany.R1.6g070440.1	1091	2251	0.485	2178	0.501
TRINITY_DN3005_c0_g1	Vfaba.Tiffany.R1.3g165600.1	1931	2249	0.859	1938	0.996
TRINITY_DN3017_c0_g1	Vfaba.Tiffany.R1.3g126240.1	1741	2249	0.774	1746	0.997
TRINITY_DN2497_c0_g1	Vfaba.Tiffany.R1.1g397880.1	2031	2249	0.903	2037	0.997
TRINITY_DN3060_c0_g1	Vfaba.Tiffany.R1.3g067640.1	963	2248	0.428	1149	0.838
TRINITY_DN3049_c0_g1	Vfaba.Tiffany.R1.1g097360.1	1378	2248	0.613	1386	0.994
TRINITY_DN2988_c0_g1	Vfaba.Tiffany.R1.3g187440.1	1935	2248	0.861	1980	0.977
TRINITY_DN3027_c0_g1	Vfaba.Tiffany.R1.1g211880.1	1957	2248	0.871	1962	0.997
TRINITY_DN3112_c0_g1	Vfaba.Tiffany.R1.1g259920.1	1429	2248	0.636	1437	0.994
TRINITY_DN3089_c0_g1	Vfaba.Tiffany.R1.4g173240.1	1929	2247	0.858	1935	0.997
TRINITY_DN2953_c0_g1	Vfaba.Tiffany.R1.5g028000.1	1843	2247	0.82	1848	0.997
TRINITY_DN3205_c0_g1	Vfaba.Tiffany.R1.5g109720.2	1747	2247	0.777	1761	0.992
TRINITY_DN2958_c0_g1	Vfaba.Tiffany.R1.5g143720.1	1241	2247	0.552	1614	0.769
TRINITY_DN3043_c0_g1	Vfaba.Tiffany.R1.2g019400.1	1055	2246	0.47	1677	0.629
TRINITY_DN3048_c0_g1	Vfaba.Tiffany.R1.3g083920.1	1413	2246	0.629	1752	0.807
TRINITY_DN3056_c0_g1	Vfaba.Tiffany.R1.Ung041440.1	1862	2246	0.829	1869	0.996
TRINITY_DN3097_c0_g1	Vfaba.Tiffany.R1.4g170320.1	1891	2245	0.842	1905	0.993
TRINITY_DN3115_c0_g1	Vfaba.Tiffany.R1.3g124640.1	1949	2245	0.868	1953	0.998
TRINITY_DN3068_c0_g1	Vfaba.Tiffany.R1.6g154720.1	921	2245	0.41	1470	0.627
TRINITY_DN3007_c0_g1	Vfaba.Tiffany.R1.1g237480.1	1990	2245	0.886	2004	0.993
TRINITY_DN2928_c0_g1	Vfaba.Tiffany.R1.3g094440.1	966	2245	0.43	1506	0.641
TRINITY_DN3051_c0_g1	Vfaba.Tiffany.R1.1g153800.1	1775	2245	0.791	1782	0.996
TRINITY_DN3037_c0_g1	Vfaba.Tiffany.R1.3g129920.1	1703	2245	0.759	1713	0.994
TRINITY_DN3021_c0_g1	Vfaba.Tiffany.R1.2g031880.1	2131	2244	0.95	2229	0.956
TRINITY_DN3088_c0_g1	Vfaba.Tiffany.R1.4g180480.1	1718	2244	0.766	1719	0.999
TRINITY_DN3124_c0_g1	Vfaba.Tiffany.R1.1g027400.1	303	2244	0.135	795	0.381
TRINITY_DN2893_c0_g1	Vfaba.Tiffany.R1.2g071280.1	2005	2244	0.893	2007	0.999
TRINITY_DN2572_c0_g1	Vfaba.Tiffany.R1.2g122960.1	1269	2243	0.566	1584	0.801
TRINITY_DN3239_c0_g1	Vfaba.Tiffany.R1.3g181920.1	1586	2243	0.707	2976	0.533
TRINITY_DN3193_c0_g1	Vfaba.Tiffany.R1.1g209520.1	1962	2243	0.875	1962	1
TRINITY_DN2995_c0_g1	Vfaba.Tiffany.R1.5g022720.1	2049	2243	0.914	2190	0.936
TRINITY_DN3058_c0_g1	Vfaba.Tiffany.R1.1g166640.1	1201	2243	0.535	1953	0.615
TRINITY_DN3044_c0_g1	Vfaba.Tiffany.R1.4g008000.1	1814	2243	0.809	1821	0.996
TRINITY_DN3071_c0_g1	Vfaba.Tiffany.R1.2g082040.1	941	2243	0.42	1494	0.63
TRINITY_DN3178_c0_g1	Vfaba.Tiffany.R1.4g038200.1	1869	2242	0.834	1956	0.956
TRINITY_DN3057_c0_g1	Vfaba.Tiffany.R1.4g071800.1	1793	2241	0.8	1797	0.998
TRINITY_DN3155_c0_g1	Vfaba.Tiffany.R1.6g143000.1	1814	2241	0.809	1884	0.963
TRINITY_DN3041_c0_g1	Vfaba.Tiffany.R1.3g014080.1	1946	2240	0.869	1959	0.993
TRINITY_DN3172_c0_g1	Vfaba.Tiffany.R1.5g008040.1	1906	2240	0.851	1923	0.991
TRINITY_DN3131_c0_g1	Vfaba.Tiffany.R1.1g208600.1	1892	2240	0.845	1908	0.992
TRINITY_DN3150_c0_g1	Vfaba.Tiffany.R1.1g015960.1	1746	2239	0.78	1758	0.993
TRINITY_DN2832_c0_g1	Vfaba.Tiffany.R1.5g012640.1	1932	2239	0.863	1944	0.994
TRINITY_DN3118_c0_g1	Vfaba.Tiffany.R1.4g010520.1	1821	2238	0.814	1827	0.997
TRINITY_DN2396_c0_g1	Vfaba.Tiffany.R1.5g105080.1	1949	2238	0.871	1950	0.999
TRINITY_DN2564_c0_g1	Vfaba.Tiffany.R1.1g132960.2	1745	2238	0.78	1779	0.981
TRINITY_DN3095_c0_g1	Vfaba.Tiffany.R1.1g214880.1	1602	2238	0.716	1680	0.954
TRINITY_DN3031_c0_g1	Vfaba.Tiffany.R1.3g178480.1	1776	2237	0.794	1779	0.998
TRINITY_DN3110_c0_g1	Vfaba.Tiffany.R1.1g068640.1	1664	2236	0.744	1665	0.999
TRINITY_DN3063_c0_g1	Vfaba.Tiffany.R1.6g096400.1	625	2236	0.28	876	0.713
TRINITY_DN2753_c0_g1	Vfaba.Tiffany.R1.1g055520.1	1816	2236	0.812	1818	0.999
TRINITY_DN3072_c0_g1	Vfaba.Tiffany.R1.6g094560.3	443	2236	0.198	444	0.998
TRINITY_DN3279_c0_g1	Vfaba.Tiffany.R1.1g082120.1	1739	2235	0.778	1740	0.999
TRINITY_DN3173_c0_g1	Vfaba.Tiffany.R1.1g405800.1	1169	2235	0.523	1209	0.967
TRINITY_DN3001_c0_g1	Vfaba.Tiffany.R1.1g389760.1	1695	2235	0.758	1698	0.998
TRINITY_DN3064_c0_g1	Vfaba.Tiffany.R1.4g148560.1	1694	2234	0.758	1698	0.998
TRINITY_DN3075_c0_g1	Vfaba.Tiffany.R1.6g068960.1	1835	2234	0.821	1836	0.999
TRINITY_DN3122_c0_g1	Vfaba.Tiffany.R1.1g374480.1	1328	2233	0.595	1380	0.962
TRINITY_DN2711_c0_g1	Vfaba.Tiffany.R1.5g036920.1	1649	2232	0.739	1653	0.998
TRINITY_DN3038_c0_g1	Vfaba.Tiffany.R1.1g318600.1	1821	2232	0.816	1827	0.997
TRINITY_DN3262_c0_g1	Vfaba.Tiffany.R1.4g151920.1	1883	2232	0.844	1893	0.995
TRINITY_DN3139_c0_g1	Vfaba.Tiffany.R1.6g053720.1	1810	2231	0.811	1824	0.992
TRINITY_DN3133_c0_g1	Vfaba.Tiffany.R1.1g389600.1	771	2231	0.346	1413	0.546
TRINITY_DN3149_c0_g1	Vfaba.Tiffany.R1.2g044760.1	1944	2230	0.872	1953	0.995
TRINITY_DN3136_c0_g1	Vfaba.Tiffany.R1.3g064400.1	2098	2230	0.941	3789	0.554
TRINITY_DN3134_c0_g1	Vfaba.Tiffany.R1.4g039120.1	1715	2230	0.769	1719	0.998
TRINITY_DN3189_c0_g1	Vfaba.Tiffany.R1.1g403920.1	714	2229	0.32	1284	0.556
TRINITY_DN3137_c0_g1	Vfaba.Tiffany.R1.2g205240.1	1837	2228	0.825	1851	0.992
TRINITY_DN3000_c0_g1	Vfaba.Tiffany.R1.6g027120.1	1793	2228	0.805	1842	0.973
TRINITY_DN2759_c0_g1	Vfaba.Tiffany.R1.1g019360.1	1768	2228	0.794	1773	0.997
TRINITY_DN3190_c0_g1	Vfaba.Tiffany.R1.4g003800.1	1826	2228	0.82	2391	0.764
TRINITY_DN3127_c0_g1	Vfaba.Tiffany.R1.1g397720.1	1777	2228	0.798	1896	0.937
TRINITY_DN2775_c0_g1	Vfaba.Tiffany.R1.5g059960.1	1887	2228	0.847	1893	0.997
TRINITY_DN3171_c0_g1	Vfaba.Tiffany.R1.1g195200.1	1624	2228	0.729	1632	0.995
TRINITY_DN2993_c0_g1	Vfaba.Tiffany.R1.2g167800.2	1088	2227	0.489	1665	0.653
TRINITY_DN3263_c0_g1	Vfaba.Tiffany.R1.1g402800.2	1056	2227	0.474	1842	0.573
TRINITY_DN2904_c0_g1	Vfaba.Tiffany.R1.3g012680.1	1784	2226	0.801	1797	0.993
TRINITY_DN3215_c0_g1	Vfaba.Tiffany.R1.6g053880.1	1182	2225	0.531	1728	0.684
TRINITY_DN2694_c0_g1	Vfaba.Tiffany.R1.6g098960.1	1956	2224	0.879	1971	0.992
TRINITY_DN3166_c0_g1	Vfaba.Tiffany.R1.1g303880.1	1785	2224	0.803	1788	0.998
TRINITY_DN3207_c0_g1	Vfaba.Tiffany.R1.5g048960.1	1870	2223	0.841	1875	0.997
TRINITY_DN3165_c0_g1	Vfaba.Tiffany.R1.6g122240.1	1924	2223	0.865	1932	0.996
TRINITY_DN3224_c0_g1	Vfaba.Tiffany.R1.2g017800.1	1627	2222	0.732	1635	0.995
TRINITY_DN3159_c0_g1	Vfaba.Tiffany.R1.3g036000.1	1466	2221	0.66	1470	0.997
TRINITY_DN3416_c0_g1	Vfaba.Tiffany.R1.2g167480.1	1806	2221	0.813	1812	0.997
TRINITY_DN3152_c0_g1	Vfaba.Tiffany.R1.1g227440.1	991	2221	0.446	1605	0.617
TRINITY_DN3203_c0_g1	Vfaba.Tiffany.R1.6g013000.1	1091	2221	0.491	1698	0.643
TRINITY_DN3011_c0_g1	Vfaba.Tiffany.R1.3g177360.1	2001	2220	0.901	2016	0.993
TRINITY_DN3221_c0_g1	Vfaba.Tiffany.R1.1g085840.1	1718	2220	0.774	1725	0.996
TRINITY_DN3174_c0_g1	Vfaba.Tiffany.R1.1g250480.1	1877	2220	0.845	1878	0.999
TRINITY_DN3222_c0_g1	Vfaba.Tiffany.R1.1g149560.1	1636	2219	0.737	1638	0.999
TRINITY_DN3231_c0_g1	Vfaba.Tiffany.R1.4g141520.3	1797	2219	0.81	1806	0.995
TRINITY_DN2955_c0_g1	Vfaba.Tiffany.R1.1g105760.1	1704	2219	0.768	1707	0.998
TRINITY_DN3223_c0_g1	Vfaba.Tiffany.R1.1g317960.1	1797	2218	0.81	1812	0.992
TRINITY_DN3096_c0_g1	Vfaba.Tiffany.R1.4g127080.1	1888	2218	0.851	1899	0.994
TRINITY_DN3055_c0_g1	Vfaba.Tiffany.R1.6g054680.1	1904	2218	0.858	1914	0.995
TRINITY_DN3253_c0_g1	Vfaba.Tiffany.R1.4g163640.1	1807	2218	0.815	1827	0.989
TRINITY_DN3026_c0_g1	Vfaba.Tiffany.R1.3g013240.1	1715	2217	0.774	1728	0.992
TRINITY_DN3361_c0_g1	Vfaba.Tiffany.R1.6g038640.1	1653	2216	0.746	1662	0.995
TRINITY_DN3276_c0_g1	Vfaba.Tiffany.R1.4g184520.1	1628	2214	0.735	1632	0.998
TRINITY_DN2871_c0_g1	Vfaba.Tiffany.R1.4g038560.2	1622	2214	0.733	5472	0.296
TRINITY_DN3260_c0_g1	Vfaba.Tiffany.R1.3g169520.1	1888	2213	0.853	1896	0.996
TRINITY_DN2999_c0_g1	Vfaba.Tiffany.R1.4g052040.1	1761	2213	0.796	1767	0.997
TRINITY_DN2937_c0_g1	Vfaba.Tiffany.R1.2g035960.1	1300	2213	0.587	1305	0.996
TRINITY_DN3258_c0_g1	Vfaba.Tiffany.R1.1g105640.1	1388	2213	0.627	1668	0.832
TRINITY_DN3022_c0_g1	Vfaba.Tiffany.R1.3g060120.1	1384	2212	0.626	1386	0.999
TRINITY_DN3129_c0_g1	Vfaba.Tiffany.R1.5g032760.1	1774	2212	0.802	1779	0.997
TRINITY_DN3662_c0_g1	Vfaba.Tiffany.R1.3g176560.1	1927	2211	0.872	1929	0.999
TRINITY_DN3170_c0_g1	Vfaba.Tiffany.R1.1g253280.1	1822	2211	0.824	1824	0.999
TRINITY_DN3242_c0_g1	Vfaba.Tiffany.R1.1g175360.1	1950	2211	0.882	1950	1
TRINITY_DN3227_c0_g1	Vfaba.Tiffany.R1.1g046560.1	1615	2211	0.73	1617	0.999
TRINITY_DN2918_c0_g1	Vfaba.Tiffany.R1.4g054960.1	287	2211	0.13	357	0.804
TRINITY_DN3910_c0_g1	Vfaba.Tiffany.R1.1g212800.1	1206	2211	0.545	1206	1
TRINITY_DN3273_c0_g1	Vfaba.Tiffany.R1.3g185160.1	1720	2211	0.778	1725	0.997
TRINITY_DN3278_c0_g1	Vfaba.Tiffany.R1.5g131280.2	1744	2211	0.789	1761	0.99
TRINITY_DN3412_c0_g1	Vfaba.Tiffany.R1.6g000880.1	1658	2210	0.75	1659	0.999
TRINITY_DN3250_c0_g1	Vfaba.Tiffany.R1.1g201160.1	1029	2210	0.466	1029	1
TRINITY_DN3256_c0_g1	Vfaba.Tiffany.R1.2g057280.1	484	2210	0.219	876	0.553
TRINITY_DN3243_c0_g1	Vfaba.Tiffany.R1.2g067640.2	1711	2209	0.775	4230	0.404
TRINITY_DN3282_c0_g1	Vfaba.Tiffany.R1.4g130120.1	90	2208	0.041	561	0.16
TRINITY_DN3336_c0_g1	Vfaba.Tiffany.R1.4g149000.1	1909	2208	0.865	1920	0.994
TRINITY_DN3123_c0_g1	Vfaba.Tiffany.R1.1g026440.1	1664	2208	0.754	1671	0.996
TRINITY_DN3903_c0_g1	Vfaba.Tiffany.R1.2g149760.2	1966	2208	0.89	2439	0.806
TRINITY_DN3270_c0_g1	Vfaba.Tiffany.R1.1g320720.1	1703	2208	0.771	1710	0.996
TRINITY_DN3315_c0_g1	Vfaba.Tiffany.R1.5g132520.1	884	2207	0.401	1938	0.456
TRINITY_DN3291_c0_g1	Vfaba.Tiffany.R1.4g067160.1	1178	2207	0.534	1182	0.997
TRINITY_DN3294_c0_g1	Vfaba.Tiffany.R1.1g304120.1	760	2207	0.344	1773	0.429
TRINITY_DN3304_c0_g1	Vfaba.Tiffany.R1.1g155120.1	1868	2205	0.847	1872	0.998
TRINITY_DN3365_c0_g1	Vfaba.Tiffany.R1.4g136640.1	1633	2205	0.741	1638	0.997
TRINITY_DN3052_c0_g1	Vfaba.Tiffany.R1.3g014560.1	1868	2205	0.847	1881	0.993
TRINITY_DN3355_c0_g1	Vfaba.Tiffany.R1.5g140440.1	765	2204	0.347	2697	0.284
TRINITY_DN3313_c0_g1	Vfaba.Tiffany.R1.1g232840.1	1760	2204	0.799	1767	0.996
TRINITY_DN3138_c0_g1	Vfaba.Tiffany.R1.1g294480.1	1911	2204	0.867	1917	0.997
TRINITY_DN3312_c0_g1	Vfaba.Tiffany.R1.3g036720.1	1575	2203	0.715	1584	0.994
TRINITY_DN3371_c0_g1	Vfaba.Tiffany.R1.Ung040600.1	1885	2203	0.856	3009	0.626
TRINITY_DN3358_c0_g1	Vfaba.Tiffany.R1.1g304120.1	1013	2202	0.46	1773	0.571
TRINITY_DN3431_c0_g1	Vfaba.Tiffany.R1.1g400320.1	1707	2202	0.775	1707	1
TRINITY_DN3310_c0_g1	Vfaba.Tiffany.R1.1g014760.1	726	2201	0.33	1281	0.567
TRINITY_DN3053_c0_g1	Vfaba.Tiffany.R1.2g191520.1	889	2201	0.404	1257	0.707
TRINITY_DN3375_c0_g1	Vfaba.Tiffany.R1.1g231000.1	1630	2200	0.741	1632	0.999
TRINITY_DN2881_c0_g1	Vfaba.Tiffany.R1.2g046680.1	1750	2200	0.795	1761	0.994
TRINITY_DN3428_c0_g1	Vfaba.Tiffany.R1.2g194680.1	1866	2200	0.848	1878	0.994
TRINITY_DN3094_c0_g1	Vfaba.Tiffany.R1.1g379040.1	1629	2199	0.741	1638	0.995
TRINITY_DN3319_c0_g1	Vfaba.Tiffany.R1.2g156320.1	1962	2199	0.892	1962	1
TRINITY_DN3648_c0_g1	Vfaba.Tiffany.R1.6g096920.1	1517	2198	0.69	1545	0.982
TRINITY_DN3448_c0_g1	Vfaba.Tiffany.R1.4g066680.1	1917	2198	0.872	1929	0.994
TRINITY_DN3338_c0_g1	Vfaba.Tiffany.R1.5g073680.1	1403	2198	0.638	1404	0.999
TRINITY_DN3047_c0_g1	Vfaba.Tiffany.R1.6g000600.1	1469	2198	0.668	1473	0.997
TRINITY_DN3306_c0_g1	Vfaba.Tiffany.R1.6g061320.1	1698	2197	0.773	1701	0.998
TRINITY_DN2811_c0_g1	Vfaba.Tiffany.R1.1g133880.1	1769	2197	0.805	1773	0.998
TRINITY_DN3383_c0_g1	Vfaba.Tiffany.R1.4g103440.1	1824	2196	0.831	1833	0.995
TRINITY_DN3417_c0_g1	Vfaba.Tiffany.R1.5g047840.1	1869	2195	0.851	2613	0.715
TRINITY_DN3345_c0_g1	Vfaba.Tiffany.R1.6g143720.1	1788	2195	0.815	1800	0.993
TRINITY_DN3536_c0_g1	Vfaba.Tiffany.R1.6g126400.1	1808	2194	0.824	1812	0.998
TRINITY_DN3399_c0_g1	Vfaba.Tiffany.R1.3g104520.1	1641	2194	0.748	1758	0.933
TRINITY_DN3339_c0_g1	Vfaba.Tiffany.R1.4g146000.1	1607	2193	0.733	1608	0.999
TRINITY_DN3392_c0_g1	Vfaba.Tiffany.R1.1g159440.1	1613	2193	0.736	1614	0.999
TRINITY_DN3373_c0_g1	Vfaba.Tiffany.R1.5g002520.1	1174	2193	0.535	1569	0.748
TRINITY_DN3463_c0_g1	Vfaba.Tiffany.R1.4g186480.1	1705	2193	0.777	1710	0.997
TRINITY_DN3322_c0_g1	Vfaba.Tiffany.R1.5g006080.1	1951	2193	0.89	1956	0.997
TRINITY_DN3455_c0_g1	Vfaba.Tiffany.R1.6g110320.1	1034	2193	0.472	1575	0.657
TRINITY_DN4038_c0_g1	Vfaba.Tiffany.R1.2g174800.1	1527	2192	0.697	1533	0.996
TRINITY_DN3157_c0_g1	Vfaba.Tiffany.R1.3g012000.1	1347	2191	0.615	1350	0.998
TRINITY_DN3367_c0_g1	Vfaba.Tiffany.R1.3g186400.1	1879	2191	0.858	2583	0.727
TRINITY_DN2114_c0_g1	Vfaba.Tiffany.R1.4g095320.1	1523	2190	0.695	4767	0.319
TRINITY_DN3422_c0_g1	Vfaba.Tiffany.R1.2g048560.1	1872	2190	0.855	1887	0.992
TRINITY_DN3400_c0_g1	Vfaba.Tiffany.R1.2g127440.1	1576	2189	0.72	1578	0.999
TRINITY_DN3464_c0_g1	Vfaba.Tiffany.R1.Ung015680.1	1797	2189	0.821	1806	0.995
TRINITY_DN3427_c0_g1	Vfaba.Tiffany.R1.5g119840.1	1675	2188	0.766	1680	0.997
TRINITY_DN3387_c0_g1	Vfaba.Tiffany.R1.4g154520.1	1478	2188	0.676	2853	0.518
TRINITY_DN3380_c0_g1	Vfaba.Tiffany.R1.5g094920.1	1914	2188	0.875	1926	0.994
TRINITY_DN3465_c0_g1	Vfaba.Tiffany.R1.2g116280.1	968	2188	0.442	1857	0.521
TRINITY_DN3410_c0_g1	Vfaba.Tiffany.R1.Ung043160.1	1815	2187	0.83	1821	0.997
TRINITY_DN3408_c0_g1	Vfaba.Tiffany.R1.5g089680.1	1893	2187	0.866	1905	0.994
TRINITY_DN3378_c0_g1	Vfaba.Tiffany.R1.5g093040.1	1121	2186	0.513	2022	0.554
TRINITY_DN3179_c0_g1	Vfaba.Tiffany.R1.2g171720.1	1847	2186	0.845	1848	0.999
TRINITY_DN3393_c0_g1	Vfaba.Tiffany.R1.Ung030400.1	807	2185	0.369	1086	0.743
TRINITY_DN3360_c0_g1	Vfaba.Tiffany.R1.4g135200.1	1963	2185	0.898	1968	0.997
TRINITY_DN3388_c0_g1	Vfaba.Tiffany.R1.3g105200.1	1738	2185	0.795	1740	0.999
TRINITY_DN3402_c0_g1	Vfaba.Tiffany.R1.3g120080.1	1475	2184	0.675	1896	0.778
TRINITY_DN3622_c0_g1	Vfaba.Tiffany.R1.5g050840.1	1282	2183	0.587	1335	0.96
TRINITY_DN3182_c0_g1	Vfaba.Tiffany.R1.1g003360.1	1456	2183	0.667	1776	0.82
TRINITY_DN3446_c0_g1	Vfaba.Tiffany.R1.4g043720.1	1606	2183	0.736	1776	0.904
TRINITY_DN3559_c0_g1	Vfaba.Tiffany.R1.4g024600.1	1613	2183	0.739	1623	0.994
TRINITY_DN3494_c0_g1	Vfaba.Tiffany.R1.2g077720.1	1272	2183	0.583	1734	0.734
TRINITY_DN3197_c0_g1	Vfaba.Tiffany.R1.1g094680.1	1935	2183	0.886	2481	0.78
TRINITY_DN3287_c0_g1	Vfaba.Tiffany.R1.6g036120.1	1702	2182	0.78	1704	0.999
TRINITY_DN3381_c0_g1	Vfaba.Tiffany.R1.1g378160.1	1038	2181	0.476	1791	0.58
TRINITY_DN3487_c0_g1	Vfaba.Tiffany.R1.2g155560.1	1407	2181	0.645	1413	0.996
TRINITY_DN3437_c0_g1	Vfaba.Tiffany.R1.1g209760.1	1716	2181	0.787	1722	0.997
TRINITY_DN3576_c0_g1	Vfaba.Tiffany.R1.1g010480.1	1391	2181	0.638	1398	0.995
TRINITY_DN3421_c0_g1	Vfaba.Tiffany.R1.6g093720.1	1433	2181	0.657	1434	0.999
TRINITY_DN3457_c0_g1	Vfaba.Tiffany.R1.2g085360.1	1778	2180	0.816	1905	0.933
TRINITY_DN3493_c0_g1	Vfaba.Tiffany.R1.1g087880.3	1648	2180	0.756	1656	0.995
TRINITY_DN3039_c0_g1	Vfaba.Tiffany.R1.3g080200.1	1687	2180	0.774	1689	0.999
TRINITY_DN3439_c0_g1	Vfaba.Tiffany.R1.5g044440.1	1597	2179	0.733	1602	0.997
TRINITY_DN3475_c0_g1	Vfaba.Tiffany.R1.1g090480.1	1552	2179	0.712	1557	0.997
TRINITY_DN3423_c0_g1	Vfaba.Tiffany.R1.1g364600.1	1583	2179	0.726	1590	0.996
TRINITY_DN3537_c0_g1	Vfaba.Tiffany.R1.1g018320.1	1340	2179	0.615	2178	0.615
TRINITY_DN3348_c0_g1	Vfaba.Tiffany.R1.4g000120.1	1814	2179	0.832	1977	0.918
TRINITY_DN3376_c0_g1	Vfaba.Tiffany.R1.1g386280.1	1770	2178	0.813	1776	0.997
TRINITY_DN3354_c0_g1	Vfaba.Tiffany.R1.4g059600.1	1591	2178	0.73	1599	0.995
TRINITY_DN3502_c0_g1	Vfaba.Tiffany.R1.4g184040.1	1438	2178	0.66	1443	0.997
TRINITY_DN3514_c0_g1	Vfaba.Tiffany.R1.3g033400.1	1650	2176	0.758	1671	0.987
TRINITY_DN3810_c0_g1	Vfaba.Tiffany.R1.5g088960.1	1251	2176	0.575	1344	0.931
TRINITY_DN3469_c0_g1	Vfaba.Tiffany.R1.1g179640.1	1781	2176	0.818	1788	0.996
TRINITY_DN3144_c0_g1	Vfaba.Tiffany.R1.5g032160.1	1655	2176	0.761	1665	0.994
TRINITY_DN3503_c0_g1	Vfaba.Tiffany.R1.1g310640.1	1620	2176	0.744	1623	0.998
TRINITY_DN3560_c0_g1	Vfaba.Tiffany.R1.5g030200.1	1411	2175	0.649	1530	0.922
TRINITY_DN3541_c0_g1	Vfaba.Tiffany.R1.3g100680.1	848	2175	0.39	1473	0.576
TRINITY_DN3311_c0_g1	Vfaba.Tiffany.R1.5g011360.1	1426	2175	0.656	1428	0.999
TRINITY_DN3509_c0_g1	Vfaba.Tiffany.R1.1g287120.1	1733	2175	0.797	1734	0.999
TRINITY_DN3347_c0_g1	Vfaba.Tiffany.R1.5g079960.1	1384	2175	0.636	1386	0.999
TRINITY_DN3620_c0_g1	Vfaba.Tiffany.R1.5g039640.1	764	2174	0.351	1500	0.509
TRINITY_DN3413_c0_g1	Vfaba.Tiffany.R1.3g006000.1	1910	2174	0.879	1917	0.996
TRINITY_DN3586_c0_g1	Vfaba.Tiffany.R1.3g014200.1	1864	2174	0.857	1872	0.996
TRINITY_DN3425_c0_g1	Vfaba.Tiffany.R1.4g078600.1	1829	2174	0.841	1857	0.985
TRINITY_DN3430_c0_g1	Vfaba.Tiffany.R1.1g272800.1	1037	2173	0.477	1662	0.624
TRINITY_DN3532_c0_g1	Vfaba.Tiffany.R1.2g070720.1	1848	2173	0.85	1854	0.997
TRINITY_DN3546_c0_g1	Vfaba.Tiffany.R1.1g174560.1	201	2171	0.093	486	0.414
TRINITY_DN3498_c0_g1	Vfaba.Tiffany.R1.2g090880.1	998	2171	0.46	2856	0.349
TRINITY_DN3508_c0_g1	Vfaba.Tiffany.R1.2g070760.1	1234	2171	0.568	1239	0.996
TRINITY_DN3442_c0_g1	Vfaba.Tiffany.R1.4g054960.1	288	2171	0.133	357	0.807
TRINITY_DN3618_c0_g1	Vfaba.Tiffany.R1.3g005400.1	1703	2171	0.784	1707	0.998
TRINITY_DN3329_c0_g1	Vfaba.Tiffany.R1.4g162360.1	1712	2170	0.789	1785	0.959
TRINITY_DN3519_c0_g1	Vfaba.Tiffany.R1.1g202800.1	1579	2170	0.728	1593	0.991
TRINITY_DN3346_c0_g1	Vfaba.Tiffany.R1.4g178280.1	677	2170	0.312	681	0.994
TRINITY_DN3391_c0_g1	Vfaba.Tiffany.R1.4g002680.2	1871	2170	0.862	1872	0.999
TRINITY_DN3584_c0_g1	Vfaba.Tiffany.R1.2g049240.1	1771	2170	0.816	1767	1.002
TRINITY_DN3500_c0_g1	Vfaba.Tiffany.R1.5g038720.1	2012	2169	0.928	2016	0.998
TRINITY_DN3548_c0_g1	Vfaba.Tiffany.R1.4g122400.1	1661	2169	0.766	1665	0.998
TRINITY_DN3447_c0_g1	Vfaba.Tiffany.R1.1g365440.1	1429	2169	0.659	1431	0.999
TRINITY_DN3516_c0_g1	Vfaba.Tiffany.R1.1g175040.1	1693	2168	0.781	1701	0.995
TRINITY_DN3344_c0_g1	Vfaba.Tiffany.R1.5g053680.1	1763	2167	0.814	1770	0.996
TRINITY_DN3657_c0_g1	Vfaba.Tiffany.R1.1g090600.1	1581	2167	0.73	1587	0.996
TRINITY_DN3545_c0_g1	Vfaba.Tiffany.R1.2g031840.1	1623	2167	0.749	1626	0.998
TRINITY_DN3533_c0_g1	Vfaba.Tiffany.R1.6g152480.1	1539	2166	0.711	1539	1
TRINITY_DN3563_c0_g1	Vfaba.Tiffany.R1.3g107760.1	2071	2166	0.956	2889	0.717
TRINITY_DN3581_c0_g1	Vfaba.Tiffany.R1.1g094800.2	1387	2165	0.641	1389	0.999
TRINITY_DN3556_c0_g1	Vfaba.Tiffany.R1.2g022200.1	1345	2165	0.621	1350	0.996
TRINITY_DN3590_c0_g1	Vfaba.Tiffany.R1.6g024280.1	1509	2164	0.697	1932	0.781
TRINITY_DN3099_c0_g1	Vfaba.Tiffany.R1.1g122880.1	1764	2164	0.815	1764	1
TRINITY_DN3573_c0_g1	Vfaba.Tiffany.R1.2g125720.1	928	2164	0.429	1554	0.597
TRINITY_DN3523_c0_g1	Vfaba.Tiffany.R1.Ung000040.1	1519	2164	0.702	1524	0.997
TRINITY_DN3551_c0_g1	Vfaba.Tiffany.R1.1g007680.1	1947	2164	0.9	1965	0.991
TRINITY_DN3547_c0_g1	Vfaba.Tiffany.R1.3g042240.1	1756	2163	0.812	1761	0.997
TRINITY_DN3703_c0_g1	Vfaba.Tiffany.R1.1g130000.1	1306	2163	0.604	1710	0.764
TRINITY_DN3212_c0_g1	Vfaba.Tiffany.R1.3g125760.1	1779	2163	0.822	1782	0.998
TRINITY_DN2967_c0_g1	Vfaba.Tiffany.R1.2g110640.1	1130	2163	0.522	1644	0.687
TRINITY_DN3582_c0_g1	Vfaba.Tiffany.R1.4g042320.1	1010	2162	0.467	1410	0.716
TRINITY_DN3476_c0_g1	Vfaba.Tiffany.R1.1g391840.1	1811	2162	0.838	1821	0.995
TRINITY_DN3225_c0_g1	Vfaba.Tiffany.R1.3g142160.1	1843	2162	0.852	1851	0.996
TRINITY_DN3528_c0_g1	Vfaba.Tiffany.R1.2g209360.1	1733	2162	0.802	1734	0.999
TRINITY_DN2996_c0_g1	Vfaba.Tiffany.R1.6g139720.1	1668	2161	0.772	1668	1
TRINITY_DN3567_c0_g1	Vfaba.Tiffany.R1.3g120520.1	1635	2161	0.757	1635	1
TRINITY_DN3507_c0_g1	Vfaba.Tiffany.R1.3g051560.1	1652	2160	0.765	1659	0.996
TRINITY_DN3823_c0_g1	Vfaba.Tiffany.R1.4g038920.1	1770	2159	0.82	2913	0.608
TRINITY_DN3608_c0_g1	Vfaba.Tiffany.R1.4g056200.1	1730	2159	0.801	1731	0.999
TRINITY_DN3337_c0_g1	Vfaba.Tiffany.R1.1g138200.1	1882	2158	0.872	1887	0.997
TRINITY_DN3594_c0_g1	Vfaba.Tiffany.R1.5g074480.1	1163	2158	0.539	1674	0.695
TRINITY_DN3558_c0_g1	Vfaba.Tiffany.R1.5g102560.1	1457	2156	0.676	1467	0.993
TRINITY_DN3701_c0_g1	Vfaba.Tiffany.R1.Ung022160.1	292	2156	0.135	441	0.662
TRINITY_DN3587_c0_g1	Vfaba.Tiffany.R1.3g062920.1	1787	2155	0.829	1806	0.989
TRINITY_DN3705_c0_g1	Vfaba.Tiffany.R1.2g181840.1	1643	2155	0.762	1680	0.978
TRINITY_DN3840_c0_g1	Vfaba.Tiffany.R1.6g037960.1	1534	2155	0.712	2796	0.549
TRINITY_DN3561_c0_g1	Vfaba.Tiffany.R1.6g014360.1	1768	2155	0.82	1782	0.992
TRINITY_DN3585_c0_g1	Vfaba.Tiffany.R1.1g389480.1	1707	2155	0.792	1719	0.993
TRINITY_DN3664_c0_g1	Vfaba.Tiffany.R1.1g368240.1	525	2155	0.244	912	0.576
TRINITY_DN4093_c0_g1	Vfaba.Tiffany.R1.2g212960.1	701	2154	0.325	936	0.749
TRINITY_DN3686_c0_g1	Vfaba.Tiffany.R1.5g006160.1	1480	2154	0.687	1485	0.997
TRINITY_DN3660_c0_g1	Vfaba.Tiffany.R1.3g070240.1	822	2154	0.382	1578	0.521
TRINITY_DN3612_c0_g1	Vfaba.Tiffany.R1.1g391360.1	1845	2154	0.857	1851	0.997
TRINITY_DN3644_c0_g1	Vfaba.Tiffany.R1.6g070520.1	1752	2154	0.813	2256	0.777
TRINITY_DN3636_c0_g1	Vfaba.Tiffany.R1.3g089000.1	1695	2153	0.787	1791	0.946
TRINITY_DN3591_c0_g1	Vfaba.Tiffany.R1.1g391160.1	1946	2153	0.904	1965	0.99
TRINITY_DN3768_c0_g1	Vfaba.Tiffany.R1.1g058560.1	1689	2153	0.784	1698	0.995
TRINITY_DN3303_c0_g1	Vfaba.Tiffany.R1.1g176560.1	1461	2152	0.679	1461	1
TRINITY_DN3749_c0_g1	Vfaba.Tiffany.R1.3g182560.1	1556	2152	0.723	1563	0.996
TRINITY_DN3603_c0_g1	Vfaba.Tiffany.R1.1g279800.1	1877	2151	0.873	1884	0.996
TRINITY_DN3896_c0_g1	Vfaba.Tiffany.R1.3g171160.1	1557	2151	0.724	1617	0.963
TRINITY_DN3624_c0_g1	Vfaba.Tiffany.R1.1g376200.1	1503	2151	0.699	1506	0.998
TRINITY_DN3676_c0_g1	Vfaba.Tiffany.R1.2g062640.1	1636	2151	0.761	1638	0.999
TRINITY_DN3471_c0_g1	Vfaba.Tiffany.R1.1g212080.1	1770	2151	0.823	1773	0.998
TRINITY_DN3497_c0_g1	Vfaba.Tiffany.R1.5g075280.1	1898	2150	0.883	1899	0.999
TRINITY_DN3522_c0_g1	Vfaba.Tiffany.R1.2g166520.1	1632	2150	0.759	1635	0.998
TRINITY_DN3411_c0_g1	Vfaba.Tiffany.R1.2g085600.1	1960	2149	0.912	1965	0.997
TRINITY_DN3787_c0_g1	Vfaba.Tiffany.R1.4g021480.1	1811	2149	0.843	1812	0.999
TRINITY_DN3669_c0_g1	Vfaba.Tiffany.R1.2g000880.1	1594	2149	0.742	1596	0.999
TRINITY_DN3605_c0_g1	Vfaba.Tiffany.R1.1g217480.1	1555	2149	0.724	1557	0.999
TRINITY_DN3642_c0_g1	Vfaba.Tiffany.R1.1g352160.1	1586	2149	0.738	1590	0.997
TRINITY_DN3677_c0_g1	Vfaba.Tiffany.R1.4g173640.1	1517	2148	0.706	1524	0.995
TRINITY_DN3758_c0_g1	Vfaba.Tiffany.R1.3g007600.1	708	2147	0.33	786	0.901
TRINITY_DN3655_c0_g1	Vfaba.Tiffany.R1.1g268600.1	1943	2147	0.905	1959	0.992
TRINITY_DN3353_c0_g1	Vfaba.Tiffany.R1.6g005520.1	1593	2147	0.742	1593	1
TRINITY_DN3674_c0_g1	Vfaba.Tiffany.R1.5g046120.1	809	2147	0.377	1410	0.574
TRINITY_DN3659_c0_g1	Vfaba.Tiffany.R1.1g380920.1	1693	2146	0.789	1695	0.999
TRINITY_DN3798_c0_g1	Vfaba.Tiffany.R1.1g095520.1	1628	2146	0.759	1632	0.998
TRINITY_DN3743_c0_g1	Vfaba.Tiffany.R1.2g160400.1	1283	2145	0.598	1287	0.997
TRINITY_DN3570_c0_g1	Vfaba.Tiffany.R1.3g193600.1	1614	2145	0.752	1617	0.998
TRINITY_DN3771_c0_g1	Vfaba.Tiffany.R1.2g000720.1	1614	2145	0.752	1620	0.996
TRINITY_DN3698_c0_g1	Vfaba.Tiffany.R1.3g086600.1	1515	2145	0.706	1521	0.996
TRINITY_DN3634_c0_g1	Vfaba.Tiffany.R1.1g209840.1	1681	2145	0.784	1686	0.997
TRINITY_DN3638_c0_g1	Vfaba.Tiffany.R1.4g123600.1	1227	2145	0.572	1440	0.852
TRINITY_DN3254_c0_g1	Vfaba.Tiffany.R1.5g045520.1	1461	2144	0.681	1467	0.996
TRINITY_DN3327_c0_g1	Vfaba.Tiffany.R1.3g101560.1	1509	2144	0.704	1575	0.958
TRINITY_DN3687_c0_g1	Vfaba.Tiffany.R1.2g010720.1	196	2144	0.091	642	0.305
TRINITY_DN3569_c0_g1	Vfaba.Tiffany.R1.4g133120.1	1735	2143	0.81	1740	0.997
TRINITY_DN3707_c0_g1	Vfaba.Tiffany.R1.3g018800.1	1575	2143	0.735	1581	0.996
TRINITY_DN3775_c0_g1	Vfaba.Tiffany.R1.4g075320.1	1676	2143	0.782	1809	0.926
TRINITY_DN4005_c0_g1	Vfaba.Tiffany.R1.4g099640.1	1799	2143	0.839	1806	0.996
TRINITY_DN3873_c0_g1	Vfaba.Tiffany.R1.6g068640.1	692	2143	0.323	1416	0.489
TRINITY_DN3778_c0_g1	Vfaba.Tiffany.R1.6g036320.1	1751	2143	0.817	1755	0.998
TRINITY_DN3712_c0_g1	Vfaba.Tiffany.R1.6g036040.1	1741	2142	0.813	1755	0.992
TRINITY_DN3671_c0_g1	Vfaba.Tiffany.R1.1g065000.1	1314	2142	0.613	1314	1
TRINITY_DN3800_c0_g1	Vfaba.Tiffany.R1.6g054080.1	1506	2142	0.703	1548	0.973
TRINITY_DN3709_c0_g1	Vfaba.Tiffany.R1.2g201920.1	1524	2142	0.711	1533	0.994
TRINITY_DN3708_c0_g1	Vfaba.Tiffany.R1.3g158360.2	406	2141	0.19	408	0.995
TRINITY_DN3307_c0_g1	Vfaba.Tiffany.R1.6g052120.1	1672	2141	0.781	1677	0.997
TRINITY_DN3714_c0_g1	Vfaba.Tiffany.R1.5g074120.1	1826	2140	0.853	1830	0.998
TRINITY_DN3433_c0_g1	Vfaba.Tiffany.R1.3g151440.1	1157	2140	0.541	1806	0.641
TRINITY_DN3566_c0_g1	Vfaba.Tiffany.R1.2g122960.1	1579	2140	0.738	1584	0.997
TRINITY_DN3645_c0_g1	Vfaba.Tiffany.R1.4g098840.1	1670	2140	0.78	1671	0.999
TRINITY_DN3565_c0_g1	Vfaba.Tiffany.R1.2g168440.1	1362	2139	0.637	1368	0.996
TRINITY_DN3741_c0_g1	Vfaba.Tiffany.R1.1g193080.1	1843	2139	0.862	1857	0.992
TRINITY_DN3726_c0_g1	Vfaba.Tiffany.R1.1g167960.1	1618	2139	0.756	1626	0.995
TRINITY_DN4183_c0_g1	Vfaba.Tiffany.R1.1g297960.1	673	2139	0.315	1383	0.487
TRINITY_DN3720_c0_g1	Vfaba.Tiffany.R1.4g112880.1	1169	2139	0.547	1629	0.718
TRINITY_DN3805_c0_g1	Vfaba.Tiffany.R1.3g085760.1	1738	2138	0.813	1740	0.999
TRINITY_DN3759_c0_g1	Vfaba.Tiffany.R1.1g018480.2	1816	2138	0.849	1824	0.996
TRINITY_DN3824_c0_g1	Vfaba.Tiffany.R1.2g055120.1	1477	2137	0.691	1479	0.999
TRINITY_DN3776_c0_g1	Vfaba.Tiffany.R1.2g076200.1	1833	2137	0.858	2214	0.828
TRINITY_DN4352_c0_g1	Vfaba.Tiffany.R1.6g131120.1	1365	2137	0.639	1482	0.921
TRINITY_DN4054_c0_g1	Vfaba.Tiffany.R1.1g176080.1	441	2137	0.206	444	0.993
TRINITY_DN3837_c0_g1	Vfaba.Tiffany.R1.1g274640.1	1811	2137	0.847	1818	0.996
TRINITY_DN3812_c0_g1	Vfaba.Tiffany.R1.5g053840.1	1410	2136	0.66	1416	0.996
TRINITY_DN3825_c0_g1	Vfaba.Tiffany.R1.5g116680.1	369	2136	0.173	369	1
TRINITY_DN3713_c0_g1	Vfaba.Tiffany.R1.3g099280.1	1831	2135	0.858	1836	0.997
TRINITY_DN3732_c0_g1	Vfaba.Tiffany.R1.4g095880.1	1783	2135	0.835	1794	0.994
TRINITY_DN3762_c0_g1	Vfaba.Tiffany.R1.4g029200.1	1526	2135	0.715	1530	0.997
TRINITY_DN3756_c0_g1	Vfaba.Tiffany.R1.3g059680.1	516	2134	0.242	777	0.664
TRINITY_DN3988_c0_g1	Vfaba.Tiffany.R1.1g191480.1	1845	2134	0.865	1860	0.992
TRINITY_DN3854_c0_g1	Vfaba.Tiffany.R1.4g097240.1	1402	2134	0.657	1470	0.954
TRINITY_DN3777_c0_g1	Vfaba.Tiffany.R1.3g142400.1	1618	2134	0.758	1986	0.815
TRINITY_DN3869_c0_g1	Vfaba.Tiffany.R1.5g150880.1	1770	2134	0.829	1776	0.997
TRINITY_DN3851_c0_g1	Vfaba.Tiffany.R1.1g006520.1	1370	2134	0.642	1377	0.995
TRINITY_DN3449_c0_g1	Vfaba.Tiffany.R1.1g302680.1	1935	2133	0.907	1941	0.997
TRINITY_DN3786_c0_g1	Vfaba.Tiffany.R1.5g074560.1	1508	2133	0.707	1509	0.999
TRINITY_DN3846_c0_g1	Vfaba.Tiffany.R1.4g146200.1	1456	2132	0.683	1461	0.997
TRINITY_DN3564_c0_g1	Vfaba.Tiffany.R1.3g163480.1	1397	2132	0.655	1875	0.745
TRINITY_DN3770_c0_g1	Vfaba.Tiffany.R1.4g056440.1	1558	2132	0.731	1566	0.995
TRINITY_DN3834_c0_g1	Vfaba.Tiffany.R1.1g295320.1	1895	2131	0.889	1905	0.995
TRINITY_DN3711_c0_g1	Vfaba.Tiffany.R1.1g311880.1	1739	2131	0.816	1743	0.998
TRINITY_DN3838_c0_g1	Vfaba.Tiffany.R1.2g124400.2	1643	2131	0.771	1650	0.996
TRINITY_DN3404_c0_g1	Vfaba.Tiffany.R1.1g102120.1	1642	2131	0.771	1647	0.997
TRINITY_DN3183_c0_g1	Vfaba.Tiffany.R1.6g056120.1	1597	2131	0.749	1605	0.995
TRINITY_DN3799_c0_g1	Vfaba.Tiffany.R1.1g239000.1	1802	2131	0.846	1812	0.994
TRINITY_DN3811_c0_g1	Vfaba.Tiffany.R1.4g096800.1	1617	2131	0.759	1623	0.996
TRINITY_DN3792_c0_g1	Vfaba.Tiffany.R1.6g094360.1	1585	2131	0.744	1593	0.995
TRINITY_DN3788_c0_g1	Vfaba.Tiffany.R1.Ung001960.1	1752	2130	0.823	1761	0.995
TRINITY_DN3929_c0_g1	Vfaba.Tiffany.R1.5g137360.1	1675	2130	0.786	1683	0.995
TRINITY_DN3860_c0_g1	Vfaba.Tiffany.R1.2g072240.1	1938	2130	0.91	1941	0.998
TRINITY_DN4155_c0_g1	Vfaba.Tiffany.R1.3g097520.1	1762	2130	0.827	1764	0.999
TRINITY_DN3849_c0_g1	Vfaba.Tiffany.R1.Ung012160.2	1713	2130	0.804	1716	0.998
TRINITY_DN3765_c0_g1	Vfaba.Tiffany.R1.5g077000.1	322	2129	0.151	435	0.74
TRINITY_DN3553_c0_g1	Vfaba.Tiffany.R1.5g146360.2	1276	2129	0.599	1653	0.772
TRINITY_DN4010_c0_g1	Vfaba.Tiffany.R1.4g019960.1	1899	2129	0.892	1905	0.997
TRINITY_DN4563_c0_g1	Vfaba.Tiffany.R1.5g027280.1	1943	2129	0.913	2034	0.955
TRINITY_DN3884_c0_g1	Vfaba.Tiffany.R1.1g381760.1	1418	2129	0.666	1602	0.885
TRINITY_DN3936_c0_g1	Vfaba.Tiffany.R1.4g126840.1	1559	2128	0.733	1560	0.999
TRINITY_DN3175_c0_g1	Vfaba.Tiffany.R1.3g163480.1	1801	2128	0.846	1875	0.961
TRINITY_DN3801_c0_g1	Vfaba.Tiffany.R1.5g010400.2	1781	2128	0.837	1785	0.998
TRINITY_DN3813_c0_g1	Vfaba.Tiffany.R1.3g015560.1	911	2128	0.428	915	0.996
TRINITY_DN3688_c0_g1	Vfaba.Tiffany.R1.1g235320.1	508	2127	0.239	618	0.822
TRINITY_DN3871_c0_g1	Vfaba.Tiffany.R1.2g106520.2	536	2127	0.252	972	0.551
TRINITY_DN3944_c0_g1	Vfaba.Tiffany.R1.4g127360.1	1607	2127	0.756	1608	0.999
TRINITY_DN3735_c0_g1	Vfaba.Tiffany.R1.5g050920.1	1724	2127	0.811	1725	0.999
TRINITY_DN4028_c0_g1	Vfaba.Tiffany.R1.2g161320.1	1373	2127	0.646	1377	0.997
TRINITY_DN3844_c0_g1	Vfaba.Tiffany.R1.4g014520.1	1079	2127	0.507	1554	0.694
TRINITY_DN3783_c0_g1	Vfaba.Tiffany.R1.4g173600.2	1122	2127	0.528	1125	0.997
TRINITY_DN3832_c0_g1	Vfaba.Tiffany.R1.2g186480.1	1356	2127	0.638	1365	0.993
TRINITY_DN3682_c0_g1	Vfaba.Tiffany.R1.6g122320.1	1591	2126	0.748	1596	0.997
TRINITY_DN3852_c0_g1	Vfaba.Tiffany.R1.Ung016960.1	1768	2126	0.832	1776	0.995
TRINITY_DN3829_c0_g1	Vfaba.Tiffany.R1.1g360000.1	1800	2126	0.847	1845	0.976
TRINITY_DN3695_c0_g1	Vfaba.Tiffany.R1.3g177560.1	1676	2126	0.788	1677	0.999
TRINITY_DN3298_c0_g1	Vfaba.Tiffany.R1.6g144840.1	1424	2126	0.67	1425	0.999
TRINITY_DN3862_c0_g1	Vfaba.Tiffany.R1.4g106840.1	929	2126	0.437	1395	0.666
TRINITY_DN3238_c0_g1	Vfaba.Tiffany.R1.1g325600.1	1016	2125	0.478	1569	0.648
TRINITY_DN3842_c0_g1	Vfaba.Tiffany.R1.2g079280.1	1116	2125	0.525	1848	0.604
TRINITY_DN3821_c0_g1	Vfaba.Tiffany.R1.2g093640.1	1604	2125	0.755	1608	0.998
TRINITY_DN3468_c0_g1	Vfaba.Tiffany.R1.6g110240.1	1884	2124	0.887	1899	0.992
TRINITY_DN3863_c0_g1	Vfaba.Tiffany.R1.4g170920.1	755	2123	0.356	756	0.999
TRINITY_DN4182_c0_g1	Vfaba.Tiffany.R1.4g129560.1	1407	2123	0.663	1410	0.998
TRINITY_DN3908_c0_g1	Vfaba.Tiffany.R1.6g055760.2	1687	2123	0.795	1689	0.999
TRINITY_DN3925_c0_g1	Vfaba.Tiffany.R1.2g073640.1	948	2122	0.447	1308	0.725
TRINITY_DN3865_c0_g1	Vfaba.Tiffany.R1.2g072280.1	1915	2122	0.902	1938	0.988
TRINITY_DN3992_c0_g1	Vfaba.Tiffany.R1.6g025600.1	1879	2122	0.885	1893	0.993
TRINITY_DN3874_c0_g1	Vfaba.Tiffany.R1.4g137240.1	1582	2122	0.746	1593	0.993
TRINITY_DN3847_c0_g1	Vfaba.Tiffany.R1.4g082960.2	945	2121	0.446	1689	0.56
TRINITY_DN3949_c0_g1	Vfaba.Tiffany.R1.2g170480.1	1481	2121	0.698	1485	0.997
TRINITY_DN3937_c0_g1	Vfaba.Tiffany.R1.1g270200.1	1041	2121	0.491	1557	0.669
TRINITY_DN4141_c0_g1	Vfaba.Tiffany.R1.5g082400.1	329	2121	0.155	330	0.997
TRINITY_DN3889_c0_g1	Vfaba.Tiffany.R1.1g171960.1	1058	2121	0.499	1746	0.606
TRINITY_DN3579_c0_g1	Vfaba.Tiffany.R1.1g382960.1	1544	2121	0.728	1551	0.995
TRINITY_DN3920_c0_g1	Vfaba.Tiffany.R1.4g177800.1	1648	2120	0.777	1653	0.997
[truncated: 13,040 more rows]

## Sheet: Multiple mapped
Table S3 The unigenes macthed to the reference genome
Multiple mapped
TRINITY_DN7_c0_g1	Vfaba.Tiffany.R1.1g212400.1	99.604	1515	5	1	2695	4209	282	1795	0	2763
TRINITY_DN7_c0_g1	Vfaba.Tiffany.R1.1g212400.1	99.614	518	1	1	4274	4791	1791	2307	0	944
TRINITY_DN7_c0_g1	Vfaba.Tiffany.R1.1g212400.1	99.293	283	1	1	2306	2588	1	282	3.36e-143	510
TRINITY_DN8_c0_g1	Vfaba.Tiffany.R1.5g110960.1	99.147	2580	8	14	655	3234	1	2566	0	4630
TRINITY_DN8_c0_g1	Vfaba.Tiffany.R1.5g110960.1	98.702	1233	8	8	3332	4564	2565	3789	0	2182
TRINITY_DN12_c0_g1	Vfaba.Tiffany.R1.2g140960.1	98.938	659	7	0	665	1323	464	1122	0	1179
TRINITY_DN12_c0_g1	Vfaba.Tiffany.R1.2g140960.1	98.712	466	6	0	11	476	1	466	0	828
TRINITY_DN15_c0_g1	Vfaba.Tiffany.R1.1g020880.1	99.692	3567	11	0	34	3600	1	3567	0	6527
TRINITY_DN15_c0_g1	Vfaba.Tiffany.R1.1g020880.1	99.167	480	4	0	3667	4146	3565	4044	0	865
TRINITY_DN21_c0_g1	Vfaba.Tiffany.R1.3g025720.1	100	1948	0	0	949	2896	1	1948	0	3598
TRINITY_DN21_c0_g1	Vfaba.Tiffany.R1.3g025720.1	99.705	1018	3	0	2979	3996	1947	2964	0	1864
TRINITY_DN21_c0_g1	Vfaba.Tiffany.R1.3g025720.1	100	52	0	0	3578	3629	2495	2546	1.02e-18	97.1
TRINITY_DN21_c0_g1	Vfaba.Tiffany.R1.3g025720.1	100	52	0	0	3527	3578	2546	2597	1.02e-18	97.1
TRINITY_DN29_c0_g1	Vfaba.Tiffany.R1.4g008680.1	98.789	578	2	5	143	717	1	576	0	1024
TRINITY_DN29_c0_g1	Vfaba.Tiffany.R1.4g008680.1	95.385	65	0	3	813	875	573	636	7.68e-20	100
TRINITY_DN29_c0_g1	Vfaba.Tiffany.R1.4g008680.1	98.246	57	0	1	3703	3758	679	735	2.76e-19	99
TRINITY_DN29_c0_g1	Vfaba.Tiffany.R1.4g008680.1	97.959	49	1	0	3252	3300	635	683	2.15e-15	86.1
TRINITY_DN31_c0_g1	Vfaba.Tiffany.R1.1g053040.1	100	2134	0	0	197	2330	1	2134	0	3941
TRINITY_DN31_c0_g1	Vfaba.Tiffany.R1.1g053040.1	99.807	1551	3	0	2420	3970	2134	3684	0	2848
TRINITY_DN30_c0_g1	Vfaba.Tiffany.R1.Ung038080.1	100	1876	0	0	30	1905	1	1876	0	3465
TRINITY_DN30_c0_g1	Vfaba.Tiffany.R1.Ung038080.1	100	1602	0	0	2409	4010	1903	3504	0	2959
TRINITY_DN32_c0_g1	Vfaba.Tiffany.R1.5g146960.1	99.795	1955	4	0	240	2194	1	1955	0	3589
TRINITY_DN32_c0_g1	Vfaba.Tiffany.R1.5g146960.1	99.5	1400	6	1	2311	3709	1949	3348	0	2545
TRINITY_DN37_c0_g1	Vfaba.Tiffany.R1.1g120360.2	99.572	2337	10	0	227	2563	1	2337	0	4261
TRINITY_DN37_c0_g1	Vfaba.Tiffany.R1.1g120360.2	99.67	2122	7	0	1876	3997	1707	3828	0	3880
TRINITY_DN37_c0_g1	Vfaba.Tiffany.R1.1g120360.2	98.891	631	7	0	1876	2506	1764	2394	0	1127
TRINITY_DN37_c0_g1	Vfaba.Tiffany.R1.1g120360.2	98.732	631	8	0	1933	2563	1650	2280	0	1122
TRINITY_DN37_c0_g1	Vfaba.Tiffany.R1.1g120360.2	98.606	574	8	0	1990	2563	1650	2223	0	1016
TRINITY_DN37_c0_g1	Vfaba.Tiffany.R1.1g120360.2	98.432	574	9	0	1876	2449	1821	2394	0	1011
TRINITY_DN37_c0_g1	Vfaba.Tiffany.R1.1g120360.2	98.453	517	8	0	2047	2563	1650	2166	0	911
TRINITY_DN37_c0_g1	Vfaba.Tiffany.R1.1g120360.2	98.259	517	9	0	1876	2392	1878	2394	0	905
TRINITY_DN37_c0_g1	Vfaba.Tiffany.R1.1g120360.2	98.913	460	5	0	2104	2563	1650	2109	0	822
TRINITY_DN37_c0_g1	Vfaba.Tiffany.R1.1g120360.2	98.478	460	7	0	1876	2335	1935	2394	0	811
TRINITY_DN37_c0_g1	Vfaba.Tiffany.R1.1g120360.2	98.759	403	5	0	2161	2563	1650	2052	0	717
TRINITY_DN37_c0_g1	Vfaba.Tiffany.R1.1g120360.2	97.767	403	9	0	1876	2278	1992	2394	0	695
TRINITY_DN37_c0_g1	Vfaba.Tiffany.R1.1g120360.2	98.555	346	5	0	2218	2563	1650	1995	7.81e-174	612
TRINITY_DN37_c0_g1	Vfaba.Tiffany.R1.1g120360.2	97.688	346	8	0	1876	2221	2049	2394	7.86e-169	595
TRINITY_DN37_c0_g1	Vfaba.Tiffany.R1.1g120360.2	98.616	289	4	0	2275	2563	1650	1938	8.14e-144	512
TRINITY_DN37_c0_g1	Vfaba.Tiffany.R1.1g120360.2	97.232	289	8	0	1876	2164	2106	2394	3.82e-137	490
TRINITY_DN37_c0_g1	Vfaba.Tiffany.R1.1g120360.2	98.276	232	4	0	2332	2563	1650	1881	3.95e-112	407
TRINITY_DN37_c0_g1	Vfaba.Tiffany.R1.1g120360.2	97.414	232	6	0	1876	2107	2163	2394	8.56e-109	396
TRINITY_DN37_c0_g1	Vfaba.Tiffany.R1.1g120360.2	97.714	175	4	0	2389	2563	1650	1824	1.92e-80	302
TRINITY_DN37_c0_g1	Vfaba.Tiffany.R1.1g120360.2	97.143	175	5	0	1876	2050	2220	2394	8.93e-79	296
TRINITY_DN37_c0_g1	Vfaba.Tiffany.R1.1g120360.2	96.61	118	4	0	2446	2563	1650	1767	9.32e-49	196
TRINITY_DN37_c0_g1	Vfaba.Tiffany.R1.1g120360.2	95.763	118	5	0	1876	1993	2277	2394	4.33e-47	191
TRINITY_DN37_c0_g1	Vfaba.Tiffany.R1.1g120360.2	93.443	61	4	0	2503	2563	1650	1710	4.52e-17	91.6
TRINITY_DN20_c0_g1	Vfaba.Tiffany.R1.5g053520.1	99.77	3471	5	1	358	3825	1	3471	0	6362
TRINITY_DN20_c0_g1	Vfaba.Tiffany.R1.5g053520.1	90.722	97	3	1	525	615	129	225	4.43e-27	124
TRINITY_DN39_c0_g1	Vfaba.Tiffany.R1.3g076960.1	99.512	3072	1	14	787	3858	1	3058	0	5578
TRINITY_DN39_c0_g1	Vfaba.Tiffany.R1.3g076960.1	100	67	0	0	4081	4147	3059	3125	4.43e-27	124
TRINITY_DN51_c0_g1	Vfaba.Tiffany.R1.1g233560.2	99.651	3438	6	2	207	3638	1	3438	0	6277
TRINITY_DN51_c0_g1	Vfaba.Tiffany.R1.1g233560.2	96.212	132	5	0	3490	3621	3200	3331	6.96e-55	217
TRINITY_DN51_c0_g1	Vfaba.Tiffany.R1.1g233560.2	96.212	132	5	0	3400	3531	3290	3421	6.96e-55	217
TRINITY_DN51_c0_g1	Vfaba.Tiffany.R1.1g233560.2	98.438	64	1	0	1231	1294	986	1049	9.39e-24	113
TRINITY_DN51_c0_g1	Vfaba.Tiffany.R1.1g233560.2	98.438	64	1	0	1186	1249	1031	1094	9.39e-24	113
TRINITY_DN51_c0_g1	Vfaba.Tiffany.R1.1g233560.2	95.714	70	3	0	3253	3322	2993	3062	9.39e-24	113
TRINITY_DN51_c0_g1	Vfaba.Tiffany.R1.1g233560.2	95.714	70	3	0	3193	3262	3053	3122	9.39e-24	113
TRINITY_DN52_c0_g1	Vfaba.Tiffany.R1.5g084160.1	95.169	621	27	1	2588	3205	416	1036	0	977
TRINITY_DN52_c0_g1	Vfaba.Tiffany.R1.5g084160.1	95.227	419	20	0	2080	2498	1	419	0	664
TRINITY_DN52_c0_g1	Vfaba.Tiffany.R1.5g084160.1	90.769	65	5	1	3487	3551	1032	1095	2.04e-15	86.1
TRINITY_DN55_c0_g1	Vfaba.Tiffany.R1.5g132280.1	99.692	975	3	0	2360	3334	2226	3200	0	1784
TRINITY_DN55_c0_g1	Vfaba.Tiffany.R1.5g132280.1	98.992	893	8	1	761	1652	656	1548	0	1598
TRINITY_DN55_c0_g1	Vfaba.Tiffany.R1.5g132280.1	99.054	634	6	0	1727	2360	1551	2184	0	1138
TRINITY_DN55_c0_g1	Vfaba.Tiffany.R1.5g132280.1	98.669	601	7	1	159	759	1	600	0	1064
TRINITY_DN55_c0_g1	Vfaba.Tiffany.R1.5g132280.1	98.98	196	1	1	3545	3740	3199	3393	6.53e-95	350
TRINITY_DN57_c0_g1	Vfaba.Tiffany.R1.3g002640.1	99.936	3108	2	0	141	3248	1	3108	0	5729
TRINITY_DN57_c0_g1	Vfaba.Tiffany.R1.3g002640.1	97.917	96	0	1	3265	3360	3015	3108	2.53e-39	165
TRINITY_DN59_c0_g1	Vfaba.Tiffany.R1.5g142120.1	98.811	1346	16	0	292	1637	63	1408	0	2398
TRINITY_DN59_c0_g1	Vfaba.Tiffany.R1.5g142120.1	100	43	0	0	179	221	19	61	9.42e-14	80.5
TRINITY_DN62_c0_g1	Vfaba.Tiffany.R1.2g080080.1	98.969	2716	22	1	45	2760	1	2710	0	4855
TRINITY_DN62_c0_g1	Vfaba.Tiffany.R1.2g080080.1	99.14	930	8	0	2760	3689	2656	3585	0	1674
TRINITY_DN62_c0_g1	Vfaba.Tiffany.R1.2g080080.1	90.854	164	14	1	3476	3638	3156	3319	1.89e-55	219
TRINITY_DN62_c0_g1	Vfaba.Tiffany.R1.2g080080.1	90.244	164	15	1	3260	3423	3372	3534	8.81e-54	213
TRINITY_DN73_c0_g1	Vfaba.Tiffany.R1.1g389880.1	99.376	1763	5	1	2056	3812	680	2442	0	3190
TRINITY_DN73_c0_g1	Vfaba.Tiffany.R1.1g389880.1	99.176	607	5	0	1115	1721	1	607	0	1094
TRINITY_DN73_c0_g1	Vfaba.Tiffany.R1.1g389880.1	100	74	0	0	1873	1946	605	678	5.45e-31	137
TRINITY_DN70_c0_g1	Vfaba.Tiffany.R1.1g053400.1	98.815	3038	22	11	637	3662	235	3270	0	5398
TRINITY_DN70_c0_g1	Vfaba.Tiffany.R1.1g053400.1	98.34	241	1	3	72	310	1	240	4.81e-116	420
TRINITY_DN67_c0_g1	Vfaba.Tiffany.R1.6g103040.1	99.942	1729	0	1	776	2504	1	1728	0	3186
TRINITY_DN67_c0_g1	Vfaba.Tiffany.R1.6g103040.1	100	409	0	0	3026	3434	2124	2532	0	756
TRINITY_DN67_c0_g1	Vfaba.Tiffany.R1.6g103040.1	98.54	411	1	5	2565	2974	1720	2126	0	721
TRINITY_DN82_c0_g1	Vfaba.Tiffany.R1.2g203080.1	99.792	1925	3	1	1756	3680	1377	3300	0	3531
TRINITY_DN82_c0_g1	Vfaba.Tiffany.R1.2g203080.1	100	1378	0	0	287	1664	1	1378	0	2545
TRINITY_DN89_c0_g1	Vfaba.Tiffany.R1.2g124920.1	99.115	2148	1	1	539	2686	1	2130	0	3845
TRINITY_DN89_c0_g1	Vfaba.Tiffany.R1.2g124920.1	99.63	540	1	1	2844	3382	2131	2670	0	985
TRINITY_DN91_c0_g1	Vfaba.Tiffany.R1.4g031760.1	99.661	2359	8	0	408	2766	1	2359	0	4313
TRINITY_DN91_c0_g1	Vfaba.Tiffany.R1.4g031760.1	99.611	772	3	0	2864	3635	2355	3126	0	1410
TRINITY_DN90_c0_g1	Vfaba.Tiffany.R1.3g166760.1	99.633	2178	8	0	1	2178	1384	3561	0	3978
TRINITY_DN90_c0_g1	Vfaba.Tiffany.R1.3g166760.1	99.702	1341	4	0	2284	3624	3559	4899	0	2455
TRINITY_DN105_c0_g1	Vfaba.Tiffany.R1.3g004560.1	99.741	2699	5	2	751	3449	1	2697	0	4944
TRINITY_DN105_c0_g1	Vfaba.Tiffany.R1.3g004560.1	95.745	47	2	0	619	665	1	47	1.16e-12	76.8
TRINITY_DN103_c0_g1	Vfaba.Tiffany.R1.6g100960.1	99.374	2238	14	0	1206	3443	1114	3351	0	4056
TRINITY_DN103_c0_g1	Vfaba.Tiffany.R1.6g100960.1	98.925	1116	12	0	24	1139	1	1116	0	1995
TRINITY_DN103_c0_g1	Vfaba.Tiffany.R1.6g100960.1	87.931	116	14	0	2222	2337	1989	2104	5.17e-31	137
TRINITY_DN103_c0_g1	Vfaba.Tiffany.R1.6g100960.1	86.4	125	17	0	2075	2199	2124	2248	5.17e-31	137
TRINITY_DN134_c0_g1	Vfaba.Tiffany.R1.2g150200.1	99.489	1566	1	7	154	1718	1	1560	0	2841
TRINITY_DN134_c0_g1	Vfaba.Tiffany.R1.2g150200.1	99.512	410	1	1	1779	2187	1554	1963	0	745
TRINITY_DN134_c0_g1	Vfaba.Tiffany.R1.2g150200.1	99.203	251	0	2	2271	2520	1963	2212	1.62e-125	451
TRINITY_DN120_c0_g1	Vfaba.Tiffany.R1.5g146360.2	99.469	565	0	2	3019	3581	1090	1653	0	1024
TRINITY_DN120_c0_g1	Vfaba.Tiffany.R1.5g146360.2	100	352	0	0	616	967	369	720	0	651
TRINITY_DN120_c0_g1	Vfaba.Tiffany.R1.5g146360.2	99.638	276	1	0	2433	2708	826	1101	1.22e-141	505
TRINITY_DN120_c0_g1	Vfaba.Tiffany.R1.5g146360.2	100	250	0	0	69	318	1	250	7.47e-129	462
TRINITY_DN120_c0_g1	Vfaba.Tiffany.R1.5g146360.2	98.438	128	1	1	410	537	250	376	3.84e-57	224
TRINITY_DN120_c0_g1	Vfaba.Tiffany.R1.5g146360.2	100	111	0	0	2155	2265	719	829	1.39e-51	206
TRINITY_DN130_c0_g1	Vfaba.Tiffany.R1.1g181760.1	99.287	1684	12	0	1741	3424	1836	3519	0	3044
TRINITY_DN130_c0_g1	Vfaba.Tiffany.R1.1g181760.1	99.383	1135	5	1	67	1199	335	1469	0	2056
TRINITY_DN130_c0_g1	Vfaba.Tiffany.R1.1g181760.1	98.933	375	3	1	1290	1664	1467	1840	0	669
TRINITY_DN123_c0_g1	Vfaba.Tiffany.R1.2g204920.1	99.795	2437	4	1	344	2779	1	2437	0	4471
TRINITY_DN123_c0_g1	Vfaba.Tiffany.R1.2g204920.1	100	47	0	0	2860	2906	2438	2484	5.2e-16	87.9
TRINITY_DN136_c0_g1	Vfaba.Tiffany.R1.Ung016520.1	100	3045	0	0	303	3347	1	3045	0	5624
TRINITY_DN136_c0_g1	Vfaba.Tiffany.R1.Ung016520.1	91.954	87	4	3	701	785	363	448	1.84e-25	119
TRINITY_DN136_c0_g1	Vfaba.Tiffany.R1.Ung016520.1	91.954	87	4	3	665	750	399	483	1.84e-25	119
TRINITY_DN131_c0_g1	Vfaba.Tiffany.R1.1g306200.1	95.683	417	16	2	3187	3602	213	628	0	669
TRINITY_DN131_c0_g1	Vfaba.Tiffany.R1.1g306200.1	96.25	160	6	0	2268	2427	1	160	8.02e-69	263
TRINITY_DN131_c0_g1	Vfaba.Tiffany.R1.1g306200.1	91.549	71	4	2	2523	2593	159	227	8.61e-19	97.1
TRINITY_DN139_c0_g1	Vfaba.Tiffany.R1.2g005840.1	100	696	0	0	2748	3443	1033	1728	0	1286
TRINITY_DN139_c0_g1	Vfaba.Tiffany.R1.2g005840.1	100	363	0	0	2008	2370	671	1033	0	671
TRINITY_DN139_c0_g1	Vfaba.Tiffany.R1.2g005840.1	99.725	364	1	0	1	364	309	672	0	667
TRINITY_DN142_c0_g1	Vfaba.Tiffany.R1.6g097960.2	100	1228	0	0	1844	3071	1497	2724	0	2268
TRINITY_DN142_c0_g1	Vfaba.Tiffany.R1.6g097960.2	100	1132	0	0	177	1308	1	1132	0	2091
TRINITY_DN142_c0_g1	Vfaba.Tiffany.R1.6g097960.2	99.73	370	1	0	1391	1760	1128	1497	0	678
TRINITY_DN142_c0_g1	Vfaba.Tiffany.R1.6g097960.2	100	226	0	0	3290	3515	2745	2970	1.61e-115	418
TRINITY_DN140_c0_g1	Vfaba.Tiffany.R1.5g086920.1	99.684	2852	9	0	419	3270	56	2907	0	5217
TRINITY_DN140_c0_g1	Vfaba.Tiffany.R1.5g086920.1	100	53	0	0	325	377	1	53	2.39e-19	99
TRINITY_DN146_c0_g1	Vfaba.Tiffany.R1.4g094320.1	99.494	2172	7	3	460	2629	216	2385	0	3947
TRINITY_DN146_c0_g1	Vfaba.Tiffany.R1.4g094320.1	99.565	230	1	0	163	392	1	230	4.47e-116	420
TRINITY_DN148_c0_g1	Vfaba.Tiffany.R1.2g113080.1	99.571	1633	6	1	1761	3393	1225	2856	0	2976
TRINITY_DN148_c0_g1	Vfaba.Tiffany.R1.2g113080.1	99.188	1231	4	1	446	1676	1	1225	0	2213
TRINITY_DN147_c0_g1	Vfaba.Tiffany.R1.4g152320.1	99.683	2523	7	1	841	3363	44	2565	0	4614
TRINITY_DN147_c0_g1	Vfaba.Tiffany.R1.4g152320.1	100	43	0	0	728	770	1	43	8.58e-14	80.5
TRINITY_DN153_c0_g1	Vfaba.Tiffany.R1.3g175800.1	99.531	2347	10	1	935	3281	748	3093	0	4272
TRINITY_DN153_c0_g1	Vfaba.Tiffany.R1.3g175800.1	99.198	748	6	0	116	863	1	748	0	1349
TRINITY_DN164_c0_g1	Vfaba.Tiffany.R1.4g038480.1	99.403	2347	6	8	453	2799	1	2339	0	4250
TRINITY_DN164_c0_g1	Vfaba.Tiffany.R1.4g038480.1	99.673	611	0	2	2885	3495	2338	2946	0	1116
TRINITY_DN162_c0_g1	Vfaba.Tiffany.R1.Ung035360.1	99.775	1333	3	0	89	1421	1	1333	0	2446
TRINITY_DN162_c0_g1	Vfaba.Tiffany.R1.Ung035360.1	99.786	933	2	0	1490	2422	1333	2265	0	1712
TRINITY_DN162_c0_g1	Vfaba.Tiffany.R1.Ung035360.1	99.249	666	5	0	2594	3259	2263	2928	0	1203
TRINITY_DN178_c0_g1	Vfaba.Tiffany.R1.6g151280.1	99.751	2011	4	1	164	2173	1	2011	0	3685
TRINITY_DN178_c0_g1	Vfaba.Tiffany.R1.6g151280.1	99.783	921	2	0	2263	3183	2011	2931	0	1690
TRINITY_DN169_c0_g1	Vfaba.Tiffany.R1.1g400440.1	99.665	2686	9	0	1	2686	406	3091	0	4911
TRINITY_DN169_c0_g1	Vfaba.Tiffany.R1.1g400440.1	99.669	604	2	0	2766	3369	3090	3693	0	1105
TRINITY_DN177_c0_g1	Vfaba.Tiffany.R1.3g154720.1	99.512	2253	9	2	1094	3346	66	2316	0	4098
TRINITY_DN177_c0_g1	Vfaba.Tiffany.R1.3g154720.1	100	65	0	0	978	1042	1	65	4.98e-26	121
TRINITY_DN171_c0_g1	Vfaba.Tiffany.R1.Ung008320.1	99.54	1955	9	0	87	2041	69	2023	0	3561
TRINITY_DN171_c0_g1	Vfaba.Tiffany.R1.Ung008320.1	99.609	1022	4	0	2276	3297	2084	3105	0	1866
TRINITY_DN171_c0_g1	Vfaba.Tiffany.R1.Ung008320.1	100	62	0	0	2134	2195	2022	2083	2.31e-24	115
TRINITY_DN161_c0_g1	Vfaba.Tiffany.R1.3g192560.2	99.793	2903	6	0	147	3049	1	2903	0	5328
TRINITY_DN161_c0_g1	Vfaba.Tiffany.R1.3g192560.2	98.712	233	3	0	3124	3356	2897	3129	2.03e-114	414
TRINITY_DN179_c0_g1	Vfaba.Tiffany.R1.1g001400.1	99.337	1658	7	3	171	1828	1	1654	0	2998
TRINITY_DN179_c0_g1	Vfaba.Tiffany.R1.1g001400.1	99.516	1033	2	3	1913	2945	1652	2681	0	1877
TRINITY_DN179_c0_g1	Vfaba.Tiffany.R1.1g001400.1	96.522	230	1	3	2979	3202	2643	2871	3.44e-102	374
TRINITY_DN179_c0_g1	Vfaba.Tiffany.R1.1g001400.1	100	94	0	0	2526	2619	2169	2262	3.74e-42	174
TRINITY_DN179_c0_g1	Vfaba.Tiffany.R1.1g001400.1	98.947	95	0	1	2432	2526	2262	2355	1.74e-40	169
TRINITY_DN183_c0_g1	Vfaba.Tiffany.R1.1g277080.1	99.702	3025	9	0	177	3201	126	3150	0	5537
TRINITY_DN183_c0_g1	Vfaba.Tiffany.R1.1g277080.1	91.176	136	0	1	1	136	5	128	3.74e-42	174
TRINITY_DN196_c0_g1	Vfaba.Tiffany.R1.1g029800.3	99.883	1708	0	2	1435	3140	1203	2910	0	3142
TRINITY_DN196_c0_g1	Vfaba.Tiffany.R1.1g029800.3	99.585	1204	0	2	157	1355	1	1204	0	2191
TRINITY_DN163_c0_g1	Vfaba.Tiffany.R1.4g056680.1	99.671	2737	6	2	74	2807	1	2737	0	5001
TRINITY_DN163_c0_g1	Vfaba.Tiffany.R1.4g056680.1	99.012	405	3	1	2942	3346	2729	3132	0	725
TRINITY_DN191_c0_g1	Vfaba.Tiffany.R1.1g223920.1	99.875	2398	3	0	174	2571	1	2398	0	4412
TRINITY_DN191_c0_g1	Vfaba.Tiffany.R1.1g223920.1	96.52	1322	39	3	2084	3401	1991	3309	0	2180
TRINITY_DN191_c0_g1	Vfaba.Tiffany.R1.1g223920.1	89.781	411	35	3	2164	2571	1911	2317	4.14e-146	520
TRINITY_DN191_c0_g1	Vfaba.Tiffany.R1.1g223920.1	82.479	605	67	15	1890	2490	1910	2479	2.51e-138	494
TRINITY_DN191_c0_g1	Vfaba.Tiffany.R1.1g223920.1	82.852	519	59	14	1891	2409	1991	2479	1.19e-121	438
TRINITY_DN191_c0_g1	Vfaba.Tiffany.R1.1g223920.1	83.448	435	45	12	2164	2571	1718	2152	7.33e-104	379
TRINITY_DN191_c0_g1	Vfaba.Tiffany.R1.1g223920.1	80.534	524	63	17	2083	2571	1717	2236	5.71e-100	366
TRINITY_DN191_c0_g1	Vfaba.Tiffany.R1.1g223920.1	84.807	362	53	2	1598	1958	1245	1605	7.39e-99	363
TRINITY_DN191_c0_g1	Vfaba.Tiffany.R1.1g223920.1	84.807	362	53	2	1418	1778	1425	1785	7.39e-99	363
TRINITY_DN191_c0_g1	Vfaba.Tiffany.R1.1g223920.1	80.778	437	51	11	1892	2325	2073	2479	2.71e-83	311
TRINITY_DN191_c0_g1	Vfaba.Tiffany.R1.1g223920.1	79.656	349	41	11	1896	2244	2161	2479	3.64e-57	224
TRINITY_DN191_c0_g1	Vfaba.Tiffany.R1.1g223920.1	79.494	356	40	11	2246	2571	1719	2071	1.31e-56	222
TRINITY_DN191_c0_g1	Vfaba.Tiffany.R1.1g223920.1	83.249	197	30	3	1891	2087	2237	2430	2.87e-43	178
TRINITY_DN191_c0_g1	Vfaba.Tiffany.R1.1g223920.1	82.32	181	32	0	1778	1958	1245	1425	3.74e-37	158
TRINITY_DN191_c0_g1	Vfaba.Tiffany.R1.1g223920.1	82.32	181	32	0	1418	1598	1605	1785	3.74e-37	158
TRINITY_DN191_c0_g1	Vfaba.Tiffany.R1.1g223920.1	83.03	165	25	3	2410	2571	1718	1882	8.1e-34	147
TRINITY_DN191_c0_g1	Vfaba.Tiffany.R1.1g223920.1	83.03	165	25	3	1891	2055	2318	2479	8.1e-34	147
TRINITY_DN191_c0_g1	Vfaba.Tiffany.R1.1g223920.1	91.045	67	6	0	2246	2312	1539	1605	3.85e-17	91.6
TRINITY_DN191_c0_g1	Vfaba.Tiffany.R1.1g223920.1	91.045	67	6	0	1712	1778	2073	2139	3.85e-17	91.6
TRINITY_DN191_c0_g1	Vfaba.Tiffany.R1.1g223920.1	86.42	81	11	0	2491	2571	1718	1798	1.38e-16	89.8
TRINITY_DN193_c0_g1	Vfaba.Tiffany.R1.4g047760.1	99.625	3201	12	0	207	3407	1	3201	0	5845
TRINITY_DN193_c0_g1	Vfaba.Tiffany.R1.4g047760.1	77.562	361	66	10	431	787	490	839	4.73e-51	204
TRINITY_DN193_c0_g1	Vfaba.Tiffany.R1.4g047760.1	77.285	361	67	10	696	1045	225	581	2.2e-49	198
TRINITY_DN206_c0_g1	Vfaba.Tiffany.R1.4g136320.1	99.797	1974	4	0	1231	3204	1132	3105	0	3624
TRINITY_DN206_c0_g1	Vfaba.Tiffany.R1.4g136320.1	99.735	1132	3	0	25	1156	1	1132	0	2074
TRINITY_DN207_c0_g1	Vfaba.Tiffany.R1.5g131800.1	99.037	2700	25	1	6	2704	1	2700	0	4841
TRINITY_DN207_c0_g1	Vfaba.Tiffany.R1.5g131800.1	98.4	125	2	0	2813	2937	2684	2808	4.64e-56	220
TRINITY_DN198_c0_g1	Vfaba.Tiffany.R1.3g174000.1	99.796	2452	5	0	288	2739	1	2452	0	4501
TRINITY_DN198_c0_g1	Vfaba.Tiffany.R1.3g174000.1	100	279	0	0	2922	3200	2452	2730	5.27e-145	516
TRINITY_DN211_c0_g1	Vfaba.Tiffany.R1.3g094400.2	99.895	1896	2	0	1172	3067	964	2859	0	3491
TRINITY_DN211_c0_g1	Vfaba.Tiffany.R1.3g094400.2	99.481	964	2	1	137	1097	1	964	0	1749
TRINITY_DN213_c0_g1	Vfaba.Tiffany.R1.4g149600.1	99.661	1474	3	2	1024	2496	844	2316	0	2693
TRINITY_DN213_c0_g1	Vfaba.Tiffany.R1.4g149600.1	99.882	849	1	0	88	936	1	849	0	1563
TRINITY_DN212_c0_g1	Vfaba.Tiffany.R1.1g155480.2	99.454	915	5	0	288	1202	115	1029	0	1663
TRINITY_DN212_c0_g1	Vfaba.Tiffany.R1.1g155480.2	100	124	0	0	108	231	1	124	7.64e-59	230
TRINITY_DN219_c0_g1	Vfaba.Tiffany.R1.1g146160.1	99.785	1861	4	0	196	2056	1	1861	0	3415
TRINITY_DN219_c0_g1	Vfaba.Tiffany.R1.1g146160.1	100	538	0	0	2133	2670	1857	2394	0	994
TRINITY_DN228_c0_g1	Vfaba.Tiffany.R1.3g137840.1	97.26	2701	72	2	563	3262	892	3591	0	4577
TRINITY_DN228_c0_g1	Vfaba.Tiffany.R1.3g137840.1	98.667	450	6	0	29	478	1	450	0	798
TRINITY_DN221_c0_g1	Vfaba.Tiffany.R1.2g005840.1	100	696	0	0	2462	3157	1033	1728	0	1286
TRINITY_DN221_c0_g1	Vfaba.Tiffany.R1.2g005840.1	100	363	0	0	1693	2055	671	1033	0	671
TRINITY_DN221_c0_g1	Vfaba.Tiffany.R1.2g005840.1	100	52	0	0	1	52	621	672	8.01e-19	97.1
TRINITY_DN232_c0_g1	Vfaba.Tiffany.R1.5g096880.1	99.542	1745	7	1	1469	3212	1262	3006	0	3177
TRINITY_DN232_c0_g1	Vfaba.Tiffany.R1.5g096880.1	99.907	1081	1	0	54	1134	1	1081	0	1991
TRINITY_DN232_c0_g1	Vfaba.Tiffany.R1.5g096880.1	99.485	194	1	0	1201	1394	1079	1272	4.29e-96	353
TRINITY_DN230_c0_g1	Vfaba.Tiffany.R1.5g064640.1	99.646	2821	10	0	59	2879	1	2821	0	5155
TRINITY_DN230_c0_g1	Vfaba.Tiffany.R1.5g064640.1	99.721	359	1	0	2969	3327	2819	3177	0	658
TRINITY_DN233_c0_g1	Vfaba.Tiffany.R1.4g144120.2	99.344	2897	16	2	32	2928	24	2917	0	5241
TRINITY_DN233_c0_g1	Vfaba.Tiffany.R1.4g144120.2	100	91	0	0	3068	3158	2916	3006	1.66e-40	169
TRINITY_DN257_c0_g1	Vfaba.Tiffany.R1.3g013920.1	98.927	2516	5	6	513	3007	276	2790	0	4477
TRINITY_DN257_c0_g1	Vfaba.Tiffany.R1.3g013920.1	99.296	284	2	0	149	432	1	284	1.85e-144	514
TRINITY_DN253_c0_g1	Vfaba.Tiffany.R1.6g139800.1	99.798	1483	2	1	119	1600	1	1483	0	2721
TRINITY_DN253_c0_g1	Vfaba.Tiffany.R1.6g139800.1	100	1377	0	0	1672	3048	1483	2859	0	2543
TRINITY_DN261_c0_g1	Vfaba.Tiffany.R1.4g165120.1	99.512	2048	10	0	919	2966	728	2775	0	3727
TRINITY_DN261_c0_g1	Vfaba.Tiffany.R1.4g165120.1	99.588	729	3	0	108	836	1	729	0	1330
TRINITY_DN262_c0_g1	Vfaba.Tiffany.R1.Ung029240.1	99.883	2564	3	0	727	3290	419	2982	0	4719
TRINITY_DN262_c0_g1	Vfaba.Tiffany.R1.Ung029240.1	100	418	0	0	189	606	1	418	0	773
TRINITY_DN273_c0_g1	Vfaba.Tiffany.R1.5g150160.1	99.93	2844	1	1	318	3161	179	3021	0	5240
TRINITY_DN273_c0_g1	Vfaba.Tiffany.R1.5g150160.1	100	178	0	0	11	188	1	178	7.09e-89	329
TRINITY_DN277_c0_g1	Vfaba.Tiffany.R1.3g074600.1	99.889	1801	2	0	1364	3164	1095	2895	0	3315
TRINITY_DN277_c0_g1	Vfaba.Tiffany.R1.3g074600.1	99.361	1095	7	0	180	1274	1	1095	0	1984
TRINITY_DN272_c0_g1	Vfaba.Tiffany.R1.2g125440.1	99.758	1653	4	0	1255	2907	1030	2682	0	3031
TRINITY_DN272_c0_g1	Vfaba.Tiffany.R1.2g125440.1	99.806	1030	2	0	148	1177	1	1030	0	1892
TRINITY_DN231_c0_g1	Vfaba.Tiffany.R1.2g111800.1	99.617	261	1	0	1229	1489	454	714	2.38e-133	477
TRINITY_DN231_c0_g1	Vfaba.Tiffany.R1.2g111800.1	98.876	178	2	0	177	354	79	256	1.53e-85	318
TRINITY_DN231_c0_g1	Vfaba.Tiffany.R1.2g111800.1	99.32	147	1	0	2499	2645	713	859	5.61e-70	267
TRINITY_DN231_c0_g1	Vfaba.Tiffany.R1.2g111800.1	99.115	113	1	0	529	641	255	367	4.46e-51	204
TRINITY_DN231_c0_g1	Vfaba.Tiffany.R1.2g111800.1	100	95	0	0	714	808	362	456	9.72e-43	176
TRINITY_DN231_c0_g1	Vfaba.Tiffany.R1.2g111800.1	100	95	0	0	2848	2942	857	951	9.72e-43	176
TRINITY_DN231_c0_g1	Vfaba.Tiffany.R1.2g111800.1	97.436	78	1	1	10	86	1	78	2.13e-29	132
TRINITY_DN283_c0_g1	Vfaba.Tiffany.R1.2g155960.1	99.108	1009	5	3	2050	3057	1668	2673	0	1810
TRINITY_DN283_c0_g1	Vfaba.Tiffany.R1.2g155960.1	99.863	730	1	0	899	1628	692	1421	0	1343
TRINITY_DN283_c0_g1	Vfaba.Tiffany.R1.2g155960.1	99.856	694	1	0	112	805	1	694	0	1277
TRINITY_DN283_c0_g1	Vfaba.Tiffany.R1.2g155960.1	99.275	276	1	1	1704	1978	1412	1687	1.82e-139	497
TRINITY_DN281_c0_g1	Vfaba.Tiffany.R1.2g175920.1	99.304	431	3	0	2096	2526	598	168	0	780
TRINITY_DN281_c0_g1	Vfaba.Tiffany.R1.2g175920.1	100	283	0	0	524	806	1002	720	3e-147	523
TRINITY_DN281_c0_g1	Vfaba.Tiffany.R1.2g175920.1	100	126	0	0	1861	1986	722	597	5.67e-60	233
TRINITY_DN317_c0_g1	Vfaba.Tiffany.R1.3g045840.1	73.547	1032	221	34	1428	2436	876	1878	6.94e-94	346
TRINITY_DN317_c0_g1	Vfaba.Tiffany.R1.3g045840.1	85.507	69	6	3	1124	1190	632	698	1.68e-10	69.4
TRINITY_DN304_c0_g1	Vfaba.Tiffany.R1.1g292880.1	99.803	1519	3	0	55	1573	1	1519	0	2789
TRINITY_DN304_c0_g1	Vfaba.Tiffany.R1.1g292880.1	99.628	1343	3	2	1634	2976	1510	2850	0	2451
TRINITY_DN307_c0_g1	Vfaba.Tiffany.R1.2g008040.1	99.188	1848	15	0	1058	2905	871	2718	0	3330
TRINITY_DN307_c0_g1	Vfaba.Tiffany.R1.2g008040.1	98.969	873	6	1	59	928	1	873	0	1559
TRINITY_DN316_c0_g1	Vfaba.Tiffany.R1.2g097720.1	98.285	2332	22	7	636	2955	189	2514	0	4069
TRINITY_DN316_c0_g1	Vfaba.Tiffany.R1.2g097720.1	94.737	475	16	5	478	946	1	472	0	730
TRINITY_DN316_c0_g1	Vfaba.Tiffany.R1.2g097720.1	80.345	290	33	11	666	943	159	436	2.05e-49	198
TRINITY_DN316_c0_g1	Vfaba.Tiffany.R1.2g097720.1	77.931	290	34	12	642	916	228	502	4.5e-36	154
TRINITY_DN314_c0_g1	Vfaba.Tiffany.R1.6g121240.1	99.82	1664	3	0	1259	2922	809	2472	0	3057
TRINITY_DN314_c0_g1	Vfaba.Tiffany.R1.6g121240.1	99.26	811	6	0	379	1189	1	811	0	1465
TRINITY_DN284_c0_g1	Vfaba.Tiffany.R1.3g170760.2	99.576	1649	7	0	74	1722	1	1649	0	3007
TRINITY_DN284_c0_g1	Vfaba.Tiffany.R1.3g170760.2	99.214	1273	6	2	1718	2987	1570	2841	0	2292
TRINITY_DN284_c0_g1	Vfaba.Tiffany.R1.3g170760.2	98.148	54	1	0	2590	2643	2391	2444	2.76e-18	95.3
TRINITY_DN284_c0_g1	Vfaba.Tiffany.R1.3g170760.2	98.148	54	1	0	2536	2589	2445	2498	2.76e-18	95.3
TRINITY_DN318_c0_g1	Vfaba.Tiffany.R1.1g252480.2	99.57	1396	6	0	203	1598	1	1396	0	2545
TRINITY_DN318_c0_g1	Vfaba.Tiffany.R1.1g252480.2	98.846	693	3	3	1744	2433	1389	2079	0	1230
TRINITY_DN318_c0_g1	Vfaba.Tiffany.R1.1g252480.2	99.796	489	1	0	2519	3007	2071	2559	0	898
TRINITY_DN326_c0_g1	Vfaba.Tiffany.R1.5g146360.1	99.893	932	1	0	2194	3125	719	1650	0	1716
TRINITY_DN326_c0_g1	Vfaba.Tiffany.R1.5g146360.1	100	352	0	0	660	1011	369	720	0	651
TRINITY_DN326_c0_g1	Vfaba.Tiffany.R1.5g146360.1	99.2	250	2	0	81	330	1	250	1.42e-125	451
TRINITY_DN326_c0_g1	Vfaba.Tiffany.R1.5g146360.1	96.875	128	3	1	439	566	250	376	7.29e-54	213
TRINITY_DN330_c0_g1	Vfaba.Tiffany.R1.3g120040.1	99.421	1726	10	0	1	1726	15	1740	0	3133
TRINITY_DN330_c0_g1	Vfaba.Tiffany.R1.3g120040.1	100	57	0	0	1854	1910	1741	1797	1.27e-21	106
TRINITY_DN329_c0_g1	Vfaba.Tiffany.R1.5g047040.1	99.741	1546	4	0	1686	3231	1308	2853	0	2833
TRINITY_DN329_c0_g1	Vfaba.Tiffany.R1.5g047040.1	99.391	1313	8	0	62	1374	1	1313	0	2381
TRINITY_DN334_c0_g1	Vfaba.Tiffany.R1.2g084760.1	99.416	1542	8	1	193	1733	1	1542	0	2796
TRINITY_DN334_c0_g1	Vfaba.Tiffany.R1.2g084760.1	99.805	1025	1	1	1819	2843	1536	2559	0	1881
TRINITY_DN353_c0_g1	Vfaba.Tiffany.R1.6g065560.1	94.539	879	40	3	683	1559	585	1457	0	1351
TRINITY_DN353_c0_g1	Vfaba.Tiffany.R1.6g065560.1	92.796	583	42	0	27	609	1	583	0	845
TRINITY_DN347_c0_g1	Vfaba.Tiffany.R1.3g192240.1	99.356	2020	7	1	470	2483	1	2020	0	3653
TRINITY_DN347_c0_g1	Vfaba.Tiffany.R1.3g192240.1	99.628	537	2	0	2552	3088	2020	2556	0	981
TRINITY_DN357_c0_g1	Vfaba.Tiffany.R1.Ung030320.1	98.654	966	7	6	1975	2935	674	1638	0	1707
TRINITY_DN357_c0_g1	Vfaba.Tiffany.R1.Ung030320.1	99.116	679	2	4	796	1472	1	677	0	1218
TRINITY_DN364_c0_g1	Vfaba.Tiffany.R1.2g118880.1	86.628	172	23	0	229	400	3	174	3.38e-47	191
TRINITY_DN364_c0_g1	Vfaba.Tiffany.R1.2g118880.1	100	30	0	0	409	438	76	105	1.29e-06	56.5
TRINITY_DN372_c0_g1	Vfaba.Tiffany.R1.2g192600.1	99.721	2149	6	0	231	2379	1	2149	0	3936
TRINITY_DN372_c0_g1	Vfaba.Tiffany.R1.2g192600.1	100	262	0	0	2456	2717	2148	2409	1.38e-135	484
TRINITY_DN383_c0_g1	Vfaba.Tiffany.R1.6g132000.3	99.385	1625	6	3	943	2565	1	1623	0	2942
TRINITY_DN383_c0_g1	Vfaba.Tiffany.R1.6g132000.3	100	252	0	0	2647	2898	1621	1872	4.98e-130	466
TRINITY_DN428_c0_g1	Vfaba.Tiffany.R1.4g091520.1	100	503	0	0	105	607	1	503	0	929
TRINITY_DN428_c0_g1	Vfaba.Tiffany.R1.4g091520.1	99.363	471	3	0	1776	2246	501	971	0	854
TRINITY_DN428_c0_g1	Vfaba.Tiffany.R1.4g091520.1	100	409	0	0	2346	2754	963	1371	0	756
TRINITY_DN415_c0_g1	Vfaba.Tiffany.R1.5g059120.1	99.263	1493	5	5	1	1492	116	1603	0	2691
TRINITY_DN415_c0_g1	Vfaba.Tiffany.R1.5g059120.1	99.189	1480	12	0	1572	3051	1596	3075	0	2667
TRINITY_DN409_c0_g1	Vfaba.Tiffany.R1.5g140840.1	99.699	2657	6	2	114	2770	1	2655	0	4861
TRINITY_DN409_c0_g1	Vfaba.Tiffany.R1.5g140840.1	83.587	329	34	9	2356	2674	2079	2397	3.18e-77	291
TRINITY_DN409_c0_g1	Vfaba.Tiffany.R1.5g140840.1	83.587	329	34	9	2194	2512	2241	2559	3.18e-77	291
TRINITY_DN426_c0_g1	Vfaba.Tiffany.R1.4g185280.1	99.91	1107	1	0	1327	2433	1	1107	0	2039
TRINITY_DN426_c0_g1	Vfaba.Tiffany.R1.4g185280.1	100	446	0	0	2519	2964	1106	1551	0	824
TRINITY_DN453_c0_g1	Vfaba.Tiffany.R1.6g072680.1	99.934	1513	1	0	48	1560	1	1513	0	2789
TRINITY_DN453_c0_g1	Vfaba.Tiffany.R1.6g072680.1	99.635	274	0	1	1652	1924	1512	1785	4.79e-140	499
TRINITY_DN603_c0_g1	Vfaba.Tiffany.R1.2g109240.1	99.252	2539	19	0	486	3024	237	2775	0	4584
TRINITY_DN603_c0_g1	Vfaba.Tiffany.R1.2g109240.1	97.2	250	6	1	33	282	1	249	1.07e-116	422
TRINITY_DN452_c0_g1	Vfaba.Tiffany.R1.4g036320.1	99.092	2314	18	2	705	3018	552	2862	0	4154
TRINITY_DN452_c0_g1	Vfaba.Tiffany.R1.4g036320.1	98.456	518	8	0	199	716	1	518	0	913
TRINITY_DN465_c0_g1	Vfaba.Tiffany.R1.1g173080.1	99.676	1542	5	0	1184	2725	901	2442	0	2820
TRINITY_DN465_c0_g1	Vfaba.Tiffany.R1.1g173080.1	99.89	910	0	1	181	1090	1	909	0	1674
TRINITY_DN471_c0_g1	Vfaba.Tiffany.R1.2g127400.1	100	718	0	0	156	873	1	718	0	1327
TRINITY_DN471_c0_g1	Vfaba.Tiffany.R1.2g127400.1	99.549	443	2	0	2304	2746	1166	1608	0	808
TRINITY_DN471_c0_g1	Vfaba.Tiffany.R1.2g127400.1	100	177	0	0	2128	2304	871	1047	2.38e-88	327
TRINITY_DN471_c0_g1	Vfaba.Tiffany.R1.2g127400.1	99.355	155	1	0	1253	1407	718	872	1.88e-74	281
TRINITY_DN464_c0_g1	Vfaba.Tiffany.R1.2g136520.1	99.435	1415	1	7	146	1560	1	1408	0	2562
TRINITY_DN464_c0_g1	Vfaba.Tiffany.R1.2g136520.1	98.236	1247	2	19	1663	2906	1408	2637	0	2163
TRINITY_DN486_c0_g1	Vfaba.Tiffany.R1.1g085120.1	100	241	0	0	557	797	241	1	6.27e-124	446
TRINITY_DN486_c0_g1	Vfaba.Tiffany.R1.1g085120.1	100	123	0	0	58	180	450	328	2.47e-58	228
TRINITY_DN486_c0_g1	Vfaba.Tiffany.R1.1g085120.1	98.913	92	0	1	284	374	328	237	7.08e-39	163
TRINITY_DN479_c0_g1	Vfaba.Tiffany.R1.6g007800.1	99.259	2158	12	2	720	2877	643	2796	0	3893
TRINITY_DN479_c0_g1	Vfaba.Tiffany.R1.6g007800.1	93.434	198	4	1	207	404	352	540	1.45e-75	285
TRINITY_DN479_c0_g1	Vfaba.Tiffany.R1.6g007800.1	99.206	126	1	0	1	126	227	352	2.47e-58	228
TRINITY_DN479_c0_g1	Vfaba.Tiffany.R1.6g007800.1	100	105	0	0	508	612	540	644	2.51e-48	195
TRINITY_DN484_c0_g1	Vfaba.Tiffany.R1.Ung039560.1	99.727	366	1	0	419	784	1	366	0	671
TRINITY_DN484_c0_g1	Vfaba.Tiffany.R1.Ung039560.1	100	230	0	0	1355	1584	365	594	8.17e-118	425
TRINITY_DN489_c0_g1	Vfaba.Tiffany.R1.4g149080.1	98.444	1221	9	10	16	1235	1	1212	0	2141
TRINITY_DN489_c0_g1	Vfaba.Tiffany.R1.4g149080.1	98.969	679	2	5	1904	2581	1261	1935	0	1210
TRINITY_DN489_c0_g1	Vfaba.Tiffany.R1.4g149080.1	94.737	57	2	1	1782	1838	1206	1261	4.37e-16	87.9
TRINITY_DN522_c0_g1	Vfaba.Tiffany.R1.1g389920.1	99.655	2609	8	1	248	2855	1	2609	0	4767
TRINITY_DN522_c0_g1	Vfaba.Tiffany.R1.1g389920.1	100	108	0	0	2936	3043	2596	2703	5.38e-50	200
TRINITY_DN518_c0_g1	Vfaba.Tiffany.R1.3g070880.1	100	2285	0	0	52	2336	1	2285	0	4220
TRINITY_DN518_c0_g1	Vfaba.Tiffany.R1.3g070880.1	100	282	0	0	2398	2679	2281	2562	1.01e-146	521
TRINITY_DN531_c0_g1	Vfaba.Tiffany.R1.1g116680.1	99.783	1840	3	1	8	1846	1	1840	0	3374
TRINITY_DN531_c0_g1	Vfaba.Tiffany.R1.1g116680.1	99.413	852	4	1	2106	2957	1838	2688	0	1544
TRINITY_DN619_c0_g1	Vfaba.Tiffany.R1.3g046440.1	99.751	1609	4	0	222	1830	1	1609	0	2950
TRINITY_DN619_c0_g1	Vfaba.Tiffany.R1.3g046440.1	99.655	870	3	0	1863	2732	1513	2382	0	1591
TRINITY_DN525_c0_g1	Vfaba.Tiffany.R1.2g098920.1	100	322	0	0	461	782	176	497	5.84e-169	595
TRINITY_DN525_c0_g1	Vfaba.Tiffany.R1.2g098920.1	99.574	235	1	0	2583	2817	1299	1533	6.26e-119	429
TRINITY_DN525_c0_g1	Vfaba.Tiffany.R1.2g098920.1	98.454	194	2	1	854	1047	496	688	3.02e-92	340
TRINITY_DN525_c0_g1	Vfaba.Tiffany.R1.2g098920.1	100	178	0	0	48	225	1	178	6.54e-89	329
TRINITY_DN525_c0_g1	Vfaba.Tiffany.R1.2g098920.1	100	140	0	0	1453	1592	809	948	8.7e-68	259
TRINITY_DN525_c0_g1	Vfaba.Tiffany.R1.2g098920.1	100	129	0	0	1138	1266	683	811	1.13e-61	239
TRINITY_DN525_c0_g1	Vfaba.Tiffany.R1.2g098920.1	100	124	0	0	1672	1795	946	1069	6.82e-59	230
TRINITY_DN525_c0_g1	Vfaba.Tiffany.R1.2g098920.1	100	120	0	0	1939	2058	1067	1186	1.14e-56	222
TRINITY_DN525_c0_g1	Vfaba.Tiffany.R1.2g098920.1	100	115	0	0	2385	2499	1186	1300	6.87e-54	213
TRINITY_DN537_c0_g1	Vfaba.Tiffany.R1.1g353120.1	98.599	571	8	0	2018	2588	1849	1279	0	1011
TRINITY_DN537_c0_g1	Vfaba.Tiffany.R1.1g353120.1	98.235	510	8	1	1470	1979	2445	1937	0	891
TRINITY_DN537_c0_g1	Vfaba.Tiffany.R1.1g353120.1	97.826	46	1	0	1974	2019	1925	1880	7.25e-14	80.5
TRINITY_DN566_c0_g1	Vfaba.Tiffany.R1.6g101120.1	99.205	2515	12	6	25	2538	1	2508	0	4527
TRINITY_DN566_c0_g1	Vfaba.Tiffany.R1.6g101120.1	100	31	0	0	2734	2764	2517	2547	3.39e-07	58.4
TRINITY_DN535_c0_g1	Vfaba.Tiffany.R1.6g066200.1	98.372	2887	12	34	1	2876	111	2973	0	5038
TRINITY_DN535_c0_g1	Vfaba.Tiffany.R1.6g066200.1	82.09	134	15	7	1221	1353	1285	1410	1.19e-21	106
TRINITY_DN535_c0_g1	Vfaba.Tiffany.R1.6g066200.1	80.882	136	16	6	1184	1310	1321	1455	2e-19	99
TRINITY_DN538_c0_g1	Vfaba.Tiffany.R1.4g118920.1	99.791	2388	5	0	34	2421	1	2388	0	4383
TRINITY_DN538_c0_g1	Vfaba.Tiffany.R1.4g118920.1	99.638	276	1	0	2491	2766	2389	2664	1.01e-141	505
TRINITY_DN501_c0_g1	Vfaba.Tiffany.R1.2g045480.2	99.574	1880	8	0	148	2027	1	1880	0	3428
TRINITY_DN501_c0_g1	Vfaba.Tiffany.R1.2g045480.2	99.168	601	1	4	2144	2742	1947	2545	0	1079
TRINITY_DN505_c0_g1	Vfaba.Tiffany.R1.2g200240.1	99.71	1726	5	0	1033	2758	747	2472	0	3160
TRINITY_DN505_c0_g1	Vfaba.Tiffany.R1.2g200240.1	100	756	0	0	197	952	1	756	0	1397
TRINITY_DN560_c0_g1	Vfaba.Tiffany.R1.2g169920.1	99.534	2363	10	1	384	2745	182	2544	0	4301
TRINITY_DN560_c0_g1	Vfaba.Tiffany.R1.2g169920.1	99.342	152	1	0	241	392	1	152	8.54e-73	276
TRINITY_DN569_c0_g1	Vfaba.Tiffany.R1.1g285240.1	99.849	1324	2	0	97	1420	1	1324	0	2435
TRINITY_DN569_c0_g1	Vfaba.Tiffany.R1.1g285240.1	99.774	1325	3	0	1478	2802	1325	2649	0	2431
TRINITY_DN589_c0_g1	Vfaba.Tiffany.R1.2g037960.1	99.534	1716	6	2	139	1852	1	1716	0	3123
TRINITY_DN589_c0_g1	Vfaba.Tiffany.R1.2g037960.1	99.377	803	4	1	1945	2746	1713	2515	0	1454
TRINITY_DN589_c0_g1	Vfaba.Tiffany.R1.2g037960.1	98.246	114	1	1	2823	2935	2509	2622	1.89e-49	198
TRINITY_DN583_c0_g1	Vfaba.Tiffany.R1.3g104760.1	99.355	1086	7	0	1	1086	63	1148	0	1967
TRINITY_DN583_c0_g1	Vfaba.Tiffany.R1.3g104760.1	99.812	531	1	0	2261	2791	1147	1677	0	976
TRINITY_DN584_c0_g1	Vfaba.Tiffany.R1.1g237480.1	99.133	1269	9	2	1554	2822	738	2004	0	2281
TRINITY_DN584_c0_g1	Vfaba.Tiffany.R1.1g237480.1	99.336	753	5	0	18	770	1	753	0	1363
TRINITY_DN591_c0_g1	Vfaba.Tiffany.R1.3g064960.1	98.951	1334	8	4	104	1431	1	1334	0	2381
TRINITY_DN591_c0_g1	Vfaba.Tiffany.R1.3g064960.1	90.417	647	51	5	1573	2209	510	1155	0	841
TRINITY_DN591_c0_g1	Vfaba.Tiffany.R1.3g064960.1	94.35	531	30	0	2234	2764	1150	1680	0	815
TRINITY_DN591_c0_g1	Vfaba.Tiffany.R1.3g064960.1	85.965	57	8	0	1429	1485	450	506	2.58e-08	62.1
TRINITY_DN549_c0_g1	Vfaba.Tiffany.R1.5g137400.1	91.966	697	20	6	2065	2760	59	720	0	944
TRINITY_DN549_c0_g1	Vfaba.Tiffany.R1.5g137400.1	98.039	51	1	0	393	443	17	67	1.18e-16	89.8
TRINITY_DN568_c0_g1	Vfaba.Tiffany.R1.1g004720.1	98.723	2663	26	8	181	2842	1275	3930	0	4723
TRINITY_DN568_c0_g1	Vfaba.Tiffany.R1.1g004720.1	86.667	495	63	3	815	1309	1786	2277	5.8e-154	545
TRINITY_DN568_c0_g1	Vfaba.Tiffany.R1.1g004720.1	86.263	495	66	2	691	1185	1908	2400	3.49e-151	536
TRINITY_DN568_c0_g1	Vfaba.Tiffany.R1.1g004720.1	88.934	244	25	2	1066	1309	1790	2031	4.98e-80	300
TRINITY_DN568_c0_g1	Vfaba.Tiffany.R1.1g004720.1	100	53	0	0	131	183	1195	1247	1.95e-19	99
TRINITY_DN648_c0_g1	Vfaba.Tiffany.R1.6g111840.1	98.639	2498	11	22	63	2557	1	2478	0	4403
TRINITY_DN648_c0_g1	Vfaba.Tiffany.R1.6g111840.1	98.529	68	0	1	2719	2786	2412	2478	1.5e-25	119
TRINITY_DN625_c0_g1	Vfaba.Tiffany.R1.6g045960.1	99.743	1556	4	0	34	1589	1	1556	0	2852
TRINITY_DN625_c0_g1	Vfaba.Tiffany.R1.6g045960.1	99.553	1119	5	0	1669	2787	1555	2673	0	2039
TRINITY_DN637_c0_g1	Vfaba.Tiffany.R1.3g052480.1	99.642	2237	8	0	549	2785	320	2556	0	4087
TRINITY_DN637_c0_g1	Vfaba.Tiffany.R1.3g052480.1	99.692	325	0	1	147	470	1	325	2.03e-168	593
TRINITY_DN652_c0_g1	Vfaba.Tiffany.R1.1g386280.1	99.469	565	3	0	1437	2001	646	1210	0	1027
TRINITY_DN652_c0_g1	Vfaba.Tiffany.R1.1g386280.1	100	484	0	0	80	563	1	484	0	894
TRINITY_DN652_c0_g1	Vfaba.Tiffany.R1.1g386280.1	99.454	366	1	1	2491	2855	1411	1776	0	664
TRINITY_DN652_c0_g1	Vfaba.Tiffany.R1.1g386280.1	100	167	0	0	726	892	482	648	8.2e-83	309
TRINITY_DN652_c0_g1	Vfaba.Tiffany.R1.1g386280.1	99.174	121	1	0	2269	2389	1298	1418	1.42e-55	219
TRINITY_DN652_c0_g1	Vfaba.Tiffany.R1.1g386280.1	100	92	0	0	2074	2165	1207	1298	4.04e-41	171
TRINITY_DN647_c0_g1	Vfaba.Tiffany.R1.3g097480.1	99.929	1400	1	0	1346	2745	887	2286	0	2580
TRINITY_DN647_c0_g1	Vfaba.Tiffany.R1.3g097480.1	99.888	892	1	0	358	1249	1	892	0	1642
TRINITY_DN679_c0_g1	Vfaba.Tiffany.R1.1g355600.1	99.86	1431	1	1	1	1430	764	2194	0	2630
TRINITY_DN679_c0_g1	Vfaba.Tiffany.R1.1g355600.1	99.398	830	5	0	1905	2734	2495	3324	0	1506
TRINITY_DN679_c0_g1	Vfaba.Tiffany.R1.1g355600.1	100	391	0	0	1518	1908	2192	2582	0	723
TRINITY_DN683_c0_g1	Vfaba.Tiffany.R1.1g398840.1	99.684	1900	6	0	682	2581	468	2367	0	3476
TRINITY_DN683_c0_g1	Vfaba.Tiffany.R1.1g398840.1	99.787	469	1	0	113	581	1	469	0	861
TRINITY_DN715_c0_g1	Vfaba.Tiffany.R1.3g069440.1	99.905	2112	2	0	783	2894	670	2781	0	3890
TRINITY_DN715_c0_g1	Vfaba.Tiffany.R1.3g069440.1	100	670	0	0	24	693	1	670	0	1238
TRINITY_DN691_c0_g1	Vfaba.Tiffany.R1.1g374680.1	99.748	2380	4	2	168	2547	1	2378	0	4361
TRINITY_DN691_c0_g1	Vfaba.Tiffany.R1.1g374680.1	100	195	0	0	2621	2815	2377	2571	2.21e-98	361
TRINITY_DN502_c0_g1	Vfaba.Tiffany.R1.3g130440.1	100	1580	0	0	194	1773	1	1580	0	2918
TRINITY_DN502_c0_g1	Vfaba.Tiffany.R1.3g130440.1	100	705	0	0	2060	2764	1579	2283	0	1303
TRINITY_DN664_c0_g1	Vfaba.Tiffany.R1.2g142440.1	95.183	1391	63	4	1147	2537	744	2130	0	2194
TRINITY_DN664_c0_g1	Vfaba.Tiffany.R1.2g142440.1	92.114	596	37	7	263	853	155	745	0	832
TRINITY_DN664_c0_g1	Vfaba.Tiffany.R1.2g142440.1	89.326	178	9	7	72	243	1	174	1.81e-54	215
TRINITY_DN703_c0_g1	Vfaba.Tiffany.R1.6g043440.1	99.556	450	2	0	2175	2624	172	621	0	821
TRINITY_DN703_c0_g1	Vfaba.Tiffany.R1.6g043440.1	98.913	184	2	0	172	355	1	184	6.21e-89	329
TRINITY_DN719_c0_g1	Vfaba.Tiffany.R1.6g038000.1	99.084	2075	17	2	773	2847	520	2592	0	3725
TRINITY_DN719_c0_g1	Vfaba.Tiffany.R1.6g038000.1	100	516	0	0	40	555	1	516	0	953
TRINITY_DN694_c0_g1	Vfaba.Tiffany.R1.1g170480.1	100	288	0	0	157	444	378	91	4.39e-150	532
TRINITY_DN694_c0_g1	Vfaba.Tiffany.R1.1g170480.1	100	91	0	0	493	583	91	1	1.43e-40	169
TRINITY_DN728_c0_g1	Vfaba.Tiffany.R1.3g041680.1	97.052	1357	10	7	809	2165	390	1716	0	2257
TRINITY_DN728_c0_g1	Vfaba.Tiffany.R1.3g041680.1	83.669	496	49	24	530	1003	57	542	9.82e-122	438
TRINITY_DN728_c0_g1	Vfaba.Tiffany.R1.3g041680.1	76.68	253	23	14	1239	1455	868	1120	3.14e-22	108
TRINITY_DN728_c0_g1	Vfaba.Tiffany.R1.3g041680.1	93.939	66	4	0	1224	1289	1051	1116	5.26e-20	100
TRINITY_DN728_c0_g1	Vfaba.Tiffany.R1.3g041680.1	100	52	0	0	1514	1565	819	870	6.81e-19	97.1
TRINITY_DN728_c0_g1	Vfaba.Tiffany.R1.3g041680.1	94	50	3	0	715	764	176	225	8.87e-13	76.8
TRINITY_DN728_c0_g1	Vfaba.Tiffany.R1.3g041680.1	94	50	3	0	652	701	218	267	8.87e-13	76.8
TRINITY_DN721_c0_g1	Vfaba.Tiffany.R1.5g017320.1	99.476	1908	4	1	846	2747	364	2271	0	3463
TRINITY_DN721_c0_g1	Vfaba.Tiffany.R1.5g017320.1	98.568	419	6	0	357	775	1	419	0	741
TRINITY_DN757_c0_g1	Vfaba.Tiffany.R1.2g143800.1	99.369	1426	5	4	36	1461	1	1422	0	2580
TRINITY_DN757_c0_g1	Vfaba.Tiffany.R1.2g143800.1	99.476	572	2	1	1750	2321	1419	1989	0	1038
TRINITY_DN762_c0_g1	Vfaba.Tiffany.R1.6g108600.1	99.608	1277	5	0	143	1419	1	1277	0	2331
TRINITY_DN762_c0_g1	Vfaba.Tiffany.R1.6g108600.1	99.459	555	3	0	1582	2136	1281	1835	0	1009
TRINITY_DN762_c0_g1	Vfaba.Tiffany.R1.6g108600.1	99.786	467	0	1	2230	2696	1836	2301	0	856
TRINITY_DN774_c0_g1	Vfaba.Tiffany.R1.1g331920.1	98.435	1534	24	0	999	2532	432	1965	0	2700
TRINITY_DN774_c0_g1	Vfaba.Tiffany.R1.1g331920.1	84.615	78	10	2	764	840	416	492	8.83e-13	76.8
TRINITY_DN796_c0_g1	Vfaba.Tiffany.R1.5g103760.1	99.767	1288	3	0	190	1477	1	1288	0	2362
TRINITY_DN796_c0_g1	Vfaba.Tiffany.R1.5g103760.1	99.892	924	1	0	1585	2508	1288	2211	0	1701
TRINITY_DN769_c0_g1	Vfaba.Tiffany.R1.Ung044080.1	99.964	2770	0	1	1	2770	337	3105	0	5108
TRINITY_DN769_c0_g1	Vfaba.Tiffany.R1.Ung044080.1	97.561	41	1	0	131	171	431	471	4.1e-11	71.3
TRINITY_DN769_c0_g1	Vfaba.Tiffany.R1.Ung044080.1	97.561	41	1	0	95	135	467	507	4.1e-11	71.3
TRINITY_DN738_c0_g1	Vfaba.Tiffany.R1.1g214920.1	100	259	0	0	2	260	1	259	5.73e-134	479
TRINITY_DN738_c0_g1	Vfaba.Tiffany.R1.1g214920.1	98.974	195	1	1	1463	1657	406	599	1.69e-94	348
TRINITY_DN738_c0_g1	Vfaba.Tiffany.R1.1g214920.1	98.837	172	1	1	2049	2220	728	898	1.03e-81	305
TRINITY_DN738_c0_g1	Vfaba.Tiffany.R1.1g214920.1	99.342	152	0	1	1122	1273	258	408	2.9e-72	274
TRINITY_DN738_c0_g1	Vfaba.Tiffany.R1.1g214920.1	100	135	0	0	2303	2437	897	1031	4.89e-65	250
TRINITY_DN738_c0_g1	Vfaba.Tiffany.R1.1g214920.1	97.037	135	2	2	1771	1905	596	728	8.24e-58	226
TRINITY_DN738_c0_g1	Vfaba.Tiffany.R1.1g214920.1	98.81	84	0	1	2557	2640	1028	1110	1.84e-34	148
TRINITY_DN1037_c0_g1	Vfaba.Tiffany.R1.2g138720.1	99.049	1683	5	11	801	2478	358	2034	0	3009
TRINITY_DN1037_c0_g1	Vfaba.Tiffany.R1.2g138720.1	99.176	364	2	1	362	725	1	363	0	654
TRINITY_DN685_c0_g1	Vfaba.Tiffany.R1.4g152240.1	99.027	1850	18	0	241	2090	1	1850	0	3317
TRINITY_DN685_c0_g1	Vfaba.Tiffany.R1.4g152240.1	98.408	314	5	0	2081	2394	1739	2052	3.31e-156	553
TRINITY_DN685_c0_g1	Vfaba.Tiffany.R1.4g152240.1	98.925	93	1	0	814	906	604	696	5.03e-40	167
TRINITY_DN685_c0_g1	Vfaba.Tiffany.R1.4g152240.1	96.774	93	3	0	844	936	574	666	1.09e-36	156
TRINITY_DN685_c0_g1	Vfaba.Tiffany.R1.4g152240.1	96.825	63	2	0	814	876	634	696	1.11e-21	106
TRINITY_DN685_c0_g1	Vfaba.Tiffany.R1.4g152240.1	95.238	63	3	0	874	936	574	636	5.18e-20	100
TRINITY_DN790_c0_g1	Vfaba.Tiffany.R1.4g145000.1	100	1558	0	0	823	2380	711	2268	0	2878
TRINITY_DN790_c0_g1	Vfaba.Tiffany.R1.4g145000.1	99.853	678	1	0	146	823	1	678	0	1247
TRINITY_DN803_c0_g1	Vfaba.Tiffany.R1.1g195040.1	99.866	745	1	0	161	905	1	745	0	1371
TRINITY_DN803_c0_g1	Vfaba.Tiffany.R1.1g195040.1	99.587	242	1	0	2408	2649	743	984	7.45e-123	442
TRINITY_DN801_c0_g1	Vfaba.Tiffany.R1.3g099160.1	99.889	1807	2	0	585	2391	372	2178	0	3326
TRINITY_DN801_c0_g1	Vfaba.Tiffany.R1.3g099160.1	100	253	0	0	334	586	1	253	1.23e-130	468
TRINITY_DN829_c0_g1	Vfaba.Tiffany.R1.6g078120.1	99.823	1131	1	1	1594	2724	1067	2196	0	2076
TRINITY_DN829_c0_g1	Vfaba.Tiffany.R1.6g078120.1	99.267	682	3	2	621	1302	389	1068	0	1230
TRINITY_DN829_c0_g1	Vfaba.Tiffany.R1.6g078120.1	99.486	389	2	0	152	540	1	389	0	708
TRINITY_DN764_c0_g1	Vfaba.Tiffany.R1.6g031320.1	99.915	2358	2	0	128	2485	1	2358	0	4344
TRINITY_DN764_c0_g1	Vfaba.Tiffany.R1.6g031320.1	89.751	722	63	8	1291	2002	1398	2118	0	913
TRINITY_DN764_c0_g1	Vfaba.Tiffany.R1.6g031320.1	89.612	722	64	5	1525	2245	1164	1875	0	907
TRINITY_DN764_c0_g1	Vfaba.Tiffany.R1.6g031320.1	88.66	485	44	3	1764	2247	1160	1634	1.51e-164	580
TRINITY_DN764_c0_g1	Vfaba.Tiffany.R1.6g031320.1	88.454	485	45	3	1287	1761	1637	2120	7.02e-163	575
TRINITY_DN764_c0_g1	Vfaba.Tiffany.R1.6g031320.1	89.167	240	26	0	2007	2246	1160	1399	4.73e-80	300
TRINITY_DN764_c0_g1	Vfaba.Tiffany.R1.6g031320.1	89.167	240	26	0	1287	1526	1880	2119	4.73e-80	300
TRINITY_DN869_c0_g1	Vfaba.Tiffany.R1.5g025480.1	99.278	831	3	3	179	1009	1	828	0	1498
TRINITY_DN869_c0_g1	Vfaba.Tiffany.R1.5g025480.1	99.701	334	0	1	1103	1436	826	1158	1.92e-173	610
TRINITY_DN759_c0_g1	Vfaba.Tiffany.R1.1g349800.1	98.641	736	5	5	846	1577	1	735	0	1299
TRINITY_DN759_c0_g1	Vfaba.Tiffany.R1.1g349800.1	99.265	272	1	1	1639	1909	734	1005	2.61e-137	490
TRINITY_DN830_c0_g1	Vfaba.Tiffany.R1.1g227800.1	99.723	1444	4	0	59	1502	1	1444	0	2645
TRINITY_DN830_c0_g1	Vfaba.Tiffany.R1.1g227800.1	100	71	0	0	1585	1655	1442	1512	1.82e-29	132
TRINITY_DN850_c0_g1	Vfaba.Tiffany.R1.1g215520.1	99.51	1021	5	0	985	2005	1	1021	0	1858
TRINITY_DN850_c0_g1	Vfaba.Tiffany.R1.1g215520.1	99.656	582	2	0	2125	2706	1021	1602	0	1064
TRINITY_DN873_c0_g1	Vfaba.Tiffany.R1.6g084160.1	99.542	1309	5	1	245	1552	1	1309	0	2383
TRINITY_DN873_c0_g1	Vfaba.Tiffany.R1.6g084160.1	99.548	221	1	0	1658	1878	1308	1528	3.47e-111	403
TRINITY_DN873_c0_g1	Vfaba.Tiffany.R1.6g084160.1	100	60	0	0	1961	2020	1528	1587	2.35e-23	111
TRINITY_DN864_c0_g1	Vfaba.Tiffany.R1.2g169960.1	99.895	1906	2	0	115	2020	1	1906	0	3509
TRINITY_DN864_c0_g1	Vfaba.Tiffany.R1.2g169960.1	100	365	0	0	2132	2496	1907	2271	0	675
TRINITY_DN854_c0_g1	Vfaba.Tiffany.R1.4g048640.1	99.521	1669	8	0	991	2659	846	2514	0	3038
TRINITY_DN854_c0_g1	Vfaba.Tiffany.R1.4g048640.1	99.646	848	3	0	74	921	1	848	0	1550
TRINITY_DN882_c0_g1	Vfaba.Tiffany.R1.1g026680.1	99.913	1149	1	0	627	1775	191	1339	0	2117
TRINITY_DN882_c0_g1	Vfaba.Tiffany.R1.1g026680.1	99.106	559	4	1	1892	2450	1336	1893	0	1003
TRINITY_DN882_c0_g1	Vfaba.Tiffany.R1.1g026680.1	100	190	0	0	368	557	1	190	1.27e-95	351
TRINITY_DN812_c0_g1	Vfaba.Tiffany.R1.1g360360.1	100	2301	0	0	171	2471	1	2301	0	4250
TRINITY_DN812_c0_g1	Vfaba.Tiffany.R1.1g360360.1	100	58	0	0	2697	2754	2298	2355	3.04e-22	108
TRINITY_DN892_c0_g1	Vfaba.Tiffany.R1.3g038680.1	98.137	1020	17	2	1002	2019	1821	802	0	1777
TRINITY_DN892_c0_g1	Vfaba.Tiffany.R1.3g038680.1	98.992	397	4	0	2015	2411	722	326	0	712
TRINITY_DN886_c0_g1	Vfaba.Tiffany.R1.1g407640.1	99.77	2609	6	0	1	2609	5	2613	0	4785
TRINITY_DN886_c0_g1	Vfaba.Tiffany.R1.1g407640.1	95.575	113	5	0	81	193	40	152	1.76e-44	182
TRINITY_DN886_c0_g1	Vfaba.Tiffany.R1.1g407640.1	94.118	68	4	0	126	193	40	107	3.92e-21	104
TRINITY_DN886_c0_g1	Vfaba.Tiffany.R1.1g407640.1	93.75	64	4	0	40	103	134	197	6.56e-19	97.1
TRINITY_DN885_c0_g1	Vfaba.Tiffany.R1.3g147080.1	99.518	1452	4	1	1195	2643	979	2430	0	2639
TRINITY_DN885_c0_g1	Vfaba.Tiffany.R1.3g147080.1	99.489	979	5	0	124	1102	1	979	0	1781
TRINITY_DN874_c0_g1	Vfaba.Tiffany.R1.2g048800.1	99.127	1718	11	3	9	1726	1	1714	0	3086
TRINITY_DN874_c0_g1	Vfaba.Tiffany.R1.2g048800.1	99.25	667	2	3	1799	2464	1709	2373	0	1201
TRINITY_DN909_c0_g1	Vfaba.Tiffany.R1.1g260800.1	99.459	555	3	0	1872	2426	226	780	0	1009
TRINITY_DN909_c0_g1	Vfaba.Tiffany.R1.1g260800.1	100	227	0	0	190	416	1	227	3.42e-116	420
TRINITY_DN899_c0_g1	Vfaba.Tiffany.R1.2g129840.2	98.146	2211	17	6	169	2379	1	2187	0	3834
TRINITY_DN899_c0_g1	Vfaba.Tiffany.R1.2g129840.2	92.453	583	38	2	1218	1797	1134	1713	0	828
TRINITY_DN899_c0_g1	Vfaba.Tiffany.R1.2g129840.2	89.432	634	43	10	1302	1935	1050	1659	0	778
TRINITY_DN899_c0_g1	Vfaba.Tiffany.R1.2g129840.2	90.716	517	45	1	1218	1731	1218	1734	0	686
TRINITY_DN899_c0_g1	Vfaba.Tiffany.R1.2g129840.2	87.061	541	43	3	1386	1926	1050	1563	3.18e-166	586
TRINITY_DN899_c0_g1	Vfaba.Tiffany.R1.2g129840.2	90.498	442	39	1	1218	1656	1302	1743	1.48e-164	580
TRINITY_DN899_c0_g1	Vfaba.Tiffany.R1.2g129840.2	86.296	467	35	5	1470	1935	1050	1488	1.54e-134	481
TRINITY_DN899_c0_g1	Vfaba.Tiffany.R1.2g129840.2	83.508	382	36	10	1554	1935	1050	1404	1.64e-89	331
TRINITY_DN931_c0_g1	Vfaba.Tiffany.R1.1g224160.1	99.67	1517	5	0	938	2454	626	2142	0	2774
TRINITY_DN931_c0_g1	Vfaba.Tiffany.R1.1g224160.1	99.362	627	1	1	175	798	1	627	0	1133
TRINITY_DN903_c0_g1	Vfaba.Tiffany.R1.2g063040.1	99.257	1883	12	2	710	2592	313	2193	0	3398
TRINITY_DN903_c0_g1	Vfaba.Tiffany.R1.2g063040.1	98.168	273	2	3	185	455	1	272	2.56e-132	473
TRINITY_DN903_c0_g1	Vfaba.Tiffany.R1.2g063040.1	98.182	55	1	0	540	594	271	325	6.48e-19	97.1
TRINITY_DN962_c0_g1	Vfaba.Tiffany.R1.4g094240.1	98.842	518	6	0	634	1151	340	857	0	924
TRINITY_DN962_c0_g1	Vfaba.Tiffany.R1.4g094240.1	98.706	309	4	0	248	556	38	346	4.14e-155	549
TRINITY_DN962_c0_g1	Vfaba.Tiffany.R1.4g094240.1	99.548	221	0	1	1348	1567	879	1099	1.23e-110	401
TRINITY_DN962_c0_g1	Vfaba.Tiffany.R1.4g094240.1	98.765	81	0	1	1676	1756	1100	1179	8.21e-33	143
TRINITY_DN962_c0_g1	Vfaba.Tiffany.R1.4g094240.1	91.489	47	1	3	94	140	1	44	2.36e-08	62.1
TRINITY_DN902_c0_g1	Vfaba.Tiffany.R1.2g102480.1	99.719	1066	2	1	282	1346	1	1066	0	1951
TRINITY_DN902_c0_g1	Vfaba.Tiffany.R1.2g102480.1	99.617	522	1	1	1405	1925	1058	1579	0	952
TRINITY_DN902_c0_g1	Vfaba.Tiffany.R1.2g102480.1	99.517	414	2	0	2006	2419	1572	1985	0	754
TRINITY_DN902_c0_g1	Vfaba.Tiffany.R1.2g102480.1	100	77	0	0	2490	2566	1982	2058	8.2e-33	143
TRINITY_DN1001_c0_g1	Vfaba.Tiffany.R1.4g104600.1	99.364	1572	10	0	936	2507	751	2322	0	2848
TRINITY_DN1001_c0_g1	Vfaba.Tiffany.R1.4g104600.1	99.601	751	3	0	54	804	1	751	0	1371
TRINITY_DN999_c0_g1	Vfaba.Tiffany.R1.1g102680.1	99.189	2095	15	2	384	2478	101	2193	0	3773
TRINITY_DN999_c0_g1	Vfaba.Tiffany.R1.1g102680.1	98.347	121	0	2	214	332	1	121	2.21e-53	211
TRINITY_DN1018_c0_g1	Vfaba.Tiffany.R1.3g063240.1	99.662	1775	3	1	765	2539	521	2292	0	3241
TRINITY_DN1018_c0_g1	Vfaba.Tiffany.R1.3g063240.1	100	520	0	0	116	635	1	520	0	961
TRINITY_DN1007_c0_g1	Vfaba.Tiffany.R1.4g100280.1	99.283	2230	7	1	64	2284	1	2230	0	4021
TRINITY_DN1007_c0_g1	Vfaba.Tiffany.R1.4g100280.1	99.438	356	2	0	2351	2706	2231	2586	0	647
TRINITY_DN1007_c0_g1	Vfaba.Tiffany.R1.4g100280.1	99.01	101	1	0	812	912	794	894	1.73e-44	182
TRINITY_DN1007_c0_g1	Vfaba.Tiffany.R1.4g100280.1	98.99	99	1	0	859	957	751	849	2.23e-43	178
TRINITY_DN1007_c0_g1	Vfaba.Tiffany.R1.4g100280.1	98.214	56	1	0	812	867	839	894	1.79e-19	99
TRINITY_DN1023_c0_g1	Vfaba.Tiffany.R1.1g032920.1	99.735	378	1	0	115	492	1	378	0	693
TRINITY_DN1023_c0_g1	Vfaba.Tiffany.R1.1g032920.1	99.415	342	2	0	1132	1473	379	720	8.56e-177	621
TRINITY_DN1097_c0_g1	Vfaba.Tiffany.R1.2g017520.1	99.531	1921	3	6	492	2410	106	2022	0	3493
TRINITY_DN1097_c0_g1	Vfaba.Tiffany.R1.2g017520.1	100	64	0	0	233	296	1	64	1.37e-25	119
TRINITY_DN1097_c0_g1	Vfaba.Tiffany.R1.2g017520.1	97.826	46	0	1	356	401	63	107	2.32e-13	78.7
TRINITY_DN1076_c0_g1	Vfaba.Tiffany.R1.1g370000.1	99.516	827	2	2	1100	1926	359	1183	0	1504
TRINITY_DN1076_c0_g1	Vfaba.Tiffany.R1.1g370000.1	99.18	244	2	0	76	319	1	244	2.57e-122	440
TRINITY_DN1076_c0_g1	Vfaba.Tiffany.R1.1g370000.1	97.917	240	5	0	2031	2270	1174	1413	4.33e-115	416
TRINITY_DN1076_c0_g1	Vfaba.Tiffany.R1.1g370000.1	98.4	125	0	2	412	534	244	368	1.31e-55	219
TRINITY_DN804_c0_g1	Vfaba.Tiffany.R1.5g087920.1	99.368	1898	9	3	614	2511	491	2385	0	3435
TRINITY_DN804_c0_g1	Vfaba.Tiffany.R1.5g087920.1	99.327	446	2	1	168	613	1	445	0	806
TRINITY_DN1081_c0_g1	Vfaba.Tiffany.R1.4g005760.1	99.513	1027	5	0	474	1500	1	1027	0	1869
TRINITY_DN1081_c0_g1	Vfaba.Tiffany.R1.4g005760.1	99.404	1007	6	0	1600	2606	1025	2031	0	1827
TRINITY_DN1034_c0_g1	Vfaba.Tiffany.R1.5g083360.1	99.835	1210	2	0	94	1303	1	1210	0	2224
TRINITY_DN1034_c0_g1	Vfaba.Tiffany.R1.5g083360.1	99.745	392	1	0	1364	1755	1211	1602	0	719
TRINITY_DN1027_c0_g1	Vfaba.Tiffany.R1.6g030720.1	99.786	1405	3	0	101	1505	1	1405	0	2579
TRINITY_DN1027_c0_g1	Vfaba.Tiffany.R1.6g030720.1	99.653	865	3	0	1669	2533	1398	2262	0	1581
TRINITY_DN1009_c0_g1	Vfaba.Tiffany.R1.5g017320.1	99.598	1244	4	1	843	2086	364	1606	0	2268
TRINITY_DN1009_c0_g1	Vfaba.Tiffany.R1.5g017320.1	100	584	0	0	2087	2670	1688	2271	0	1079
TRINITY_DN1009_c0_g1	Vfaba.Tiffany.R1.5g017320.1	98.568	419	6	0	354	772	1	419	0	741
TRINITY_DN1057_c0_g1	Vfaba.Tiffany.R1.1g179200.1	99.476	954	2	3	846	1796	321	1274	0	1731
TRINITY_DN1057_c0_g1	Vfaba.Tiffany.R1.1g179200.1	99.476	382	1	1	2124	2504	1272	1653	0	693
TRINITY_DN1057_c0_g1	Vfaba.Tiffany.R1.1g179200.1	99.377	321	1	1	439	758	1	321	1.45e-164	580
TRINITY_DN1066_c0_g1	Vfaba.Tiffany.R1.6g155440.1	99.377	1767	10	1	158	1923	1	1767	0	3201
TRINITY_DN1066_c0_g1	Vfaba.Tiffany.R1.6g155440.1	99.817	546	1	0	2002	2547	1765	2310	0	1003
TRINITY_DN1062_c0_g1	Vfaba.Tiffany.R1.1g280040.1	100	1814	0	0	750	2563	275	2088	0	3350
TRINITY_DN1062_c0_g1	Vfaba.Tiffany.R1.1g280040.1	98.929	280	3	0	35	314	1	280	1.16e-140	501
TRINITY_DN1089_c0_g1	Vfaba.Tiffany.R1.2g081960.1	99.816	1089	2	0	1451	2539	1009	2097	0	2001
TRINITY_DN1089_c0_g1	Vfaba.Tiffany.R1.2g081960.1	99.901	1011	1	0	338	1348	1	1011	0	1862
TRINITY_DN1043_c0_g1	Vfaba.Tiffany.R1.3g035440.1	98.948	1331	14	0	1199	2529	1103	2433	0	2381
TRINITY_DN1043_c0_g1	Vfaba.Tiffany.R1.3g035440.1	99.546	1102	5	0	19	1120	1	1102	0	2008
TRINITY_DN1082_c0_g1	Vfaba.Tiffany.R1.3g007680.1	99.839	1869	3	0	490	2358	199	2067	0	3435
TRINITY_DN1082_c0_g1	Vfaba.Tiffany.R1.3g007680.1	100	198	0	0	157	354	1	198	4.39e-100	366
TRINITY_DN1082_c0_g1	Vfaba.Tiffany.R1.3g007680.1	100	64	0	0	2411	2474	2067	2130	1.36e-25	119
TRINITY_DN1181_c0_g1	Vfaba.Tiffany.R1.6g004320.1	100	2254	0	0	389	2642	144	2397	0	4163
TRINITY_DN1181_c0_g1	Vfaba.Tiffany.R1.6g004320.1	100	144	0	0	147	290	1	144	4.58e-70	267
TRINITY_DN996_c0_g1	Vfaba.Tiffany.R1.3g067360.1	99.635	1370	4	1	301	1670	1	1369	0	2501
TRINITY_DN996_c0_g1	Vfaba.Tiffany.R1.3g067360.1	99.421	518	0	3	1755	2272	1370	1884	0	937
TRINITY_DN1138_c0_g1	Vfaba.Tiffany.R1.6g078120.1	99.558	1809	6	2	617	2424	389	2196	0	3295
TRINITY_DN1138_c0_g1	Vfaba.Tiffany.R1.6g078120.1	100	389	0	0	148	536	1	389	0	719
TRINITY_DN1093_c0_g1	Vfaba.Tiffany.R1.3g000240.1	99.677	1546	5	0	938	2483	657	2202	0	2828
TRINITY_DN1093_c0_g1	Vfaba.Tiffany.R1.3g000240.1	98.936	658	7	0	170	827	1	658	0	1177
TRINITY_DN1157_c0_g1	Vfaba.Tiffany.R1.5g014760.1	99.808	520	0	1	251	769	1	520	0	953
TRINITY_DN1157_c0_g1	Vfaba.Tiffany.R1.5g014760.1	100	155	0	0	1384	1538	542	696	3.49e-76	287
TRINITY_DN1126_c0_g1	Vfaba.Tiffany.R1.1g068600.1	99.385	1464	9	0	211	1674	1	1464	0	2654
TRINITY_DN1126_c0_g1	Vfaba.Tiffany.R1.1g068600.1	98.498	932	11	1	1580	2508	1280	2211	0	1640
TRINITY_DN1126_c0_g1	Vfaba.Tiffany.R1.1g068600.1	96.842	95	3	0	1670	1764	1280	1374	7.93e-38	159
TRINITY_DN1126_c0_g1	Vfaba.Tiffany.R1.1g068600.1	95.789	95	4	0	1490	1584	1370	1464	3.69e-36	154
TRINITY_DN1126_c0_g1	Vfaba.Tiffany.R1.1g068600.1	100	68	0	0	1695	1762	1236	1303	8.05e-28	126
TRINITY_DN1126_c0_g1	Vfaba.Tiffany.R1.1g068600.1	98.551	69	1	0	1514	1582	1235	1303	1.04e-26	122
TRINITY_DN1126_c0_g1	Vfaba.Tiffany.R1.1g068600.1	98.551	69	1	0	1445	1513	1304	1372	1.04e-26	122
TRINITY_DN1126_c0_g1	Vfaba.Tiffany.R1.1g068600.1	100	66	0	0	1446	1511	1395	1460	1.04e-26	122
TRINITY_DN1126_c0_g1	Vfaba.Tiffany.R1.1g068600.1	98.529	68	1	0	1605	1672	1236	1303	3.74e-26	121
TRINITY_DN1163_c0_g1	Vfaba.Tiffany.R1.5g141400.1	99.87	2301	3	0	228	2528	1	2301	0	4233
TRINITY_DN1163_c0_g1	Vfaba.Tiffany.R1.5g141400.1	92.241	116	8	1	2172	2286	1834	1949	6.13e-39	163
TRINITY_DN1163_c0_g1	Vfaba.Tiffany.R1.5g141400.1	92.241	116	8	1	2061	2176	1945	2059	6.13e-39	163
TRINITY_DN1169_c0_g1	Vfaba.Tiffany.R1.1g319160.1	99.738	1912	5	0	176	2087	1	1912	0	3504
TRINITY_DN1169_c0_g1	Vfaba.Tiffany.R1.1g319160.1	98.919	185	1	1	2187	2370	1907	2091	5.71e-89	329
TRINITY_DN1179_c0_g1	Vfaba.Tiffany.R1.1g122560.1	99.534	859	4	0	748	1606	401	1259	0	1565
TRINITY_DN1179_c0_g1	Vfaba.Tiffany.R1.1g122560.1	99.814	539	0	1	1813	2350	1286	1824	0	989
TRINITY_DN1179_c0_g1	Vfaba.Tiffany.R1.1g122560.1	99.75	400	1	0	252	651	1	400	0	734
TRINITY_DN1176_c0_g1	Vfaba.Tiffany.R1.3g063240.1	98.277	1799	3	3	664	2461	521	2292	0	3125
TRINITY_DN1176_c0_g1	Vfaba.Tiffany.R1.3g063240.1	100	520	0	0	15	534	1	520	0	961
TRINITY_DN1154_c0_g1	Vfaba.Tiffany.R1.3g059520.1	99.532	1711	7	1	492	2201	1	1711	0	3114
TRINITY_DN1154_c0_g1	Vfaba.Tiffany.R1.3g059520.1	100	76	0	0	2296	2371	1706	1781	2.86e-32	141
TRINITY_DN1173_c0_g1	Vfaba.Tiffany.R1.3g112520.1	99.63	1623	6	0	959	2581	634	2256	0	2964
TRINITY_DN1173_c0_g1	Vfaba.Tiffany.R1.3g112520.1	99.211	634	5	0	236	869	1	634	0	1144
TRINITY_DN1186_c0_g1	Vfaba.Tiffany.R1.1g408200.1	99.657	1459	5	0	239	1697	1	1459	0	2667
TRINITY_DN1186_c0_g1	Vfaba.Tiffany.R1.1g408200.1	100	565	0	0	1771	2335	1455	2019	0	1044
TRINITY_DN1131_c0_g1	Vfaba.Tiffany.R1.2g053120.1	99.41	2204	7	2	238	2441	419	2616	0	3993
TRINITY_DN1131_c0_g1	Vfaba.Tiffany.R1.2g053120.1	100	162	0	0	4	165	257	418	4.45e-80	300
TRINITY_DN1193_c0_g1	Vfaba.Tiffany.R1.4g162240.1	99.364	2202	7	2	341	2535	124	2325	0	3982
TRINITY_DN1193_c0_g1	Vfaba.Tiffany.R1.4g162240.1	99.231	130	1	0	130	259	1	130	1.27e-60	235
TRINITY_DN1170_c0_g1	Vfaba.Tiffany.R1.4g099480.1	99.588	1699	7	0	582	2280	477	2175	0	3099
TRINITY_DN1170_c0_g1	Vfaba.Tiffany.R1.4g099480.1	99.179	487	3	1	25	511	1	486	0	876
TRINITY_DN1160_c0_g1	Vfaba.Tiffany.R1.3g079480.1	99.811	1585	3	0	793	2377	786	2370	0	2911
TRINITY_DN1160_c0_g1	Vfaba.Tiffany.R1.3g079480.1	99.73	741	2	0	53	793	1	741	0	1358
TRINITY_DN1185_c0_g1	Vfaba.Tiffany.R1.4g099480.1	99.706	1699	5	0	861	2559	477	2175	0	3110
TRINITY_DN1185_c0_g1	Vfaba.Tiffany.R1.4g099480.1	99.384	487	2	1	304	790	1	486	0	881
TRINITY_DN1149_c0_g1	Vfaba.Tiffany.R1.1g283960.1	99.196	995	7	1	65	1059	1	994	0	1792
TRINITY_DN1149_c0_g1	Vfaba.Tiffany.R1.1g283960.1	99.592	490	1	1	1979	2468	1126	1614	0	893
TRINITY_DN1149_c0_g1	Vfaba.Tiffany.R1.1g283960.1	100	134	0	0	1753	1886	992	1125	1.63e-64	248
TRINITY_DN1204_c0_g1	Vfaba.Tiffany.R1.5g076560.2	99.141	1280	11	0	970	2249	854	2133	0	2303
TRINITY_DN1204_c0_g1	Vfaba.Tiffany.R1.5g076560.2	99.187	861	7	0	27	887	1	861	0	1552
TRINITY_DN1235_c0_g1	Vfaba.Tiffany.R1.1g166920.1	99.774	1767	4	0	539	2305	160	1926	0	3241
TRINITY_DN1235_c0_g1	Vfaba.Tiffany.R1.1g166920.1	98.83	171	2	0	278	448	1	171	9.52e-82	305
TRINITY_DN1199_c0_g1	Vfaba.Tiffany.R1.5g005360.1	99.911	1119	1	0	407	1525	1	1119	0	2061
TRINITY_DN1199_c0_g1	Vfaba.Tiffany.R1.5g005360.1	99.871	774	1	0	1601	2374	1117	1890	0	1424
TRINITY_DN1254_c0_g1	Vfaba.Tiffany.R1.1g172480.1	99.887	887	0	1	1130	2016	75	960	0	1631
TRINITY_DN1254_c0_g1	Vfaba.Tiffany.R1.1g172480.1	100	76	0	0	957	1032	1	76	2.84e-32	141
TRINITY_DN1234_c0_g1	Vfaba.Tiffany.R1.3g061400.1	99.807	1036	2	0	496	1531	834	1869	0	1903
TRINITY_DN1234_c0_g1	Vfaba.Tiffany.R1.3g061400.1	99.716	703	2	0	1843	2545	1869	2571	0	1288
TRINITY_DN1234_c0_g1	Vfaba.Tiffany.R1.3g061400.1	99.766	428	0	1	1	427	412	839	0	784
TRINITY_DN1240_c0_g1	Vfaba.Tiffany.R1.6g054120.1	99.206	1889	14	1	422	2309	251	2139	0	3404
TRINITY_DN1240_c0_g1	Vfaba.Tiffany.R1.6g054120.1	100	251	0	0	103	353	1	251	1.48e-129	464
TRINITY_DN1292_c0_g1	Vfaba.Tiffany.R1.1g269480.1	99.719	356	1	0	2134	2489	740	1095	0	652
TRINITY_DN1292_c0_g1	Vfaba.Tiffany.R1.1g269480.1	100	323	0	0	54	376	1	323	1.4e-169	597
TRINITY_DN1292_c0_g1	Vfaba.Tiffany.R1.1g269480.1	99.611	257	1	0	1364	1620	322	578	3.17e-131	470
TRINITY_DN1292_c0_g1	Vfaba.Tiffany.R1.1g269480.1	98.87	177	1	1	1702	1878	571	746	1.57e-84	315
TRINITY_DN1346_c0_g1	Vfaba.Tiffany.R1.2g084160.1	99.754	1628	4	0	90	1717	1	1628	0	2985
TRINITY_DN1346_c0_g1	Vfaba.Tiffany.R1.2g084160.1	99.503	604	3	0	1808	2411	1626	2229	0	1099
TRINITY_DN1250_c0_g1	Vfaba.Tiffany.R1.1g029800.3	99.883	1710	0	2	356	2065	1203	2910	0	3145
TRINITY_DN1250_c0_g1	Vfaba.Tiffany.R1.1g029800.3	100	276	0	0	1	276	929	1204	1.87e-143	510
TRINITY_DN1236_c0_g1	Vfaba.Tiffany.R1.2g159360.1	99.911	1118	1	0	1087	2204	3026	4143	0	2060
TRINITY_DN1236_c0_g1	Vfaba.Tiffany.R1.2g159360.1	99.803	1013	1	1	1	1013	2016	3027	0	1858
TRINITY_DN1236_c0_g1	Vfaba.Tiffany.R1.2g159360.1	99.338	151	1	0	2287	2437	4140	4290	2.67e-72	274
TRINITY_DN1213_c0_g1	Vfaba.Tiffany.R1.4g045680.1	99.832	1192	2	0	289	1480	1	1192	0	2191
TRINITY_DN1213_c0_g1	Vfaba.Tiffany.R1.4g045680.1	99.818	550	1	0	1575	2124	1191	1740	0	1011
TRINITY_DN1286_c0_g1	Vfaba.Tiffany.R1.6g105840.1	98.962	1252	8	3	1060	2309	807	2055	0	2235
TRINITY_DN1286_c0_g1	Vfaba.Tiffany.R1.6g105840.1	99.256	806	6	0	144	949	1	806	0	1456
TRINITY_DN1079_c0_g1	Vfaba.Tiffany.R1.1g407840.1	99.808	1564	3	0	654	2217	348	1911	0	2872
TRINITY_DN1079_c0_g1	Vfaba.Tiffany.R1.1g407840.1	99.717	353	1	0	229	581	1	353	0	647
TRINITY_DN1229_c0_g1	Vfaba.Tiffany.R1.5g151920.1	99.939	1632	1	0	841	2472	724	2355	0	3009
TRINITY_DN1229_c0_g1	Vfaba.Tiffany.R1.5g151920.1	99.311	726	5	0	19	744	1	726	0	1314
TRINITY_DN986_c0_g1	Vfaba.Tiffany.R1.2g114000.2	99.44	1608	9	0	942	2549	508	2115	0	2920
TRINITY_DN986_c0_g1	Vfaba.Tiffany.R1.2g114000.2	98.465	391	6	0	428	818	120	510	0	689
TRINITY_DN986_c0_g1	Vfaba.Tiffany.R1.2g114000.2	100	119	0	0	174	292	1	119	3.52e-56	220
TRINITY_DN1273_c0_g1	Vfaba.Tiffany.R1.1g387640.1	99.883	1711	2	0	217	1927	1	1711	0	3149
TRINITY_DN1273_c0_g1	Vfaba.Tiffany.R1.1g387640.1	100	132	0	0	2005	2136	1702	1833	2.08e-63	244
TRINITY_DN1273_c0_g1	Vfaba.Tiffany.R1.1g387640.1	98.529	68	1	0	2289	2356	1829	1896	3.66e-26	121
TRINITY_DN1303_c0_g1	Vfaba.Tiffany.R1.2g082560.1	99.55	1111	5	0	480	1590	1	1111	0	2025
TRINITY_DN1303_c0_g1	Vfaba.Tiffany.R1.2g082560.1	99.291	705	5	0	1649	2353	1108	1812	0	1275
TRINITY_DN1331_c0_g1	Vfaba.Tiffany.R1.Ung040320.1	99.703	2019	5	1	187	2204	1	2019	0	3694
TRINITY_DN1331_c0_g1	Vfaba.Tiffany.R1.Ung040320.1	99.245	265	2	0	2282	2546	2019	2283	5.24e-134	479
TRINITY_DN1238_c0_g1	Vfaba.Tiffany.R1.2g171960.1	99.845	1935	3	0	157	2091	1	1935	0	3557
TRINITY_DN1238_c0_g1	Vfaba.Tiffany.R1.2g171960.1	99.398	166	0	1	2178	2343	1936	2100	4.38e-80	300
TRINITY_DN1295_c0_g1	Vfaba.Tiffany.R1.6g062040.1	99.301	143	0	1	2061	2202	40	182	2.67e-67	257
TRINITY_DN1295_c0_g1	Vfaba.Tiffany.R1.6g062040.1	100	121	0	0	2249	2369	180	300	2.71e-57	224
TRINITY_DN1308_c0_g1	Vfaba.Tiffany.R1.1g317680.1	99.717	1061	3	0	762	1822	621	1681	0	1943
TRINITY_DN1308_c0_g1	Vfaba.Tiffany.R1.1g317680.1	99.037	623	6	0	67	689	1	623	0	1118
TRINITY_DN1337_c0_g1	Vfaba.Tiffany.R1.4g094480.1	99.448	1631	7	2	146	1776	1	1629	0	2961
TRINITY_DN1337_c0_g1	Vfaba.Tiffany.R1.4g094480.1	99.658	584	2	0	1946	2529	1625	2208	0	1068
TRINITY_DN1305_c0_g1	Vfaba.Tiffany.R1.1g255520.2	99.446	1263	6	1	1123	2384	2869	4131	0	2292
TRINITY_DN1305_c0_g1	Vfaba.Tiffany.R1.1g255520.2	99.905	1052	0	1	1	1051	1818	2869	0	1936
TRINITY_DN1386_c0_g1	Vfaba.Tiffany.R1.2g092240.1	98.413	1890	17	13	332	2221	315	2191	0	3312
TRINITY_DN1386_c0_g1	Vfaba.Tiffany.R1.2g092240.1	98.471	327	3	2	1	326	47	372	6.47e-163	575
TRINITY_DN1278_c0_g1	Vfaba.Tiffany.R1.5g099000.1	100	938	0	0	16	953	1	938	0	1733
TRINITY_DN1278_c0_g1	Vfaba.Tiffany.R1.5g099000.1	99.664	298	1	0	2051	2348	933	1230	5.07e-154	545
TRINITY_DN1405_c0_g1	Vfaba.Tiffany.R1.4g094480.1	99.49	1373	6	1	99	1470	1	1373	0	2495
TRINITY_DN1405_c0_g1	Vfaba.Tiffany.R1.4g094480.1	99.658	584	2	0	1934	2517	1625	2208	0	1068
TRINITY_DN1405_c0_g1	Vfaba.Tiffany.R1.4g094480.1	99.333	150	1	0	1469	1618	1424	1573	9.46e-72	272
TRINITY_DN1405_c0_g1	Vfaba.Tiffany.R1.4g094480.1	100	57	0	0	1708	1764	1573	1629	1.02e-21	106
TRINITY_DN1406_c0_g1	Vfaba.Tiffany.R1.5g064520.1	99.484	1550	8	0	858	2407	701	2250	0	2819
TRINITY_DN1406_c0_g1	Vfaba.Tiffany.R1.5g064520.1	99.573	703	3	0	47	749	1	703	0	1282
TRINITY_DN859_c0_g1	Vfaba.Tiffany.R1.1g142000.1	99.946	1846	0	1	161	2006	1	1845	0	3402
TRINITY_DN859_c0_g1	Vfaba.Tiffany.R1.1g142000.1	100	164	0	0	2212	2375	1892	2055	3.35e-81	303
TRINITY_DN859_c0_g1	Vfaba.Tiffany.R1.1g142000.1	100	49	0	0	2070	2118	1844	1892	2.84e-17	91.6
TRINITY_DN1148_c0_g1	Vfaba.Tiffany.R1.4g136920.1	99.584	1202	2	3	1172	2373	986	2184	0	2189
TRINITY_DN1148_c0_g1	Vfaba.Tiffany.R1.4g136920.1	100	991	0	0	71	1061	1	991	0	1831
TRINITY_DN1369_c0_g1	Vfaba.Tiffany.R1.2g042680.1	99.925	1328	1	0	1122	2449	4028	5355	0	2447
TRINITY_DN1369_c0_g1	Vfaba.Tiffany.R1.2g042680.1	100	1025	0	0	1	1025	3006	4030	0	1893
TRINITY_DN1390_c0_g1	Vfaba.Tiffany.R1.4g120400.1	98.948	1046	7	4	1086	2130	779	1821	0	1868
TRINITY_DN1390_c0_g1	Vfaba.Tiffany.R1.4g120400.1	99.361	782	5	0	206	987	1	782	0	1417
TRINITY_DN1508_c0_g1	Vfaba.Tiffany.R1.1g406280.1	99.587	1453	6	0	251	1703	1	1453	0	2651
TRINITY_DN1508_c0_g1	Vfaba.Tiffany.R1.1g406280.1	100	233	0	0	1776	2008	1454	1686	1.46e-119	431
TRINITY_DN1436_c0_g1	Vfaba.Tiffany.R1.4g152200.2	99.392	1315	8	0	1071	2385	1002	2316	0	2385
TRINITY_DN1436_c0_g1	Vfaba.Tiffany.R1.4g152200.2	98.555	1107	6	2	111	1208	1	1106	0	1947
TRINITY_DN1436_c0_g1	Vfaba.Tiffany.R1.4g152200.2	95.238	105	5	0	1071	1175	1035	1139	4.55e-40	167
TRINITY_DN1436_c0_g1	Vfaba.Tiffany.R1.4g152200.2	95.192	104	5	0	1105	1208	970	1073	1.64e-39	165
TRINITY_DN1473_c0_g1	Vfaba.Tiffany.R1.2g016080.1	99.923	1303	1	0	424	1726	307	1609	0	2401
TRINITY_DN1473_c0_g1	Vfaba.Tiffany.R1.2g016080.1	100	660	0	0	1801	2460	1609	2268	0	1219
TRINITY_DN1473_c0_g1	Vfaba.Tiffany.R1.2g016080.1	99.681	313	1	0	43	355	1	313	2.29e-162	573
TRINITY_DN1470_c0_g1	Vfaba.Tiffany.R1.6g028160.1	99.198	1621	5	3	657	2276	205	1818	0	2915
TRINITY_DN1470_c0_g1	Vfaba.Tiffany.R1.6g028160.1	100	207	0	0	297	503	1	207	4.14e-105	383
TRINITY_DN1836_c0_g1	Vfaba.Tiffany.R1.2g094880.1	99.794	1459	2	1	980	2437	3498	4956	0	2676
TRINITY_DN1836_c0_g1	Vfaba.Tiffany.R1.2g094880.1	99.077	867	0	6	1	865	2640	3500	0	1550
TRINITY_DN1438_c0_g1	Vfaba.Tiffany.R1.6g086120.1	99.19	741	6	0	356	1096	121	861	0	1336
TRINITY_DN1438_c0_g1	Vfaba.Tiffany.R1.6g086120.1	100	124	0	0	159	282	1	124	5.71e-59	230
TRINITY_DN1452_c0_g1	Vfaba.Tiffany.R1.4g126160.1	99.535	430	2	0	193	622	1	430	0	784
TRINITY_DN1452_c0_g1	Vfaba.Tiffany.R1.4g126160.1	99.645	282	0	1	2010	2291	497	777	1.41e-144	514
TRINITY_DN1452_c0_g1	Vfaba.Tiffany.R1.4g126160.1	97.333	75	0	2	1864	1938	428	500	7.7e-28	126
TRINITY_DN1528_c0_g1	Vfaba.Tiffany.R1.Ung010440.1	99.635	1646	3	3	680	2325	440	2082	0	3003
TRINITY_DN1528_c0_g1	Vfaba.Tiffany.R1.Ung010440.1	99.55	444	1	1	159	602	1	443	0	808
TRINITY_DN1490_c0_g1	Vfaba.Tiffany.R1.1g009720.1	99.651	2290	6	2	1	2289	12710	14998	0	4183
TRINITY_DN1490_c0_g1	Vfaba.Tiffany.R1.1g009720.1	100	102	0	0	2364	2465	14998	15099	9.69e-47	189
TRINITY_DN1519_c0_g1	Vfaba.Tiffany.R1.1g241240.1	99.45	1817	10	0	581	2397	128	1944	0	3301
TRINITY_DN1519_c0_g1	Vfaba.Tiffany.R1.1g241240.1	100	130	0	0	380	509	1	130	2.63e-62	241
TRINITY_DN1479_c0_g1	Vfaba.Tiffany.R1.1g245360.1	99.619	788	2	1	1487	2273	830	1617	0	1437
TRINITY_DN1479_c0_g1	Vfaba.Tiffany.R1.1g245360.1	99.608	766	3	0	106	871	1	766	0	1399
TRINITY_DN1479_c0_g1	Vfaba.Tiffany.R1.1g245360.1	100	70	0	0	1340	1409	765	834	5.95e-29	130
TRINITY_DN1468_c0_g1	Vfaba.Tiffany.R1.2g107440.1	99.561	1138	4	1	1183	2319	897	2034	0	2073
TRINITY_DN1468_c0_g1	Vfaba.Tiffany.R1.2g107440.1	100	896	0	0	110	1005	1	896	0	1655
TRINITY_DN1237_c0_g1	Vfaba.Tiffany.R1.1g013680.1	100	1122	0	0	92	1213	1	1122	0	2073
TRINITY_DN1237_c0_g1	Vfaba.Tiffany.R1.1g013680.1	99.66	588	2	0	1301	1888	1123	1710	0	1075
TRINITY_DN1237_c0_g1	Vfaba.Tiffany.R1.1g013680.1	99.425	174	1	0	2075	2248	1708	1881	4.25e-85	316
TRINITY_DN1464_c0_g1	Vfaba.Tiffany.R1.6g050520.1	99.772	1753	3	1	488	2240	235	1986	0	3214
TRINITY_DN1464_c0_g1	Vfaba.Tiffany.R1.6g050520.1	99.585	241	1	0	173	413	1	241	2.41e-122	440
TRINITY_DN1604_c0_g1	Vfaba.Tiffany.R1.4g106640.1	99.833	1198	2	0	199	1396	1	1198	0	2202
TRINITY_DN1604_c0_g1	Vfaba.Tiffany.R1.4g106640.1	100	750	0	0	1444	2193	1198	1947	0	1386
TRINITY_DN1486_c0_g1	Vfaba.Tiffany.R1.6g023800.1	99.716	704	2	0	69	772	1	704	0	1290
TRINITY_DN1486_c0_g1	Vfaba.Tiffany.R1.6g023800.1	99.41	339	2	0	840	1178	697	1035	3.73e-175	616
TRINITY_DN1483_c0_g1	Vfaba.Tiffany.R1.3g154560.1	99.422	1383	8	0	109	1491	1	1383	0	2510
TRINITY_DN1483_c0_g1	Vfaba.Tiffany.R1.3g154560.1	98.354	729	9	1	1495	2220	1297	2025	0	1277
TRINITY_DN1549_c0_g1	Vfaba.Tiffany.R1.2g152960.1	100	273	0	0	371	643	154	426	8.41e-142	505
TRINITY_DN1549_c0_g1	Vfaba.Tiffany.R1.2g152960.1	96.226	159	0	1	170	328	1	153	9.35e-67	255
TRINITY_DN1523_c0_g1	Vfaba.Tiffany.R1.6g151480.1	99.62	1053	4	0	119	1171	1	1053	0	1923
TRINITY_DN1523_c0_g1	Vfaba.Tiffany.R1.6g151480.1	100	75	0	0	2076	2150	1051	1125	9.82e-32	139
TRINITY_DN1151_c0_g1	Vfaba.Tiffany.R1.3g185200.1	99.946	1866	1	0	458	2323	316	2181	0	3441
TRINITY_DN1151_c0_g1	Vfaba.Tiffany.R1.3g185200.1	100	318	0	0	59	376	1	318	8.11e-167	588
TRINITY_DN1151_c0_g1	Vfaba.Tiffany.R1.3g185200.1	86.386	404	48	5	54	452	320	721	1.12e-120	435
TRINITY_DN1151_c0_g1	Vfaba.Tiffany.R1.3g185200.1	87.826	345	37	3	1421	1764	1213	1553	4.08e-110	399
TRINITY_DN1151_c0_g1	Vfaba.Tiffany.R1.3g185200.1	87.826	345	37	3	1355	1695	1279	1622	4.08e-110	399
TRINITY_DN1151_c0_g1	Vfaba.Tiffany.R1.3g185200.1	88.087	277	30	1	1490	1766	1213	1486	7.02e-88	326
TRINITY_DN1151_c0_g1	Vfaba.Tiffany.R1.3g185200.1	88.087	277	30	1	1355	1628	1348	1624	7.02e-88	326
TRINITY_DN1151_c0_g1	Vfaba.Tiffany.R1.3g185200.1	86.207	290	35	3	498	786	32	317	7.07e-83	309
TRINITY_DN1572_c0_g1	Vfaba.Tiffany.R1.3g060120.1	99.644	842	2	1	486	1326	1	842	0	1537
TRINITY_DN1572_c0_g1	Vfaba.Tiffany.R1.3g060120.1	99.759	415	1	0	1829	2243	972	1386	0	761
TRINITY_DN1572_c0_g1	Vfaba.Tiffany.R1.3g060120.1	100	76	0	0	1407	1482	840	915	2.73e-32	141
TRINITY_DN1572_c0_g1	Vfaba.Tiffany.R1.3g060120.1	100	63	0	0	1590	1652	916	978	4.59e-25	117
TRINITY_DN1709_c0_g1	Vfaba.Tiffany.R1.1g197200.2	99.758	1239	0	3	237	1474	1	1237	0	2268
TRINITY_DN1709_c0_g1	Vfaba.Tiffany.R1.1g197200.2	100	353	0	0	1945	2297	1364	1716	0	652
TRINITY_DN1709_c0_g1	Vfaba.Tiffany.R1.1g197200.2	98.361	122	1	1	1575	1695	1234	1355	5.69e-54	213
TRINITY_DN1664_c0_g1	Vfaba.Tiffany.R1.1g328520.1	99.279	1941	14	0	210	2150	1	1941	0	3507
TRINITY_DN1664_c0_g1	Vfaba.Tiffany.R1.1g328520.1	91.968	249	20	0	949	1197	617	865	4.15e-95	350
TRINITY_DN1664_c0_g1	Vfaba.Tiffany.R1.1g328520.1	91.165	249	22	0	826	1074	740	988	8.99e-92	339
TRINITY_DN1522_c0_g1	Vfaba.Tiffany.R1.3g165400.1	98.708	774	6	4	1253	2026	275	1044	0	1371
TRINITY_DN1522_c0_g1	Vfaba.Tiffany.R1.3g165400.1	98.324	179	1	2	979	1156	106	283	5.45e-84	313
TRINITY_DN1522_c0_g1	Vfaba.Tiffany.R1.3g165400.1	99.074	108	0	1	764	871	1	107	7.4e-48	193
TRINITY_DN1609_c0_g1	Vfaba.Tiffany.R1.1g375280.1	99.537	1726	7	1	118	1843	1	1725	0	3142
TRINITY_DN1609_c0_g1	Vfaba.Tiffany.R1.1g375280.1	99.07	430	3	1	1993	2421	1725	2154	0	771
TRINITY_DN1582_c0_g1	Vfaba.Tiffany.R1.6g105880.1	99.683	1891	6	0	483	2373	477	2367	0	3459
TRINITY_DN1582_c0_g1	Vfaba.Tiffany.R1.6g105880.1	99.614	259	1	0	226	484	1	259	2.36e-132	473
TRINITY_DN1608_c0_g1	Vfaba.Tiffany.R1.3g054640.1	99.452	1824	3	5	269	2091	1	1818	0	3306
TRINITY_DN1608_c0_g1	Vfaba.Tiffany.R1.3g054640.1	96.133	181	6	1	2146	2326	1759	1938	1.97e-78	294
TRINITY_DN1352_c0_g1	Vfaba.Tiffany.R1.3g185200.1	99.24	1448	5	2	458	1905	316	1757	0	2608
TRINITY_DN1352_c0_g1	Vfaba.Tiffany.R1.3g185200.1	99.534	429	2	0	1862	2290	1753	2181	0	782
TRINITY_DN1352_c0_g1	Vfaba.Tiffany.R1.3g185200.1	100	318	0	0	59	376	1	318	8.06e-167	588
TRINITY_DN1352_c0_g1	Vfaba.Tiffany.R1.3g185200.1	86.386	404	48	5	54	452	320	721	1.11e-120	435
TRINITY_DN1352_c0_g1	Vfaba.Tiffany.R1.3g185200.1	87.826	345	37	3	1427	1770	1213	1553	4.06e-110	399
TRINITY_DN1352_c0_g1	Vfaba.Tiffany.R1.3g185200.1	87.826	345	37	3	1361	1701	1279	1622	4.06e-110	399
TRINITY_DN1352_c0_g1	Vfaba.Tiffany.R1.3g185200.1	88.087	277	30	1	1496	1772	1213	1486	6.98e-88	326
TRINITY_DN1352_c0_g1	Vfaba.Tiffany.R1.3g185200.1	88.087	277	30	1	1361	1634	1348	1624	6.98e-88	326
TRINITY_DN1352_c0_g1	Vfaba.Tiffany.R1.3g185200.1	85.668	307	37	4	486	789	15	317	4.2e-85	316
TRINITY_DN1592_c0_g1	Vfaba.Tiffany.R1.5g022000.1	99.05	842	6	2	871	1711	250	1090	0	1509
TRINITY_DN1592_c0_g1	Vfaba.Tiffany.R1.5g022000.1	99.834	601	1	0	1783	2383	1074	1674	0	1105
TRINITY_DN1592_c0_g1	Vfaba.Tiffany.R1.5g022000.1	100	252	0	0	484	735	1	252	3.93e-130	466
TRINITY_DN1900_c0_g1	Vfaba.Tiffany.R1.2g150560.1	99.711	1732	5	0	250	1981	1	1732	0	3171
TRINITY_DN1900_c0_g1	Vfaba.Tiffany.R1.2g150560.1	99.687	319	1	0	2073	2391	1725	2043	1.04e-165	584
TRINITY_DN1622_c0_g1	Vfaba.Tiffany.R1.3g172640.1	99.779	1810	4	0	553	2362	441	2250	0	3321
TRINITY_DN1622_c0_g1	Vfaba.Tiffany.R1.3g172640.1	100	447	0	0	149	595	1	447	0	826
TRINITY_DN1620_c0_g1	Vfaba.Tiffany.R1.3g035440.1	98.883	1343	2	2	1096	2437	1103	2433	0	2385
TRINITY_DN1620_c0_g1	Vfaba.Tiffany.R1.3g035440.1	99.01	909	9	0	15	923	1	909	0	1629
TRINITY_DN1620_c0_g1	Vfaba.Tiffany.R1.3g035440.1	100	97	0	0	921	1017	1006	1102	5.72e-44	180
TRINITY_DN1656_c0_g1	Vfaba.Tiffany.R1.6g112880.1	99.638	1658	5	1	364	2020	3	1660	0	3027
TRINITY_DN1656_c0_g1	Vfaba.Tiffany.R1.6g112880.1	97.619	84	2	0	2160	2243	1660	1743	2.09e-33	145
TRINITY_DN1660_c0_g1	Vfaba.Tiffany.R1.1g290360.1	100	209	0	0	688	896	158	366	3.14e-106	387
TRINITY_DN1660_c0_g1	Vfaba.Tiffany.R1.1g290360.1	100	49	0	0	237	285	110	158	2.75e-17	91.6
TRINITY_DN1634_c0_g1	Vfaba.Tiffany.R1.6g050120.1	99.696	1317	4	0	1035	2351	661	1977	0	2410
TRINITY_DN1634_c0_g1	Vfaba.Tiffany.R1.6g050120.1	99.838	617	1	0	198	814	1	617	0	1134
TRINITY_DN1634_c0_g1	Vfaba.Tiffany.R1.6g050120.1	97.959	49	1	0	902	950	617	665	1.28e-15	86.1
TRINITY_DN1645_c0_g1	Vfaba.Tiffany.R1.4g103320.1	98.071	1037	17	2	886	1919	620	1656	0	1801
TRINITY_DN1645_c0_g1	Vfaba.Tiffany.R1.4g103320.1	98.184	716	10	1	63	775	1	716	0	1247
TRINITY_DN1644_c0_g1	Vfaba.Tiffany.R1.1g151440.2	96.007	1102	19	11	207	1293	1	1092	0	1768
TRINITY_DN1644_c0_g1	Vfaba.Tiffany.R1.1g151440.2	100	579	0	0	1683	2261	1171	1749	0	1070
TRINITY_DN1644_c0_g1	Vfaba.Tiffany.R1.1g151440.2	89.548	354	37	0	1163	1516	822	1175	3.93e-125	449
TRINITY_DN1644_c0_g1	Vfaba.Tiffany.R1.1g151440.2	98.276	58	1	0	1501	1558	1118	1175	1.27e-20	102
TRINITY_DN1644_c0_g1	Vfaba.Tiffany.R1.1g151440.2	98.276	58	1	0	1543	1600	1118	1175	1.27e-20	102
TRINITY_DN1591_c0_g1	Vfaba.Tiffany.R1.3g124720.1	100	438	0	0	61	498	1	438	0	809
TRINITY_DN1591_c0_g1	Vfaba.Tiffany.R1.3g124720.1	99.767	429	1	0	1969	2397	805	1233	0	787
TRINITY_DN1591_c0_g1	Vfaba.Tiffany.R1.3g124720.1	100	254	0	0	1075	1328	438	691	3.01e-131	470
TRINITY_DN1591_c0_g1	Vfaba.Tiffany.R1.3g124720.1	100	80	0	0	1558	1637	733	812	1.6e-34	148
TRINITY_DN1591_c0_g1	Vfaba.Tiffany.R1.3g124720.1	96	50	2	0	1400	1449	685	734	1.65e-14	82.4
TRINITY_DN1786_c0_g1	Vfaba.Tiffany.R1.3g116680.2	99.726	1825	4	1	71	1894	1	1825	0	3341
TRINITY_DN1786_c0_g1	Vfaba.Tiffany.R1.3g116680.2	99.441	179	1	0	1988	2166	1826	2004	6.89e-88	326
TRINITY_DN1466_c0_g1	Vfaba.Tiffany.R1.6g095680.1	99.393	989	6	0	405	1393	1	989	0	1794
TRINITY_DN1466_c0_g1	Vfaba.Tiffany.R1.6g095680.1	99.858	703	1	0	1484	2186	987	1689	0	1293
TRINITY_DN1715_c0_g1	Vfaba.Tiffany.R1.4g146440.1	98.958	2016	1	18	381	2390	171	2172	0	3589
TRINITY_DN1715_c0_g1	Vfaba.Tiffany.R1.4g146440.1	98.864	176	0	2	139	313	1	175	5.35e-84	313
TRINITY_DN1841_c0_g1	Vfaba.Tiffany.R1.2g167480.1	99.58	715	3	0	1	715	106	820	0	1304
TRINITY_DN1841_c0_g1	Vfaba.Tiffany.R1.2g167480.1	99.798	495	1	0	1841	2335	1318	1812	0	909
TRINITY_DN1841_c0_g1	Vfaba.Tiffany.R1.2g167480.1	99.412	170	1	0	1425	1594	911	1080	6.91e-83	309
TRINITY_DN1841_c0_g1	Vfaba.Tiffany.R1.2g167480.1	100	122	0	0	1595	1716	1198	1319	7.16e-58	226
TRINITY_DN1841_c0_g1	Vfaba.Tiffany.R1.2g167480.1	99.01	101	0	1	1110	1210	813	912	5.65e-44	180
TRINITY_DN1569_c0_g1	Vfaba.Tiffany.R1.4g013520.1	99.582	1676	7	0	136	1811	1	1676	0	3057
TRINITY_DN1569_c0_g1	Vfaba.Tiffany.R1.4g013520.1	99.346	459	1	2	1878	2334	1663	2121	0	830
TRINITY_DN1779_c0_g1	Vfaba.Tiffany.R1.4g023120.1	99.866	748	1	0	1306	2053	744	1491	0	1376
TRINITY_DN1779_c0_g1	Vfaba.Tiffany.R1.4g023120.1	99.866	747	1	0	496	1242	1	747	0	1375
TRINITY_DN1754_c0_g1	Vfaba.Tiffany.R1.1g179200.1	99.775	1333	3	0	833	2165	321	1653	0	2446
TRINITY_DN1754_c0_g1	Vfaba.Tiffany.R1.1g179200.1	99.688	321	1	0	423	743	1	321	7.9e-167	588
TRINITY_DN1743_c0_g1	Vfaba.Tiffany.R1.3g103880.2	99.666	1498	5	0	253	1750	1	1498	0	2739
TRINITY_DN1743_c0_g1	Vfaba.Tiffany.R1.3g103880.2	98.507	201	3	0	1876	2076	1498	1698	8.72e-97	355
TRINITY_DN1768_c0_g1	Vfaba.Tiffany.R1.6g028080.1	99.265	1360	10	0	570	1929	467	1826	0	2457
TRINITY_DN1768_c0_g1	Vfaba.Tiffany.R1.6g028080.1	98.737	475	6	0	134	608	1	475	0	845
TRINITY_DN1768_c0_g1	Vfaba.Tiffany.R1.6g028080.1	100	119	0	0	2235	2353	1859	1977	3.32e-56	220
TRINITY_DN1768_c0_g1	Vfaba.Tiffany.R1.6g028080.1	95	40	2	0	2055	2094	1821	1860	5.91e-09	63.9
TRINITY_DN1501_c0_g1	Vfaba.Tiffany.R1.4g012440.1	100	1366	0	0	975	2340	768	2133	0	2523
TRINITY_DN1501_c0_g1	Vfaba.Tiffany.R1.4g012440.1	100	495	0	0	19	513	1	495	0	915
TRINITY_DN1501_c0_g1	Vfaba.Tiffany.R1.4g012440.1	98.958	288	2	1	615	902	493	779	1.36e-144	514
TRINITY_DN1501_c0_g1	Vfaba.Tiffany.R1.4g012440.1	98.165	109	2	0	128	236	59	167	2.6e-47	191
TRINITY_DN1501_c0_g1	Vfaba.Tiffany.R1.4g012440.1	98.165	109	2	0	77	185	110	218	2.6e-47	191
TRINITY_DN1501_c0_g1	Vfaba.Tiffany.R1.4g012440.1	96.552	58	2	0	179	236	59	116	5.83e-19	97.1
TRINITY_DN1501_c0_g1	Vfaba.Tiffany.R1.4g012440.1	96.552	58	2	0	77	134	161	218	5.83e-19	97.1
TRINITY_DN1749_c0_g1	Vfaba.Tiffany.R1.3g143720.1	99.515	1442	6	1	599	2040	265	1705	0	2623
TRINITY_DN1749_c0_g1	Vfaba.Tiffany.R1.3g143720.1	100	270	0	0	278	547	1	270	3.8e-140	499
TRINITY_DN1749_c0_g1	Vfaba.Tiffany.R1.3g143720.1	99.18	122	1	0	2131	2252	1697	1818	3.31e-56	220
TRINITY_DN1787_c0_g1	Vfaba.Tiffany.R1.1g376320.1	99.363	1099	6	1	929	2026	585	1683	0	1989
TRINITY_DN1787_c0_g1	Vfaba.Tiffany.R1.1g376320.1	99.66	588	1	1	122	708	1	588	0	1074
TRINITY_DN1579_c0_g1	Vfaba.Tiffany.R1.3g092160.1	99.768	862	2	0	156	1017	1	862	0	1581
TRINITY_DN1579_c0_g1	Vfaba.Tiffany.R1.3g092160.1	99.878	823	1	0	1268	2090	906	1728	0	1515
TRINITY_DN1579_c0_g1	Vfaba.Tiffany.R1.3g092160.1	100	46	0	0	1131	1176	862	907	1.26e-15	86.1
TRINITY_DN1849_c0_g1	Vfaba.Tiffany.R1.3g010600.1	92.15	1223	92	2	917	2136	1185	2406	0	1724
TRINITY_DN1849_c0_g1	Vfaba.Tiffany.R1.3g010600.1	89.097	853	64	12	1	828	288	1136	0	1033
TRINITY_DN1670_c0_g1	Vfaba.Tiffany.R1.3g172960.1	100	948	0	0	1145	2092	856	1803	0	1751
TRINITY_DN1670_c0_g1	Vfaba.Tiffany.R1.3g172960.1	99.745	785	2	0	362	1146	1	785	0	1439
TRINITY_DN1809_c0_g1	Vfaba.Tiffany.R1.6g017920.1	99.185	1350	6	5	916	2264	932	2277	0	2427
TRINITY_DN1809_c0_g1	Vfaba.Tiffany.R1.6g017920.1	98.597	499	2	5	341	839	440	933	0	878
TRINITY_DN1809_c0_g1	Vfaba.Tiffany.R1.6g017920.1	95.703	256	0	3	93	347	1	246	1.1e-110	401
TRINITY_DN1806_c0_g1	Vfaba.Tiffany.R1.6g136480.1	99.486	1750	9	0	128	1877	1	1750	0	3182
TRINITY_DN1806_c0_g1	Vfaba.Tiffany.R1.6g136480.1	96.97	33	1	0	1967	1999	1750	1782	9.86e-07	56.5
TRINITY_DN1769_c0_g1	Vfaba.Tiffany.R1.5g053440.1	99.268	1093	5	3	3	1095	12	1101	0	1971
TRINITY_DN1769_c0_g1	Vfaba.Tiffany.R1.5g053440.1	100	124	0	0	1189	1312	1098	1221	5.49e-59	230
TRINITY_DN1773_c0_g1	Vfaba.Tiffany.R1.1g124280.1	100	1029	0	0	242	1270	1	1029	0	1901
TRINITY_DN1773_c0_g1	Vfaba.Tiffany.R1.1g124280.1	98.571	70	1	0	1416	1485	1026	1095	2.66e-27	124
TRINITY_DN1833_c0_g1	Vfaba.Tiffany.R1.3g136400.1	99.206	1008	5	1	403	1410	1	1005	0	1814
TRINITY_DN1833_c0_g1	Vfaba.Tiffany.R1.3g136400.1	98.39	497	2	1	1502	1992	1004	1500	0	869
TRINITY_DN1833_c0_g1	Vfaba.Tiffany.R1.3g136400.1	99.471	189	1	0	2063	2251	1501	1689	1.87e-93	344
TRINITY_DN1825_c0_g1	Vfaba.Tiffany.R1.6g087960.1	99.735	1132	3	0	37	1168	1	1132	0	2074
TRINITY_DN1825_c0_g1	Vfaba.Tiffany.R1.6g087960.1	99.503	604	3	0	1521	2124	1131	1734	0	1099
TRINITY_DN1864_c0_g1	Vfaba.Tiffany.R1.6g066640.1	99.756	1642	4	0	538	2179	495	2136	0	3011
TRINITY_DN1864_c0_g1	Vfaba.Tiffany.R1.6g066640.1	99.554	224	1	0	227	450	276	499	6.54e-113	409
TRINITY_DN1864_c0_g1	Vfaba.Tiffany.R1.6g066640.1	100	136	0	0	7	142	143	278	1.17e-65	252
TRINITY_DN1846_c0_g1	Vfaba.Tiffany.R1.1g225760.1	99.866	1490	1	1	760	2249	300	1788	0	2739
TRINITY_DN1846_c0_g1	Vfaba.Tiffany.R1.1g225760.1	99.612	258	1	0	380	637	46	303	8.22e-132	472
TRINITY_DN1846_c0_g1	Vfaba.Tiffany.R1.1g225760.1	100	48	0	0	227	274	1	48	9.68e-17	89.8
TRINITY_DN1854_c0_g1	Vfaba.Tiffany.R1.5g069880.2	99.643	1121	4	0	65	1185	1	1121	0	2049
TRINITY_DN1854_c0_g1	Vfaba.Tiffany.R1.5g069880.2	98.728	1022	2	3	1289	2310	1120	2130	0	1805
TRINITY_DN1850_c0_g1	Vfaba.Tiffany.R1.2g007320.1	99.613	775	2	1	31	804	1	775	0	1413
TRINITY_DN1850_c0_g1	Vfaba.Tiffany.R1.2g007320.1	100	239	0	0	2048	2286	1282	1520	6.43e-123	442
TRINITY_DN1850_c0_g1	Vfaba.Tiffany.R1.2g007320.1	99.083	218	2	0	1744	1961	1070	1287	6.57e-108	392
TRINITY_DN1850_c0_g1	Vfaba.Tiffany.R1.2g007320.1	100	177	0	0	1472	1648	896	1072	1.88e-88	327
TRINITY_DN1850_c0_g1	Vfaba.Tiffany.R1.2g007320.1	99.18	122	1	0	933	1054	774	895	3.28e-56	220
TRINITY_DN1821_c0_g1	Vfaba.Tiffany.R1.3g122440.1	99.85	1330	1	1	823	2152	487	1815	0	2444
TRINITY_DN1821_c0_g1	Vfaba.Tiffany.R1.3g122440.1	99.795	487	1	0	256	742	1	487	0	894
TRINITY_DN1876_c0_g1	Vfaba.Tiffany.R1.2g072800.1	99.423	2253	13	0	73	2325	1	2253	0	4089
TRINITY_DN1876_c0_g1	Vfaba.Tiffany.R1.2g072800.1	100	32	0	0	2326	2357	1968	1999	7.56e-08	60.2
TRINITY_DN1844_c0_g1	Vfaba.Tiffany.R1.4g178200.1	99.877	1630	2	0	82	1711	1	1630	0	3000
TRINITY_DN1844_c0_g1	Vfaba.Tiffany.R1.4g178200.1	99.793	484	1	0	1806	2289	1629	2112	0	889
TRINITY_DN1890_c0_g1	Vfaba.Tiffany.R1.5g138000.1	99.691	324	1	0	1949	2272	259	582	1.67e-168	593
TRINITY_DN1890_c0_g1	Vfaba.Tiffany.R1.5g138000.1	100	136	0	0	944	1079	128	263	1.16e-65	252
TRINITY_DN1890_c0_g1	Vfaba.Tiffany.R1.5g138000.1	100	129	0	0	93	221	1	129	9.03e-62	239
TRINITY_DN1953_c0_g1	Vfaba.Tiffany.R1.1g221920.1	98.94	566	3	3	1755	2318	486	1050	0	1009
TRINITY_DN1953_c0_g1	Vfaba.Tiffany.R1.1g221920.1	99.605	253	1	0	47	299	1	253	4.92e-129	462
TRINITY_DN1953_c0_g1	Vfaba.Tiffany.R1.1g221920.1	100	172	0	0	422	593	248	419	1.13e-85	318
TRINITY_DN1953_c0_g1	Vfaba.Tiffany.R1.1g221920.1	100	80	0	0	1183	1262	418	497	1.56e-34	148
TRINITY_DN1792_c0_g1	Vfaba.Tiffany.R1.1g145960.1	99.711	1382	4	0	484	1865	1	1382	0	2531
TRINITY_DN1792_c0_g1	Vfaba.Tiffany.R1.1g145960.1	99.138	116	1	0	1973	2088	1445	1560	7.07e-53	209
TRINITY_DN1792_c0_g1	Vfaba.Tiffany.R1.1g145960.1	100	38	0	0	1867	1904	1412	1449	3.48e-11	71.3
TRINITY_DN1738_c0_g1	Vfaba.Tiffany.R1.1g026880.2	98.726	628	8	0	618	1245	371	998	0	1116
TRINITY_DN1738_c0_g1	Vfaba.Tiffany.R1.1g026880.2	99.462	372	2	0	176	547	1	372	0	676
TRINITY_DN1738_c0_g1	Vfaba.Tiffany.R1.1g026880.2	98.261	115	2	0	1328	1442	994	1108	1.18e-50	202
TRINITY_DN1738_c0_g1	Vfaba.Tiffany.R1.1g026880.2	100	78	0	0	1526	1603	1123	1200	2.02e-33	145
TRINITY_DN1935_c0_g1	Vfaba.Tiffany.R1.1g081280.1	99.551	668	2	1	678	1345	716	1382	0	1216
TRINITY_DN1935_c0_g1	Vfaba.Tiffany.R1.1g081280.1	98.658	596	7	1	98	693	1	595	0	1055
TRINITY_DN1935_c0_g1	Vfaba.Tiffany.R1.1g081280.1	96.042	480	15	4	1864	2341	1563	2040	0	778
TRINITY_DN1935_c0_g1	Vfaba.Tiffany.R1.1g081280.1	99.272	412	3	0	1579	1990	1380	1791	0	745
TRINITY_DN1935_c0_g1	Vfaba.Tiffany.R1.1g081280.1	86.822	129	13	4	1966	2092	1563	1689	2.61e-32	141
TRINITY_DN1924_c0_g1	Vfaba.Tiffany.R1.5g053680.1	99.895	956	1	0	54	1009	1	956	0	1760
TRINITY_DN1924_c0_g1	Vfaba.Tiffany.R1.5g053680.1	99.146	820	7	0	1305	2124	951	1770	0	1476
TRINITY_DN1928_c0_g1	Vfaba.Tiffany.R1.1g344360.1	99.512	1024	1	4	136	1158	1	1021	0	1860
TRINITY_DN1928_c0_g1	Vfaba.Tiffany.R1.1g344360.1	99.517	207	1	0	1993	2199	1015	1221	1.82e-103	377
TRINITY_DN1950_c0_g1	Vfaba.Tiffany.R1.1g324560.1	99.485	1943	9	1	194	2136	1	1942	0	3531
TRINITY_DN1950_c0_g1	Vfaba.Tiffany.R1.1g324560.1	98.98	98	1	0	2254	2351	1940	2037	7.14e-43	176
TRINITY_DN1964_c0_g1	Vfaba.Tiffany.R1.3g118920.1	100	490	0	0	1734	2223	271	760	0	905
TRINITY_DN1964_c0_g1	Vfaba.Tiffany.R1.3g118920.1	97.633	169	3	1	1176	1344	1	168	8.78e-77	289
TRINITY_DN1964_c0_g1	Vfaba.Tiffany.R1.3g118920.1	100	115	0	0	1509	1623	157	271	5.43e-54	213
TRINITY_DN1899_c0_g1	Vfaba.Tiffany.R1.2g216160.1	98.379	802	1	1	90	879	1	802	0	1399
TRINITY_DN1899_c0_g1	Vfaba.Tiffany.R1.2g216160.1	99.857	698	1	0	981	1678	802	1499	0	1284
TRINITY_DN1899_c0_g1	Vfaba.Tiffany.R1.2g216160.1	99.038	208	2	0	1757	1964	1500	1707	2.35e-102	374
TRINITY_DN1963_c0_g1	Vfaba.Tiffany.R1.1g277160.1	99.547	1544	7	0	728	2271	485	2028	0	2813
TRINITY_DN1963_c0_g1	Vfaba.Tiffany.R1.1g277160.1	99.795	487	1	0	166	652	1	487	0	894
TRINITY_DN1989_c0_g1	Vfaba.Tiffany.R1.2g066800.1	99.345	458	0	3	958	1414	1	456	0	826
TRINITY_DN1989_c0_g1	Vfaba.Tiffany.R1.2g066800.1	98.503	334	1	4	1599	1930	454	785	2.77e-166	586
TRINITY_DN1989_c0_g1	Vfaba.Tiffany.R1.2g066800.1	99.061	213	2	0	2021	2233	784	996	3.91e-105	383
TRINITY_DN2002_c0_g1	Vfaba.Tiffany.R1.5g069080.1	99.881	839	0	1	1429	2267	708	1545	0	1543
TRINITY_DN2002_c0_g1	Vfaba.Tiffany.R1.5g069080.1	100	708	0	0	551	1258	1	708	0	1308
TRINITY_DN2235_c0_g1	Vfaba.Tiffany.R1.6g145600.1	99.211	1520	9	3	153	1669	41	1560	0	2737
TRINITY_DN2235_c0_g1	Vfaba.Tiffany.R1.6g145600.1	99.111	225	0	2	1796	2018	1561	1785	2.99e-111	403
TRINITY_DN2235_c0_g1	Vfaba.Tiffany.R1.6g145600.1	100	34	0	0	1	34	8	41	5.76e-09	63.9
TRINITY_DN2040_c0_g1	Vfaba.Tiffany.R1.3g134480.1	99.919	1236	1	0	290	1525	1	1236	0	2278
TRINITY_DN2040_c0_g1	Vfaba.Tiffany.R1.3g134480.1	100	436	0	0	1618	2053	1236	1671	0	806
TRINITY_DN2040_c0_g1	Vfaba.Tiffany.R1.3g134480.1	100	42	0	0	2090	2131	1630	1671	2.06e-13	78.7
TRINITY_DN2035_c0_g1	Vfaba.Tiffany.R1.1g296880.1	99.333	2099	13	1	209	2307	126	2223	0	3797
TRINITY_DN2035_c0_g1	Vfaba.Tiffany.R1.1g296880.1	100	73	0	0	88	160	61	133	1.2e-30	135
TRINITY_DN1993_c0_g1	Vfaba.Tiffany.R1.1g081280.1	99.387	1793	9	2	114	1906	1	1791	0	3249
TRINITY_DN1993_c0_g1	Vfaba.Tiffany.R1.1g081280.1	96.042	480	15	4	1780	2257	1563	2040	0	778
TRINITY_DN1993_c0_g1	Vfaba.Tiffany.R1.1g081280.1	86.822	129	13	4	1882	2008	1563	1689	2.57e-32	141
TRINITY_DN2079_c0_g1	Vfaba.Tiffany.R1.2g020480.2	100	1729	0	0	59	1787	1	1729	0	3193
TRINITY_DN2079_c0_g1	Vfaba.Tiffany.R1.2g020480.2	100	76	0	0	1874	1949	1728	1803	2.57e-32	141
TRINITY_DN2106_c0_g1	Vfaba.Tiffany.R1.6g084160.1	99.277	1244	8	1	245	1488	1	1243	0	2246
TRINITY_DN2106_c0_g1	Vfaba.Tiffany.R1.6g084160.1	99.643	280	1	0	1487	1766	1308	1587	4.73e-144	512
TRINITY_DN2180_c0_g1	Vfaba.Tiffany.R1.Ung024040.1	99.577	709	3	0	1521	2229	564	1272	0	1293
TRINITY_DN2180_c0_g1	Vfaba.Tiffany.R1.Ung024040.1	97.8	409	5	4	810	1217	32	437	0	702
TRINITY_DN2180_c0_g1	Vfaba.Tiffany.R1.Ung024040.1	99.225	129	0	1	1314	1441	438	566	1.48e-59	231
TRINITY_DN2180_c0_g1	Vfaba.Tiffany.R1.Ung024040.1	100	32	0	0	305	336	1	32	7.38e-08	60.2
TRINITY_DN2119_c0_g1	Vfaba.Tiffany.R1.6g093320.2	99.732	1495	4	0	42	1536	1	1495	0	2739
TRINITY_DN2119_c0_g1	Vfaba.Tiffany.R1.6g093320.2	99.537	648	3	0	1623	2270	1495	2142	0	1181
TRINITY_DN2186_c0_g1	Vfaba.Tiffany.R1.1g269200.1	99.24	263	2	0	164	426	453	715	6.17e-133	475
TRINITY_DN2186_c0_g1	Vfaba.Tiffany.R1.1g269200.1	100	164	0	0	1658	1821	782	945	3.08e-81	303
TRINITY_DN2186_c0_g1	Vfaba.Tiffany.R1.1g269200.1	96.522	115	2	2	1911	2024	934	1047	9.01e-47	189
TRINITY_DN2186_c0_g1	Vfaba.Tiffany.R1.1g269200.1	98.649	74	1	0	1489	1562	713	786	1.54e-29	132
TRINITY_DN2186_c0_g1	Vfaba.Tiffany.R1.1g269200.1	100	43	0	0	1	43	410	452	5.66e-14	80.5
TRINITY_DN2058_c0_g1	Vfaba.Tiffany.R1.3g182400.1	98.091	1781	18	15	426	2206	105	1869	0	3086
TRINITY_DN2058_c0_g1	Vfaba.Tiffany.R1.3g182400.1	97.222	108	0	3	235	342	1	105	5.42e-44	180
TRINITY_DN2195_c0_g1	Vfaba.Tiffany.R1.3g189920.1	99.109	2021	12	6	11	2030	1	2016	0	3627
TRINITY_DN2195_c0_g1	Vfaba.Tiffany.R1.3g189920.1	100	115	0	0	2108	2222	2016	2130	5.34e-54	213
TRINITY_DN2195_c0_g1	Vfaba.Tiffany.R1.3g189920.1	98.485	66	1	0	2291	2356	2131	2196	4.3e-25	117
TRINITY_DN2197_c0_g1	Vfaba.Tiffany.R1.6g006000.1	99.818	1647	3	0	598	2244	88	1734	0	3025
TRINITY_DN2197_c0_g1	Vfaba.Tiffany.R1.6g006000.1	100	89	0	0	68	156	1	89	1.52e-39	165
TRINITY_DN2183_c0_g1	Vfaba.Tiffany.R1.1g107680.1	99.202	1504	10	2	754	2257	377	1878	0	2710
TRINITY_DN2183_c0_g1	Vfaba.Tiffany.R1.1g107680.1	99.213	381	0	3	261	641	1	378	0	684
TRINITY_DN2170_c0_g1	Vfaba.Tiffany.R1.3g007080.1	99.738	762	1	1	1460	2221	560	1320	0	1395
TRINITY_DN2170_c0_g1	Vfaba.Tiffany.R1.3g007080.1	99.065	214	2	0	1079	1292	348	561	1.07e-105	385
TRINITY_DN2170_c0_g1	Vfaba.Tiffany.R1.3g007080.1	98.387	186	2	1	118	302	20	205	6.56e-88	326
TRINITY_DN2170_c0_g1	Vfaba.Tiffany.R1.3g007080.1	96.815	157	3	2	814	968	205	361	1.88e-68	261
TRINITY_DN1976_c0_g1	Vfaba.Tiffany.R1.6g072960.1	99.607	1527	6	0	165	1691	1	1527	0	2787
TRINITY_DN1976_c0_g1	Vfaba.Tiffany.R1.6g072960.1	99.578	474	1	1	1767	2240	1523	1995	0	863
TRINITY_DN2191_c0_g1	Vfaba.Tiffany.R1.3g073640.1	100	1576	0	0	97	1672	1	1576	0	2911
TRINITY_DN2191_c0_g1	Vfaba.Tiffany.R1.3g073640.1	100	137	0	0	1733	1869	1576	1712	3.13e-66	254
TRINITY_DN2191_c0_g1	Vfaba.Tiffany.R1.3g073640.1	100	99	0	0	2025	2123	1711	1809	4.16e-45	183
TRINITY_DN2222_c0_g1	Vfaba.Tiffany.R1.2g114280.1	94.564	1674	82	3	147	1814	1	1671	0	2579
TRINITY_DN2222_c0_g1	Vfaba.Tiffany.R1.2g114280.1	90.725	345	31	1	1662	2006	1658	2001	6.16e-128	459
TRINITY_DN2205_c0_g1	Vfaba.Tiffany.R1.6g116920.1	99.6	1250	3	2	851	2100	580	1827	0	2279
TRINITY_DN2205_c0_g1	Vfaba.Tiffany.R1.6g116920.1	99.656	582	2	0	178	759	1	582	0	1064
TRINITY_DN2260_c0_g1	Vfaba.Tiffany.R1.2g146240.1	99.853	2043	0	3	14	2056	1	2040	0	3753
TRINITY_DN2260_c0_g1	Vfaba.Tiffany.R1.2g146240.1	93.75	80	5	0	1271	1350	1338	1417	3.3e-26	121
TRINITY_DN2260_c0_g1	Vfaba.Tiffany.R1.2g146240.1	92.593	81	5	1	1352	1432	1257	1336	1.53e-24	115
TRINITY_DN2182_c0_g1	Vfaba.Tiffany.R1.1g065640.1	99.273	1789	13	0	426	2214	207	1995	0	3232
TRINITY_DN2182_c0_g1	Vfaba.Tiffany.R1.1g065640.1	98.068	207	4	0	91	297	1	207	1.78e-98	361
TRINITY_DN2265_c0_g1	Vfaba.Tiffany.R1.3g130720.1	99.732	1118	3	0	1025	2142	827	1944	0	2049
TRINITY_DN2265_c0_g1	Vfaba.Tiffany.R1.3g130720.1	99.879	827	1	0	100	926	1	827	0	1522
TRINITY_DN2255_c0_g1	Vfaba.Tiffany.R1.Ung025760.1	99.598	995	3	1	646	1639	562	1556	0	1814
TRINITY_DN2255_c0_g1	Vfaba.Tiffany.R1.Ung025760.1	99.8	499	1	0	82	580	64	562	0	917
TRINITY_DN2232_c0_g1	Vfaba.Tiffany.R1.4g105600.1	99.65	858	3	0	872	1729	589	1446	0	1568
TRINITY_DN2232_c0_g1	Vfaba.Tiffany.R1.4g105600.1	99.66	589	2	0	215	803	1	589	0	1077
TRINITY_DN2273_c0_g1	Vfaba.Tiffany.R1.4g020720.1	99.678	1862	6	0	395	2256	236	2097	0	3406
TRINITY_DN2273_c0_g1	Vfaba.Tiffany.R1.4g020720.1	100	305	0	0	193	497	1	305	1.26e-159	564
TRINITY_DN2273_c0_g1	Vfaba.Tiffany.R1.4g020720.1	100	70	0	0	395	464	269	338	5.45e-29	130
TRINITY_DN2273_c0_g1	Vfaba.Tiffany.R1.4g020720.1	100	37	0	0	395	431	302	338	1.21e-10	69.4
TRINITY_DN2280_c0_g1	Vfaba.Tiffany.R1.1g338640.1	99.424	1215	7	0	674	1888	874	2088	0	2206
TRINITY_DN2280_c0_g1	Vfaba.Tiffany.R1.1g338640.1	99.313	582	4	0	1	582	291	872	0	1053
TRINITY_DN2313_c0_g1	Vfaba.Tiffany.R1.4g006560.1	99.818	550	1	0	473	1022	1	550	0	1011
TRINITY_DN2313_c0_g1	Vfaba.Tiffany.R1.4g006560.1	99.171	362	2	1	1099	1460	552	912	0	651
TRINITY_DN2298_c0_g1	Vfaba.Tiffany.R1.1g090640.1	99.588	1700	6	1	78	1776	1	1700	0	3099
TRINITY_DN2298_c0_g1	Vfaba.Tiffany.R1.1g090640.1	99.215	382	3	0	1775	2156	1803	2184	0	689
TRINITY_DN2166_c0_g1	Vfaba.Tiffany.R1.4g026400.1	99.67	2123	5	2	87	2209	1	2121	0	3880
TRINITY_DN2166_c0_g1	Vfaba.Tiffany.R1.4g026400.1	96.341	82	2	1	851	932	701	781	4.2e-30	134
TRINITY_DN2166_c0_g1	Vfaba.Tiffany.R1.4g026400.1	96.341	82	2	1	788	868	764	845	4.2e-30	134
TRINITY_DN2326_c0_g1	Vfaba.Tiffany.R1.5g064320.2	99.229	908	7	0	754	1661	178	1085	0	1639
TRINITY_DN2326_c0_g1	Vfaba.Tiffany.R1.5g064320.2	100	178	0	0	502	679	1	178	4.99e-89	329
TRINITY_DN2326_c0_g1	Vfaba.Tiffany.R1.5g064320.2	100	138	0	0	2035	2172	1081	1218	8.59e-67	255
TRINITY_DN2157_c0_g1	Vfaba.Tiffany.R1.3g076800.1	99.842	1896	2	1	63	1957	1	1896	0	3483
TRINITY_DN2157_c0_g1	Vfaba.Tiffany.R1.3g076800.1	92.486	173	13	0	1631	1803	1498	1670	1.44e-64	248
TRINITY_DN2157_c0_g1	Vfaba.Tiffany.R1.3g076800.1	91.908	173	14	0	1559	1731	1570	1742	6.68e-63	243
TRINITY_DN2157_c0_g1	Vfaba.Tiffany.R1.3g076800.1	89.781	137	14	0	1667	1803	1498	1634	6.88e-43	176
TRINITY_DN2157_c0_g1	Vfaba.Tiffany.R1.3g076800.1	89.051	137	15	0	1559	1695	1606	1742	3.2e-41	171
TRINITY_DN1985_c0_g1	Vfaba.Tiffany.R1.6g153800.1	97.999	1599	2	30	386	1983	213	1782	0	2748
TRINITY_DN1985_c0_g1	Vfaba.Tiffany.R1.6g153800.1	97.685	216	1	4	92	307	1	212	1.06e-100	368
TRINITY_DN2366_c0_g1	Vfaba.Tiffany.R1.1g124280.2	100	1026	0	0	242	1267	1	1026	0	1895
TRINITY_DN2366_c0_g1	Vfaba.Tiffany.R1.1g124280.2	98.571	70	1	0	1413	1482	1023	1092	2.52e-27	124
TRINITY_DN2379_c0_g1	Vfaba.Tiffany.R1.1g071720.1	99.62	1315	5	0	164	1478	1	1315	0	2401
TRINITY_DN2379_c0_g1	Vfaba.Tiffany.R1.1g071720.1	98.99	297	3	0	1586	1882	1318	1614	3.53e-150	532
TRINITY_DN2207_c0_g1	Vfaba.Tiffany.R1.3g069640.1	99.918	1225	1	0	268	1492	1	1225	0	2257
TRINITY_DN2207_c0_g1	Vfaba.Tiffany.R1.3g069640.1	100	452	0	0	1562	2013	1226	1677	0	835
TRINITY_DN2383_c0_g1	Vfaba.Tiffany.R1.2g008200.1	99.22	1923	15	0	89	2011	1	1923	0	3469
TRINITY_DN2383_c0_g1	Vfaba.Tiffany.R1.2g008200.1	87.654	81	10	0	556	636	393	473	1.97e-18	95.3
TRINITY_DN2383_c0_g1	Vfaba.Tiffany.R1.2g008200.1	80.741	135	14	3	1452	1580	1424	1552	1.97e-18	95.3
TRINITY_DN2545_c0_g1	Vfaba.Tiffany.R1.6g116120.2	99.173	1209	9	1	933	2141	680	1887	0	2176
TRINITY_DN2545_c0_g1	Vfaba.Tiffany.R1.6g116120.2	93.013	687	26	14	179	848	1	682	0	983
TRINITY_DN2422_c0_g1	Vfaba.Tiffany.R1.1g195040.1	99.124	571	5	0	567	1137	175	745	0	1027
TRINITY_DN2422_c0_g1	Vfaba.Tiffany.R1.1g195040.1	99.585	241	1	0	1431	1671	744	984	2.19e-122	440
TRINITY_DN2422_c0_g1	Vfaba.Tiffany.R1.1g195040.1	99.296	142	0	1	430	571	1	141	8.52e-67	255
TRINITY_DN2406_c0_g1	Vfaba.Tiffany.R1.2g040320.2	98.671	1129	15	0	1144	2272	990	2118	0	2002
TRINITY_DN2406_c0_g1	Vfaba.Tiffany.R1.2g040320.2	98.385	991	13	1	47	1034	1	991	0	1738
TRINITY_DN2457_c0_g1	Vfaba.Tiffany.R1.1g233640.1	99.679	1558	4	1	330	1886	1	1558	0	2848
TRINITY_DN2457_c0_g1	Vfaba.Tiffany.R1.1g233640.1	99.415	171	1	0	1938	2108	1555	1725	1.79e-83	311
TRINITY_DN2454_c0_g1	Vfaba.Tiffany.R1.1g017040.1	99.21	1393	11	0	296	1688	1	1393	0	2512
TRINITY_DN2454_c0_g1	Vfaba.Tiffany.R1.1g017040.1	99.721	358	1	0	1774	2131	1392	1749	0	656
TRINITY_DN2404_c0_g1	Vfaba.Tiffany.R1.1g247400.1	99.291	987	6	1	355	1340	1	987	0	1783
TRINITY_DN2404_c0_g1	Vfaba.Tiffany.R1.1g247400.1	99.746	788	1	1	1451	2238	987	1773	0	1443
TRINITY_DN2300_c0_g1	Vfaba.Tiffany.R1.3g171440.1	99.936	1563	0	1	67	1629	1	1562	0	2880
TRINITY_DN2300_c0_g1	Vfaba.Tiffany.R1.3g171440.1	100	95	0	0	1883	1977	1634	1728	6.8e-43	176
TRINITY_DN2300_c0_g1	Vfaba.Tiffany.R1.3g171440.1	100	75	0	0	1725	1799	1559	1633	8.92e-32	139
TRINITY_DN2455_c0_g1	Vfaba.Tiffany.R1.4g168400.1	99.723	1446	2	2	548	1991	388	1833	0	2647
TRINITY_DN2455_c0_g1	Vfaba.Tiffany.R1.4g168400.1	99.742	388	1	0	83	470	1	388	0	712
TRINITY_DN2501_c0_g1	Vfaba.Tiffany.R1.1g002080.1	99.607	764	2	1	823	1586	286	1048	0	1393
TRINITY_DN2501_c0_g1	Vfaba.Tiffany.R1.1g002080.1	99.616	521	2	0	1632	2152	1049	1569	0	952
TRINITY_DN2501_c0_g1	Vfaba.Tiffany.R1.1g002080.1	99.308	289	1	1	429	716	1	289	7.58e-147	521
TRINITY_DN2469_c0_g1	Vfaba.Tiffany.R1.4g148040.1	99.267	682	3	2	43	724	1	680	0	1230
TRINITY_DN2469_c0_g1	Vfaba.Tiffany.R1.4g148040.1	99.798	495	1	0	1008	1502	725	1219	0	909
TRINITY_DN2469_c0_g1	Vfaba.Tiffany.R1.4g148040.1	100	396	0	0	1595	1990	1219	1614	0	732
TRINITY_DN2469_c0_g1	Vfaba.Tiffany.R1.4g148040.1	100	53	0	0	811	863	674	726	1.51e-19	99
TRINITY_DN2485_c0_g1	Vfaba.Tiffany.R1.2g108080.1	99.765	1701	1	3	301	1998	361	2061	0	3116
TRINITY_DN2485_c0_g1	Vfaba.Tiffany.R1.2g108080.1	99.519	208	0	1	1	208	155	361	1.73e-103	377
TRINITY_DN2514_c0_g1	Vfaba.Tiffany.R1.3g026760.1	99.358	934	1	5	543	1475	1	930	0	1687
TRINITY_DN2514_c0_g1	Vfaba.Tiffany.R1.3g026760.1	98.501	467	2	5	1531	1995	914	1377	0	819
TRINITY_DN2125_c0_g1	Vfaba.Tiffany.R1.5g097360.1	99.691	970	3	0	204	1173	1	970	0	1775
TRINITY_DN2125_c0_g1	Vfaba.Tiffany.R1.5g097360.1	99.735	755	2	0	1264	2018	968	1722	0	1384
TRINITY_DN2544_c0_g1	Vfaba.Tiffany.R1.1g299320.3	99.821	1115	2	0	150	1264	1	1115	0	2049
TRINITY_DN2544_c0_g1	Vfaba.Tiffany.R1.1g299320.3	97.409	656	1	1	1516	2155	1112	1767	0	1103
TRINITY_DN2512_c0_g1	Vfaba.Tiffany.R1.2g080240.1	99.889	1799	2	0	57	1855	10	1808	0	3312
TRINITY_DN2512_c0_g1	Vfaba.Tiffany.R1.2g080240.1	87.644	348	40	1	1217	1561	1236	1583	1.03e-110	401
TRINITY_DN2512_c0_g1	Vfaba.Tiffany.R1.2g080240.1	87.356	348	41	1	1283	1630	1170	1514	4.77e-109	396
TRINITY_DN2512_c0_g1	Vfaba.Tiffany.R1.2g080240.1	79.928	279	53	1	1352	1630	1170	1445	1.12e-50	202
TRINITY_DN2512_c0_g1	Vfaba.Tiffany.R1.2g080240.1	79.928	279	53	1	1217	1492	1305	1583	1.12e-50	202
TRINITY_DN2512_c0_g1	Vfaba.Tiffany.R1.2g080240.1	77.57	214	39	6	1415	1625	1164	1371	3.22e-26	121
TRINITY_DN2512_c0_g1	Vfaba.Tiffany.R1.2g080240.1	77.57	214	39	6	1211	1418	1368	1578	3.22e-26	121
TRINITY_DN2512_c0_g1	Vfaba.Tiffany.R1.2g080240.1	100	56	0	0	1867	1922	1769	1824	3.24e-21	104
TRINITY_DN2473_c0_g1	Vfaba.Tiffany.R1.5g107720.1	99.745	1178	2	1	181	1358	1	1177	0	2158
TRINITY_DN2473_c0_g1	Vfaba.Tiffany.R1.5g107720.1	99.791	478	0	1	1444	1921	1174	1650	0	876
TRINITY_DN2373_c0_g1	Vfaba.Tiffany.R1.3g036800.1	99.385	976	6	0	1097	2072	963	1938	0	1770
TRINITY_DN2373_c0_g1	Vfaba.Tiffany.R1.3g036800.1	98.858	963	11	0	54	1016	1	963	0	1718
TRINITY_DN2634_c0_g1	Vfaba.Tiffany.R1.5g089280.1	99.892	1859	1	1	88	1946	1	1858	0	3421
TRINITY_DN2634_c0_g1	Vfaba.Tiffany.R1.5g089280.1	97.872	47	0	1	2002	2048	1856	1901	5.43e-14	80.5
TRINITY_DN2626_c0_g1	Vfaba.Tiffany.R1.1g234000.1	99.437	2131	9	3	143	2271	1	2130	0	3866
TRINITY_DN2626_c0_g1	Vfaba.Tiffany.R1.1g234000.1	98.039	51	1	0	502	552	402	452	9.03e-17	89.8
TRINITY_DN2619_c0_g1	Vfaba.Tiffany.R1.2g123840.1	99.571	1398	5	1	401	1797	1	1398	0	2547
TRINITY_DN2619_c0_g1	Vfaba.Tiffany.R1.2g123840.1	93.902	82	5	0	620	701	178	259	2.47e-27	124
TRINITY_DN2619_c0_g1	Vfaba.Tiffany.R1.2g123840.1	92.683	82	6	0	578	659	220	301	1.15e-25	119
TRINITY_DN2609_c0_g1	Vfaba.Tiffany.R1.3g106720.1	99.455	1284	7	0	49	1332	1	1284	0	2333
TRINITY_DN2609_c0_g1	Vfaba.Tiffany.R1.3g106720.1	99.363	157	1	0	1489	1645	1284	1440	1.07e-75	285
TRINITY_DN2617_c0_g1	Vfaba.Tiffany.R1.1g276040.1	99.92	1249	1	0	127	1375	1	1249	0	2302
TRINITY_DN2617_c0_g1	Vfaba.Tiffany.R1.1g276040.1	99.784	463	1	0	1464	1926	1248	1710	0	850
TRINITY_DN2645_c0_g1	Vfaba.Tiffany.R1.2g205160.1	99.906	1059	1	0	1077	2135	985	2043	0	1951
TRINITY_DN2645_c0_g1	Vfaba.Tiffany.R1.2g205160.1	99.492	984	5	0	18	1001	1	984	0	1790
TRINITY_DN2646_c0_g1	Vfaba.Tiffany.R1.1g133880.1	99.8	1000	2	0	1086	2085	774	1773	0	1836
TRINITY_DN2646_c0_g1	Vfaba.Tiffany.R1.1g133880.1	99.742	776	2	0	192	967	1	776	0	1423
TRINITY_DN2752_c0_g1	Vfaba.Tiffany.R1.4g117200.1	98.871	797	7	2	379	1174	115	910	0	1421
TRINITY_DN2752_c0_g1	Vfaba.Tiffany.R1.4g117200.1	100	118	0	0	209	326	1	118	1.1e-55	219
TRINITY_DN2698_c0_g1	Vfaba.Tiffany.R1.2g044400.1	99.476	763	4	0	727	1489	636	1398	0	1387
TRINITY_DN2698_c0_g1	Vfaba.Tiffany.R1.2g044400.1	99.372	637	4	0	11	647	1	637	0	1155
TRINITY_DN2698_c0_g1	Vfaba.Tiffany.R1.2g044400.1	99.429	175	1	0	1648	1822	1395	1569	1.05e-85	318
TRINITY_DN2739_c0_g1	Vfaba.Tiffany.R1.2g101200.1	96.387	1301	1	10	224	1502	1	1277	0	2100
TRINITY_DN2739_c0_g1	Vfaba.Tiffany.R1.2g101200.1	98.947	95	0	1	1545	1638	1277	1371	1.12e-40	169
TRINITY_DN2661_c0_g1	Vfaba.Tiffany.R1.5g148880.1	99.899	986	1	0	1096	2081	440	1425	0	1816
TRINITY_DN2661_c0_g1	Vfaba.Tiffany.R1.5g148880.1	99.775	444	1	0	251	694	1	444	0	815
TRINITY_DN2674_c0_g1	Vfaba.Tiffany.R1.1g266440.1	99.586	1692	7	0	19	1710	1	1692	0	3086
TRINITY_DN2674_c0_g1	Vfaba.Tiffany.R1.1g266440.1	100	68	0	0	1837	1904	1691	1758	6.83e-28	126
TRINITY_DN2549_c0_g1	Vfaba.Tiffany.R1.5g055880.1	99.042	1148	5	1	489	1636	1	1142	0	2054
TRINITY_DN2549_c0_g1	Vfaba.Tiffany.R1.5g055880.1	99.615	260	1	0	1720	1979	1142	1401	5.89e-133	475
TRINITY_DN2701_c0_g1	Vfaba.Tiffany.R1.Ung018480.1	89.13	414	44	1	130	543	1	413	1.25e-144	514
TRINITY_DN2701_c0_g1	Vfaba.Tiffany.R1.Ung018480.1	88.849	278	31	0	1439	1716	503	780	6.23e-93	342
TRINITY_DN2688_c0_g1	Vfaba.Tiffany.R1.2g009160.1	99.56	1818	8	0	196	2013	1	1818	0	3314
TRINITY_DN2688_c0_g1	Vfaba.Tiffany.R1.2g009160.1	100	39	0	0	1993	2031	1816	1854	9.02e-12	73.1
TRINITY_DN2707_c0_g1	Vfaba.Tiffany.R1.2g175560.2	99.884	864	1	0	1058	1921	619	1482	0	1591
TRINITY_DN2707_c0_g1	Vfaba.Tiffany.R1.2g175560.2	100	618	0	0	311	928	1	618	0	1142
TRINITY_DN2730_c0_g1	Vfaba.Tiffany.R1.5g062040.1	99.607	764	1	2	250	1013	140	901	0	1393
TRINITY_DN2730_c0_g1	Vfaba.Tiffany.R1.5g062040.1	99.344	305	2	0	1676	1980	893	1197	2.64e-156	553
TRINITY_DN2730_c0_g1	Vfaba.Tiffany.R1.5g062040.1	99.301	143	0	1	76	218	1	142	2.32e-67	257
TRINITY_DN2681_c0_g1	Vfaba.Tiffany.R1.4g109560.1	99.907	1077	1	0	471	1547	1	1077	0	1984
TRINITY_DN2681_c0_g1	Vfaba.Tiffany.R1.4g109560.1	100	36	0	0	1616	1651	1075	1110	4.19e-10	67.6
TRINITY_DN2870_c0_g1	Vfaba.Tiffany.R1.4g054960.1	92.88	309	21	1	921	1229	45	352	1.28e-124	448
TRINITY_DN2870_c0_g1	Vfaba.Tiffany.R1.4g054960.1	97.778	45	1	0	822	866	3	47	1.94e-13	78.7
TRINITY_DN2805_c0_g1	Vfaba.Tiffany.R1.5g050760.1	100	346	0	0	926	1271	1	346	0	640
TRINITY_DN2805_c0_g1	Vfaba.Tiffany.R1.5g050760.1	98.684	228	2	1	1375	1601	341	568	2.81e-111	403
TRINITY_DN2805_c0_g1	Vfaba.Tiffany.R1.5g050760.1	100	165	0	0	1688	1852	568	732	8.16e-82	305
TRINITY_DN2845_c0_g1	Vfaba.Tiffany.R1.2g151120.1	99.006	1409	6	8	62	1469	1	1402	0	2518
TRINITY_DN2845_c0_g1	Vfaba.Tiffany.R1.2g151120.1	97.911	383	2	6	1671	2053	1412	1788	0	658
TRINITY_DN2771_c0_g1	Vfaba.Tiffany.R1.3g170880.1	99.762	1682	4	0	56	1737	1	1682	0	3085
TRINITY_DN2771_c0_g1	Vfaba.Tiffany.R1.3g170880.1	99.517	207	1	0	1865	2071	1681	1887	1.7e-103	377
TRINITY_DN2731_c0_g1	Vfaba.Tiffany.R1.2g029160.1	99.773	1320	3	0	335	1654	1	1320	0	2422
TRINITY_DN2731_c0_g1	Vfaba.Tiffany.R1.2g029160.1	100	227	0	0	1865	2091	1355	1581	2.79e-116	420
TRINITY_DN2722_c0_g1	Vfaba.Tiffany.R1.1g307760.2	99.939	1633	1	0	340	1972	2676	4308	0	3011
TRINITY_DN2722_c0_g1	Vfaba.Tiffany.R1.1g307760.2	100	225	0	0	1	225	2454	2678	3.61e-115	416
TRINITY_DN2686_c0_g1	Vfaba.Tiffany.R1.6g044760.1	99.46	926	5	0	952	1877	692	1617	0	1683
TRINITY_DN2686_c0_g1	Vfaba.Tiffany.R1.6g044760.1	97.357	681	6	1	164	832	12	692	0	1147
TRINITY_DN2852_c0_g1	Vfaba.Tiffany.R1.4g134720.1	99.573	1875	7	1	167	2040	1	1875	0	3417
TRINITY_DN2852_c0_g1	Vfaba.Tiffany.R1.4g134720.1	96.491	57	2	0	1207	1263	1090	1146	1.92e-18	95.3
TRINITY_DN2852_c0_g1	Vfaba.Tiffany.R1.4g134720.1	94.737	57	3	0	1255	1311	1042	1098	8.93e-17	89.8
TRINITY_DN2750_c0_g1	Vfaba.Tiffany.R1.2g206320.2	99.226	1034	8	0	988	2021	770	1803	0	1866
TRINITY_DN2750_c0_g1	Vfaba.Tiffany.R1.2g206320.2	99.611	772	3	0	141	912	1	772	0	1410
TRINITY_DN2472_c0_g1	Vfaba.Tiffany.R1.2g040600.1	99.37	2064	10	2	48	2111	1	2061	0	3736
TRINITY_DN2472_c0_g1	Vfaba.Tiffany.R1.2g040600.1	91.398	93	8	0	1791	1883	1669	1761	1.89e-28	128
TRINITY_DN2472_c0_g1	Vfaba.Tiffany.R1.2g040600.1	91.398	93	8	0	1719	1811	1741	1833	1.89e-28	128
TRINITY_DN2751_c0_g1	Vfaba.Tiffany.R1.2g067000.2	99.732	1865	4	1	260	2123	302	2166	0	3415
TRINITY_DN2751_c0_g1	Vfaba.Tiffany.R1.2g067000.2	97.541	244	0	1	21	264	1	238	4.65e-114	412
TRINITY_DN2789_c0_g1	Vfaba.Tiffany.R1.1g388320.1	99.166	1438	12	0	717	2154	645	2082	0	2590
TRINITY_DN2789_c0_g1	Vfaba.Tiffany.R1.1g388320.1	98.696	537	7	0	201	737	99	635	0	953
TRINITY_DN2789_c0_g1	Vfaba.Tiffany.R1.1g388320.1	96.429	84	3	0	1	84	17	100	8.72e-32	139
TRINITY_DN2778_c0_g1	Vfaba.Tiffany.R1.4g141640.1	99.634	1366	3	1	6	1369	1	1366	0	2494
TRINITY_DN2778_c0_g1	Vfaba.Tiffany.R1.4g141640.1	98.99	594	6	0	1453	2046	1366	1959	0	1064
TRINITY_DN2767_c0_g1	Vfaba.Tiffany.R1.1g081280.1	99.533	1070	5	0	768	1837	722	1791	0	1949
TRINITY_DN2767_c0_g1	Vfaba.Tiffany.R1.1g081280.1	98.602	644	8	1	126	769	1	643	0	1138
TRINITY_DN2767_c0_g1	Vfaba.Tiffany.R1.1g081280.1	95.833	480	16	4	1711	2188	1563	2040	0	773
TRINITY_DN2767_c0_g1	Vfaba.Tiffany.R1.1g081280.1	86.047	129	14	4	1813	1939	1563	1689	1.13e-30	135
TRINITY_DN2732_c0_g1	Vfaba.Tiffany.R1.4g177840.2	99.459	1295	7	0	85	1379	1	1295	0	2353
TRINITY_DN2732_c0_g1	Vfaba.Tiffany.R1.4g177840.2	99.525	631	3	0	1443	2073	1290	1920	0	1149
TRINITY_DN2604_c0_g1	Vfaba.Tiffany.R1.3g067720.1	97.672	1718	40	0	195	1912	101	1818	0	2952
TRINITY_DN2604_c0_g1	Vfaba.Tiffany.R1.3g067720.1	89.286	84	9	0	116	199	1	84	8.83e-22	106
TRINITY_DN2828_c0_g1	Vfaba.Tiffany.R1.2g054240.2	99.344	914	0	5	453	1365	59	967	0	1650
TRINITY_DN2828_c0_g1	Vfaba.Tiffany.R1.2g054240.2	99.162	597	5	0	1422	2018	952	1548	0	1075
TRINITY_DN2713_c0_g1	Vfaba.Tiffany.R1.2g124040.1	99.726	1822	5	0	280	2101	69	1890	0	3338
TRINITY_DN2713_c0_g1	Vfaba.Tiffany.R1.2g124040.1	100	71	0	0	149	219	1	71	1.45e-29	132
TRINITY_DN2807_c0_g1	Vfaba.Tiffany.R1.6g021240.1	99.873	1569	2	0	139	1707	1	1569	0	2887
TRINITY_DN2807_c0_g1	Vfaba.Tiffany.R1.6g021240.1	99.091	110	1	0	1796	1905	1568	1677	1.41e-49	198
TRINITY_DN2718_c0_g1	Vfaba.Tiffany.R1.3g160080.1	99.111	1237	11	0	177	1413	1	1237	0	2224
TRINITY_DN2718_c0_g1	Vfaba.Tiffany.R1.3g160080.1	99.358	623	4	0	1516	2138	1238	1860	0	1129
TRINITY_DN2858_c0_g1	Vfaba.Tiffany.R1.3g049600.1	99.67	1818	6	0	90	1907	1	1818	0	3325
TRINITY_DN2858_c0_g1	Vfaba.Tiffany.R1.3g049600.1	99.379	161	1	0	1864	2024	1730	1890	6.28e-78	292
TRINITY_DN2986_c0_g1	Vfaba.Tiffany.R1.3g179480.1	99.2	875	6	1	134	1008	1	874	0	1576
TRINITY_DN2986_c0_g1	Vfaba.Tiffany.R1.3g179480.1	99.228	518	4	0	1436	1953	872	1389	0	935
TRINITY_DN2460_c0_g1	Vfaba.Tiffany.R1.1g254200.1	99.675	922	2	1	816	1737	490	1410	0	1685
TRINITY_DN2460_c0_g1	Vfaba.Tiffany.R1.1g254200.1	99.185	491	3	1	179	669	1	490	0	883
TRINITY_DN2868_c0_g1	Vfaba.Tiffany.R1.4g009680.1	99.306	432	3	0	105	536	1	432	0	782
TRINITY_DN2868_c0_g1	Vfaba.Tiffany.R1.4g009680.1	98.976	293	2	1	1775	2067	426	717	2.04e-147	523
TRINITY_DN2997_c0_g1	Vfaba.Tiffany.R1.4g060000.1	100	1099	0	0	390	1488	1	1099	0	2030
TRINITY_DN2997_c0_g1	Vfaba.Tiffany.R1.4g060000.1	99.792	481	1	0	1559	2039	1098	1578	0	883
TRINITY_DN2939_c0_g1	Vfaba.Tiffany.R1.1g131680.1	99.922	1286	0	1	1	1285	1515	2800	0	2368
TRINITY_DN2939_c0_g1	Vfaba.Tiffany.R1.1g131680.1	99.671	607	2	0	1368	1974	2799	3405	0	1110
TRINITY_DN2923_c0_g1	Vfaba.Tiffany.R1.2g110480.1	99.801	1004	2	0	634	1637	1658	2661	0	1844
TRINITY_DN2923_c0_g1	Vfaba.Tiffany.R1.2g110480.1	99.486	389	2	0	152	540	1269	1657	0	708
TRINITY_DN2923_c0_g1	Vfaba.Tiffany.R1.2g110480.1	99.275	276	2	0	1815	2090	2701	2976	3.43e-140	499
TRINITY_DN2923_c0_g1	Vfaba.Tiffany.R1.2g110480.1	100	60	0	0	1	60	1211	1270	1.88e-23	111
TRINITY_DN2923_c0_g1	Vfaba.Tiffany.R1.2g110480.1	100	41	0	0	1705	1745	2662	2702	6.85e-13	76.8
TRINITY_DN3066_c0_g1	Vfaba.Tiffany.R1.6g002840.1	99.747	1185	3	0	740	1924	289	1473	0	2172
TRINITY_DN3066_c0_g1	Vfaba.Tiffany.R1.6g002840.1	98.635	293	4	0	344	636	1	293	2.63e-146	520
TRINITY_DN2874_c0_g1	Vfaba.Tiffany.R1.4g114080.1	99.897	969	1	0	1134	2102	940	1908	0	1784
TRINITY_DN2874_c0_g1	Vfaba.Tiffany.R1.4g114080.1	99.362	940	6	0	111	1050	1	940	0	1703
TRINITY_DN2992_c0_g1	Vfaba.Tiffany.R1.6g131120.1	98.752	1042	13	0	61	1102	1	1042	0	1853
TRINITY_DN2992_c0_g1	Vfaba.Tiffany.R1.6g131120.1	98.844	346	4	0	1201	1546	1038	1383	9.06e-176	617
TRINITY_DN2926_c0_g1	Vfaba.Tiffany.R1.3g045200.1	98.973	1947	11	7	76	2022	1	1938	0	3476
TRINITY_DN2926_c0_g1	Vfaba.Tiffany.R1.3g045200.1	90.588	340	28	2	651	990	918	1253	1.26e-124	448
TRINITY_DN2926_c0_g1	Vfaba.Tiffany.R1.3g045200.1	89.595	346	36	0	1001	1346	573	918	2.1e-122	440
TRINITY_DN2865_c0_g1	Vfaba.Tiffany.R1.2g102000.1	99.478	957	5	0	932	1888	853	1809	0	1740
TRINITY_DN2865_c0_g1	Vfaba.Tiffany.R1.2g102000.1	100	897	0	0	1	897	6	902	0	1657
TRINITY_DN3154_c0_g1	Vfaba.Tiffany.R1.2g181560.1	99.95	1981	1	0	1	1981	795	2775	0	3653
TRINITY_DN3154_c0_g1	Vfaba.Tiffany.R1.2g181560.1	97.674	43	1	0	1130	1172	1882	1924	2.45e-12	75
TRINITY_DN3154_c0_g1	Vfaba.Tiffany.R1.2g181560.1	97.674	43	1	0	1088	1130	1924	1966	2.45e-12	75
TRINITY_DN3059_c0_g1	Vfaba.Tiffany.R1.6g121080.1	99.935	1546	0	1	485	2029	276	1821	0	2848
TRINITY_DN3059_c0_g1	Vfaba.Tiffany.R1.6g121080.1	100	283	0	0	89	371	1	283	2.03e-147	523
TRINITY_DN2981_c0_g1	Vfaba.Tiffany.R1.3g000200.1	97.843	927	2	1	56	982	1	909	0	1585
TRINITY_DN2981_c0_g1	Vfaba.Tiffany.R1.3g000200.1	99.636	549	2	0	1415	1963	1063	1611	0	1003
TRINITY_DN2981_c0_g1	Vfaba.Tiffany.R1.3g000200.1	99.379	161	1	0	1060	1220	903	1063	6.2e-78	292
TRINITY_DN2978_c0_g1	Vfaba.Tiffany.R1.5g090000.1	99.563	1143	5	0	985	2127	994	2136	0	2084
TRINITY_DN2978_c0_g1	Vfaba.Tiffany.R1.5g090000.1	99.766	855	2	0	133	987	1	855	0	1568
TRINITY_DN2863_c0_g1	Vfaba.Tiffany.R1.1g208360.1	99.55	1333	6	0	521	1853	264	1596	0	2429
TRINITY_DN2863_c0_g1	Vfaba.Tiffany.R1.1g208360.1	100	266	0	0	138	403	1	266	5.69e-138	492
TRINITY_DN3060_c0_g1	Vfaba.Tiffany.R1.3g067640.1	99.074	972	9	0	930	1901	178	1149	0	1746
TRINITY_DN3060_c0_g1	Vfaba.Tiffany.R1.3g067640.1	98.387	186	2	1	634	818	1	186	6.1e-88	326
TRINITY_DN3205_c0_g1	Vfaba.Tiffany.R1.5g109720.2	99.205	1761	14	0	156	1916	1	1761	0	3175
TRINITY_DN3205_c0_g1	Vfaba.Tiffany.R1.5g109720.2	98.361	61	1	0	1851	1911	1510	1570	2.41e-22	108
TRINITY_DN3205_c0_g1	Vfaba.Tiffany.R1.5g109720.2	96.721	61	2	0	1665	1725	1696	1756	1.12e-20	102
TRINITY_DN3068_c0_g1	Vfaba.Tiffany.R1.6g154720.1	99.783	923	2	0	1125	2047	548	1470	0	1694
TRINITY_DN3068_c0_g1	Vfaba.Tiffany.R1.6g154720.1	99.636	549	1	1	185	732	1	549	0	1002
TRINITY_DN2928_c0_g1	Vfaba.Tiffany.R1.3g094440.1	99.897	967	1	0	1068	2034	540	1506	0	1781
TRINITY_DN2928_c0_g1	Vfaba.Tiffany.R1.3g094440.1	99.631	542	1	1	414	955	1	541	0	989
TRINITY_DN3058_c0_g1	Vfaba.Tiffany.R1.1g166640.1	99.668	1205	3	1	1	1205	163	1366	0	2202
TRINITY_DN3058_c0_g1	Vfaba.Tiffany.R1.1g166640.1	99.66	589	2	0	1300	1888	1365	1953	0	1077
TRINITY_DN3071_c0_g1	Vfaba.Tiffany.R1.2g082040.1	99.894	942	0	1	760	1701	554	1494	0	1733
TRINITY_DN3071_c0_g1	Vfaba.Tiffany.R1.2g082040.1	99.632	544	0	2	28	571	1	542	0	992
TRINITY_DN3178_c0_g1	Vfaba.Tiffany.R1.4g038200.1	99.151	1884	9	6	98	1975	1	1883	0	3384
TRINITY_DN3178_c0_g1	Vfaba.Tiffany.R1.4g038200.1	98.667	75	1	0	2022	2096	1882	1956	3.96e-30	134
TRINITY_DN3155_c0_g1	Vfaba.Tiffany.R1.6g143000.1	99.561	1822	8	0	150	1971	1	1822	0	3321
TRINITY_DN3155_c0_g1	Vfaba.Tiffany.R1.6g143000.1	89.147	129	14	0	725	853	525	653	1.82e-38	161
TRINITY_DN3155_c0_g1	Vfaba.Tiffany.R1.6g143000.1	89.147	129	14	0	674	802	576	704	1.82e-38	161
TRINITY_DN3155_c0_g1	Vfaba.Tiffany.R1.6g143000.1	85.897	78	11	0	776	853	525	602	4.04e-15	84.2
TRINITY_DN3155_c0_g1	Vfaba.Tiffany.R1.6g143000.1	85.897	78	11	0	674	751	627	704	4.04e-15	84.2
TRINITY_DN3131_c0_g1	Vfaba.Tiffany.R1.1g208600.1	98.902	1913	16	5	57	1969	1	1908	0	3411
TRINITY_DN3131_c0_g1	Vfaba.Tiffany.R1.1g208600.1	84.925	199	21	5	392	583	586	782	6.43e-48	193
TRINITY_DN3131_c0_g1	Vfaba.Tiffany.R1.1g208600.1	83.333	84	14	0	1364	1447	1412	1495	1.88e-13	78.7
TRINITY_DN3131_c0_g1	Vfaba.Tiffany.R1.1g208600.1	89.655	58	6	0	1499	1556	1330	1387	2.43e-12	75
TRINITY_DN3095_c0_g1	Vfaba.Tiffany.R1.1g214880.1	99.751	1606	4	0	63	1668	1	1606	0	2944
TRINITY_DN3095_c0_g1	Vfaba.Tiffany.R1.1g214880.1	98.78	82	1	0	1745	1826	1599	1680	5.08e-34	147
TRINITY_DN3063_c0_g1	Vfaba.Tiffany.R1.6g096400.1	100	625	0	0	1331	1955	252	876	0	1155
TRINITY_DN3063_c0_g1	Vfaba.Tiffany.R1.6g096400.1	98.106	264	3	2	975	1238	1	262	5.74e-128	459
TRINITY_DN3189_c0_g1	Vfaba.Tiffany.R1.1g403920.1	100	714	0	0	1329	2042	571	1284	0	1319
TRINITY_DN3189_c0_g1	Vfaba.Tiffany.R1.1g403920.1	99.476	572	3	0	368	939	1	572	0	1040
TRINITY_DN3000_c0_g1	Vfaba.Tiffany.R1.6g027120.1	99.556	1801	8	0	253	2053	42	1842	0	3282
TRINITY_DN3000_c0_g1	Vfaba.Tiffany.R1.6g027120.1	97.872	47	0	1	104	150	1	46	5.2e-14	80.5
TRINITY_DN2993_c0_g1	Vfaba.Tiffany.R1.2g167800.2	99.18	1097	7	2	784	1880	571	1665	0	1975
TRINITY_DN2993_c0_g1	Vfaba.Tiffany.R1.2g167800.2	98.451	581	1	3	136	709	1	580	0	1016
TRINITY_DN3263_c0_g1	Vfaba.Tiffany.R1.1g402800.2	99.435	1062	5	1	891	1951	781	1842	0	1927
TRINITY_DN3263_c0_g1	Vfaba.Tiffany.R1.1g402800.2	99.872	782	1	0	45	826	1	782	0	1439
TRINITY_DN3215_c0_g1	Vfaba.Tiffany.R1.6g053880.1	99.663	1186	3	1	183	1367	1	1186	0	2167
TRINITY_DN3215_c0_g1	Vfaba.Tiffany.R1.6g053880.1	99.817	546	0	1	1459	2004	1184	1728	0	1002
TRINITY_DN3152_c0_g1	Vfaba.Tiffany.R1.1g227440.1	99.799	993	2	0	54	1046	1	993	0	1823
TRINITY_DN3152_c0_g1	Vfaba.Tiffany.R1.1g227440.1	99.803	507	1	0	1328	1834	1099	1605	0	931
TRINITY_DN3152_c0_g1	Vfaba.Tiffany.R1.1g227440.1	100	114	0	0	1149	1262	987	1100	1.76e-53	211
TRINITY_DN3203_c0_g1	Vfaba.Tiffany.R1.6g013000.1	99.362	1098	7	0	118	1215	1	1098	0	1989
TRINITY_DN3203_c0_g1	Vfaba.Tiffany.R1.6g013000.1	99.502	602	3	0	1298	1899	1097	1698	0	1096
TRINITY_DN3258_c0_g1	Vfaba.Tiffany.R1.1g105640.1	99.498	1395	6	1	532	1925	274	1668	0	2536
TRINITY_DN3258_c0_g1	Vfaba.Tiffany.R1.1g105640.1	100	276	0	0	109	384	1	276	1.55e-143	510
TRINITY_DN2918_c0_g1	Vfaba.Tiffany.R1.4g054960.1	92.88	309	20	2	798	1105	45	352	1.23e-124	448
TRINITY_DN2918_c0_g1	Vfaba.Tiffany.R1.4g054960.1	97.778	45	1	0	699	743	3	47	1.86e-13	78.7
TRINITY_DN3256_c0_g1	Vfaba.Tiffany.R1.2g057280.1	99.384	487	3	0	1502	1988	390	876	0	883
TRINITY_DN3256_c0_g1	Vfaba.Tiffany.R1.2g057280.1	99.187	246	2	0	212	457	1	246	1.59e-123	444
TRINITY_DN3256_c0_g1	Vfaba.Tiffany.R1.2g057280.1	97.546	163	2	2	1247	1407	229	391	1.7e-73	278
TRINITY_DN3903_c0_g1	Vfaba.Tiffany.R1.2g149760.2	99.444	1977	1	10	1	1974	470	2439	0	3581
TRINITY_DN3903_c0_g1	Vfaba.Tiffany.R1.2g149760.2	91.083	157	14	0	1148	1304	1541	1697	4.87e-54	213
TRINITY_DN3903_c0_g1	Vfaba.Tiffany.R1.2g149760.2	91.083	157	14	0	1076	1232	1613	1769	4.87e-54	213
TRINITY_DN3903_c0_g1	Vfaba.Tiffany.R1.2g149760.2	84.337	83	13	0	1222	1304	1543	1625	1.43e-14	82.4
TRINITY_DN3903_c0_g1	Vfaba.Tiffany.R1.2g149760.2	84.337	83	13	0	1078	1160	1687	1769	1.43e-14	82.4
TRINITY_DN3294_c0_g1	Vfaba.Tiffany.R1.1g304120.1	100	760	0	0	1188	1947	1014	1773	0	1404
TRINITY_DN3294_c0_g1	Vfaba.Tiffany.R1.1g304120.1	100	657	0	0	461	1117	359	1015	0	1214
TRINITY_DN3358_c0_g1	Vfaba.Tiffany.R1.1g304120.1	99.607	1017	2	2	97	1113	1	1015	0	1855
TRINITY_DN3358_c0_g1	Vfaba.Tiffany.R1.1g304120.1	100	760	0	0	1184	1943	1014	1773	0	1404
TRINITY_DN3310_c0_g1	Vfaba.Tiffany.R1.1g014760.1	99.725	728	2	0	1059	1786	554	1281	0	1334
TRINITY_DN3310_c0_g1	Vfaba.Tiffany.R1.1g014760.1	100	556	0	0	434	989	1	556	0	1027
TRINITY_DN3053_c0_g1	Vfaba.Tiffany.R1.2g191520.1	99.219	896	6	1	45	939	1	896	0	1615
TRINITY_DN3053_c0_g1	Vfaba.Tiffany.R1.2g191520.1	98.792	331	2	2	934	1263	928	1257	6.9e-167	588
TRINITY_DN3399_c0_g1	Vfaba.Tiffany.R1.3g104520.1	99.575	1648	6	1	204	1850	1	1648	0	3003
TRINITY_DN3399_c0_g1	Vfaba.Tiffany.R1.3g104520.1	98.684	76	0	1	1929	2004	1645	1719	3.87e-30	134
TRINITY_DN3373_c0_g1	Vfaba.Tiffany.R1.5g002520.1	99.407	1181	7	0	558	1738	389	1569	0	2143
TRINITY_DN3373_c0_g1	Vfaba.Tiffany.R1.5g002520.1	98.711	388	2	1	23	407	1	388	0	686
TRINITY_DN3455_c0_g1	Vfaba.Tiffany.R1.6g110320.1	99.422	1038	3	1	850	1887	541	1575	0	1881
TRINITY_DN3455_c0_g1	Vfaba.Tiffany.R1.6g110320.1	100	546	0	0	259	804	1	546	0	1009
TRINITY_DN3455_c0_g1	Vfaba.Tiffany.R1.6g110320.1	100	52	0	0	956	1007	680	731	5.08e-19	97.1
TRINITY_DN3455_c0_g1	Vfaba.Tiffany.R1.6g110320.1	98.077	52	1	0	989	1040	647	698	2.36e-17	91.6
TRINITY_DN2114_c0_g1	Vfaba.Tiffany.R1.4g095320.1	99.477	1531	8	0	298	1828	3237	4767	0	2784
TRINITY_DN2114_c0_g1	Vfaba.Tiffany.R1.4g095320.1	100	217	0	0	1	217	3024	3240	9.6e-111	401
TRINITY_DN3387_c0_g1	Vfaba.Tiffany.R1.4g154520.1	99.191	1484	3	3	2	1484	998	2473	0	2665
TRINITY_DN3387_c0_g1	Vfaba.Tiffany.R1.4g154520.1	99.478	383	2	0	1611	1993	2471	2853	0	697
TRINITY_DN3465_c0_g1	Vfaba.Tiffany.R1.2g116280.1	100	968	0	0	953	1920	890	1857	0	1788
TRINITY_DN3465_c0_g1	Vfaba.Tiffany.R1.2g116280.1	99.621	792	2	1	162	953	1	791	0	1445
TRINITY_DN3378_c0_g1	Vfaba.Tiffany.R1.5g093040.1	99.644	1125	4	0	1	1125	1975	851	0	2056
TRINITY_DN3378_c0_g1	Vfaba.Tiffany.R1.5g093040.1	99.754	813	2	0	1334	2146	813	1	0	1491
TRINITY_DN3378_c0_g1	Vfaba.Tiffany.R1.5g093040.1	97.561	41	0	1	1217	1257	853	814	1.1e-10	69.4
TRINITY_DN3393_c0_g1	Vfaba.Tiffany.R1.Ung030400.1	99.876	808	1	0	897	1704	250	1057	0	1487
TRINITY_DN3393_c0_g1	Vfaba.Tiffany.R1.Ung030400.1	96.838	253	2	2	46	292	1	253	9.51e-116	418
TRINITY_DN3402_c0_g1	Vfaba.Tiffany.R1.3g120080.1	99.46	1481	5	1	591	2068	416	1896	0	2687
TRINITY_DN3402_c0_g1	Vfaba.Tiffany.R1.3g120080.1	99.761	418	1	0	92	509	1	418	0	767
TRINITY_DN3622_c0_g1	Vfaba.Tiffany.R1.5g050840.1	98.684	1292	8	2	421	1709	1	1286	0	2283
TRINITY_DN3622_c0_g1	Vfaba.Tiffany.R1.5g050840.1	94.118	51	0	2	1795	1842	1285	1335	2.37e-12	75
TRINITY_DN3182_c0_g1	Vfaba.Tiffany.R1.1g003360.1	99.522	1463	5	2	142	1604	1	1461	0	2662
TRINITY_DN3182_c0_g1	Vfaba.Tiffany.R1.1g003360.1	100	227	0	0	1603	1829	1550	1776	2.64e-116	420
TRINITY_DN3446_c0_g1	Vfaba.Tiffany.R1.4g043720.1	99.69	1611	5	0	47	1657	1	1611	0	2948
TRINITY_DN3446_c0_g1	Vfaba.Tiffany.R1.4g043720.1	99.394	165	1	0	1745	1909	1612	1776	3.59e-80	300
TRINITY_DN3494_c0_g1	Vfaba.Tiffany.R1.2g077720.1	99.608	1277	3	2	682	1958	460	1734	0	2329
TRINITY_DN3494_c0_g1	Vfaba.Tiffany.R1.2g077720.1	99.784	463	1	0	98	560	1	463	0	850
TRINITY_DN3197_c0_g1	Vfaba.Tiffany.R1.1g094680.1	98.674	1961	26	0	1	1961	521	2481	0	3478
TRINITY_DN3197_c0_g1	Vfaba.Tiffany.R1.1g094680.1	81.114	736	108	14	166	884	440	1161	1.49e-158	560
TRINITY_DN3197_c0_g1	Vfaba.Tiffany.R1.1g094680.1	80.967	662	104	13	1	648	758	1411	7.09e-142	505
TRINITY_DN3381_c0_g1	Vfaba.Tiffany.R1.1g378160.1	98.751	1041	1	2	793	1821	751	1791	0	1840
TRINITY_DN3381_c0_g1	Vfaba.Tiffany.R1.1g378160.1	99.139	697	4	2	1	697	57	751	0	1253
TRINITY_DN3537_c0_g1	Vfaba.Tiffany.R1.1g018320.1	99.112	1352	9	3	555	1903	827	2178	0	2427
TRINITY_DN3537_c0_g1	Vfaba.Tiffany.R1.1g018320.1	99.774	443	1	0	1	443	393	835	0	813
TRINITY_DN3541_c0_g1	Vfaba.Tiffany.R1.3g100680.1	99.765	850	2	0	337	1186	1	850	0	1559
TRINITY_DN3541_c0_g1	Vfaba.Tiffany.R1.3g100680.1	98.938	471	4	1	1568	2037	1003	1473	0	841
TRINITY_DN3541_c0_g1	Vfaba.Tiffany.R1.3g100680.1	98.684	152	1	1	1259	1409	851	1002	1.01e-70	268
TRINITY_DN3620_c0_g1	Vfaba.Tiffany.R1.5g039640.1	98.961	770	5	1	514	1283	1	767	0	1375
TRINITY_DN3620_c0_g1	Vfaba.Tiffany.R1.5g039640.1	99.322	738	5	0	1363	2100	763	1500	0	1336
TRINITY_DN3430_c0_g1	Vfaba.Tiffany.R1.1g272800.1	99.424	1041	3	1	856	1893	622	1662	0	1886
TRINITY_DN3430_c0_g1	Vfaba.Tiffany.R1.1g272800.1	99.831	590	1	0	46	635	1	590	0	1085
TRINITY_DN3430_c0_g1	Vfaba.Tiffany.R1.1g272800.1	100	32	0	0	737	768	591	622	6.6e-08	60.2
TRINITY_DN3546_c0_g1	Vfaba.Tiffany.R1.1g174560.1	99.505	202	1	0	60	261	1	202	9.65e-101	368
TRINITY_DN3546_c0_g1	Vfaba.Tiffany.R1.1g174560.1	100	144	0	0	1615	1758	343	486	3.62e-70	267
TRINITY_DN3546_c0_g1	Vfaba.Tiffany.R1.1g174560.1	100	142	0	0	1070	1211	202	343	4.68e-69	263
TRINITY_DN3498_c0_g1	Vfaba.Tiffany.R1.2g090880.1	99.203	1004	5	1	720	1720	1853	2856	0	1807
TRINITY_DN3498_c0_g1	Vfaba.Tiffany.R1.2g090880.1	99.845	647	1	0	1	647	1215	1861	0	1190
TRINITY_DN3442_c0_g1	Vfaba.Tiffany.R1.4g054960.1	93.204	309	20	1	832	1140	45	352	2.59e-126	453
TRINITY_DN3442_c0_g1	Vfaba.Tiffany.R1.4g054960.1	97.778	45	1	0	733	777	3	47	1.82e-13	78.7
TRINITY_DN3590_c0_g1	Vfaba.Tiffany.R1.6g024280.1	99.802	1512	2	1	248	1759	241	1751	0	2774
TRINITY_DN3590_c0_g1	Vfaba.Tiffany.R1.6g024280.1	99.465	187	0	1	1874	2060	1747	1932	7.54e-92	339
TRINITY_DN3590_c0_g1	Vfaba.Tiffany.R1.6g024280.1	100	33	0	0	83	115	210	242	1.83e-08	62.1
TRINITY_DN3573_c0_g1	Vfaba.Tiffany.R1.2g125720.1	98.829	939	11	0	725	1663	616	1554	0	1674
TRINITY_DN3573_c0_g1	Vfaba.Tiffany.R1.2g125720.1	99.191	618	5	0	65	682	1	618	0	1114
TRINITY_DN3703_c0_g1	Vfaba.Tiffany.R1.1g130000.1	99.543	1312	6	0	588	1899	399	1710	0	2390
TRINITY_DN3703_c0_g1	Vfaba.Tiffany.R1.1g130000.1	99.749	399	1	0	97	495	1	399	0	732
TRINITY_DN2967_c0_g1	Vfaba.Tiffany.R1.2g110640.1	99.823	1132	2	0	176	1307	1	1132	0	2080
TRINITY_DN2967_c0_g1	Vfaba.Tiffany.R1.2g110640.1	99.612	515	2	0	1416	1930	1130	1644	0	941
TRINITY_DN3582_c0_g1	Vfaba.Tiffany.R1.4g042320.1	99.214	1018	8	0	172	1189	1	1018	0	1836
TRINITY_DN3582_c0_g1	Vfaba.Tiffany.R1.4g042320.1	99.748	397	1	0	1269	1665	1014	1410	0	728
TRINITY_DN3594_c0_g1	Vfaba.Tiffany.R1.5g074480.1	100	1163	0	0	608	1770	423	1585	0	2148
TRINITY_DN3594_c0_g1	Vfaba.Tiffany.R1.5g074480.1	100	361	0	0	1	361	62	422	0	667
TRINITY_DN3594_c0_g1	Vfaba.Tiffany.R1.5g074480.1	98.936	94	1	0	1841	1934	1581	1674	1.04e-40	169
TRINITY_DN3701_c0_g1	Vfaba.Tiffany.R1.Ung022160.1	99.32	294	0	2	1655	1947	33	325	1.16e-149	531
TRINITY_DN3701_c0_g1	Vfaba.Tiffany.R1.Ung022160.1	100	33	0	0	1534	1566	1	33	1.82e-08	62.1
TRINITY_DN3664_c0_g1	Vfaba.Tiffany.R1.1g368240.1	99.62	527	2	0	14	540	1	527	0	963
TRINITY_DN3664_c0_g1	Vfaba.Tiffany.R1.1g368240.1	99.219	384	3	0	1474	1857	529	912	0	693
TRINITY_DN4093_c0_g1	Vfaba.Tiffany.R1.2g212960.1	99.292	706	0	5	9	710	1	705	0	1271
TRINITY_DN4093_c0_g1	Vfaba.Tiffany.R1.2g212960.1	98.347	242	3	1	1627	1868	696	936	2.01e-117	424
TRINITY_DN3660_c0_g1	Vfaba.Tiffany.R1.3g070240.1	98.075	831	6	3	261	1091	1	821	0	1437
TRINITY_DN3660_c0_g1	Vfaba.Tiffany.R1.3g070240.1	98.713	777	4	2	1164	1940	808	1578	0	1375
TRINITY_DN3674_c0_g1	Vfaba.Tiffany.R1.5g046120.1	99.753	811	2	0	1045	1855	600	1410	0	1487
TRINITY_DN3674_c0_g1	Vfaba.Tiffany.R1.5g046120.1	99.168	601	4	1	304	904	1	600	0	1081
TRINITY_DN3638_c0_g1	Vfaba.Tiffany.R1.4g123600.1	99.837	1229	2	0	574	1802	212	1440	0	2259
TRINITY_DN3638_c0_g1	Vfaba.Tiffany.R1.4g123600.1	97.826	92	2	0	3	94	123	214	6.25e-38	159
TRINITY_DN3687_c0_g1	Vfaba.Tiffany.R1.2g010720.1	100	196	0	0	239	434	195	390	4.43e-99	363
TRINITY_DN3687_c0_g1	Vfaba.Tiffany.R1.2g010720.1	100	184	0	0	1815	1998	459	642	2.08e-92	340
TRINITY_DN3687_c0_g1	Vfaba.Tiffany.R1.2g010720.1	96.429	168	0	1	82	243	1	168	7.69e-72	272
TRINITY_DN3687_c0_g1	Vfaba.Tiffany.R1.2g010720.1	100	60	0	0	1495	1554	390	449	1.77e-23	111
TRINITY_DN3775_c0_g1	Vfaba.Tiffany.R1.4g075320.1	99.584	1683	6	1	315	1997	128	1809	0	3068
TRINITY_DN3775_c0_g1	Vfaba.Tiffany.R1.4g075320.1	100	129	0	0	19	147	1	129	7.79e-62	239
TRINITY_DN3873_c0_g1	Vfaba.Tiffany.R1.6g068640.1	99.425	696	0	4	53	748	1	692	0	1260
TRINITY_DN3873_c0_g1	Vfaba.Tiffany.R1.6g068640.1	99.217	511	1	3	1043	1553	689	1196	0	918
TRINITY_DN3873_c0_g1	Vfaba.Tiffany.R1.6g068640.1	99.099	222	0	2	1643	1864	1197	1416	1.21e-109	398
TRINITY_DN3433_c0_g1	Vfaba.Tiffany.R1.3g151440.1	99.655	1161	4	0	765	1925	646	1806	0	2122
TRINITY_DN3433_c0_g1	Vfaba.Tiffany.R1.3g151440.1	98.137	644	3	1	55	698	14	648	0	1114
TRINITY_DN4183_c0_g1	Vfaba.Tiffany.R1.1g297960.1	99.116	679	3	3	1243	1920	707	1383	0	1218
TRINITY_DN4183_c0_g1	Vfaba.Tiffany.R1.1g297960.1	98.136	590	3	8	7	596	1	582	0	1022
TRINITY_DN4183_c0_g1	Vfaba.Tiffany.R1.1g297960.1	98	100	0	2	1048	1146	610	708	8e-42	172
TRINITY_DN3720_c0_g1	Vfaba.Tiffany.R1.4g112880.1	99.829	1171	2	0	760	1930	459	1629	0	2152
TRINITY_DN3720_c0_g1	Vfaba.Tiffany.R1.4g112880.1	99.783	460	1	0	176	635	1	460	0	845
TRINITY_DN3713_c0_g1	Vfaba.Tiffany.R1.3g099280.1	99.728	1836	5	0	72	1907	1	1836	0	3363
TRINITY_DN3713_c0_g1	Vfaba.Tiffany.R1.3g099280.1	88.136	118	11	3	221	338	36	150	2.91e-31	137
TRINITY_DN3713_c0_g1	Vfaba.Tiffany.R1.3g099280.1	87.288	118	12	1	107	221	150	267	1.36e-29	132
TRINITY_DN3756_c0_g1	Vfaba.Tiffany.R1.3g059680.1	100	516	0	0	1211	1726	262	777	0	953
TRINITY_DN3756_c0_g1	Vfaba.Tiffany.R1.3g059680.1	100	265	0	0	96	360	1	265	1.94e-137	490
TRINITY_DN3854_c0_g1	Vfaba.Tiffany.R1.4g097240.1	99.858	1404	2	0	207	1610	1	1404	0	2582
TRINITY_DN3854_c0_g1	Vfaba.Tiffany.R1.4g097240.1	96.97	66	0	2	1730	1793	1405	1470	6.35e-23	110
TRINITY_DN3564_c0_g1	Vfaba.Tiffany.R1.3g163480.1	92.472	1501	98	6	454	1954	390	1875	0	2132
TRINITY_DN3564_c0_g1	Vfaba.Tiffany.R1.3g163480.1	96.753	1078	35	0	185	1262	1	1078	0	1797
TRINITY_DN3564_c0_g1	Vfaba.Tiffany.R1.3g163480.1	90.358	809	78	0	454	1262	330	1138	0	1062
TRINITY_DN3564_c0_g1	Vfaba.Tiffany.R1.3g163480.1	89.453	749	79	0	514	1262	270	1018	0	946
TRINITY_DN3564_c0_g1	Vfaba.Tiffany.R1.3g163480.1	89.353	742	77	2	454	1194	450	1190	0	931
TRINITY_DN3564_c0_g1	Vfaba.Tiffany.R1.3g163480.1	95.782	569	24	0	694	1262	270	838	0	918
TRINITY_DN3564_c0_g1	Vfaba.Tiffany.R1.3g163480.1	90.909	682	60	2	454	1134	510	1190	0	915
TRINITY_DN3564_c0_g1	Vfaba.Tiffany.R1.3g163480.1	88.754	658	74	0	417	1074	533	1190	0	806
TRINITY_DN3564_c0_g1	Vfaba.Tiffany.R1.3g163480.1	89.666	629	65	0	634	1262	270	898	0	802
TRINITY_DN3564_c0_g1	Vfaba.Tiffany.R1.3g163480.1	86.938	689	90	0	574	1262	270	958	0	774
TRINITY_DN3564_c0_g1	Vfaba.Tiffany.R1.3g163480.1	87.833	600	69	3	417	1014	593	1190	0	701
TRINITY_DN3564_c0_g1	Vfaba.Tiffany.R1.3g163480.1	89.56	546	57	0	717	1262	233	778	0	693
TRINITY_DN3564_c0_g1	Vfaba.Tiffany.R1.3g163480.1	89.243	502	52	2	454	954	690	1190	1.42e-178	627
TRINITY_DN3564_c0_g1	Vfaba.Tiffany.R1.3g163480.1	89.593	442	44	2	454	894	750	1190	1.46e-158	560
TRINITY_DN3564_c0_g1	Vfaba.Tiffany.R1.3g163480.1	86.414	449	61	0	814	1262	270	718	5.39e-138	492
TRINITY_DN3564_c0_g1	Vfaba.Tiffany.R1.3g163480.1	87.56	418	52	0	417	834	773	1190	9.02e-136	484
TRINITY_DN3564_c0_g1	Vfaba.Tiffany.R1.3g163480.1	87.147	389	50	0	874	1262	270	658	5.5e-123	442
TRINITY_DN3564_c0_g1	Vfaba.Tiffany.R1.3g163480.1	87.43	358	45	0	417	774	833	1190	4.32e-114	412
TRINITY_DN3564_c0_g1	Vfaba.Tiffany.R1.3g163480.1	88.754	329	37	0	934	1262	270	598	2.6e-111	403
TRINITY_DN3564_c0_g1	Vfaba.Tiffany.R1.3g163480.1	86.601	306	41	0	957	1262	233	538	7.43e-92	339
TRINITY_DN3564_c0_g1	Vfaba.Tiffany.R1.3g163480.1	90.038	261	26	0	454	714	930	1190	7.43e-92	339
TRINITY_DN3564_c0_g1	Vfaba.Tiffany.R1.3g163480.1	90.547	201	19	0	454	654	990	1190	3.56e-70	267
TRINITY_DN3553_c0_g1	Vfaba.Tiffany.R1.5g146360.2	99.3	1285	9	0	654	1938	369	1653	0	2324
TRINITY_DN3553_c0_g1	Vfaba.Tiffany.R1.5g146360.2	99.2	250	2	0	81	330	1	250	9.13e-126	451
TRINITY_DN3553_c0_g1	Vfaba.Tiffany.R1.5g146360.2	97.656	128	2	1	439	566	250	376	1.01e-55	219
TRINITY_DN3884_c0_g1	Vfaba.Tiffany.R1.1g381760.1	99.789	1421	1	2	499	1919	184	1602	0	2606
TRINITY_DN3884_c0_g1	Vfaba.Tiffany.R1.1g381760.1	98.913	184	2	0	59	242	1	184	4.47e-89	329
TRINITY_DN3175_c0_g1	Vfaba.Tiffany.R1.3g163480.1	94.5	1891	87	3	59	1948	1	1875	0	2900
TRINITY_DN3175_c0_g1	Vfaba.Tiffany.R1.3g163480.1	91.973	897	72	0	292	1188	294	1190	0	1258
TRINITY_DN3175_c0_g1	Vfaba.Tiffany.R1.3g163480.1	91.484	869	74	0	388	1256	270	1138	0	1195
TRINITY_DN3175_c0_g1	Vfaba.Tiffany.R1.3g163480.1	91.637	837	70	0	292	1128	354	1190	0	1158
TRINITY_DN3175_c0_g1	Vfaba.Tiffany.R1.3g163480.1	91.224	809	71	0	448	1256	270	1078	0	1101
TRINITY_DN3175_c0_g1	Vfaba.Tiffany.R1.3g163480.1	92.149	777	61	0	292	1068	414	1190	0	1098
TRINITY_DN3175_c0_g1	Vfaba.Tiffany.R1.3g163480.1	92.608	717	53	0	292	1008	474	1190	0	1031
TRINITY_DN3175_c0_g1	Vfaba.Tiffany.R1.3g163480.1	90.933	750	66	2	508	1256	270	1018	0	1007
TRINITY_DN3175_c0_g1	Vfaba.Tiffany.R1.3g163480.1	92.237	657	51	0	292	948	534	1190	0	931
TRINITY_DN3175_c0_g1	Vfaba.Tiffany.R1.3g163480.1	90.159	691	64	4	568	1256	270	958	0	896
TRINITY_DN3175_c0_g1	Vfaba.Tiffany.R1.3g163480.1	92.63	597	44	0	292	888	594	1190	0	859
TRINITY_DN3175_c0_g1	Vfaba.Tiffany.R1.3g163480.1	93.855	537	33	0	292	828	654	1190	0	809
TRINITY_DN3175_c0_g1	Vfaba.Tiffany.R1.3g163480.1	89.206	630	66	2	628	1256	270	898	0	785
TRINITY_DN3175_c0_g1	Vfaba.Tiffany.R1.3g163480.1	89.279	569	61	0	688	1256	270	838	0	713
TRINITY_DN3175_c0_g1	Vfaba.Tiffany.R1.3g163480.1	93.501	477	31	0	292	768	714	1190	0	710
TRINITY_DN3175_c0_g1	Vfaba.Tiffany.R1.3g163480.1	89.608	510	51	2	748	1256	270	778	0	647
TRINITY_DN3175_c0_g1	Vfaba.Tiffany.R1.3g163480.1	93.525	417	27	0	292	708	774	1190	6.58e-177	621
TRINITY_DN3175_c0_g1	Vfaba.Tiffany.R1.3g163480.1	89.111	450	47	2	808	1256	270	718	5.23e-158	558
TRINITY_DN3175_c0_g1	Vfaba.Tiffany.R1.3g163480.1	94.678	357	19	0	292	648	834	1190	6.76e-157	555
TRINITY_DN3175_c0_g1	Vfaba.Tiffany.R1.3g163480.1	96.296	297	11	0	292	588	894	1190	6.96e-137	488
TRINITY_DN3175_c0_g1	Vfaba.Tiffany.R1.3g163480.1	88.205	390	44	2	868	1256	270	658	1.17e-129	464
TRINITY_DN3175_c0_g1	Vfaba.Tiffany.R1.3g163480.1	87.842	329	40	0	928	1256	270	598	2.61e-106	387
TRINITY_DN3175_c0_g1	Vfaba.Tiffany.R1.3g163480.1	95.781	237	10	0	292	528	954	1190	3.38e-105	383
TRINITY_DN3175_c0_g1	Vfaba.Tiffany.R1.3g163480.1	88.476	269	31	0	988	1256	270	538	5.77e-88	326
TRINITY_DN3175_c0_g1	Vfaba.Tiffany.R1.3g163480.1	95.48	177	8	0	292	468	1014	1190	3.52e-75	283
TRINITY_DN3175_c0_g1	Vfaba.Tiffany.R1.3g163480.1	89.474	209	22	0	1048	1256	270	478	1.28e-69	265
TRINITY_DN3175_c0_g1	Vfaba.Tiffany.R1.3g163480.1	95.726	117	5	0	292	408	1074	1190	7.9e-47	189
TRINITY_DN3175_c0_g1	Vfaba.Tiffany.R1.3g163480.1	96.491	57	2	0	292	348	1134	1190	1.77e-18	95.3
TRINITY_DN3688_c0_g1	Vfaba.Tiffany.R1.1g235320.1	100	508	0	0	80	587	1	508	0	939
TRINITY_DN3688_c0_g1	Vfaba.Tiffany.R1.1g235320.1	99.107	112	0	1	717	828	508	618	3.65e-50	200
TRINITY_DN3871_c0_g1	Vfaba.Tiffany.R1.2g106520.2	100	536	0	0	1474	2009	437	972	0	990
TRINITY_DN3871_c0_g1	Vfaba.Tiffany.R1.2g106520.2	99.422	346	1	1	651	995	1	346	1.41e-178	627
TRINITY_DN3871_c0_g1	Vfaba.Tiffany.R1.2g106520.2	100	102	0	0	1291	1392	338	439	7.9e-47	189
TRINITY_DN3844_c0_g1	Vfaba.Tiffany.R1.4g014520.1	99.355	1086	5	2	698	1783	471	1554	0	1965
TRINITY_DN3844_c0_g1	Vfaba.Tiffany.R1.4g014520.1	99.775	445	1	0	50	494	1	445	0	817
TRINITY_DN3844_c0_g1	Vfaba.Tiffany.R1.4g014520.1	100	43	0	0	613	655	445	487	4.96e-14	80.5
TRINITY_DN3832_c0_g1	Vfaba.Tiffany.R1.2g186480.1	99.341	1365	9	0	515	1879	1	1365	0	2471
TRINITY_DN3832_c0_g1	Vfaba.Tiffany.R1.2g186480.1	94.872	39	2	0	1821	1859	1270	1308	1.8e-08	62.1
TRINITY_DN3832_c0_g1	Vfaba.Tiffany.R1.2g186480.1	94.872	39	2	0	1784	1822	1307	1345	1.8e-08	62.1
TRINITY_DN3829_c0_g1	Vfaba.Tiffany.R1.1g360000.1	99.064	1817	16	1	80	1896	30	1845	0	3260
TRINITY_DN3829_c0_g1	Vfaba.Tiffany.R1.1g360000.1	96.296	81	3	0	6	86	1	81	3.75e-30	134
TRINITY_DN3862_c0_g1	Vfaba.Tiffany.R1.4g106840.1	99.678	932	3	0	541	1472	223	1154	0	1705
TRINITY_DN3862_c0_g1	Vfaba.Tiffany.R1.4g106840.1	99.597	248	1	0	1559	1806	1148	1395	2.54e-126	453
TRINITY_DN3862_c0_g1	Vfaba.Tiffany.R1.4g106840.1	96.104	231	3	1	238	468	1	225	7.3e-102	372
TRINITY_DN3238_c0_g1	Vfaba.Tiffany.R1.1g325600.1	99.314	1021	3	2	107	1127	1	1017	0	1844
TRINITY_DN3238_c0_g1	Vfaba.Tiffany.R1.1g325600.1	100	553	0	0	1223	1775	1017	1569	0	1022
TRINITY_DN3842_c0_g1	Vfaba.Tiffany.R1.2g079280.1	99.732	1119	2	1	15	1132	1	1119	0	2049
TRINITY_DN3842_c0_g1	Vfaba.Tiffany.R1.2g079280.1	99.452	730	4	0	1291	2020	1119	1848	0	1327
TRINITY_DN3925_c0_g1	Vfaba.Tiffany.R1.2g073640.1	100	948	0	0	251	1198	1	948	0	1751
TRINITY_DN3925_c0_g1	Vfaba.Tiffany.R1.2g073640.1	100	362	0	0	1431	1792	947	1308	0	669
TRINITY_DN3847_c0_g1	Vfaba.Tiffany.R1.4g082960.2	99.894	946	1	0	1077	2022	744	1689	0	1742
TRINITY_DN3847_c0_g1	Vfaba.Tiffany.R1.4g082960.2	100	745	0	0	217	961	1	745	0	1376
TRINITY_DN3937_c0_g1	Vfaba.Tiffany.R1.1g270200.1	99.904	1042	1	0	42	1083	1	1042	0	1919
TRINITY_DN3937_c0_g1	Vfaba.Tiffany.R1.1g270200.1	99.615	519	2	0	1374	1892	1039	1557	0	948
TRINITY_DN3889_c0_g1	Vfaba.Tiffany.R1.1g171960.1	99.717	1061	3	0	1	1061	434	1494	0	1943
TRINITY_DN3889_c0_g1	Vfaba.Tiffany.R1.1g171960.1	99.609	256	0	1	1167	1422	1492	1746	3.25e-130	466
TRINITY_DN3793_c0_g1	Vfaba.Tiffany.R1.6g107200.1	94.503	1146	63	0	823	1968	1	1146	0	1768
TRINITY_DN3793_c0_g1	Vfaba.Tiffany.R1.6g107200.1	91.704	1121	93	0	595	1715	1	1121	0	1555
TRINITY_DN3793_c0_g1	Vfaba.Tiffany.R1.6g107200.1	83.333	912	152	0	594	1505	228	1139	0	843
TRINITY_DN3793_c0_g1	Vfaba.Tiffany.R1.6g107200.1	83.651	893	146	0	1051	1943	1	893	0	841
TRINITY_DN3872_c0_g1	Vfaba.Tiffany.R1.5g116120.1	100	92	0	0	926	1017	1013	1104	2.85e-41	171
TRINITY_DN3872_c0_g1	Vfaba.Tiffany.R1.5g116120.1	98.889	90	0	1	1414	1503	1100	1188	6.16e-38	159
TRINITY_DN3935_c0_g1	Vfaba.Tiffany.R1.4g061480.1	99.241	922	7	0	987	1908	867	1788	0	1664
TRINITY_DN3935_c0_g1	Vfaba.Tiffany.R1.4g061480.1	99.885	868	1	0	40	907	1	868	0	1598
TRINITY_DN3957_c0_g1	Vfaba.Tiffany.R1.6g131320.1	99.318	1613	9	2	102	1714	1	1611	0	2916
TRINITY_DN3957_c0_g1	Vfaba.Tiffany.R1.6g131320.1	98.387	124	2	0	1720	1843	1488	1611	1e-55	219
TRINITY_DN4102_c0_g1	Vfaba.Tiffany.R1.2g127480.1	99.327	891	5	1	806	1695	481	1371	0	1611
TRINITY_DN4102_c0_g1	Vfaba.Tiffany.R1.2g127480.1	99.405	336	2	0	381	716	150	485	1.41e-173	610
TRINITY_DN4102_c0_g1	Vfaba.Tiffany.R1.2g127480.1	98.684	152	2	0	124	275	1	152	2.72e-71	270
TRINITY_DN3950_c0_g1	Vfaba.Tiffany.R1.1g271200.1	99.632	1088	4	0	1	1088	1	1088	0	1988
TRINITY_DN3950_c0_g1	Vfaba.Tiffany.R1.1g271200.1	99.532	854	4	0	1085	1938	1196	2049	0	1555
TRINITY_DN3933_c0_g1	Vfaba.Tiffany.R1.4g139120.1	99.634	1093	1	1	1	1090	638	1730	0	1993
TRINITY_DN3933_c0_g1	Vfaba.Tiffany.R1.4g139120.1	99.664	595	1	1	1185	1779	1729	2322	0	1086
TRINITY_DN3979_c0_g1	Vfaba.Tiffany.R1.1g005840.1	99.764	849	1	1	868	1715	682	1530	0	1555
TRINITY_DN3979_c0_g1	Vfaba.Tiffany.R1.1g005840.1	99.854	686	1	0	108	793	1	686	0	1262
TRINITY_DN4037_c0_g1	Vfaba.Tiffany.R1.2g023880.1	99.62	1316	4	1	513	1828	147	1461	0	2401
TRINITY_DN4037_c0_g1	Vfaba.Tiffany.R1.2g023880.1	100	114	0	0	1	114	40	153	1.67e-53	211
TRINITY_DN4150_c0_g1	Vfaba.Tiffany.R1.1g119960.1	99.515	1031	5	0	876	1906	341	1371	0	1877
TRINITY_DN4150_c0_g1	Vfaba.Tiffany.R1.1g119960.1	98.567	349	4	1	443	790	1	349	3.03e-175	616
TRINITY_DN4016_c0_g1	Vfaba.Tiffany.R1.3g154480.1	99.395	1323	8	0	557	1879	1	1323	0	2399
TRINITY_DN4016_c0_g1	Vfaba.Tiffany.R1.3g154480.1	97.333	75	2	0	1320	1394	731	805	1.73e-28	128
TRINITY_DN4016_c0_g1	Vfaba.Tiffany.R1.3g154480.1	97.333	75	2	0	1287	1361	764	838	1.73e-28	128
TRINITY_DN4064_c0_g1	Vfaba.Tiffany.R1.2g027800.1	99.448	906	4	1	850	1755	65	969	0	1644
TRINITY_DN4064_c0_g1	Vfaba.Tiffany.R1.2g027800.1	100	72	0	0	24	95	1	72	3.72e-30	134
TRINITY_DN4057_c0_g1	Vfaba.Tiffany.R1.1g218800.1	99.092	1211	8	3	285	1492	1	1211	0	2172
TRINITY_DN4057_c0_g1	Vfaba.Tiffany.R1.1g218800.1	95.833	72	1	2	1570	1640	1203	1273	1.35e-24	115
TRINITY_DN4057_c0_g1	Vfaba.Tiffany.R1.1g218800.1	100	55	0	0	1677	1731	1269	1323	1.05e-20	102
TRINITY_DN4189_c0_g1	Vfaba.Tiffany.R1.2g214640.1	99.906	1059	1	0	788	1846	502	1560	0	1951
TRINITY_DN4189_c0_g1	Vfaba.Tiffany.R1.2g214640.1	99.593	492	2	0	176	667	13	504	0	898
TRINITY_DN3909_c0_g1	Vfaba.Tiffany.R1.1g264560.1	99.595	1234	5	0	11	1244	1	1234	0	2252
TRINITY_DN3909_c0_g1	Vfaba.Tiffany.R1.1g264560.1	99.488	391	2	0	1465	1855	1290	1680	0	712
TRINITY_DN3909_c0_g1	Vfaba.Tiffany.R1.1g264560.1	100	61	0	0	1322	1382	1232	1292	4.84e-24	113
TRINITY_DN4036_c0_g1	Vfaba.Tiffany.R1.2g142440.1	99.605	1519	2	4	331	1847	614	2130	0	2769
TRINITY_DN4036_c0_g1	Vfaba.Tiffany.R1.2g142440.1	100	338	0	0	1	338	203	540	5.02e-178	625
TRINITY_DN4169_c0_g1	Vfaba.Tiffany.R1.3g007080.1	99.642	1116	4	0	748	1863	205	1320	0	2039
TRINITY_DN4169_c0_g1	Vfaba.Tiffany.R1.3g007080.1	98.93	187	1	1	45	231	20	205	3.41e-90	333
TRINITY_DN4070_c0_g1	Vfaba.Tiffany.R1.6g016920.2	100	1183	0	0	671	1853	2076	3258	0	2185
TRINITY_DN4070_c0_g1	Vfaba.Tiffany.R1.6g016920.2	99.814	538	0	1	1	537	1540	2077	0	987
TRINITY_DN4072_c0_g1	Vfaba.Tiffany.R1.3g017640.1	96.662	689	0	1	1	689	511	1176	0	1123
TRINITY_DN4072_c0_g1	Vfaba.Tiffany.R1.3g017640.1	99.485	388	1	1	1507	1894	1174	1560	0	704
TRINITY_DN3632_c0_g1	Vfaba.Tiffany.R1.5g061400.1	100	799	0	0	1022	1820	441	1239	0	1476
TRINITY_DN3632_c0_g1	Vfaba.Tiffany.R1.5g061400.1	100	442	0	0	357	798	1	442	0	817
TRINITY_DN3694_c0_g1	Vfaba.Tiffany.R1.2g032040.1	98.959	1537	7	1	15	1551	1	1528	0	2741
TRINITY_DN3694_c0_g1	Vfaba.Tiffany.R1.2g032040.1	100	91	0	0	1550	1640	1563	1653	1.02e-40	169
TRINITY_DN4238_c0_g1	Vfaba.Tiffany.R1.3g055160.1	99.736	1136	0	3	649	1782	480	1614	0	2078
TRINITY_DN4238_c0_g1	Vfaba.Tiffany.R1.3g055160.1	98.965	483	1	4	70	552	1	479	0	861
TRINITY_DN3470_c0_g1	Vfaba.Tiffany.R1.1g397800.1	99.716	705	2	0	212	916	1	705	0	1291
TRINITY_DN3470_c0_g1	Vfaba.Tiffany.R1.1g397800.1	100	96	0	0	996	1091	703	798	1.69e-43	178
TRINITY_DN4110_c0_g1	Vfaba.Tiffany.R1.2g025520.2	100	732	0	0	1148	1879	856	1587	0	1352
TRINITY_DN4110_c0_g1	Vfaba.Tiffany.R1.2g025520.2	98.456	583	6	1	116	695	1	583	0	1024
TRINITY_DN4110_c0_g1	Vfaba.Tiffany.R1.2g025520.2	98.758	322	0	3	729	1046	535	856	2.38e-161	569
TRINITY_DN4125_c0_g1	Vfaba.Tiffany.R1.6g152600.1	98.843	864	7	3	770	1630	623	1486	0	1537
TRINITY_DN4125_c0_g1	Vfaba.Tiffany.R1.6g152600.1	99.359	624	3	1	43	665	1	624	0	1129
TRINITY_DN4125_c0_g1	Vfaba.Tiffany.R1.6g152600.1	98.239	284	5	0	1736	2019	1487	1770	1.14e-139	497
TRINITY_DN5267_c0_g1	Vfaba.Tiffany.R1.1g272400.1	99.007	1208	11	1	142	1348	1	1208	0	2163
TRINITY_DN5267_c0_g1	Vfaba.Tiffany.R1.1g272400.1	100	411	0	0	1363	1773	1162	1572	0	760
TRINITY_DN5267_c0_g1	Vfaba.Tiffany.R1.1g272400.1	96.296	54	2	0	1654	1707	1426	1479	8.12e-17	89.8
TRINITY_DN5267_c0_g1	Vfaba.Tiffany.R1.1g272400.1	96.296	54	2	0	1627	1680	1453	1506	8.12e-17	89.8
TRINITY_DN4172_c0_g1	Vfaba.Tiffany.R1.3g086600.1	99.369	792	2	3	220	1010	1	790	0	1432
TRINITY_DN4172_c0_g1	Vfaba.Tiffany.R1.3g086600.1	99.414	683	2	2	1010	1691	838	1519	0	1238
TRINITY_DN4187_c0_g1	Vfaba.Tiffany.R1.5g090920.1	99.814	1075	0	2	64	1137	1	1074	0	1973
TRINITY_DN4187_c0_g1	Vfaba.Tiffany.R1.5g090920.1	99.007	604	1	5	1129	1730	1182	1782	0	1077
TRINITY_DN4117_c0_g1	Vfaba.Tiffany.R1.Ung020320.1	98.413	189	3	0	235	423	85	273	3.39e-90	333
TRINITY_DN4117_c0_g1	Vfaba.Tiffany.R1.Ung020320.1	95.455	44	1	1	1507	1549	291	334	1.06e-10	69.4
TRINITY_DN4117_c0_g1	Vfaba.Tiffany.R1.Ung020320.1	97.143	35	1	0	121	155	4	38	6.35e-08	60.2
TRINITY_DN4139_c0_g1	Vfaba.Tiffany.R1.3g036320.1	98.703	694	3	4	56	745	1	692	0	1227
TRINITY_DN4139_c0_g1	Vfaba.Tiffany.R1.3g036320.1	97.653	213	1	2	1066	1274	719	931	4.32e-99	363
TRINITY_DN4139_c0_g1	Vfaba.Tiffany.R1.3g036320.1	97.549	204	1	4	1360	1560	929	1131	4.36e-94	346
TRINITY_DN4051_c0_g1	Vfaba.Tiffany.R1.3g148280.1	99.185	1473	9	3	508	1980	286	1755	0	2651
TRINITY_DN4051_c0_g1	Vfaba.Tiffany.R1.3g148280.1	98.644	295	2	2	121	414	1	294	6.74e-147	521
TRINITY_DN4158_c0_g1	Vfaba.Tiffany.R1.4g078520.1	99.844	1279	2	0	58	1336	1	1279	0	2351
TRINITY_DN4158_c0_g1	Vfaba.Tiffany.R1.4g078520.1	100	135	0	0	1640	1774	1411	1545	3.51e-65	250
TRINITY_DN4158_c0_g1	Vfaba.Tiffany.R1.4g078520.1	99.254	134	1	0	1414	1547	1279	1412	5.87e-63	243
TRINITY_DN4158_c0_g1	Vfaba.Tiffany.R1.4g078520.1	96	75	0	1	1985	2056	1543	1617	1.03e-25	119
TRINITY_DN4080_c0_g1	Vfaba.Tiffany.R1.2g131480.1	100	484	0	0	1394	1877	204	687	0	894
TRINITY_DN4080_c0_g1	Vfaba.Tiffany.R1.2g131480.1	99.043	209	1	1	71	279	1	208	2e-102	374
TRINITY_DN4449_c0_g1	Vfaba.Tiffany.R1.5g107680.1	99.636	1375	2	3	523	1897	102	1473	0	2508
TRINITY_DN4449_c0_g1	Vfaba.Tiffany.R1.5g107680.1	97.414	116	1	2	332	446	1	115	4.63e-49	196
TRINITY_DN3600_c0_g1	Vfaba.Tiffany.R1.2g090080.1	99.796	982	2	0	38	1019	1	982	0	1803
TRINITY_DN3600_c0_g1	Vfaba.Tiffany.R1.2g090080.1	99.703	674	2	0	1113	1786	983	1656	0	1234
TRINITY_DN4259_c0_g1	Vfaba.Tiffany.R1.3g128000.1	99.923	1300	1	0	41	1340	1	1300	0	2396
TRINITY_DN4259_c0_g1	Vfaba.Tiffany.R1.3g128000.1	100	185	0	0	1539	1723	1301	1485	5.61e-93	342
TRINITY_DN4307_c0_g1	Vfaba.Tiffany.R1.6g083200.3	98.839	1722	17	3	151	1872	1	1719	0	3066
TRINITY_DN4307_c0_g1	Vfaba.Tiffany.R1.6g083200.3	91.045	134	12	0	960	1093	937	1070	1.29e-44	182
TRINITY_DN4307_c0_g1	Vfaba.Tiffany.R1.6g083200.3	90.37	135	13	0	1089	1223	808	942	1.67e-43	178
TRINITY_DN4225_c0_g1	Vfaba.Tiffany.R1.1g199040.1	99.356	931	6	0	890	1820	771	1701	0	1687
TRINITY_DN4225_c0_g1	Vfaba.Tiffany.R1.1g199040.1	99.358	779	5	0	51	829	1	779	0	1411
TRINITY_DN4240_c0_g1	Vfaba.Tiffany.R1.2g119520.3	99.699	998	3	0	90	1087	1	998	0	1827
TRINITY_DN4240_c0_g1	Vfaba.Tiffany.R1.2g119520.3	98.851	870	9	1	1086	1954	1063	1932	0	1550
TRINITY_DN4265_c0_g1	Vfaba.Tiffany.R1.1g224680.1	99.372	478	3	0	940	1417	406	883	0	867
TRINITY_DN4265_c0_g1	Vfaba.Tiffany.R1.1g224680.1	98.171	328	6	0	1479	1806	882	1209	1.82e-162	573
TRINITY_DN4265_c0_g1	Vfaba.Tiffany.R1.1g224680.1	98.63	219	3	0	386	604	32	250	7.09e-107	388
TRINITY_DN4265_c0_g1	Vfaba.Tiffany.R1.1g224680.1	98.758	161	2	0	706	866	249	409	2.66e-76	287
TRINITY_DN4232_c0_g1	Vfaba.Tiffany.R1.4g023960.1	99.449	907	2	1	920	1823	333	1239	0	1644
TRINITY_DN4232_c0_g1	Vfaba.Tiffany.R1.4g023960.1	100	334	0	0	480	813	1	334	8.3e-176	617
TRINITY_DN4263_c0_g1	Vfaba.Tiffany.R1.3g100040.1	99.649	855	3	0	745	1599	607	1461	0	1563
TRINITY_DN4263_c0_g1	Vfaba.Tiffany.R1.3g100040.1	99.671	607	2	0	28	634	1	607	0	1110
TRINITY_DN4199_c0_g1	Vfaba.Tiffany.R1.1g052360.1	100	450	0	0	1098	1547	808	1257	0	832
TRINITY_DN4199_c0_g1	Vfaba.Tiffany.R1.1g052360.1	99.299	428	3	0	595	1022	380	807	0	774
TRINITY_DN4199_c0_g1	Vfaba.Tiffany.R1.1g052360.1	99.501	401	2	0	156	556	1	401	0	730
TRINITY_DN4199_c0_g1	Vfaba.Tiffany.R1.1g052360.1	98.958	96	1	0	1623	1718	1255	1350	7.77e-42	172
TRINITY_DN4073_c0_g1	Vfaba.Tiffany.R1.5g061560.1	99.883	853	1	0	93	945	1	853	0	1570
TRINITY_DN4073_c0_g1	Vfaba.Tiffany.R1.5g061560.1	100	826	0	0	1061	1886	852	1677	0	1526
TRINITY_DN3697_c0_g1	Vfaba.Tiffany.R1.1g073160.1	99.15	1530	13	0	333	1862	268	1797	0	2754
TRINITY_DN3697_c0_g1	Vfaba.Tiffany.R1.1g073160.1	99.142	233	2	0	1	233	38	270	2.51e-116	420
TRINITY_DN4214_c0_g1	Vfaba.Tiffany.R1.1g006440.1	99.892	929	1	0	182	1110	1	929	0	1711
TRINITY_DN4214_c0_g1	Vfaba.Tiffany.R1.1g006440.1	99.634	547	1	1	1187	1733	925	1470	0	998
TRINITY_DN4011_c0_g1	Vfaba.Tiffany.R1.5g096200.1	99.32	1029	1	1	30	1052	1	1029	0	1857
TRINITY_DN4011_c0_g1	Vfaba.Tiffany.R1.5g096200.1	100	544	0	0	1052	1595	1155	1698	0	1005
TRINITY_DN4248_c0_g1	Vfaba.Tiffany.R1.4g091520.1	99.691	971	3	0	105	1075	1	971	0	1777
TRINITY_DN4248_c0_g1	Vfaba.Tiffany.R1.4g091520.1	100	409	0	0	1175	1583	963	1371	0	756
TRINITY_DN4063_c0_g1	Vfaba.Tiffany.R1.1g304600.1	99.758	1650	4	0	28	1677	1	1650	0	3025
TRINITY_DN4063_c0_g1	Vfaba.Tiffany.R1.1g304600.1	90.64	203	16	1	1060	1262	940	1139	3.45e-70	267
TRINITY_DN4063_c0_g1	Vfaba.Tiffany.R1.1g304600.1	89.655	203	18	1	967	1166	1033	1235	7.46e-67	255
TRINITY_DN4293_c0_g1	Vfaba.Tiffany.R1.4g050400.1	99.931	1445	1	0	405	1849	233	1677	0	2663
TRINITY_DN4293_c0_g1	Vfaba.Tiffany.R1.4g050400.1	100	232	0	0	89	320	1	232	4.15e-119	429
TRINITY_DN4395_c0_g1	Vfaba.Tiffany.R1.1g057400.1	99.711	1729	5	0	192	1920	30	1758	0	3166
TRINITY_DN4395_c0_g1	Vfaba.Tiffany.R1.1g057400.1	100	33	0	0	175	207	1	33	1.74e-08	62.1
TRINITY_DN4401_c0_g1	Vfaba.Tiffany.R1.1g308280.1	99.72	357	1	0	1618	1974	622	978	0	654
TRINITY_DN4401_c0_g1	Vfaba.Tiffany.R1.1g308280.1	99.237	262	2	0	4	265	55	316	1.89e-132	473
TRINITY_DN4401_c0_g1	Vfaba.Tiffany.R1.1g308280.1	100	128	0	0	1008	1135	497	624	2.69e-61	237
TRINITY_DN4401_c0_g1	Vfaba.Tiffany.R1.1g308280.1	98.347	121	2	0	442	562	314	434	4.54e-54	213
TRINITY_DN4401_c0_g1	Vfaba.Tiffany.R1.1g308280.1	98.63	73	0	1	641	712	435	507	1.69e-28	128
TRINITY_DN4398_c0_g1	Vfaba.Tiffany.R1.6g040800.1	100	224	0	0	1096	1319	477	700	1.16e-114	414
TRINITY_DN4398_c0_g1	Vfaba.Tiffany.R1.6g040800.1	98.701	231	3	0	1448	1678	700	930	1.5e-113	411
TRINITY_DN4398_c0_g1	Vfaba.Tiffany.R1.6g040800.1	98.276	232	3	1	28	259	1	231	6.98e-112	405
TRINITY_DN4398_c0_g1	Vfaba.Tiffany.R1.6g040800.1	97.015	134	4	0	562	695	346	479	5.83e-58	226
TRINITY_DN4398_c0_g1	Vfaba.Tiffany.R1.6g040800.1	100	121	0	0	359	479	227	347	2.1e-57	224
TRINITY_DN4346_c0_g1	Vfaba.Tiffany.R1.1g381280.1	99.452	912	5	0	181	1092	1	912	0	1657
TRINITY_DN4346_c0_g1	Vfaba.Tiffany.R1.1g381280.1	99.377	642	4	0	1174	1815	910	1551	0	1164
TRINITY_DN3706_c0_g1	Vfaba.Tiffany.R1.4g178720.1	99.775	1776	4	0	111	1886	1	1776	0	3258
TRINITY_DN3706_c0_g1	Vfaba.Tiffany.R1.4g178720.1	97.619	126	3	0	362	487	189	314	3.51e-55	217
TRINITY_DN3706_c0_g1	Vfaba.Tiffany.R1.4g178720.1	97.619	126	3	0	299	424	252	377	3.51e-55	217
TRINITY_DN3706_c0_g1	Vfaba.Tiffany.R1.4g178720.1	96.825	63	2	0	425	487	189	251	7.92e-22	106
TRINITY_DN3706_c0_g1	Vfaba.Tiffany.R1.4g178720.1	96.825	63	2	0	299	361	315	377	7.92e-22	106
TRINITY_DN4417_c0_g1	Vfaba.Tiffany.R1.1g361720.1	99.067	965	3	1	190	1148	1	965	0	1727
TRINITY_DN4417_c0_g1	Vfaba.Tiffany.R1.1g361720.1	99.447	723	2	2	1228	1948	961	1683	0	1312
TRINITY_DN4442_c0_g1	Vfaba.Tiffany.R1.4g174600.1	99.766	1713	4	0	151	1863	1	1713	0	3142
TRINITY_DN4442_c0_g1	Vfaba.Tiffany.R1.4g174600.1	93.798	129	7	1	1692	1819	1584	1712	5.9e-48	193
TRINITY_DN4442_c0_g1	Vfaba.Tiffany.R1.4g174600.1	93.023	129	8	1	1734	1862	1542	1669	2.75e-46	187
TRINITY_DN4428_c0_g1	Vfaba.Tiffany.R1.1g031000.1	98.786	1071	13	0	800	1870	775	1845	0	1906
TRINITY_DN4428_c0_g1	Vfaba.Tiffany.R1.1g031000.1	95.399	1065	47	2	125	1188	1	1064	0	1694
TRINITY_DN4428_c0_g1	Vfaba.Tiffany.R1.1g031000.1	84.536	291	43	2	800	1089	874	1163	2.63e-76	287
TRINITY_DN4472_c0_g1	Vfaba.Tiffany.R1.4g181120.1	99.553	894	4	0	102	995	1	894	0	1629
TRINITY_DN4472_c0_g1	Vfaba.Tiffany.R1.4g181120.1	99.119	227	2	0	1071	1297	895	1121	5.38e-113	409
TRINITY_DN4472_c0_g1	Vfaba.Tiffany.R1.4g181120.1	95.964	223	9	0	1331	1553	1053	1275	4.25e-99	363
TRINITY_DN4588_c0_g1	Vfaba.Tiffany.R1.6g075120.1	99.599	748	1	2	472	1217	402	1149	0	1363
TRINITY_DN4588_c0_g1	Vfaba.Tiffany.R1.6g075120.1	99.56	455	0	2	1430	1882	1148	1602	0	828
TRINITY_DN4588_c0_g1	Vfaba.Tiffany.R1.6g075120.1	87.879	66	5	2	1	64	265	329	2.23e-12	75
TRINITY_DN4479_c0_g1	Vfaba.Tiffany.R1.4g025640.1	99.543	1313	4	2	348	1660	211	1521	0	2390
TRINITY_DN4479_c0_g1	Vfaba.Tiffany.R1.4g025640.1	99.531	213	0	1	53	265	1	212	2.52e-106	387
TRINITY_DN4459_c0_g1	Vfaba.Tiffany.R1.4g048040.1	99.847	654	1	0	1129	1782	121	774	0	1203
TRINITY_DN4459_c0_g1	Vfaba.Tiffany.R1.4g048040.1	100	101	0	0	939	1039	21	121	2.74e-46	187
TRINITY_DN4477_c0_g1	Vfaba.Tiffany.R1.6g152600.1	99.327	1486	10	0	100	1585	1	1486	0	2689
TRINITY_DN4477_c0_g1	Vfaba.Tiffany.R1.6g152600.1	98.239	284	5	0	1691	1974	1487	1770	1.11e-139	497
TRINITY_DN4598_c0_g1	Vfaba.Tiffany.R1.3g082160.1	96.727	275	3	1	118	392	1	269	2.44e-126	453
TRINITY_DN4598_c0_g1	Vfaba.Tiffany.R1.3g082160.1	100	69	0	0	440	508	344	412	1.68e-28	128
TRINITY_DN4598_c0_g1	Vfaba.Tiffany.R1.3g082160.1	100	32	0	0	590	621	410	441	6.23e-08	60.2
TRINITY_DN4422_c0_g1	Vfaba.Tiffany.R1.5g093640.1	99.771	1308	3	0	417	1724	190	1497	0	2399
TRINITY_DN4422_c0_g1	Vfaba.Tiffany.R1.5g093640.1	96.875	192	0	1	153	338	1	192	3.34e-85	316
TRINITY_DN4550_c0_g1	Vfaba.Tiffany.R1.1g234520.1	98.525	1492	4	1	228	1701	1	1492	0	2617
TRINITY_DN4550_c0_g1	Vfaba.Tiffany.R1.1g234520.1	100	47	0	0	1920	1966	1515	1561	2.85e-16	87.9
TRINITY_DN4842_c0_g1	Vfaba.Tiffany.R1.4g146480.1	98.406	251	4	0	53	303	80	330	5.27e-123	442
TRINITY_DN4842_c0_g1	Vfaba.Tiffany.R1.4g146480.1	100	50	0	0	1063	1112	328	377	6.12e-18	93.5
TRINITY_DN4628_c0_g1	Vfaba.Tiffany.R1.1g146640.1	97.978	1731	20	2	53	1783	1	1716	0	2988
TRINITY_DN4628_c0_g1	Vfaba.Tiffany.R1.1g146640.1	87.931	232	25	2	1511	1739	1348	1579	2.63e-71	270
TRINITY_DN4628_c0_g1	Vfaba.Tiffany.R1.1g146640.1	84.914	232	32	2	1415	1646	1444	1672	1.24e-59	231
TRINITY_DN4628_c0_g1	Vfaba.Tiffany.R1.1g146640.1	92.453	53	4	0	1364	1416	1348	1400	6.16e-13	76.8
TRINITY_DN4021_c0_g1	Vfaba.Tiffany.R1.6g061960.1	99.518	1246	6	0	166	1411	1	1246	0	2268
TRINITY_DN4021_c0_g1	Vfaba.Tiffany.R1.6g061960.1	100	247	0	0	1530	1776	1245	1491	1.88e-127	457
TRINITY_DN4762_c0_g1	Vfaba.Tiffany.R1.6g094360.2	99.557	903	4	0	927	1829	694	1596	0	1646
TRINITY_DN4762_c0_g1	Vfaba.Tiffany.R1.6g094360.2	98.991	694	2	3	156	845	1	693	0	1238
TRINITY_DN4582_c0_g1	Vfaba.Tiffany.R1.4g136240.1	99.71	1036	3	0	309	1344	1	1036	0	1897
TRINITY_DN4582_c0_g1	Vfaba.Tiffany.R1.4g136240.1	99.656	291	1	0	1425	1715	1036	1326	3.03e-150	532
TRINITY_DN4632_c0_g1	Vfaba.Tiffany.R1.5g135960.2	99.617	522	2	0	354	875	1171	1692	0	953
TRINITY_DN4632_c0_g1	Vfaba.Tiffany.R1.5g135960.2	99.635	274	1	0	1	274	902	1175	8.55e-141	501
TRINITY_DN4056_c0_g1	Vfaba.Tiffany.R1.4g173440.1	99.474	951	2	1	765	1715	652	1599	0	1725
TRINITY_DN4056_c0_g1	Vfaba.Tiffany.R1.4g173440.1	99.69	646	2	0	2	647	9	654	0	1182
TRINITY_DN4043_c0_g1	Vfaba.Tiffany.R1.3g022720.1	99.286	140	1	0	783	922	1	140	2.64e-66	254
TRINITY_DN4043_c0_g1	Vfaba.Tiffany.R1.3g022720.1	100	109	0	0	1929	2037	137	245	9.71e-51	202
TRINITY_DN4625_c0_g1	Vfaba.Tiffany.R1.3g153600.1	99.277	1107	7	1	811	1917	713	1818	0	1999
TRINITY_DN4625_c0_g1	Vfaba.Tiffany.R1.3g153600.1	99.161	715	6	0	27	741	1	715	0	1288
TRINITY_DN4747_c0_g1	Vfaba.Tiffany.R1.6g116640.3	98.643	663	6	1	730	1389	50	712	0	1171
TRINITY_DN4747_c0_g1	Vfaba.Tiffany.R1.6g116640.3	96.381	525	7	1	1474	1998	712	1224	0	854
TRINITY_DN4308_c0_g1	Vfaba.Tiffany.R1.3g131920.1	99.807	1553	3	0	238	1790	131	1683	0	2852
TRINITY_DN4308_c0_g1	Vfaba.Tiffany.R1.3g131920.1	98.462	130	1	1	12	140	1	130	1.6e-58	228
TRINITY_DN4705_c0_g1	Vfaba.Tiffany.R1.4g172680.1	99.827	577	0	1	1195	1771	328	903	0	1059
TRINITY_DN4705_c0_g1	Vfaba.Tiffany.R1.4g172680.1	99.696	329	1	0	13	341	1	329	2.28e-171	603
TRINITY_DN4682_c0_g1	Vfaba.Tiffany.R1.1g005840.1	99.764	849	1	1	964	1811	682	1530	0	1555
TRINITY_DN4682_c0_g1	Vfaba.Tiffany.R1.1g005840.1	99.844	641	1	0	108	748	1	641	0	1179
TRINITY_DN4682_c0_g1	Vfaba.Tiffany.R1.1g005840.1	100	47	0	0	843	889	640	686	2.83e-16	87.9
TRINITY_DN4893_c0_g1	Vfaba.Tiffany.R1.5g073760.1	100	433	0	0	28	460	1	433	0	800
TRINITY_DN4893_c0_g1	Vfaba.Tiffany.R1.5g073760.1	99.488	391	2	0	551	941	430	820	0	712
TRINITY_DN4893_c0_g1	Vfaba.Tiffany.R1.5g073760.1	98.198	222	4	0	1025	1246	814	1035	6.93e-107	388
TRINITY_DN4893_c0_g1	Vfaba.Tiffany.R1.5g073760.1	98.974	195	2	0	1359	1553	1036	1230	3.27e-95	350
TRINITY_DN4893_c0_g1	Vfaba.Tiffany.R1.5g073760.1	98.611	144	2	0	1633	1776	1228	1371	7.34e-67	255
TRINITY_DN4703_c0_g1	Vfaba.Tiffany.R1.2g216200.1	99.644	842	3	0	117	958	1	842	0	1539
TRINITY_DN4703_c0_g1	Vfaba.Tiffany.R1.2g216200.1	97.802	91	2	0	959	1049	939	1029	2.13e-37	158
TRINITY_DN4672_c0_g1	Vfaba.Tiffany.R1.6g052080.1	99.481	1156	6	0	623	1778	306	1461	0	2102
TRINITY_DN4672_c0_g1	Vfaba.Tiffany.R1.6g052080.1	99.677	310	1	0	168	477	1	310	8.29e-161	568
TRINITY_DN4685_c0_g1	Vfaba.Tiffany.R1.1g248720.1	100	1257	0	0	527	1783	46	1302	0	2322
TRINITY_DN4685_c0_g1	Vfaba.Tiffany.R1.1g248720.1	100	45	0	0	389	433	1	45	3.66e-15	84.2
TRINITY_DN4673_c0_g1	Vfaba.Tiffany.R1.Ung018920.1	98.092	1415	27	0	510	1924	416	1830	0	2464
TRINITY_DN4673_c0_g1	Vfaba.Tiffany.R1.Ung018920.1	98.31	651	10	1	59	708	1	651	0	1140
TRINITY_DN4673_c0_g1	Vfaba.Tiffany.R1.Ung018920.1	89.552	201	18	3	546	745	416	614	9.47e-66	252
TRINITY_DN4673_c0_g1	Vfaba.Tiffany.R1.Ung018920.1	86.25	160	19	3	587	745	421	578	2.73e-41	171
TRINITY_DN4673_c0_g1	Vfaba.Tiffany.R1.Ung018920.1	84.848	165	22	3	474	636	488	651	4.57e-39	163
TRINITY_DN4673_c0_g1	Vfaba.Tiffany.R1.Ung018920.1	86.486	111	14	1	635	745	433	542	2.79e-26	121
TRINITY_DN4768_c0_g1	Vfaba.Tiffany.R1.4g168760.1	99.302	859	6	0	1052	1910	510	1368	0	1554
TRINITY_DN4768_c0_g1	Vfaba.Tiffany.R1.4g168760.1	100	511	0	0	30	540	1	511	0	944
TRINITY_DN4799_c0_g1	Vfaba.Tiffany.R1.5g032880.1	99.448	906	3	2	93	998	1	904	0	1644
TRINITY_DN4799_c0_g1	Vfaba.Tiffany.R1.5g032880.1	100	637	0	0	1170	1806	903	1539	0	1177
TRINITY_DN4767_c0_g1	Vfaba.Tiffany.R1.5g049520.1	99.658	1464	4	1	337	1799	1	1464	0	2675
TRINITY_DN4767_c0_g1	Vfaba.Tiffany.R1.5g049520.1	97.368	38	1	0	1755	1792	1390	1427	1.32e-09	65.8
TRINITY_DN4767_c0_g1	Vfaba.Tiffany.R1.5g049520.1	97.368	38	1	0	1725	1762	1420	1457	1.32e-09	65.8
TRINITY_DN4734_c0_g1	Vfaba.Tiffany.R1.2g055200.1	99.334	901	6	0	939	1839	654	1554	0	1631
TRINITY_DN4734_c0_g1	Vfaba.Tiffany.R1.2g055200.1	99.177	486	4	0	73	558	1	486	0	876
TRINITY_DN4734_c0_g1	Vfaba.Tiffany.R1.2g055200.1	100	174	0	0	657	830	483	656	7.11e-87	322
TRINITY_DN4779_c0_g1	Vfaba.Tiffany.R1.1g216360.1	99.698	1326	4	0	566	1891	343	1668	0	2427
TRINITY_DN4779_c0_g1	Vfaba.Tiffany.R1.1g216360.1	99.417	343	2	0	125	467	1	343	1.74e-177	623
TRINITY_DN4621_c0_g1	Vfaba.Tiffany.R1.6g109800.1	99.451	910	4	1	691	1600	280	1188	0	1652
TRINITY_DN4621_c0_g1	Vfaba.Tiffany.R1.6g109800.1	98.932	281	2	1	312	592	1	280	8.5e-141	501
TRINITY_DN4708_c0_g1	Vfaba.Tiffany.R1.5g025840.1	99.301	286	2	0	1549	1834	948	1233	8.44e-146	518
TRINITY_DN4708_c0_g1	Vfaba.Tiffany.R1.5g025840.1	99.588	243	1	0	1099	1341	711	953	1.45e-123	444
TRINITY_DN4708_c0_g1	Vfaba.Tiffany.R1.5g025840.1	100	180	0	0	488	667	536	715	3.28e-90	333
TRINITY_DN4708_c0_g1	Vfaba.Tiffany.R1.5g025840.1	100	125	0	0	1	125	300	424	1.23e-59	231
TRINITY_DN4708_c0_g1	Vfaba.Tiffany.R1.5g025840.1	100	115	0	0	257	371	424	538	4.46e-54	213
TRINITY_DN4778_c0_g1	Vfaba.Tiffany.R1.2g127480.1	99.759	415	0	1	731	1144	481	895	0	760
TRINITY_DN4778_c0_g1	Vfaba.Tiffany.R1.2g127480.1	99.405	336	2	0	306	641	150	485	1.35e-173	610
TRINITY_DN4778_c0_g1	Vfaba.Tiffany.R1.2g127480.1	98.344	302	5	0	1706	2007	1070	1371	1.08e-149	531
TRINITY_DN4778_c0_g1	Vfaba.Tiffany.R1.2g127480.1	100	178	0	0	1360	1537	895	1072	4.24e-89	329
TRINITY_DN4778_c0_g1	Vfaba.Tiffany.R1.2g127480.1	98.684	152	2	0	49	200	1	152	2.61e-71	270
TRINITY_DN4724_c0_g1	Vfaba.Tiffany.R1.1g353160.1	99.122	1025	9	0	823	1847	89	1113	0	1844
TRINITY_DN4724_c0_g1	Vfaba.Tiffany.R1.1g353160.1	98.901	91	1	0	32	122	1	91	4.55e-39	163
TRINITY_DN4740_c0_g1	Vfaba.Tiffany.R1.2g122920.1	96.73	948	31	0	382	1329	1	948	0	1580
TRINITY_DN4740_c0_g1	Vfaba.Tiffany.R1.2g122920.1	96.87	639	20	0	1201	1839	751	1389	0	1070
TRINITY_DN4942_c0_g1	Vfaba.Tiffany.R1.1g013000.1	99.201	1627	8	5	89	1714	1	1623	0	2928
TRINITY_DN4942_c0_g1	Vfaba.Tiffany.R1.1g013000.1	100	98	0	0	1790	1887	1621	1718	1.26e-44	182
TRINITY_DN4942_c0_g1	Vfaba.Tiffany.R1.1g013000.1	92.537	67	1	2	1953	2019	1706	1768	6.05e-18	93.5
TRINITY_DN4892_c0_g1	Vfaba.Tiffany.R1.5g069560.1	98.274	1506	9	15	200	1699	1	1495	0	2621
TRINITY_DN4892_c0_g1	Vfaba.Tiffany.R1.5g069560.1	98.413	63	0	1	1781	1842	1495	1557	6.01e-23	110
TRINITY_DN5061_c0_g1	Vfaba.Tiffany.R1.5g080600.1	99.787	940	2	0	854	1793	495	1434	0	1725
TRINITY_DN5061_c0_g1	Vfaba.Tiffany.R1.5g080600.1	99.192	495	4	0	243	737	1	495	0	893
TRINITY_DN5061_c0_g1	Vfaba.Tiffany.R1.5g080600.1	100	34	0	0	1656	1689	1324	1357	4.74e-09	63.9
TRINITY_DN4908_c0_g1	Vfaba.Tiffany.R1.6g086720.1	98.637	807	10	1	38	844	1	806	0	1428
TRINITY_DN4908_c0_g1	Vfaba.Tiffany.R1.6g086720.1	100	31	0	0	940	970	804	834	2.2e-07	58.4
TRINITY_DN4467_c0_g1	Vfaba.Tiffany.R1.3g163480.1	91.07	1523	99	27	317	1839	390	1875	0	2025
TRINITY_DN4467_c0_g1	Vfaba.Tiffany.R1.3g163480.1	96.226	1060	27	13	42	1101	1	1047	0	1724
TRINITY_DN4467_c0_g1	Vfaba.Tiffany.R1.3g163480.1	90.191	785	70	7	317	1101	330	1107	0	1016
TRINITY_DN4467_c0_g1	Vfaba.Tiffany.R1.3g163480.1	88.375	757	80	8	378	1134	270	1018	0	904
TRINITY_DN4467_c0_g1	Vfaba.Tiffany.R1.3g163480.1	88.385	749	78	9	317	1064	450	1190	0	893
TRINITY_DN4467_c0_g1	Vfaba.Tiffany.R1.3g163480.1	94.609	575	25	6	560	1134	270	838	0	885
TRINITY_DN4467_c0_g1	Vfaba.Tiffany.R1.3g163480.1	89.971	688	61	8	317	1003	510	1190	0	881
TRINITY_DN4467_c0_g1	Vfaba.Tiffany.R1.3g163480.1	87.838	666	72	8	279	943	533	1190	0	773
TRINITY_DN4467_c0_g1	Vfaba.Tiffany.R1.3g163480.1	89.867	602	57	4	500	1101	270	867	0	771
TRINITY_DN4467_c0_g1	Vfaba.Tiffany.R1.3g163480.1	86.043	695	91	6	440	1134	270	958	0	741
TRINITY_DN4467_c0_g1	Vfaba.Tiffany.R1.3g163480.1	87.107	605	70	8	279	882	593	1190	0	678
TRINITY_DN4467_c0_g1	Vfaba.Tiffany.R1.3g163480.1	88.406	552	58	6	583	1134	233	778	0	660
TRINITY_DN4467_c0_g1	Vfaba.Tiffany.R1.3g163480.1	88.538	506	52	6	317	821	690	1190	4.85e-173	608
TRINITY_DN4467_c0_g1	Vfaba.Tiffany.R1.3g163480.1	88.989	445	44	5	317	760	750	1190	3.86e-154	545
TRINITY_DN4467_c0_g1	Vfaba.Tiffany.R1.3g163480.1	86.998	423	49	5	279	700	773	1190	6.64e-132	472
TRINITY_DN4467_c0_g1	Vfaba.Tiffany.R1.3g163480.1	85.055	455	62	6	680	1134	270	718	5.17e-128	459
TRINITY_DN4467_c0_g1	Vfaba.Tiffany.R1.3g163480.1	87.293	362	42	4	740	1101	270	627	1.47e-113	411
TRINITY_DN4467_c0_g1	Vfaba.Tiffany.R1.3g163480.1	86.777	363	42	5	279	640	833	1190	3.18e-110	399
TRINITY_DN4467_c0_g1	Vfaba.Tiffany.R1.3g163480.1	86.866	335	38	6	800	1134	270	598	2.49e-101	370
TRINITY_DN4467_c0_g1	Vfaba.Tiffany.R1.3g163480.1	89.015	264	26	3	317	580	930	1190	1.97e-87	324
TRINITY_DN4467_c0_g1	Vfaba.Tiffany.R1.3g163480.1	84.887	311	42	5	824	1134	233	538	5.51e-83	309
TRINITY_DN4467_c0_g1	Vfaba.Tiffany.R1.3g163480.1	89.216	204	19	3	317	520	990	1190	9.41e-66	252
TRINITY_DN4991_c0_g1	Vfaba.Tiffany.R1.1g117760.1	99.386	1302	7	1	337	1638	101	1401	0	2359
TRINITY_DN4991_c0_g1	Vfaba.Tiffany.R1.1g117760.1	100	111	0	0	148	258	1	111	7.42e-52	206
TRINITY_DN4406_c0_g1	Vfaba.Tiffany.R1.6g130840.1	99.777	1344	3	0	85	1428	1	1344	0	2466
TRINITY_DN4406_c0_g1	Vfaba.Tiffany.R1.6g130840.1	98.571	70	1	0	1497	1566	1338	1407	2.14e-27	124
TRINITY_DN4943_c0_g1	Vfaba.Tiffany.R1.1g152000.1	99.143	933	8	0	782	1714	208	1140	0	1679
TRINITY_DN4943_c0_g1	Vfaba.Tiffany.R1.1g152000.1	99.048	210	2	0	437	646	1	210	1.48e-103	377
TRINITY_DN4873_c0_g1	Vfaba.Tiffany.R1.2g213360.1	98.978	685	7	0	1056	1740	627	1311	0	1227
TRINITY_DN4873_c0_g1	Vfaba.Tiffany.R1.2g213360.1	99.841	628	1	0	277	904	1	628	0	1155
TRINITY_DN4262_c0_g1	Vfaba.Tiffany.R1.3g016000.1	98.994	795	7	1	189	982	793	1587	0	1423
TRINITY_DN4262_c0_g1	Vfaba.Tiffany.R1.3g016000.1	99.804	510	1	0	1041	1550	1588	2097	0	937
TRINITY_DN4262_c0_g1	Vfaba.Tiffany.R1.3g016000.1	97.802	91	1	1	1	90	711	801	7.57e-37	156
TRINITY_DN4975_c0_g1	Vfaba.Tiffany.R1.1g045840.2	99.382	1132	7	0	1	1132	2460	3591	0	2052
TRINITY_DN4975_c0_g1	Vfaba.Tiffany.R1.1g045840.2	100	51	0	0	1218	1268	3591	3641	1.67e-18	95.3
TRINITY_DN4975_c0_g1	Vfaba.Tiffany.R1.1g045840.2	100	49	0	0	1331	1379	3642	3690	2.16e-17	91.6
TRINITY_DN4847_c0_g1	Vfaba.Tiffany.R1.2g111720.1	99.404	1174	7	0	88	1261	1	1174	0	2130
TRINITY_DN4847_c0_g1	Vfaba.Tiffany.R1.2g111720.1	98.198	222	4	0	1369	1590	1168	1389	6.85e-107	388
TRINITY_DN4962_c0_g1	Vfaba.Tiffany.R1.5g029160.1	97.208	967	27	0	49	1015	1	967	0	1637
TRINITY_DN4962_c0_g1	Vfaba.Tiffany.R1.5g029160.1	99.142	699	6	0	1088	1786	967	1665	0	1258
TRINITY_DN4955_c0_g1	Vfaba.Tiffany.R1.1g243240.1	99.87	1533	0	2	1	1532	36	1567	0	2819
TRINITY_DN4955_c0_g1	Vfaba.Tiffany.R1.1g243240.1	100	57	0	0	1788	1844	1567	1623	7.71e-22	106
TRINITY_DN5167_c0_g1	Vfaba.Tiffany.R1.5g031800.1	99.496	1389	7	0	286	1674	1	1389	0	2527
TRINITY_DN5167_c0_g1	Vfaba.Tiffany.R1.5g031800.1	88.333	60	0	1	1683	1742	1337	1389	1.31e-09	65.8
TRINITY_DN4830_c0_g1	Vfaba.Tiffany.R1.1g380480.1	99.645	844	1	2	122	965	1	842	0	1541
TRINITY_DN4830_c0_g1	Vfaba.Tiffany.R1.1g380480.1	100	535	0	0	1087	1621	840	1374	0	989
TRINITY_DN4951_c0_g1	Vfaba.Tiffany.R1.4g178240.1	100	607	0	0	928	1534	619	1225	0	1122
TRINITY_DN4951_c0_g1	Vfaba.Tiffany.R1.4g178240.1	99.775	445	0	1	407	850	175	619	0	815
TRINITY_DN4951_c0_g1	Vfaba.Tiffany.R1.4g178240.1	100	184	0	0	133	316	1	184	1.94e-92	340
TRINITY_DN4951_c0_g1	Vfaba.Tiffany.R1.4g178240.1	98.99	99	1	0	1577	1675	1222	1320	1.61e-43	178
TRINITY_DN4956_c0_g1	Vfaba.Tiffany.R1.3g010800.2	99.848	658	1	0	424	1081	1	658	0	1210
TRINITY_DN4956_c0_g1	Vfaba.Tiffany.R1.3g010800.2	99.818	550	1	0	1176	1725	654	1203	0	1011
TRINITY_DN4987_c0_g1	Vfaba.Tiffany.R1.3g014000.1	99.376	1122	5	2	44	1165	1	1120	0	2032
TRINITY_DN4987_c0_g1	Vfaba.Tiffany.R1.3g014000.1	98.894	452	5	0	1301	1752	1112	1563	0	808
TRINITY_DN4990_c0_g1	Vfaba.Tiffany.R1.3g097200.1	99.891	920	1	0	844	1763	461	1380	0	1694
TRINITY_DN4990_c0_g1	Vfaba.Tiffany.R1.3g097200.1	99.784	463	1	0	215	677	1	463	0	850
TRINITY_DN5025_c0_g1	Vfaba.Tiffany.R1.3g093880.1	99.898	978	1	0	871	1848	1045	2022	0	1801
TRINITY_DN5025_c0_g1	Vfaba.Tiffany.R1.3g093880.1	100	750	0	0	1	750	298	1047	0	1386
TRINITY_DN5542_c0_g1	Vfaba.Tiffany.R1.6g099920.1	99.361	313	2	0	5	317	1	313	8.14e-161	568
TRINITY_DN5542_c0_g1	Vfaba.Tiffany.R1.6g099920.1	99.254	134	1	0	1693	1826	635	768	5.61e-63	243
TRINITY_DN5542_c0_g1	Vfaba.Tiffany.R1.6g099920.1	98.529	136	2	0	697	832	396	531	2.02e-62	241
TRINITY_DN5542_c0_g1	Vfaba.Tiffany.R1.6g099920.1	99.083	109	1	0	919	1027	529	637	4.43e-49	196
TRINITY_DN5542_c0_g1	Vfaba.Tiffany.R1.6g099920.1	98.837	86	1	0	479	564	312	397	2.7e-36	154
TRINITY_DN5008_c0_g1	Vfaba.Tiffany.R1.3g003960.1	99.934	1511	0	1	175	1685	474	1983	0	2784
TRINITY_DN5008_c0_g1	Vfaba.Tiffany.R1.3g003960.1	100	58	0	0	1	58	416	473	2.13e-22	108
TRINITY_DN4986_c0_g1	Vfaba.Tiffany.R1.2g084960.1	99.558	904	3	1	852	1755	721	1623	0	1646
TRINITY_DN4986_c0_g1	Vfaba.Tiffany.R1.2g084960.1	99.725	726	2	0	51	776	1	726	0	1330
TRINITY_DN5098_c0_g1	Vfaba.Tiffany.R1.1g133760.1	93.189	323	20	2	1535	1855	2600	2922	1.82e-132	473
TRINITY_DN5098_c0_g1	Vfaba.Tiffany.R1.1g133760.1	95.833	48	2	0	1471	1518	2416	2463	1.67e-13	78.7
TRINITY_DN4909_c0_g1	Vfaba.Tiffany.R1.3g056880.1	99.308	867	4	2	759	1625	336	1200	0	1567
TRINITY_DN4909_c0_g1	Vfaba.Tiffany.R1.3g056880.1	100	310	0	0	211	520	1	310	1.75e-162	573
TRINITY_DN5571_c0_g1	Vfaba.Tiffany.R1.Ung005240.1	97.553	1185	10	4	592	1757	1525	2709	0	2010
TRINITY_DN5571_c0_g1	Vfaba.Tiffany.R1.Ung005240.1	98.453	517	4	4	1	514	1014	1529	0	907
TRINITY_DN5120_c0_g1	Vfaba.Tiffany.R1.5g079960.1	99.872	783	1	0	816	1598	604	1386	0	1441
TRINITY_DN5120_c0_g1	Vfaba.Tiffany.R1.5g079960.1	99.503	604	2	1	63	666	1	603	0	1098
TRINITY_DN5195_c0_g1	Vfaba.Tiffany.R1.6g085680.1	100	768	0	0	883	1650	58	825	0	1419
TRINITY_DN5195_c0_g1	Vfaba.Tiffany.R1.6g085680.1	100	60	0	0	250	309	1	60	1.64e-23	111
TRINITY_DN5195_c0_g1	Vfaba.Tiffany.R1.6g085680.1	98.305	59	1	0	1671	1729	824	882	2.75e-21	104
TRINITY_DN5101_c0_g1	Vfaba.Tiffany.R1.1g238240.1	99.808	1042	2	0	681	1722	2601	3642	0	1914
TRINITY_DN5101_c0_g1	Vfaba.Tiffany.R1.1g238240.1	99.359	156	0	1	1	155	2445	2600	1.18e-74	281
TRINITY_DN4316_c0_g1	Vfaba.Tiffany.R1.2g121080.1	99.693	652	2	0	622	1273	203	854	0	1194
TRINITY_DN4316_c0_g1	Vfaba.Tiffany.R1.2g121080.1	99.774	442	1	0	1337	1778	846	1287	0	811
TRINITY_DN4316_c0_g1	Vfaba.Tiffany.R1.2g121080.1	100	203	0	0	318	520	1	203	5.28e-103	375
TRINITY_DN5089_c0_g1	Vfaba.Tiffany.R1.5g012120.1	98.628	1312	18	0	514	1825	282	1593	0	2324
TRINITY_DN5089_c0_g1	Vfaba.Tiffany.R1.5g012120.1	98.601	286	1	1	17	299	1	286	2.32e-141	503
TRINITY_DN5337_c0_g1	Vfaba.Tiffany.R1.6g045160.1	99.792	961	2	0	90	1050	1	961	0	1764
TRINITY_DN5337_c0_g1	Vfaba.Tiffany.R1.6g045160.1	99.809	523	1	0	1130	1652	960	1482	0	961
TRINITY_DN5202_c0_g1	Vfaba.Tiffany.R1.5g070600.1	99.593	1476	6	0	267	1742	1	1476	0	2693
TRINITY_DN5202_c0_g1	Vfaba.Tiffany.R1.5g070600.1	97.59	83	2	0	1744	1826	1394	1476	5.82e-33	143
TRINITY_DN5393_c0_g1	Vfaba.Tiffany.R1.4g136240.1	99.85	666	1	0	699	1364	371	1036	0	1225
TRINITY_DN5393_c0_g1	Vfaba.Tiffany.R1.4g136240.1	99.412	340	2	0	359	698	1	340	7.92e-176	617
TRINITY_DN5393_c0_g1	Vfaba.Tiffany.R1.4g136240.1	99.656	291	1	0	1445	1735	1036	1326	2.95e-150	532
TRINITY_DN5053_c0_g1	Vfaba.Tiffany.R1.1g245280.2	99.797	983	2	0	47	1029	1	983	0	1805
TRINITY_DN5053_c0_g1	Vfaba.Tiffany.R1.1g245280.2	99.601	501	2	0	1169	1669	973	1473	0	915
TRINITY_DN5064_c0_g1	Vfaba.Tiffany.R1.4g066640.1	99.429	700	4	0	30	729	1	700	0	1271
TRINITY_DN5064_c0_g1	Vfaba.Tiffany.R1.4g066640.1	99.126	572	5	0	811	1382	698	1269	0	1029
TRINITY_DN5148_c0_g1	Vfaba.Tiffany.R1.6g101400.1	99.064	534	3	2	1316	1847	812	1345	0	957
TRINITY_DN5148_c0_g1	Vfaba.Tiffany.R1.6g101400.1	99.569	464	2	0	747	1210	355	818	0	846
TRINITY_DN5148_c0_g1	Vfaba.Tiffany.R1.6g101400.1	98.886	359	3	1	298	655	1	359	0	640
TRINITY_DN5181_c0_g1	Vfaba.Tiffany.R1.1g239760.1	99.708	685	2	0	77	761	1	685	0	1254
TRINITY_DN5181_c0_g1	Vfaba.Tiffany.R1.1g239760.1	99.533	643	3	0	1165	1807	804	1446	0	1171
TRINITY_DN5181_c0_g1	Vfaba.Tiffany.R1.1g239760.1	100	121	0	0	917	1037	685	805	2.01e-57	224
TRINITY_DN5272_c0_g1	Vfaba.Tiffany.R1.2g002640.1	97.284	405	11	0	965	1369	948	544	0	688
TRINITY_DN5272_c0_g1	Vfaba.Tiffany.R1.2g002640.1	97.692	130	3	0	838	967	1171	1042	2.01e-57	224
TRINITY_DN5056_c0_g1	Vfaba.Tiffany.R1.2g199760.1	99.147	821	7	0	49	869	1	821	0	1478
TRINITY_DN5056_c0_g1	Vfaba.Tiffany.R1.2g199760.1	98.515	606	9	0	913	1518	811	1416	0	1070
TRINITY_DN4855_c0_g1	Vfaba.Tiffany.R1.2g031840.1	99.899	987	1	0	638	1624	640	1626	0	1818
TRINITY_DN4855_c0_g1	Vfaba.Tiffany.R1.2g031840.1	100	463	0	0	176	638	1	463	0	856
TRINITY_DN5286_c0_g1	Vfaba.Tiffany.R1.4g013200.1	100	526	0	0	32	557	1	526	0	972
TRINITY_DN5286_c0_g1	Vfaba.Tiffany.R1.4g013200.1	99.565	230	0	1	812	1041	521	749	8.6e-116	418
TRINITY_DN5286_c0_g1	Vfaba.Tiffany.R1.4g013200.1	99.375	160	1	0	1569	1728	744	903	1.96e-77	291
TRINITY_DN5204_c0_g1	Vfaba.Tiffany.R1.3g000440.2	99.805	514	1	0	1149	1662	96	609	0	944
TRINITY_DN5204_c0_g1	Vfaba.Tiffany.R1.3g000440.2	100	98	0	0	1143	1240	1	98	1.23e-44	182
TRINITY_DN5222_c0_g1	Vfaba.Tiffany.R1.6g037720.1	99.649	1424	5	0	113	1536	1	1424	0	2603
TRINITY_DN5222_c0_g1	Vfaba.Tiffany.R1.6g037720.1	100	32	0	0	1644	1675	1424	1455	6e-08	60.2
TRINITY_DN5216_c0_g1	Vfaba.Tiffany.R1.5g146960.1	99.836	611	1	0	414	1024	1949	2559	0	1123
TRINITY_DN5216_c0_g1	Vfaba.Tiffany.R1.5g146960.1	99.545	440	2	0	1023	1462	2909	3348	0	802
TRINITY_DN5216_c0_g1	Vfaba.Tiffany.R1.5g146960.1	100	161	0	0	137	297	1795	1955	1.17e-79	298
TRINITY_DN5287_c0_g1	Vfaba.Tiffany.R1.5g116360.1	99.724	1086	3	0	415	1500	235	1320	0	1989
TRINITY_DN5287_c0_g1	Vfaba.Tiffany.R1.5g116360.1	99.573	234	1	0	112	345	1	234	1.43e-118	427
TRINITY_DN4804_c0_g1	Vfaba.Tiffany.R1.1g244200.1	100	980	0	0	791	1770	395	1374	0	1810
TRINITY_DN4804_c0_g1	Vfaba.Tiffany.R1.1g244200.1	99.746	394	1	0	193	586	1	394	0	723
TRINITY_DN5291_c0_g1	Vfaba.Tiffany.R1.6g043720.1	99.699	998	1	2	22	1019	1	996	0	1825
TRINITY_DN5291_c0_g1	Vfaba.Tiffany.R1.6g043720.1	99.789	474	1	0	1309	1782	994	1467	0	870
TRINITY_DN5387_c0_g1	Vfaba.Tiffany.R1.4g178240.1	99.858	702	1	0	980	1681	619	1320	0	1291
TRINITY_DN5387_c0_g1	Vfaba.Tiffany.R1.4g178240.1	99.775	445	0	1	459	902	175	619	0	815
TRINITY_DN5387_c0_g1	Vfaba.Tiffany.R1.4g178240.1	100	184	0	0	185	368	1	184	1.91e-92	340
TRINITY_DN5426_c0_g1	Vfaba.Tiffany.R1.5g031080.1	99.784	927	2	0	973	1899	367	1293	0	1701
TRINITY_DN5426_c0_g1	Vfaba.Tiffany.R1.5g031080.1	99.198	374	3	0	298	671	1	374	0	675
TRINITY_DN5315_c0_g1	Vfaba.Tiffany.R1.1g115520.1	100	278	0	0	1433	1710	575	852	1.06e-144	514
TRINITY_DN5315_c0_g1	Vfaba.Tiffany.R1.1g115520.1	99.286	280	2	0	1066	1345	295	574	1.78e-142	507
TRINITY_DN5315_c0_g1	Vfaba.Tiffany.R1.1g115520.1	99.342	152	0	1	834	984	144	295	1.96e-72	274
TRINITY_DN5315_c0_g1	Vfaba.Tiffany.R1.1g115520.1	97.945	146	1	2	426	570	1	145	9.19e-66	252
TRINITY_DN5335_c0_g1	Vfaba.Tiffany.R1.1g107320.1	99.301	1287	1	8	117	1403	18	1296	0	2320
TRINITY_DN5335_c0_g1	Vfaba.Tiffany.R1.1g107320.1	99.465	374	0	2	1465	1838	1288	1659	0	678
TRINITY_DN5296_c0_g1	Vfaba.Tiffany.R1.3g131040.1	99.72	1070	3	0	241	1310	1	1070	0	1960
TRINITY_DN5296_c0_g1	Vfaba.Tiffany.R1.3g131040.1	98.649	222	3	0	1381	1602	1069	1290	1.44e-108	394
TRINITY_DN5347_c0_g1	Vfaba.Tiffany.R1.3g187240.2	98.873	621	5	2	573	1193	458	1076	0	1107
TRINITY_DN5347_c0_g1	Vfaba.Tiffany.R1.3g187240.2	99.57	465	0	2	25	488	1	464	0	846
TRINITY_DN5347_c0_g1	Vfaba.Tiffany.R1.3g187240.2	100	248	0	0	1422	1669	1076	1323	5.04e-128	459
TRINITY_DN5548_c0_g1	Vfaba.Tiffany.R1.4g008440.1	99.103	892	5	3	29	920	1	889	0	1600
TRINITY_DN5548_c0_g1	Vfaba.Tiffany.R1.4g008440.1	98.684	608	7	1	999	1606	888	1494	0	1077
TRINITY_DN5093_c0_g1	Vfaba.Tiffany.R1.5g011720.1	99.792	1445	3	0	95	1539	1	1445	0	2652
TRINITY_DN5093_c0_g1	Vfaba.Tiffany.R1.5g011720.1	100	76	0	0	1639	1714	1443	1518	2.07e-32	141
TRINITY_DN5154_c0_g1	Vfaba.Tiffany.R1.3g190000.1	99.729	737	2	0	950	1686	719	1455	0	1351
TRINITY_DN5154_c0_g1	Vfaba.Tiffany.R1.3g190000.1	99.728	367	1	0	55	421	1	367	0	673
TRINITY_DN5154_c0_g1	Vfaba.Tiffany.R1.3g190000.1	99.719	356	1	0	511	866	367	722	0	652
TRINITY_DN5226_c0_g1	Vfaba.Tiffany.R1.6g090800.1	98.851	957	10	1	682	1638	233	1188	0	1705
TRINITY_DN5226_c0_g1	Vfaba.Tiffany.R1.6g090800.1	97.34	188	5	0	70	257	1	188	2.48e-86	320
TRINITY_DN5226_c0_g1	Vfaba.Tiffany.R1.6g090800.1	98.039	51	1	0	425	475	187	237	7.6e-17	89.8
TRINITY_DN5372_c0_g1	Vfaba.Tiffany.R1.3g042080.1	99.565	1149	1	2	140	1285	1	1148	0	2091
TRINITY_DN5372_c0_g1	Vfaba.Tiffany.R1.3g042080.1	99.331	299	2	0	1387	1685	1145	1443	4.85e-153	542
TRINITY_DN5465_c0_g1	Vfaba.Tiffany.R1.6g149400.2	99.369	1110	7	0	656	1765	340	1449	0	2012
TRINITY_DN5465_c0_g1	Vfaba.Tiffany.R1.6g149400.2	99.104	335	3	0	1	335	6	340	2.19e-171	603
TRINITY_DN5546_c0_g1	Vfaba.Tiffany.R1.4g006400.1	99.647	566	2	0	1130	1695	584	1149	0	1035
TRINITY_DN5546_c0_g1	Vfaba.Tiffany.R1.4g006400.1	99.452	547	3	0	355	901	1	547	0	994
TRINITY_DN5546_c0_g1	Vfaba.Tiffany.R1.4g006400.1	95.652	46	1	1	978	1022	540	585	7.64e-12	73.1
TRINITY_DN5392_c0_g1	Vfaba.Tiffany.R1.1g179680.1	99.537	1728	8	0	57	1784	1	1728	0	3147
TRINITY_DN5392_c0_g1	Vfaba.Tiffany.R1.1g179680.1	100	69	0	0	1808	1876	1660	1728	1.61e-28	128
TRINITY_DN5374_c0_g1	Vfaba.Tiffany.R1.4g116440.1	99.884	865	1	0	39	903	1	865	0	1592
TRINITY_DN5374_c0_g1	Vfaba.Tiffany.R1.4g116440.1	99.511	614	3	0	1004	1617	857	1470	0	1118
TRINITY_DN5447_c0_g1	Vfaba.Tiffany.R1.1g359120.1	99.297	853	5	1	60	911	1	853	0	1541
TRINITY_DN5447_c0_g1	Vfaba.Tiffany.R1.1g359120.1	99.293	283	2	0	1328	1610	840	1122	3.79e-144	512
TRINITY_DN5540_c0_g1	Vfaba.Tiffany.R1.3g143160.1	99.67	606	2	0	312	917	1	606	0	1109
TRINITY_DN5540_c0_g1	Vfaba.Tiffany.R1.3g143160.1	99.801	503	1	0	1228	1730	605	1107	0	924
TRINITY_DN5282_c0_g1	Vfaba.Tiffany.R1.Ung026360.1	99.605	759	2	1	35	792	1	759	0	1384
TRINITY_DN5282_c0_g1	Vfaba.Tiffany.R1.Ung026360.1	99.134	231	1	1	1390	1620	758	987	1.1e-114	414
TRINITY_DN5466_c0_g1	Vfaba.Tiffany.R1.2g099920.1	99.766	854	1	1	605	1457	740	1593	0	1565
TRINITY_DN5466_c0_g1	Vfaba.Tiffany.R1.2g099920.1	98.656	521	4	2	1	518	223	743	0	920
TRINITY_DN5445_c0_g1	Vfaba.Tiffany.R1.2g053200.1	99.788	472	1	0	1245	1716	345	816	0	867
TRINITY_DN5445_c0_g1	Vfaba.Tiffany.R1.2g053200.1	100	345	0	0	457	801	1	345	0	638
TRINITY_DN5566_c0_g1	Vfaba.Tiffany.R1.1g110760.1	99.793	968	1	1	1	967	806	1773	0	1775
TRINITY_DN5566_c0_g1	Vfaba.Tiffany.R1.1g110760.1	93.9	541	25	5	917	1456	1669	2202	0	809
TRINITY_DN5472_c0_g1	Vfaba.Tiffany.R1.3g026840.1	99.159	1070	9	0	289	1358	1	1070	0	1927
TRINITY_DN5472_c0_g1	Vfaba.Tiffany.R1.3g026840.1	100	41	0	0	1516	1556	1069	1109	5.89e-13	76.8
TRINITY_DN5472_c0_g1	Vfaba.Tiffany.R1.3g026840.1	100	33	0	0	1688	1720	1108	1140	1.65e-08	62.1
TRINITY_DN5497_c0_g1	Vfaba.Tiffany.R1.4g180240.1	99.398	665	3	1	982	1646	177	840	0	1205
TRINITY_DN5497_c0_g1	Vfaba.Tiffany.R1.4g180240.1	100	178	0	0	600	777	1	178	4.09e-89	329
TRINITY_DN5497_c0_g1	Vfaba.Tiffany.R1.4g180240.1	87.826	115	13	1	1068	1182	179	292	3.44e-30	134
TRINITY_DN5497_c0_g1	Vfaba.Tiffany.R1.4g180240.1	86.957	115	15	0	984	1098	262	376	4.45e-29	130
TRINITY_DN5570_c0_g1	Vfaba.Tiffany.R1.Ung005240.1	99.663	1186	3	1	516	1701	1525	2709	0	2167
TRINITY_DN5570_c0_g1	Vfaba.Tiffany.R1.Ung005240.1	99.544	439	1	1	1	438	1091	1529	0	798
TRINITY_DN4610_c0_g1	Vfaba.Tiffany.R1.4g177200.1	98.58	845	3	2	1	842	9	847	0	1485
TRINITY_DN4610_c0_g1	Vfaba.Tiffany.R1.4g177200.1	99.749	797	1	1	886	1681	845	1641	0	1459
TRINITY_DN5641_c0_g1	Vfaba.Tiffany.R1.3g186120.1	99.179	853	3	4	877	1728	573	1422	0	1533
TRINITY_DN5641_c0_g1	Vfaba.Tiffany.R1.3g186120.1	99.628	538	1	1	339	876	1	537	0	981
TRINITY_DN4391_c0_g1	Vfaba.Tiffany.R1.1g156000.1	99.431	1406	8	0	74	1479	1	1406	0	2553
TRINITY_DN4391_c0_g1	Vfaba.Tiffany.R1.1g156000.1	99.533	214	1	0	1588	1801	1404	1617	1.84e-107	390
TRINITY_DN5541_c0_g1	Vfaba.Tiffany.R1.2g182880.1	99.93	1425	1	0	226	1650	1	1425	0	2627
TRINITY_DN5541_c0_g1	Vfaba.Tiffany.R1.2g182880.1	98.571	70	1	0	1621	1690	1356	1425	2.06e-27	124
TRINITY_DN5541_c0_g1	Vfaba.Tiffany.R1.2g182880.1	97.872	47	1	0	1661	1707	1356	1402	1.26e-14	82.4
TRINITY_DN5541_c0_g1	Vfaba.Tiffany.R1.2g182880.1	100	30	0	0	1581	1610	1396	1425	7.64e-07	56.5
TRINITY_DN5544_c0_g1	Vfaba.Tiffany.R1.5g094640.1	99.634	1092	4	0	257	1348	118	1209	0	1995
TRINITY_DN5544_c0_g1	Vfaba.Tiffany.R1.5g094640.1	100	118	0	0	44	161	1	118	9.2e-56	219
TRINITY_DN5617_c0_g1	Vfaba.Tiffany.R1.4g178240.1	100	538	0	0	982	1519	619	1156	0	994
TRINITY_DN5617_c0_g1	Vfaba.Tiffany.R1.4g178240.1	99.552	446	0	2	460	904	175	619	0	811
TRINITY_DN5617_c0_g1	Vfaba.Tiffany.R1.4g178240.1	100	184	0	0	186	369	1	184	1.88e-92	340
TRINITY_DN5617_c0_g1	Vfaba.Tiffany.R1.4g178240.1	100	97	0	0	1518	1614	1224	1320	4.34e-44	180
TRINITY_DN5656_c0_g1	Vfaba.Tiffany.R1.4g181120.1	99.553	894	4	0	96	989	1	894	0	1629
TRINITY_DN5656_c0_g1	Vfaba.Tiffany.R1.4g181120.1	99.119	227	2	0	1065	1291	895	1121	5.08e-113	409
TRINITY_DN5656_c0_g1	Vfaba.Tiffany.R1.4g181120.1	95.964	223	9	0	1325	1547	1053	1275	4.02e-99	363
TRINITY_DN5277_c0_g1	Vfaba.Tiffany.R1.2g105600.1	99.685	1271	4	0	472	1742	215	1485	0	2326
TRINITY_DN5277_c0_g1	Vfaba.Tiffany.R1.2g105600.1	99.552	223	0	1	207	429	1	222	6.58e-112	405
TRINITY_DN5771_c0_g1	Vfaba.Tiffany.R1.1g215160.1	99.781	1369	3	0	386	1754	99	1467	0	2512
TRINITY_DN5771_c0_g1	Vfaba.Tiffany.R1.1g215160.1	100	41	0	0	348	388	1	41	5.85e-13	76.8
TRINITY_DN5309_c0_g1	Vfaba.Tiffany.R1.1g234040.1	99.391	1314	8	0	299	1612	136	1449	0	2383
TRINITY_DN5309_c0_g1	Vfaba.Tiffany.R1.1g234040.1	100	110	0	0	89	198	28	137	2.57e-51	204
TRINITY_DN6254_c0_g1	Vfaba.Tiffany.R1.1g253920.2	99.232	1432	6	5	1	1427	1990	3421	0	2579
TRINITY_DN6254_c0_g1	Vfaba.Tiffany.R1.1g253920.2	98.942	189	1	1	1552	1739	3421	3609	2.43e-91	337
TRINITY_DN6254_c0_g1	Vfaba.Tiffany.R1.1g253920.2	85.417	288	30	6	144	419	1689	1976	6.89e-77	289
TRINITY_DN6254_c0_g1	Vfaba.Tiffany.R1.1g253920.2	89.474	114	12	0	418	531	2059	2172	1.58e-33	145
TRINITY_DN6254_c0_g1	Vfaba.Tiffany.R1.1g253920.2	87.719	114	13	1	70	182	2410	2523	1.23e-29	132
TRINITY_DN6254_c0_g1	Vfaba.Tiffany.R1.1g253920.2	88.636	88	10	0	492	579	1530	1617	2.07e-22	108
TRINITY_DN6254_c0_g1	Vfaba.Tiffany.R1.1g253920.2	86.364	88	12	0	492	579	1689	1776	4.48e-19	97.1
TRINITY_DN5639_c0_g1	Vfaba.Tiffany.R1.4g171240.1	99.258	1347	10	0	289	1635	34	1380	0	2433
TRINITY_DN5639_c0_g1	Vfaba.Tiffany.R1.4g171240.1	100	35	0	0	154	188	1	35	1.26e-09	65.8
TRINITY_DN5205_c0_g1	Vfaba.Tiffany.R1.1g168320.1	99.662	1479	4	1	10	1488	1	1478	0	2702
TRINITY_DN5205_c0_g1	Vfaba.Tiffany.R1.1g168320.1	100	41	0	0	1586	1626	1478	1518	5.84e-13	76.8
TRINITY_DN5612_c0_g1	Vfaba.Tiffany.R1.2g216040.1	98.327	1255	9	1	57	1299	1	1255	0	2191
TRINITY_DN5612_c0_g1	Vfaba.Tiffany.R1.2g216040.1	99.344	305	2	0	1384	1688	1250	1554	2.21e-156	553
TRINITY_DN5678_c0_g1	Vfaba.Tiffany.R1.1g282120.1	100	541	0	0	1151	1691	900	1440	0	1000
TRINITY_DN5678_c0_g1	Vfaba.Tiffany.R1.1g282120.1	100	472	0	0	589	1060	434	905	0	872
TRINITY_DN5678_c0_g1	Vfaba.Tiffany.R1.1g282120.1	100	436	0	0	75	510	1	436	0	806
TRINITY_DN5533_c0_g1	Vfaba.Tiffany.R1.4g174440.1	99.349	1075	7	0	210	1284	1	1075	0	1947
TRINITY_DN5533_c0_g1	Vfaba.Tiffany.R1.4g174440.1	99.708	343	1	0	1358	1700	1074	1416	3.57e-179	628
TRINITY_DN6035_c0_g1	Vfaba.Tiffany.R1.2g108120.1	99.603	252	1	0	1449	1700	151	402	1.38e-128	460
TRINITY_DN6035_c0_g1	Vfaba.Tiffany.R1.2g108120.1	98.876	89	1	0	290	378	1	89	5.62e-38	159
TRINITY_DN6035_c0_g1	Vfaba.Tiffany.R1.2g108120.1	100	70	0	0	1302	1371	86	155	4.41e-29	130
TRINITY_DN5313_c0_g1	Vfaba.Tiffany.R1.2g117240.1	99.612	1032	4	0	596	1627	358	1389	0	1884
TRINITY_DN5313_c0_g1	Vfaba.Tiffany.R1.2g117240.1	99.399	333	2	0	20	352	1	333	6e-172	604
TRINITY_DN5484_c0_g1	Vfaba.Tiffany.R1.1g214400.1	98.868	707	4	4	421	1126	348	1051	0	1258
TRINITY_DN5484_c0_g1	Vfaba.Tiffany.R1.1g214400.1	99.121	455	1	3	1195	1648	1051	1503	0	815
TRINITY_DN5484_c0_g1	Vfaba.Tiffany.R1.1g214400.1	99.138	348	2	1	1	347	8	355	4.61e-178	625
TRINITY_DN5673_c0_g1	Vfaba.Tiffany.R1.Ung013520.1	100	1338	0	0	372	1709	142	1479	0	2471
TRINITY_DN5673_c0_g1	Vfaba.Tiffany.R1.Ung013520.1	100	142	0	0	16	157	1	142	4.16e-69	263
TRINITY_DN5747_c0_g1	Vfaba.Tiffany.R1.2g203400.1	99.419	1204	7	0	1	1204	27	1230	0	2185
TRINITY_DN5747_c0_g1	Vfaba.Tiffany.R1.2g203400.1	98.841	345	4	0	1414	1758	1228	1572	2.77e-175	616
TRINITY_DN5512_c0_g1	Vfaba.Tiffany.R1.3g188960.1	99.672	915	3	0	187	1101	1	915	0	1674
TRINITY_DN5512_c0_g1	Vfaba.Tiffany.R1.3g188960.1	99.602	503	2	0	1169	1671	914	1416	0	918
TRINITY_DN5804_c0_g1	Vfaba.Tiffany.R1.6g030200.1	99.291	705	5	0	872	1576	541	1245	0	1275
TRINITY_DN5804_c0_g1	Vfaba.Tiffany.R1.6g030200.1	99.562	457	1	1	332	788	86	541	0	832
TRINITY_DN5804_c0_g1	Vfaba.Tiffany.R1.6g030200.1	100	77	0	0	71	147	1	77	5.64e-33	143
TRINITY_DN5801_c0_g1	Vfaba.Tiffany.R1.3g179240.1	99.644	842	3	0	1	842	646	1487	0	1539
TRINITY_DN5801_c0_g1	Vfaba.Tiffany.R1.3g179240.1	99.7	666	2	0	941	1606	1487	2152	0	1219
TRINITY_DN5801_c0_g1	Vfaba.Tiffany.R1.3g179240.1	100	72	0	0	1720	1791	2152	2223	3.39e-30	134
TRINITY_DN6073_c0_g1	Vfaba.Tiffany.R1.4g154680.1	99.281	139	1	0	953	1091	54	192	8.97e-66	252
TRINITY_DN6073_c0_g1	Vfaba.Tiffany.R1.4g154680.1	98.582	141	2	0	1591	1731	190	330	3.23e-65	250
TRINITY_DN6073_c0_g1	Vfaba.Tiffany.R1.4g154680.1	98.182	55	1	0	401	455	1	55	4.45e-19	97.1
TRINITY_DN5757_c0_g1	Vfaba.Tiffany.R1.1g334520.1	99.437	888	5	0	727	1614	451	1338	0	1613
TRINITY_DN5757_c0_g1	Vfaba.Tiffany.R1.1g334520.1	100	450	0	0	192	641	1	450	0	832
TRINITY_DN5830_c0_g1	Vfaba.Tiffany.R1.2g059040.1	99.719	711	2	0	282	992	711	1	0	1303
TRINITY_DN5830_c0_g1	Vfaba.Tiffany.R1.2g059040.1	97.561	123	1	2	81	202	819	698	5.47e-53	209
TRINITY_DN5846_c0_g1	Vfaba.Tiffany.R1.4g000760.1	99.854	1370	2	0	413	1782	170	1539	0	2519
TRINITY_DN5846_c0_g1	Vfaba.Tiffany.R1.4g000760.1	100	175	0	0	125	299	1	175	1.87e-87	324
TRINITY_DN6154_c0_g1	Vfaba.Tiffany.R1.2g077760.2	99.641	835	3	0	552	1386	279	1113	0	1526
TRINITY_DN6154_c0_g1	Vfaba.Tiffany.R1.2g077760.2	100	280	0	0	190	469	1	280	8e-146	518
TRINITY_DN5889_c0_g1	Vfaba.Tiffany.R1.1g239760.1	99.533	643	3	0	1051	1693	804	1446	0	1171
TRINITY_DN5889_c0_g1	Vfaba.Tiffany.R1.1g239760.1	99.174	363	2	1	286	647	323	685	0	652
TRINITY_DN5889_c0_g1	Vfaba.Tiffany.R1.1g239760.1	100	121	0	0	803	923	685	805	1.95e-57	224
TRINITY_DN5880_c0_g1	Vfaba.Tiffany.R1.2g144160.1	99.713	1394	4	0	249	1642	140	1533	0	2553
TRINITY_DN5880_c0_g1	Vfaba.Tiffany.R1.2g144160.1	99.301	143	1	0	29	171	1	143	5.35e-68	259
TRINITY_DN5957_c0_g1	Vfaba.Tiffany.R1.1g045680.1	99.142	1398	9	1	44	1441	1	1395	0	2512
TRINITY_DN5957_c0_g1	Vfaba.Tiffany.R1.1g045680.1	98.077	104	0	2	1543	1645	1392	1494	4.28e-44	180
TRINITY_DN5295_c0_g1	Vfaba.Tiffany.R1.4g104040.1	99.006	805	7	1	134	938	1	804	0	1441
TRINITY_DN5295_c0_g1	Vfaba.Tiffany.R1.4g104040.1	99.533	643	3	0	1027	1669	804	1446	0	1171
TRINITY_DN5821_c0_g1	Vfaba.Tiffany.R1.1g071480.1	99.114	1241	9	2	194	1433	33	1272	0	2230
TRINITY_DN5821_c0_g1	Vfaba.Tiffany.R1.1g071480.1	100	33	0	0	1464	1496	1240	1272	1.62e-08	62.1
TRINITY_DN5933_c0_g1	Vfaba.Tiffany.R1.1g174600.1	99.593	738	3	0	984	1721	745	1482	0	1347
TRINITY_DN5933_c0_g1	Vfaba.Tiffany.R1.1g174600.1	99.195	745	6	0	174	918	1	745	0	1343
TRINITY_DN6065_c0_g1	Vfaba.Tiffany.R1.2g093400.1	99.293	1839	9	4	78	1916	1	1835	0	3321
TRINITY_DN6065_c0_g1	Vfaba.Tiffany.R1.2g093400.1	83.358	679	89	9	1243	1902	1494	2167	1.66e-172	606
TRINITY_DN6065_c0_g1	Vfaba.Tiffany.R1.2g093400.1	83.537	328	51	3	1573	1899	1164	1489	2.43e-81	303
TRINITY_DN5893_c0_g1	Vfaba.Tiffany.R1.5g083960.1	98.966	870	6	3	908	1776	552	1419	0	1554
TRINITY_DN5893_c0_g1	Vfaba.Tiffany.R1.5g083960.1	99.278	554	3	1	267	820	1	553	0	1000
TRINITY_DN6128_c0_g1	Vfaba.Tiffany.R1.1g128520.1	99.726	1459	4	0	50	1508	1	1459	0	2673
TRINITY_DN6128_c0_g1	Vfaba.Tiffany.R1.1g128520.1	100	51	0	0	1637	1687	1457	1507	1.59e-18	95.3
TRINITY_DN5605_c0_g1	Vfaba.Tiffany.R1.3g022640.1	99.81	525	1	0	1349	1873	343	867	0	965
TRINITY_DN5605_c0_g1	Vfaba.Tiffany.R1.3g022640.1	100	234	0	0	1031	1264	110	343	2.97e-120	433
TRINITY_DN5605_c0_g1	Vfaba.Tiffany.R1.3g022640.1	99.107	112	1	0	853	964	1	112	9.11e-51	202
TRINITY_DN6074_c0_g1	Vfaba.Tiffany.R1.3g041680.1	96.234	956	6	1	6	961	1315	390	0	1539
TRINITY_DN6074_c0_g1	Vfaba.Tiffany.R1.3g041680.1	83.669	496	49	24	767	1240	542	57	6.38e-122	438
TRINITY_DN6074_c0_g1	Vfaba.Tiffany.R1.3g041680.1	76.68	253	23	14	315	531	1120	868	2.04e-22	108
TRINITY_DN6074_c0_g1	Vfaba.Tiffany.R1.3g041680.1	93.939	66	4	0	481	546	1116	1051	3.42e-20	100
TRINITY_DN6074_c0_g1	Vfaba.Tiffany.R1.3g041680.1	100	52	0	0	205	256	870	819	4.42e-19	97.1
TRINITY_DN6074_c0_g1	Vfaba.Tiffany.R1.3g041680.1	94	50	3	0	1006	1055	225	176	5.76e-13	76.8
TRINITY_DN6074_c0_g1	Vfaba.Tiffany.R1.3g041680.1	94	50	3	0	1069	1118	267	218	5.76e-13	76.8
TRINITY_DN6104_c0_g1	Vfaba.Tiffany.R1.4g063680.1	99.788	1414	2	1	257	1670	41	1453	0	2593
TRINITY_DN6104_c0_g1	Vfaba.Tiffany.R1.4g063680.1	100	49	0	0	167	215	1	49	2.05e-17	91.6
TRINITY_DN6077_c0_g1	Vfaba.Tiffany.R1.3g153600.1	98.953	1051	10	1	735	1784	768	1818	0	1879
TRINITY_DN6077_c0_g1	Vfaba.Tiffany.R1.3g153600.1	99.161	715	6	0	28	742	1	715	0	1288
TRINITY_DN6089_c0_g1	Vfaba.Tiffany.R1.6g150640.2	99.631	1083	4	0	561	1643	499	1581	0	1978
TRINITY_DN6089_c0_g1	Vfaba.Tiffany.R1.6g150640.2	99.339	454	3	0	108	561	1	454	0	822
TRINITY_DN6139_c0_g1	Vfaba.Tiffany.R1.1g346280.1	98.84	948	2	1	128	1066	1	948	0	1681
TRINITY_DN6139_c0_g1	Vfaba.Tiffany.R1.1g346280.1	100	527	0	0	1152	1678	944	1470	0	974
TRINITY_DN6157_c0_g1	Vfaba.Tiffany.R1.5g094160.1	99.757	1233	3	0	291	1523	1	1233	0	2261
TRINITY_DN6157_c0_g1	Vfaba.Tiffany.R1.5g094160.1	97.5	40	0	1	1522	1561	1195	1233	3.45e-10	67.6
TRINITY_DN6164_c0_g1	Vfaba.Tiffany.R1.3g011240.1	97.942	486	7	3	141	626	1	483	0	839
TRINITY_DN6164_c0_g1	Vfaba.Tiffany.R1.3g011240.1	99.245	265	2	0	681	945	461	725	3.74e-134	479
TRINITY_DN6164_c0_g1	Vfaba.Tiffany.R1.3g011240.1	99.541	218	1	0	1018	1235	722	939	1.08e-109	398
TRINITY_DN6164_c0_g1	Vfaba.Tiffany.R1.3g011240.1	100	151	0	0	1525	1675	1074	1224	4.07e-74	279
TRINITY_DN6164_c0_g1	Vfaba.Tiffany.R1.3g011240.1	100	137	0	0	1303	1439	937	1073	2.47e-66	254
TRINITY_DN6122_c0_g1	Vfaba.Tiffany.R1.2g054480.1	99.66	1178	2	2	406	1583	313	1488	0	2152
TRINITY_DN6122_c0_g1	Vfaba.Tiffany.R1.2g054480.1	99.681	313	1	0	7	319	1	313	1.67e-162	573
TRINITY_DN6664_c0_g1	Vfaba.Tiffany.R1.3g061320.1	96.432	1121	14	9	394	1496	280	1392	0	1825
TRINITY_DN6664_c0_g1	Vfaba.Tiffany.R1.3g061320.1	99.273	275	2	0	58	332	1	275	1.03e-139	497
TRINITY_DN5866_c0_g1	Vfaba.Tiffany.R1.2g156400.1	99.821	1116	2	0	469	1584	337	1452	0	2050
TRINITY_DN5866_c0_g1	Vfaba.Tiffany.R1.2g156400.1	99.412	340	1	1	54	393	1	339	2.73e-175	616
TRINITY_DN6203_c0_g1	Vfaba.Tiffany.R1.2g099280.1	99.816	1085	1	1	148	1232	1	1084	0	1991
TRINITY_DN6203_c0_g1	Vfaba.Tiffany.R1.2g099280.1	100	69	0	0	1388	1456	1084	1152	1.56e-28	128
TRINITY_DN6169_c0_g1	Vfaba.Tiffany.R1.6g143360.1	99.533	1071	5	0	50	1120	1	1071	0	1951
TRINITY_DN6169_c0_g1	Vfaba.Tiffany.R1.6g143360.1	99.694	653	1	1	1119	1770	1124	1776	0	1194
TRINITY_DN6098_c0_g1	Vfaba.Tiffany.R1.6g045240.1	99.663	297	1	0	51	347	1	297	1.3e-153	544
TRINITY_DN6098_c0_g1	Vfaba.Tiffany.R1.6g045240.1	100	79	0	0	1510	1588	294	372	4.29e-34	147
TRINITY_DN6256_c0_g1	Vfaba.Tiffany.R1.3g032360.2	98.876	623	6	1	1010	1631	635	1257	0	1110
TRINITY_DN6256_c0_g1	Vfaba.Tiffany.R1.3g032360.2	98.367	551	3	1	189	739	1	545	0	963
TRINITY_DN6256_c0_g1	Vfaba.Tiffany.R1.3g032360.2	96.522	115	1	1	808	922	544	655	2.53e-46	187
TRINITY_DN6266_c0_g1	Vfaba.Tiffany.R1.2g007320.1	99.534	1287	5	1	79	1364	1	1287	0	2342
TRINITY_DN6266_c0_g1	Vfaba.Tiffany.R1.2g007320.1	100	239	0	0	1451	1689	1282	1520	4.88e-123	442
TRINITY_DN6591_c0_g1	Vfaba.Tiffany.R1.3g078320.1	86.696	1368	180	2	291	1657	1	1367	0	1517
TRINITY_DN6591_c0_g1	Vfaba.Tiffany.R1.3g078320.1	83.049	1115	188	1	520	1633	1	1115	0	1011
TRINITY_DN6591_c0_g1	Vfaba.Tiffany.R1.3g078320.1	81.94	1124	199	4	290	1411	228	1349	0	948
TRINITY_DN6591_c0_g1	Vfaba.Tiffany.R1.3g078320.1	82.77	888	150	3	748	1633	1	887	0	789
TRINITY_DN6591_c0_g1	Vfaba.Tiffany.R1.3g078320.1	81.689	912	165	2	291	1201	457	1367	0	758
TRINITY_DN6591_c0_g1	Vfaba.Tiffany.R1.3g078320.1	80.994	684	128	2	291	973	685	1367	4.67e-153	542
TRINITY_DN6591_c0_g1	Vfaba.Tiffany.R1.3g078320.1	81.184	659	124	0	975	1633	1	659	1.01e-149	531
TRINITY_DN6223_c0_g1	Vfaba.Tiffany.R1.1g404760.1	100	820	0	0	539	1358	384	1203	0	1515
TRINITY_DN6223_c0_g1	Vfaba.Tiffany.R1.1g404760.1	99.74	384	1	0	63	446	1	384	0	704
TRINITY_DN6092_c0_g1	Vfaba.Tiffany.R1.4g184160.1	99.59	732	3	0	827	1558	511	1242	0	1336
TRINITY_DN6092_c0_g1	Vfaba.Tiffany.R1.4g184160.1	99.417	515	3	0	87	601	1	515	0	935
TRINITY_DN6290_c0_g1	Vfaba.Tiffany.R1.3g036040.2	99.674	921	3	0	715	1635	490	1410	0	1685
TRINITY_DN6290_c0_g1	Vfaba.Tiffany.R1.3g036040.2	99.797	492	1	0	127	618	1	492	0	904
TRINITY_DN6137_c0_g1	Vfaba.Tiffany.R1.4g001880.1	99.539	1085	5	0	623	1707	266	1350	0	1977
TRINITY_DN6137_c0_g1	Vfaba.Tiffany.R1.4g001880.1	98.881	268	3	0	238	505	1	268	3.71e-134	479
TRINITY_DN6286_c0_g1	Vfaba.Tiffany.R1.1g364920.1	99.671	911	3	0	596	1506	1070	1980	0	1666
TRINITY_DN6286_c0_g1	Vfaba.Tiffany.R1.1g364920.1	99.372	478	3	0	1	478	595	1072	0	867
TRINITY_DN6303_c0_g1	Vfaba.Tiffany.R1.2g041760.1	100	887	0	0	161	1047	1	887	0	1639
TRINITY_DN6303_c0_g1	Vfaba.Tiffany.R1.2g041760.1	99.273	550	4	0	1122	1671	885	1434	0	994
TRINITY_DN6346_c0_g1	Vfaba.Tiffany.R1.1g029840.1	99.74	768	2	0	307	1074	1	768	0	1408
TRINITY_DN6346_c0_g1	Vfaba.Tiffany.R1.1g029840.1	99.838	616	1	0	1071	1686	810	1425	0	1133
TRINITY_DN5965_c0_g1	Vfaba.Tiffany.R1.6g048160.2	99.426	871	5	0	167	1037	1	871	0	1581
TRINITY_DN5965_c0_g1	Vfaba.Tiffany.R1.6g048160.2	99.275	276	2	0	1132	1407	828	1103	2.84e-140	499
TRINITY_DN5965_c0_g1	Vfaba.Tiffany.R1.6g048160.2	90.909	44	4	0	1063	1106	828	871	5.71e-08	60.2
TRINITY_DN6348_c0_g1	Vfaba.Tiffany.R1.1g307560.1	100	1417	0	0	284	1700	162	1578	0	2617
TRINITY_DN6348_c0_g1	Vfaba.Tiffany.R1.1g307560.1	100	162	0	0	21	182	1	162	3.09e-80	300
TRINITY_DN5773_c0_g1	Vfaba.Tiffany.R1.2g214720.1	99.574	704	1	2	187	888	1	704	0	1282
TRINITY_DN5773_c0_g1	Vfaba.Tiffany.R1.2g214720.1	99.413	511	3	0	1167	1677	726	1236	0	928
TRINITY_DN5773_c0_g1	Vfaba.Tiffany.R1.2g214720.1	100	33	0	0	1052	1084	694	726	1.58e-08	62.1
TRINITY_DN6372_c0_g1	Vfaba.Tiffany.R1.2g131480.1	99.793	484	0	1	1134	1616	204	687	0	887
TRINITY_DN6372_c0_g1	Vfaba.Tiffany.R1.2g131480.1	99.517	207	1	0	70	276	1	207	1.39e-103	377
[truncated: 3,909 more rows]

## Sheet: Unmapped
Table S3 The unigenes macthed to the reference genome
Unmapped
TRINITY_DN86_c0_g1
TRINITY_DN127_c0_g1
TRINITY_DN172_c0_g1
TRINITY_DN225_c0_g1
TRINITY_DN285_c0_g1
TRINITY_DN323_c0_g1
TRINITY_DN403_c0_g1
TRINITY_DN520_c0_g1
TRINITY_DN581_c0_g1
TRINITY_DN649_c0_g1
TRINITY_DN802_c0_g1
TRINITY_DN806_c0_g1
TRINITY_DN836_c0_g1
TRINITY_DN843_c0_g1
TRINITY_DN821_c0_g1
TRINITY_DN908_c0_g1
TRINITY_DN901_c0_g1
TRINITY_DN906_c0_g1
TRINITY_DN868_c0_g1
TRINITY_DN976_c0_g1
TRINITY_DN1025_c0_g1
TRINITY_DN1020_c0_g1
TRINITY_DN1047_c0_g1
TRINITY_DN1155_c0_g1
TRINITY_DN1287_c0_g1
TRINITY_DN1370_c0_g1
TRINITY_DN1327_c0_g1
TRINITY_DN1382_c0_g1
TRINITY_DN1431_c0_g1
TRINITY_DN1418_c0_g1
TRINITY_DN1548_c0_g1
TRINITY_DN1422_c0_g1
TRINITY_DN1639_c0_g1
TRINITY_DN1623_c0_g1
TRINITY_DN1649_c0_g1
TRINITY_DN1810_c0_g1
TRINITY_DN1948_c0_g1
TRINITY_DN1863_c0_g1
TRINITY_DN1889_c0_g1
TRINITY_DN1881_c0_g1
TRINITY_DN1921_c0_g1
TRINITY_DN1960_c0_g1
TRINITY_DN1981_c0_g1
TRINITY_DN2000_c0_g1
TRINITY_DN2108_c0_g1
TRINITY_DN2214_c0_g1
TRINITY_DN2268_c0_g1
TRINITY_DN2175_c0_g1
TRINITY_DN2295_c0_g1
TRINITY_DN2236_c0_g1
TRINITY_DN2316_c0_g1
TRINITY_DN2507_c0_g1
TRINITY_DN2766_c0_g1
TRINITY_DN2496_c0_g1
TRINITY_DN2605_c0_g1
TRINITY_DN2482_c0_g1
TRINITY_DN2563_c0_g1
TRINITY_DN2679_c0_g1
TRINITY_DN2720_c0_g1
TRINITY_DN2877_c0_g1
TRINITY_DN2973_c0_g1
TRINITY_DN3192_c0_g1
TRINITY_DN3164_c0_g1
TRINITY_DN4065_c0_g1
TRINITY_DN3230_c0_g1
TRINITY_DN3295_c0_g1
TRINITY_DN3515_c0_g1
TRINITY_DN3831_c0_g1
TRINITY_DN3885_c0_g1
TRINITY_DN3942_c0_g1
TRINITY_DN4045_c0_g1
TRINITY_DN3953_c0_g1
TRINITY_DN3972_c0_g1
TRINITY_DN4122_c0_g1
TRINITY_DN4411_c0_g1
TRINITY_DN3948_c0_g1
TRINITY_DN4148_c0_g1
TRINITY_DN4196_c0_g1
TRINITY_DN4302_c0_g1
TRINITY_DN4445_c0_g1
TRINITY_DN4544_c0_g1
TRINITY_DN4489_c0_g1
TRINITY_DN4504_c0_g1
TRINITY_DN4806_c0_g1
TRINITY_DN5102_c0_g1
TRINITY_DN5157_c0_g1
TRINITY_DN5189_c0_g1
TRINITY_DN4447_c0_g1
TRINITY_DN5114_c0_g1
TRINITY_DN5289_c0_g1
TRINITY_DN4832_c0_g1
TRINITY_DN5179_c0_g1
TRINITY_DN5413_c0_g1
TRINITY_DN5412_c0_g1
TRINITY_DN5435_c0_g1
TRINITY_DN5389_c0_g1
TRINITY_DN5355_c0_g1
TRINITY_DN5072_c0_g1
TRINITY_DN5649_c0_g1
TRINITY_DN5578_c0_g1
TRINITY_DN5731_c0_g1
TRINITY_DN5766_c0_g1
TRINITY_DN4811_c0_g1
TRINITY_DN5882_c0_g1
TRINITY_DN5682_c0_g1
TRINITY_DN6010_c0_g1
TRINITY_DN6131_c0_g1
TRINITY_DN6118_c0_g1
TRINITY_DN6023_c0_g1
TRINITY_DN6324_c0_g1
TRINITY_DN6048_c0_g1
TRINITY_DN6408_c0_g1
TRINITY_DN6426_c0_g1
TRINITY_DN5495_c0_g1
TRINITY_DN6821_c0_g1
TRINITY_DN6500_c0_g1
TRINITY_DN6087_c0_g1
TRINITY_DN6685_c0_g1
TRINITY_DN7057_c0_g1
TRINITY_DN6144_c0_g1
TRINITY_DN7799_c0_g1
TRINITY_DN7228_c0_g1
TRINITY_DN7459_c0_g1
TRINITY_DN7342_c0_g1
TRINITY_DN7292_c0_g1
TRINITY_DN7509_c0_g1
TRINITY_DN7443_c0_g1
TRINITY_DN7463_c0_g1
TRINITY_DN7693_c0_g1
TRINITY_DN7974_c0_g1
TRINITY_DN7707_c0_g1
TRINITY_DN7323_c0_g1
TRINITY_DN7922_c0_g1
TRINITY_DN7706_c0_g1
TRINITY_DN7202_c0_g1
TRINITY_DN7966_c0_g1
TRINITY_DN8106_c0_g1
TRINITY_DN8529_c0_g1
TRINITY_DN8346_c0_g1
TRINITY_DN8462_c0_g1
TRINITY_DN7439_c0_g1
TRINITY_DN8426_c0_g1
TRINITY_DN8213_c0_g1
TRINITY_DN8438_c0_g1
TRINITY_DN6750_c0_g1
TRINITY_DN8435_c0_g1
TRINITY_DN8571_c0_g1
TRINITY_DN8980_c0_g1
TRINITY_DN9459_c0_g1
TRINITY_DN8655_c0_g1
TRINITY_DN8587_c0_g1
TRINITY_DN8605_c0_g1
TRINITY_DN8690_c0_g1
TRINITY_DN8728_c0_g1
TRINITY_DN8803_c0_g1
TRINITY_DN6567_c0_g1
TRINITY_DN9050_c0_g1
TRINITY_DN8982_c0_g1
TRINITY_DN9333_c0_g1
TRINITY_DN9016_c0_g1
TRINITY_DN9518_c0_g1
TRINITY_DN9648_c0_g1
TRINITY_DN8927_c0_g1
TRINITY_DN9294_c0_g1
TRINITY_DN8129_c0_g1
TRINITY_DN9311_c0_g1
TRINITY_DN9306_c0_g1
TRINITY_DN9332_c0_g1
TRINITY_DN9183_c0_g1
TRINITY_DN9195_c0_g1
TRINITY_DN9755_c0_g1
TRINITY_DN8955_c0_g1
TRINITY_DN9496_c0_g1
TRINITY_DN9847_c0_g1
TRINITY_DN9587_c0_g1
TRINITY_DN10003_c0_g1
TRINITY_DN7793_c0_g1
TRINITY_DN9717_c0_g1
TRINITY_DN9940_c0_g1
TRINITY_DN9636_c0_g1
TRINITY_DN9754_c0_g1
TRINITY_DN9930_c0_g1
TRINITY_DN9025_c0_g1
TRINITY_DN8643_c0_g1
TRINITY_DN10108_c0_g1
TRINITY_DN10155_c0_g1
TRINITY_DN10163_c0_g1
TRINITY_DN10217_c0_g1
TRINITY_DN10330_c0_g1
TRINITY_DN10618_c0_g1
TRINITY_DN10316_c0_g1
TRINITY_DN10364_c0_g1
TRINITY_DN10197_c0_g1
TRINITY_DN10880_c0_g1
TRINITY_DN11217_c0_g1
TRINITY_DN10523_c0_g1
TRINITY_DN10603_c0_g1
TRINITY_DN10990_c0_g1
TRINITY_DN10751_c0_g1
TRINITY_DN8683_c0_g1
TRINITY_DN11150_c0_g1
TRINITY_DN10699_c0_g1
TRINITY_DN10991_c0_g1
TRINITY_DN10746_c0_g1
TRINITY_DN10153_c0_g1
TRINITY_DN11010_c0_g1
TRINITY_DN11127_c0_g1
TRINITY_DN10890_c0_g1
TRINITY_DN10870_c0_g1
TRINITY_DN10910_c0_g1
TRINITY_DN11175_c0_g1
TRINITY_DN11233_c0_g1
TRINITY_DN10666_c0_g1
TRINITY_DN10953_c0_g1
TRINITY_DN11313_c0_g1
TRINITY_DN10635_c0_g1
TRINITY_DN11517_c0_g1
TRINITY_DN11613_c0_g1
TRINITY_DN11258_c0_g1
TRINITY_DN11852_c0_g1
TRINITY_DN11896_c0_g1
TRINITY_DN11705_c0_g1
TRINITY_DN11592_c0_g1
TRINITY_DN11622_c0_g1
TRINITY_DN11638_c0_g1
TRINITY_DN11734_c0_g1
TRINITY_DN11813_c0_g1
TRINITY_DN11866_c0_g1
TRINITY_DN13972_c0_g1
TRINITY_DN12052_c0_g1
TRINITY_DN11829_c0_g1
TRINITY_DN11990_c0_g1
TRINITY_DN12141_c0_g1
TRINITY_DN10227_c0_g1
TRINITY_DN11953_c0_g1
TRINITY_DN12331_c0_g1
TRINITY_DN11142_c0_g1
TRINITY_DN12299_c0_g1
TRINITY_DN12363_c0_g1
TRINITY_DN12860_c0_g1
TRINITY_DN12810_c0_g1
TRINITY_DN12448_c0_g1
TRINITY_DN12475_c0_g1
TRINITY_DN12453_c0_g1
TRINITY_DN12266_c0_g1
TRINITY_DN11856_c0_g1
TRINITY_DN12554_c0_g1
TRINITY_DN12268_c0_g1
TRINITY_DN12772_c0_g1
TRINITY_DN12401_c0_g1
TRINITY_DN12271_c0_g1
TRINITY_DN12650_c0_g1
TRINITY_DN12536_c0_g1
TRINITY_DN12915_c0_g1
TRINITY_DN12443_c0_g1
TRINITY_DN13443_c0_g1
TRINITY_DN13260_c0_g1
TRINITY_DN11883_c0_g1
TRINITY_DN13173_c0_g1
TRINITY_DN13315_c0_g1
TRINITY_DN13593_c0_g1
TRINITY_DN13460_c0_g1
TRINITY_DN13779_c0_g1
TRINITY_DN13591_c0_g1
TRINITY_DN13508_c0_g1
TRINITY_DN13708_c0_g1
TRINITY_DN12703_c0_g1
TRINITY_DN13770_c0_g1
TRINITY_DN12829_c0_g1
TRINITY_DN14167_c0_g1
TRINITY_DN13901_c0_g1
TRINITY_DN14543_c0_g1
TRINITY_DN14351_c0_g1
TRINITY_DN14507_c0_g1
TRINITY_DN14202_c0_g1
TRINITY_DN14277_c0_g1
TRINITY_DN14270_c0_g1
TRINITY_DN14390_c0_g1
TRINITY_DN14535_c0_g1
TRINITY_DN14606_c0_g1
TRINITY_DN14308_c0_g1
TRINITY_DN15131_c0_g1
TRINITY_DN14838_c0_g1
TRINITY_DN14926_c0_g1
TRINITY_DN14572_c0_g1
TRINITY_DN15133_c0_g1
TRINITY_DN15014_c0_g1
TRINITY_DN15070_c0_g1
TRINITY_DN15069_c0_g1
TRINITY_DN13795_c0_g1
TRINITY_DN15078_c0_g1
TRINITY_DN14060_c0_g1
TRINITY_DN15353_c0_g1
TRINITY_DN15105_c0_g1
TRINITY_DN15398_c0_g1
TRINITY_DN15236_c0_g1
TRINITY_DN15793_c0_g1
TRINITY_DN15291_c0_g1
TRINITY_DN15591_c0_g1
TRINITY_DN13589_c0_g1
TRINITY_DN15312_c0_g1
TRINITY_DN15506_c0_g1
TRINITY_DN15356_c0_g1
TRINITY_DN15061_c0_g1
TRINITY_DN16281_c0_g1
TRINITY_DN14845_c0_g1
TRINITY_DN15095_c0_g1
TRINITY_DN15670_c0_g1
TRINITY_DN15702_c0_g1
TRINITY_DN15776_c0_g1
TRINITY_DN16328_c0_g1
TRINITY_DN15968_c0_g1
TRINITY_DN15943_c0_g1
TRINITY_DN16363_c0_g1
TRINITY_DN14783_c0_g1
TRINITY_DN15768_c0_g1
TRINITY_DN15930_c0_g1
TRINITY_DN15724_c0_g1
TRINITY_DN14726_c0_g1
TRINITY_DN16282_c0_g1
TRINITY_DN16233_c0_g1
TRINITY_DN16283_c0_g1
TRINITY_DN16267_c0_g1
TRINITY_DN12890_c0_g1
TRINITY_DN15966_c0_g1
TRINITY_DN15803_c0_g1
TRINITY_DN17299_c0_g1
TRINITY_DN16726_c0_g1
TRINITY_DN16699_c0_g1
TRINITY_DN17182_c0_g1
TRINITY_DN17580_c0_g1
TRINITY_DN17134_c0_g1
TRINITY_DN16862_c0_g1
TRINITY_DN17015_c0_g1
TRINITY_DN16942_c0_g1
TRINITY_DN16101_c0_g1
TRINITY_DN15397_c0_g1
TRINITY_DN17342_c0_g1
TRINITY_DN17187_c0_g1
TRINITY_DN17153_c0_g1
TRINITY_DN17281_c0_g1
TRINITY_DN16222_c0_g1
TRINITY_DN16410_c0_g1
TRINITY_DN17579_c0_g1
TRINITY_DN17766_c0_g1
TRINITY_DN15867_c0_g1
TRINITY_DN15082_c0_g1
TRINITY_DN17963_c0_g1
TRINITY_DN17941_c0_g1
TRINITY_DN17601_c0_g1
TRINITY_DN17859_c0_g1
TRINITY_DN18009_c0_g1
TRINITY_DN17831_c0_g1
TRINITY_DN18015_c0_g1
TRINITY_DN17453_c0_g1
TRINITY_DN18040_c0_g1
TRINITY_DN18282_c0_g1
TRINITY_DN18563_c0_g1
TRINITY_DN18143_c0_g1
TRINITY_DN18371_c0_g1
TRINITY_DN18366_c0_g1
TRINITY_DN18864_c0_g1
TRINITY_DN18511_c0_g1
TRINITY_DN18759_c0_g1
TRINITY_DN18503_c0_g1
TRINITY_DN18674_c0_g1
TRINITY_DN18686_c0_g1
TRINITY_DN18551_c0_g1
TRINITY_DN22402_c0_g1
TRINITY_DN18730_c0_g1
TRINITY_DN18636_c0_g1
TRINITY_DN18856_c0_g1
TRINITY_DN20174_c0_g1
TRINITY_DN18994_c0_g1
TRINITY_DN19185_c0_g1
TRINITY_DN19009_c0_g1
TRINITY_DN17435_c0_g1
TRINITY_DN19003_c0_g1
TRINITY_DN19178_c0_g1
TRINITY_DN19463_c0_g1
TRINITY_DN19322_c0_g1
TRINITY_DN19298_c0_g1
TRINITY_DN19367_c0_g1
TRINITY_DN19425_c0_g1
TRINITY_DN19461_c0_g1
TRINITY_DN18660_c0_g1
TRINITY_DN19623_c0_g1
TRINITY_DN19401_c0_g1
TRINITY_DN19459_c0_g1
TRINITY_DN19524_c0_g1
TRINITY_DN18530_c0_g1
TRINITY_DN18580_c0_g1
TRINITY_DN19447_c0_g1
TRINITY_DN19831_c0_g1
TRINITY_DN19842_c0_g1
TRINITY_DN19721_c0_g1
TRINITY_DN18341_c0_g1
TRINITY_DN19861_c0_g1
TRINITY_DN19982_c0_g1
TRINITY_DN19975_c0_g1
TRINITY_DN18065_c0_g1
TRINITY_DN19440_c0_g1
TRINITY_DN20104_c0_g1
TRINITY_DN18977_c0_g1
TRINITY_DN20197_c0_g1
TRINITY_DN20919_c0_g1
TRINITY_DN20431_c0_g1
TRINITY_DN20334_c0_g1
TRINITY_DN19956_c0_g1
TRINITY_DN20358_c0_g1
TRINITY_DN20274_c0_g1
TRINITY_DN20426_c0_g1
TRINITY_DN20610_c0_g1
TRINITY_DN21320_c0_g1
TRINITY_DN20841_c0_g1
TRINITY_DN20628_c0_g1
TRINITY_DN20901_c0_g1
TRINITY_DN20895_c0_g1
TRINITY_DN20986_c0_g1
TRINITY_DN20453_c0_g1
TRINITY_DN21056_c0_g1
TRINITY_DN24415_c0_g1
TRINITY_DN21311_c0_g1
TRINITY_DN21132_c0_g1
TRINITY_DN19371_c0_g1
TRINITY_DN20900_c0_g1
TRINITY_DN20934_c0_g1
TRINITY_DN20827_c0_g1
TRINITY_DN21501_c0_g1
TRINITY_DN21223_c0_g1
TRINITY_DN20465_c0_g1
TRINITY_DN21371_c0_g1
TRINITY_DN21496_c0_g1
TRINITY_DN21701_c0_g1
TRINITY_DN21566_c0_g1
TRINITY_DN19365_c0_g1
TRINITY_DN21989_c0_g1
TRINITY_DN21885_c0_g1
TRINITY_DN21722_c0_g1
TRINITY_DN21476_c0_g1
TRINITY_DN21657_c0_g1
TRINITY_DN21167_c0_g1
TRINITY_DN23711_c0_g1
TRINITY_DN22466_c0_g1
TRINITY_DN22173_c0_g1
TRINITY_DN22207_c0_g1
TRINITY_DN22516_c0_g1
TRINITY_DN22585_c0_g1
TRINITY_DN22440_c0_g1
TRINITY_DN19421_c0_g1
TRINITY_DN23004_c0_g1
TRINITY_DN21659_c0_g1
TRINITY_DN22542_c0_g1
TRINITY_DN22973_c0_g1
TRINITY_DN23017_c0_g1
TRINITY_DN21529_c0_g1
TRINITY_DN22511_c0_g1
TRINITY_DN22464_c0_g1
TRINITY_DN22808_c0_g1
TRINITY_DN23037_c0_g1
TRINITY_DN23047_c0_g1
TRINITY_DN22916_c0_g1
TRINITY_DN23392_c0_g1
TRINITY_DN23073_c0_g1
TRINITY_DN23032_c0_g1
TRINITY_DN22802_c0_g1
TRINITY_DN23405_c0_g1
TRINITY_DN24331_c0_g1
TRINITY_DN24338_c0_g1
TRINITY_DN23762_c0_g1
TRINITY_DN23096_c0_g1
TRINITY_DN23661_c0_g1
TRINITY_DN23597_c0_g1
TRINITY_DN23668_c0_g1
TRINITY_DN25837_c0_g1
TRINITY_DN22523_c0_g1
TRINITY_DN23699_c0_g1
TRINITY_DN24208_c0_g1
TRINITY_DN21854_c0_g1
TRINITY_DN25261_c0_g1
TRINITY_DN23952_c0_g1
TRINITY_DN23903_c0_g1
TRINITY_DN23909_c0_g1
TRINITY_DN24682_c0_g1
TRINITY_DN24210_c0_g1
TRINITY_DN24110_c0_g1
TRINITY_DN24445_c0_g1
TRINITY_DN24171_c0_g1
TRINITY_DN24200_c0_g1
TRINITY_DN24043_c0_g1
TRINITY_DN24357_c0_g1
TRINITY_DN24291_c0_g1
TRINITY_DN27575_c0_g1
TRINITY_DN24422_c0_g1
TRINITY_DN24580_c0_g1
TRINITY_DN24520_c0_g1
TRINITY_DN23453_c0_g1
TRINITY_DN23408_c0_g1
TRINITY_DN24862_c0_g1
TRINITY_DN23853_c0_g1
TRINITY_DN24633_c0_g1
TRINITY_DN24766_c0_g1
TRINITY_DN24677_c0_g1
TRINITY_DN24806_c0_g1
TRINITY_DN22370_c0_g1
TRINITY_DN23980_c0_g1
TRINITY_DN24852_c0_g1
TRINITY_DN25870_c0_g1
TRINITY_DN24870_c0_g1
TRINITY_DN20408_c0_g1
TRINITY_DN25082_c0_g1
TRINITY_DN25960_c0_g1
TRINITY_DN25086_c0_g1
TRINITY_DN25634_c0_g1
TRINITY_DN25217_c0_g1
TRINITY_DN25323_c0_g1
TRINITY_DN26054_c0_g1
TRINITY_DN25372_c0_g1
TRINITY_DN24129_c0_g1
TRINITY_DN25172_c0_g1
TRINITY_DN25977_c0_g1
TRINITY_DN26084_c0_g1
TRINITY_DN25790_c0_g1
TRINITY_DN24351_c0_g1
TRINITY_DN25680_c0_g1
TRINITY_DN25661_c0_g1
TRINITY_DN24625_c0_g1
TRINITY_DN25792_c0_g1
TRINITY_DN25957_c0_g1
TRINITY_DN23606_c0_g1
TRINITY_DN26848_c0_g1
TRINITY_DN25851_c0_g1
TRINITY_DN25985_c0_g1
TRINITY_DN26732_c0_g1
TRINITY_DN26620_c0_g1
TRINITY_DN25956_c0_g1
TRINITY_DN26126_c0_g1
TRINITY_DN26260_c0_g1
TRINITY_DN26235_c0_g1
TRINITY_DN23733_c0_g1
TRINITY_DN27028_c0_g1
TRINITY_DN26339_c0_g1
TRINITY_DN25096_c0_g1
TRINITY_DN27616_c0_g1
TRINITY_DN26647_c0_g1
TRINITY_DN26671_c0_g1
TRINITY_DN26678_c0_g1
TRINITY_DN27339_c0_g1
TRINITY_DN27056_c0_g1
TRINITY_DN26711_c0_g1
TRINITY_DN26831_c0_g1
TRINITY_DN27073_c0_g1
TRINITY_DN27327_c0_g1
TRINITY_DN26817_c0_g1
TRINITY_DN26884_c0_g1
TRINITY_DN27148_c0_g1
TRINITY_DN27059_c0_g1
TRINITY_DN26955_c0_g1
TRINITY_DN25882_c0_g1
TRINITY_DN27015_c0_g1
TRINITY_DN27753_c0_g1
TRINITY_DN27153_c0_g1
TRINITY_DN27350_c0_g1
TRINITY_DN27077_c0_g1
TRINITY_DN27278_c0_g1
TRINITY_DN27257_c0_g1
TRINITY_DN27267_c0_g1
TRINITY_DN26359_c0_g1
TRINITY_DN27826_c0_g1
TRINITY_DN27696_c0_g1
TRINITY_DN27518_c0_g1
TRINITY_DN27176_c0_g1
TRINITY_DN27820_c0_g1
TRINITY_DN27653_c0_g1
TRINITY_DN28601_c0_g1
TRINITY_DN27522_c0_g1
TRINITY_DN27803_c0_g1
TRINITY_DN27660_c0_g1
TRINITY_DN27523_c0_g1
TRINITY_DN27016_c0_g1
TRINITY_DN26796_c0_g1
TRINITY_DN28265_c0_g1
TRINITY_DN28650_c0_g1
TRINITY_DN27822_c0_g1
TRINITY_DN27671_c0_g1
TRINITY_DN27829_c0_g1
TRINITY_DN28197_c0_g1
TRINITY_DN28259_c0_g1
TRINITY_DN28303_c0_g1
TRINITY_DN28209_c0_g1
TRINITY_DN28473_c0_g1
TRINITY_DN25780_c0_g1
TRINITY_DN28393_c0_g1
TRINITY_DN27201_c0_g1
TRINITY_DN28302_c0_g1
TRINITY_DN28295_c0_g1
TRINITY_DN27978_c0_g1
TRINITY_DN28361_c0_g1
TRINITY_DN28447_c0_g1
TRINITY_DN28484_c0_g1
TRINITY_DN26826_c0_g1
TRINITY_DN28602_c0_g1
TRINITY_DN28629_c0_g1
TRINITY_DN27594_c0_g1
TRINITY_DN28734_c0_g1
TRINITY_DN28745_c0_g1
TRINITY_DN24991_c0_g1
TRINITY_DN30178_c0_g1
TRINITY_DN28789_c0_g1
TRINITY_DN28846_c0_g1
TRINITY_DN26663_c0_g1
TRINITY_DN28862_c0_g1
TRINITY_DN29067_c0_g1
TRINITY_DN28283_c0_g1
TRINITY_DN29786_c0_g1
TRINITY_DN32380_c0_g1
TRINITY_DN29075_c0_g1
TRINITY_DN29150_c0_g1
TRINITY_DN29102_c0_g1
TRINITY_DN29161_c0_g1
TRINITY_DN28738_c0_g1
TRINITY_DN29170_c0_g1
TRINITY_DN29128_c0_g1
TRINITY_DN29091_c0_g1
TRINITY_DN29193_c0_g1
TRINITY_DN28406_c0_g1
TRINITY_DN29370_c0_g1
TRINITY_DN29332_c0_g1
TRINITY_DN29717_c0_g1
TRINITY_DN29659_c0_g1
TRINITY_DN29538_c0_g1
TRINITY_DN30609_c0_g1
TRINITY_DN29229_c0_g1
TRINITY_DN29695_c0_g1
TRINITY_DN29386_c0_g1
TRINITY_DN27610_c0_g1
TRINITY_DN29957_c0_g1
TRINITY_DN29658_c0_g1
TRINITY_DN29915_c0_g1
TRINITY_DN30253_c0_g1
TRINITY_DN29781_c0_g1
TRINITY_DN30116_c0_g1
TRINITY_DN29550_c0_g1
TRINITY_DN30108_c0_g1
TRINITY_DN32880_c0_g1
TRINITY_DN30190_c0_g1
TRINITY_DN28490_c0_g1
TRINITY_DN29997_c0_g1
TRINITY_DN30194_c0_g1
TRINITY_DN29942_c0_g1
TRINITY_DN30088_c0_g1
TRINITY_DN30080_c0_g1
TRINITY_DN30070_c0_g1
TRINITY_DN28518_c0_g1
TRINITY_DN31516_c0_g1
TRINITY_DN30214_c0_g1
TRINITY_DN30432_c0_g1
TRINITY_DN30588_c0_g1
TRINITY_DN30229_c0_g1
TRINITY_DN30315_c0_g1
TRINITY_DN27345_c0_g1
TRINITY_DN30569_c0_g1
TRINITY_DN30521_c0_g1
TRINITY_DN30756_c0_g1
TRINITY_DN30451_c0_g1
TRINITY_DN30625_c0_g1
TRINITY_DN30547_c0_g1
TRINITY_DN29782_c0_g1
TRINITY_DN30592_c0_g1
TRINITY_DN31571_c0_g1
TRINITY_DN30895_c0_g1
TRINITY_DN30865_c0_g1
TRINITY_DN31051_c0_g1
TRINITY_DN31187_c0_g1
TRINITY_DN31226_c0_g1
TRINITY_DN30946_c0_g1
TRINITY_DN30886_c0_g1
TRINITY_DN31091_c0_g1
TRINITY_DN30744_c0_g1
TRINITY_DN31088_c0_g1
TRINITY_DN31301_c0_g1
TRINITY_DN31204_c0_g1
TRINITY_DN31321_c0_g1
TRINITY_DN31233_c0_g1
TRINITY_DN32067_c0_g1
TRINITY_DN31359_c0_g1
TRINITY_DN31565_c0_g1
TRINITY_DN30864_c0_g1
TRINITY_DN31477_c0_g1
TRINITY_DN31420_c0_g1
TRINITY_DN31812_c0_g1
TRINITY_DN31715_c0_g1
TRINITY_DN31924_c0_g1
TRINITY_DN31768_c0_g1
TRINITY_DN31701_c0_g1
TRINITY_DN31758_c0_g1
TRINITY_DN32685_c0_g1
TRINITY_DN31859_c0_g1
TRINITY_DN31803_c0_g1
TRINITY_DN31723_c0_g1
TRINITY_DN31763_c0_g1
TRINITY_DN31753_c0_g1
TRINITY_DN32107_c0_g1
TRINITY_DN31998_c0_g1
TRINITY_DN32354_c0_g1
TRINITY_DN31255_c0_g1
TRINITY_DN31866_c0_g1
TRINITY_DN31936_c0_g1
TRINITY_DN31362_c0_g1
TRINITY_DN32039_c0_g1
TRINITY_DN32393_c0_g1
TRINITY_DN28682_c0_g1
TRINITY_DN30687_c0_g1
TRINITY_DN31717_c0_g1
TRINITY_DN32932_c0_g1
TRINITY_DN32520_c0_g1
TRINITY_DN32095_c0_g1
TRINITY_DN36438_c0_g1
TRINITY_DN28709_c0_g1
TRINITY_DN32161_c0_g1
TRINITY_DN32382_c0_g1
TRINITY_DN31944_c0_g1
TRINITY_DN32384_c0_g1
TRINITY_DN32543_c0_g1
TRINITY_DN32437_c0_g1
TRINITY_DN28368_c0_g1
TRINITY_DN32646_c0_g1
TRINITY_DN32389_c0_g1
TRINITY_DN32909_c0_g1
TRINITY_DN32594_c0_g1
TRINITY_DN32610_c0_g1
TRINITY_DN32663_c0_g1
TRINITY_DN33653_c0_g1
TRINITY_DN32714_c0_g1
TRINITY_DN32791_c0_g1
TRINITY_DN30387_c0_g1
TRINITY_DN32563_c0_g1
TRINITY_DN32894_c0_g1
TRINITY_DN33982_c0_g1
TRINITY_DN33572_c0_g1
TRINITY_DN33102_c0_g1
TRINITY_DN33096_c0_g1
TRINITY_DN33130_c0_g1
TRINITY_DN31651_c0_g1
TRINITY_DN33309_c0_g1
TRINITY_DN30745_c0_g1
TRINITY_DN34247_c0_g1
TRINITY_DN30546_c0_g1
TRINITY_DN33359_c0_g1
TRINITY_DN33266_c0_g1
TRINITY_DN34215_c0_g1
TRINITY_DN30527_c0_g1
TRINITY_DN33642_c0_g1
TRINITY_DN33310_c0_g1
TRINITY_DN34138_c0_g1
TRINITY_DN33598_c0_g1
TRINITY_DN32933_c0_g1
TRINITY_DN33776_c0_g1
TRINITY_DN33520_c0_g1
TRINITY_DN32055_c0_g1
TRINITY_DN33473_c0_g1
TRINITY_DN33796_c0_g1
TRINITY_DN33663_c0_g1
TRINITY_DN33557_c0_g1
TRINITY_DN33928_c0_g1
TRINITY_DN33966_c0_g1
TRINITY_DN34024_c0_g1
TRINITY_DN33606_c0_g1
TRINITY_DN34122_c0_g1
TRINITY_DN33953_c0_g1
TRINITY_DN34151_c0_g1
TRINITY_DN34793_c0_g1
TRINITY_DN35337_c0_g1
TRINITY_DN34515_c0_g1
TRINITY_DN34135_c0_g1
TRINITY_DN33863_c0_g1
TRINITY_DN33909_c0_g1
TRINITY_DN34044_c0_g1
TRINITY_DN34631_c0_g1
TRINITY_DN34155_c0_g1
TRINITY_DN34146_c0_g1
TRINITY_DN34201_c0_g1
TRINITY_DN32914_c0_g1
TRINITY_DN33139_c0_g1
TRINITY_DN34156_c0_g1
TRINITY_DN35186_c0_g1
TRINITY_DN32901_c0_g1
TRINITY_DN34472_c0_g1
TRINITY_DN33804_c0_g1
TRINITY_DN34321_c0_g1
TRINITY_DN34400_c0_g1
TRINITY_DN34452_c0_g1
TRINITY_DN34514_c0_g1
TRINITY_DN34864_c0_g1
TRINITY_DN35305_c0_g1
TRINITY_DN34649_c0_g1
TRINITY_DN34124_c0_g1
TRINITY_DN35165_c0_g1
TRINITY_DN36014_c0_g1
TRINITY_DN34623_c0_g1
TRINITY_DN34736_c0_g1
TRINITY_DN35408_c0_g1
TRINITY_DN34960_c0_g1
TRINITY_DN34942_c0_g1
TRINITY_DN34915_c0_g1
TRINITY_DN34778_c0_g1
TRINITY_DN33444_c0_g1
TRINITY_DN34270_c0_g1
TRINITY_DN34832_c0_g1
TRINITY_DN35289_c0_g1
TRINITY_DN35215_c0_g1
TRINITY_DN34671_c0_g1
TRINITY_DN34815_c0_g1
TRINITY_DN35233_c0_g1
TRINITY_DN35237_c0_g1
TRINITY_DN35273_c0_g1
TRINITY_DN35231_c0_g1
TRINITY_DN37253_c0_g1
TRINITY_DN35389_c0_g1
TRINITY_DN35372_c0_g1
TRINITY_DN35378_c0_g1
TRINITY_DN35435_c0_g1
TRINITY_DN35575_c0_g1
TRINITY_DN35745_c0_g1
TRINITY_DN35424_c0_g1
TRINITY_DN35910_c0_g1
TRINITY_DN35488_c0_g1
TRINITY_DN35153_c0_g1
TRINITY_DN35744_c0_g1
TRINITY_DN35373_c0_g1
TRINITY_DN35508_c0_g1
TRINITY_DN35589_c0_g1
TRINITY_DN34868_c0_g1
TRINITY_DN35618_c0_g1
TRINITY_DN35720_c0_g1
TRINITY_DN35701_c0_g1
TRINITY_DN35657_c0_g1
TRINITY_DN35983_c0_g1
TRINITY_DN35844_c0_g1
TRINITY_DN36046_c0_g1
TRINITY_DN35164_c0_g1
TRINITY_DN35702_c0_g1
TRINITY_DN36000_c0_g1
TRINITY_DN36165_c0_g1
TRINITY_DN36225_c0_g1
TRINITY_DN36861_c0_g1
TRINITY_DN36207_c0_g1
TRINITY_DN34354_c0_g1
TRINITY_DN36375_c0_g1
TRINITY_DN36389_c0_g1
TRINITY_DN36374_c0_g1
TRINITY_DN36957_c0_g1
TRINITY_DN36401_c0_g1
TRINITY_DN36433_c0_g1
TRINITY_DN36512_c0_g1
TRINITY_DN36527_c0_g1
TRINITY_DN36499_c0_g1
TRINITY_DN33475_c0_g1
TRINITY_DN36985_c0_g1
TRINITY_DN36813_c0_g1
TRINITY_DN37003_c0_g1
TRINITY_DN36753_c0_g1
TRINITY_DN36714_c0_g1
TRINITY_DN36660_c0_g1
TRINITY_DN37274_c0_g1
TRINITY_DN36857_c0_g1
TRINITY_DN36871_c0_g1
TRINITY_DN37462_c0_g1
TRINITY_DN37960_c0_g1
TRINITY_DN36994_c0_g1
TRINITY_DN36507_c0_g1
TRINITY_DN36987_c0_g1
TRINITY_DN37120_c0_g1
TRINITY_DN36960_c0_g1
TRINITY_DN36011_c0_g1
TRINITY_DN37307_c0_g1
TRINITY_DN37723_c0_g1
TRINITY_DN36966_c0_g1
TRINITY_DN38143_c0_g1
TRINITY_DN36155_c0_g1
TRINITY_DN37377_c0_g1
TRINITY_DN37172_c0_g1
TRINITY_DN34062_c0_g1
TRINITY_DN37369_c0_g1
TRINITY_DN36484_c0_g1
TRINITY_DN36963_c0_g1
TRINITY_DN37305_c0_g1
TRINITY_DN37319_c0_g1
TRINITY_DN37527_c0_g1
TRINITY_DN37379_c0_g1
TRINITY_DN37939_c0_g1
TRINITY_DN36160_c0_g1
TRINITY_DN38198_c0_g1
TRINITY_DN37484_c0_g1
TRINITY_DN37556_c0_g1
TRINITY_DN37524_c0_g1
TRINITY_DN34913_c0_g1
TRINITY_DN37320_c0_g1
TRINITY_DN38179_c0_g1
TRINITY_DN37629_c0_g1
TRINITY_DN37146_c0_g1
TRINITY_DN37523_c0_g1
TRINITY_DN38139_c0_g1
TRINITY_DN37916_c0_g1
TRINITY_DN34976_c0_g1
TRINITY_DN37879_c0_g1
TRINITY_DN37873_c0_g1
TRINITY_DN37695_c0_g1
TRINITY_DN37827_c0_g1
TRINITY_DN37836_c0_g1
TRINITY_DN37990_c0_g1
TRINITY_DN35750_c0_g1
TRINITY_DN36289_c0_g1
TRINITY_DN37189_c0_g1
TRINITY_DN37887_c0_g1
TRINITY_DN37529_c0_g1
TRINITY_DN37406_c0_g1
TRINITY_DN38052_c0_g1
TRINITY_DN38104_c0_g1
TRINITY_DN37540_c0_g1
TRINITY_DN38032_c0_g1
TRINITY_DN38013_c0_g1
TRINITY_DN36912_c0_g1
TRINITY_DN39233_c0_g1
TRINITY_DN38224_c0_g1
TRINITY_DN37666_c0_g1
TRINITY_DN37811_c0_g1
TRINITY_DN38795_c0_g1
TRINITY_DN38577_c0_g1
TRINITY_DN36924_c0_g1
TRINITY_DN38575_c0_g1
TRINITY_DN38707_c0_g1
TRINITY_DN37923_c0_g1
TRINITY_DN39191_c0_g1
TRINITY_DN38891_c0_g1
TRINITY_DN38429_c0_g1
TRINITY_DN37946_c0_g1
TRINITY_DN38026_c0_g1
TRINITY_DN37820_c0_g1
TRINITY_DN37802_c0_g1
TRINITY_DN38785_c0_g1
TRINITY_DN38746_c0_g1
TRINITY_DN39710_c0_g1
TRINITY_DN37930_c0_g1
TRINITY_DN38608_c0_g1
TRINITY_DN39429_c0_g1
TRINITY_DN39033_c0_g1
TRINITY_DN38476_c0_g1
TRINITY_DN39105_c0_g1
TRINITY_DN39160_c0_g1
TRINITY_DN38959_c0_g1
TRINITY_DN38922_c0_g1
TRINITY_DN39184_c0_g1
TRINITY_DN39044_c0_g1
TRINITY_DN39347_c0_g1
TRINITY_DN38984_c0_g1
TRINITY_DN39039_c0_g1
TRINITY_DN40202_c0_g1
TRINITY_DN39250_c0_g1
TRINITY_DN39361_c0_g1
TRINITY_DN39068_c0_g1
TRINITY_DN39814_c0_g1
TRINITY_DN39578_c0_g1
TRINITY_DN39319_c0_g1
TRINITY_DN37957_c0_g1
TRINITY_DN39344_c0_g1
TRINITY_DN39352_c0_g1
TRINITY_DN39631_c0_g1
TRINITY_DN40249_c0_g1
TRINITY_DN39591_c0_g1
TRINITY_DN39489_c0_g1
TRINITY_DN36967_c0_g1
TRINITY_DN41109_c0_g1
TRINITY_DN39687_c0_g1
TRINITY_DN41083_c0_g1
TRINITY_DN39718_c0_g1
TRINITY_DN38473_c0_g1
TRINITY_DN39678_c0_g1
TRINITY_DN39741_c0_g1
TRINITY_DN39290_c0_g1
TRINITY_DN38063_c0_g1
TRINITY_DN40872_c0_g1
TRINITY_DN39666_c0_g1
TRINITY_DN39848_c0_g1
TRINITY_DN39613_c0_g1
TRINITY_DN40039_c0_g1
TRINITY_DN40019_c0_g1
TRINITY_DN38619_c0_g1
TRINITY_DN39309_c0_g1
TRINITY_DN39619_c0_g1
TRINITY_DN36727_c0_g1
TRINITY_DN40798_c0_g1
TRINITY_DN39498_c0_g1
TRINITY_DN39476_c0_g1
TRINITY_DN39905_c0_g1
TRINITY_DN40196_c0_g1
TRINITY_DN39854_c0_g1
TRINITY_DN39337_c0_g1
TRINITY_DN38678_c0_g1
TRINITY_DN40255_c0_g1
TRINITY_DN39944_c0_g1
TRINITY_DN41467_c0_g1
TRINITY_DN34391_c0_g1
TRINITY_DN40063_c0_g1
TRINITY_DN39949_c0_g1
TRINITY_DN40150_c0_g1
TRINITY_DN40474_c0_g1
TRINITY_DN39881_c0_g1
TRINITY_DN40210_c0_g1
TRINITY_DN40345_c0_g1
TRINITY_DN40507_c0_g1
TRINITY_DN40829_c0_g1
TRINITY_DN40598_c0_g1
TRINITY_DN40194_c0_g1
TRINITY_DN38740_c0_g1
TRINITY_DN40123_c0_g1
TRINITY_DN41785_c0_g1
TRINITY_DN40490_c0_g1
TRINITY_DN40684_c0_g1
TRINITY_DN40162_c0_g1
TRINITY_DN40628_c0_g1
TRINITY_DN36492_c0_g1
TRINITY_DN40728_c0_g1
TRINITY_DN40570_c0_g1
TRINITY_DN40554_c0_g1
TRINITY_DN40669_c0_g1
TRINITY_DN40774_c0_g1
TRINITY_DN40802_c0_g1
TRINITY_DN40674_c0_g1
TRINITY_DN40700_c0_g1
TRINITY_DN40584_c0_g1
TRINITY_DN40719_c0_g1
TRINITY_DN40648_c0_g1
TRINITY_DN40850_c0_g1
TRINITY_DN41728_c0_g1
TRINITY_DN40863_c0_g1
TRINITY_DN40794_c0_g1
TRINITY_DN43396_c0_g1
TRINITY_DN40896_c0_g1
TRINITY_DN42215_c0_g1
TRINITY_DN40969_c0_g1
TRINITY_DN36297_c0_g1
TRINITY_DN40469_c0_g1
TRINITY_DN40585_c0_g1
TRINITY_DN41670_c0_g1
TRINITY_DN40973_c0_g1
TRINITY_DN40632_c0_g1
TRINITY_DN41219_c0_g1
TRINITY_DN39598_c0_g1
TRINITY_DN41151_c0_g1
TRINITY_DN41016_c0_g1
TRINITY_DN39534_c0_g1
TRINITY_DN40637_c0_g1
TRINITY_DN41202_c0_g1
TRINITY_DN41198_c0_g1
TRINITY_DN39792_c0_g1
TRINITY_DN41367_c0_g1
TRINITY_DN41705_c0_g1
TRINITY_DN39336_c0_g1
TRINITY_DN41401_c0_g1
TRINITY_DN41155_c0_g1
TRINITY_DN41368_c0_g1
TRINITY_DN41346_c0_g1
TRINITY_DN42151_c0_g1
TRINITY_DN41417_c0_g1
TRINITY_DN41450_c0_g1
TRINITY_DN42029_c0_g1
TRINITY_DN41042_c0_g1
TRINITY_DN40060_c0_g1
TRINITY_DN41043_c0_g1
TRINITY_DN41479_c0_g1
TRINITY_DN42009_c0_g1
TRINITY_DN41834_c0_g1
TRINITY_DN41499_c0_g1
TRINITY_DN41807_c0_g1
TRINITY_DN41667_c0_g1
TRINITY_DN41623_c0_g1
TRINITY_DN41385_c0_g1
TRINITY_DN41704_c0_g1
TRINITY_DN41337_c0_g1
TRINITY_DN42076_c0_g1
TRINITY_DN41657_c0_g1
TRINITY_DN41876_c0_g1
TRINITY_DN42214_c0_g1
TRINITY_DN42546_c0_g1
TRINITY_DN43330_c0_g1
TRINITY_DN41610_c0_g1
TRINITY_DN41138_c0_g1
TRINITY_DN42274_c0_g1
TRINITY_DN43643_c0_g1
TRINITY_DN42086_c0_g1
TRINITY_DN40934_c0_g1
TRINITY_DN42787_c0_g1
TRINITY_DN42229_c0_g1
TRINITY_DN42047_c0_g1
TRINITY_DN42042_c0_g1
TRINITY_DN42894_c0_g1
TRINITY_DN42590_c0_g1
TRINITY_DN40659_c0_g1
TRINITY_DN46580_c0_g1
TRINITY_DN43376_c0_g1
TRINITY_DN42321_c0_g1
TRINITY_DN43777_c0_g1
TRINITY_DN42184_c0_g1
TRINITY_DN43108_c0_g1
TRINITY_DN42363_c0_g1
TRINITY_DN42331_c0_g1
TRINITY_DN42771_c0_g1
TRINITY_DN42421_c0_g1
TRINITY_DN42269_c0_g1
TRINITY_DN42381_c0_g1
TRINITY_DN42100_c0_g1
TRINITY_DN43002_c0_g1
TRINITY_DN43288_c0_g1
TRINITY_DN41884_c0_g1
TRINITY_DN43879_c0_g1
TRINITY_DN42245_c0_g1
TRINITY_DN42387_c0_g1
TRINITY_DN42162_c0_g1
TRINITY_DN42336_c0_g1
TRINITY_DN43659_c0_g1
TRINITY_DN40369_c0_g1
TRINITY_DN42551_c0_g1
TRINITY_DN41797_c0_g1
TRINITY_DN43066_c0_g1
TRINITY_DN42629_c0_g1
TRINITY_DN42429_c0_g1
TRINITY_DN43354_c0_g1
TRINITY_DN39808_c0_g1
TRINITY_DN42191_c0_g1
TRINITY_DN43174_c0_g1
TRINITY_DN42456_c0_g1
TRINITY_DN42873_c0_g1
TRINITY_DN37445_c0_g1
TRINITY_DN43747_c0_g1
TRINITY_DN41764_c0_g1
TRINITY_DN42752_c0_g1
TRINITY_DN43064_c0_g1
TRINITY_DN41543_c0_g1
TRINITY_DN43814_c0_g1
TRINITY_DN42441_c0_g1
TRINITY_DN43132_c0_g1
TRINITY_DN43243_c0_g1
TRINITY_DN43349_c0_g1
TRINITY_DN42792_c0_g1
TRINITY_DN42898_c0_g1
TRINITY_DN43645_c0_g1
TRINITY_DN42872_c0_g1
TRINITY_DN42347_c0_g1
TRINITY_DN43054_c0_g1
TRINITY_DN42439_c0_g1
TRINITY_DN43004_c0_g1
TRINITY_DN43046_c0_g1
TRINITY_DN43101_c0_g1
TRINITY_DN43139_c0_g1
TRINITY_DN43253_c0_g1
TRINITY_DN43409_c0_g1
TRINITY_DN43219_c0_g1
TRINITY_DN43624_c0_g1
TRINITY_DN43621_c0_g1
TRINITY_DN42210_c0_g1
TRINITY_DN43157_c0_g1
TRINITY_DN40928_c0_g1
TRINITY_DN44243_c0_g1
TRINITY_DN44734_c0_g1
TRINITY_DN44989_c0_g1
TRINITY_DN43487_c0_g1
TRINITY_DN43496_c0_g1
TRINITY_DN43469_c0_g1
TRINITY_DN43269_c0_g1
TRINITY_DN43790_c0_g1
TRINITY_DN39247_c0_g1
TRINITY_DN41759_c0_g1
TRINITY_DN43455_c0_g1
TRINITY_DN41302_c0_g1
TRINITY_DN42545_c0_g1
TRINITY_DN40216_c0_g1
TRINITY_DN43772_c0_g1
TRINITY_DN40401_c0_g1
TRINITY_DN43676_c0_g1
TRINITY_DN43242_c0_g1
TRINITY_DN43558_c0_g1
TRINITY_DN44013_c0_g1
TRINITY_DN43711_c0_g1
TRINITY_DN41943_c0_g1
TRINITY_DN43769_c0_g1
TRINITY_DN42621_c0_g1
TRINITY_DN43791_c0_g1
TRINITY_DN44300_c0_g1
TRINITY_DN42491_c0_g1
TRINITY_DN43968_c0_g1
TRINITY_DN43957_c0_g1
TRINITY_DN44477_c0_g1
TRINITY_DN44330_c0_g1
TRINITY_DN43904_c0_g1
TRINITY_DN43209_c0_g1
TRINITY_DN43999_c0_g1
TRINITY_DN45532_c0_g1
TRINITY_DN43902_c0_g1
TRINITY_DN44767_c0_g1
TRINITY_DN44058_c0_g1
TRINITY_DN42843_c0_g1
TRINITY_DN44069_c0_g1
TRINITY_DN44441_c0_g1
TRINITY_DN44772_c0_g1
TRINITY_DN43332_c0_g1
TRINITY_DN44302_c0_g1
TRINITY_DN46227_c0_g1
TRINITY_DN44088_c0_g1
TRINITY_DN44285_c0_g1
TRINITY_DN44375_c0_g1
TRINITY_DN44417_c0_g1
TRINITY_DN44509_c0_g1
TRINITY_DN42060_c0_g1
TRINITY_DN45059_c0_g1
TRINITY_DN44379_c0_g1
TRINITY_DN44404_c0_g1
TRINITY_DN41679_c0_g1
TRINITY_DN44357_c0_g1
TRINITY_DN44561_c0_g1
TRINITY_DN45406_c0_g1
TRINITY_DN43370_c0_g1
TRINITY_DN45759_c0_g1
TRINITY_DN44455_c0_g1
TRINITY_DN44061_c0_g1
TRINITY_DN43924_c0_g1
TRINITY_DN44689_c0_g1
TRINITY_DN44864_c0_g1
TRINITY_DN44479_c0_g1
TRINITY_DN42280_c0_g1
TRINITY_DN45114_c0_g1
TRINITY_DN40720_c0_g1
TRINITY_DN45970_c0_g1
TRINITY_DN43843_c0_g1
TRINITY_DN44360_c0_g1
TRINITY_DN44713_c0_g1
TRINITY_DN44369_c0_g1
TRINITY_DN44573_c0_g1
TRINITY_DN44722_c0_g1
TRINITY_DN44887_c0_g1
TRINITY_DN41990_c0_g1
TRINITY_DN44659_c0_g1
TRINITY_DN45032_c0_g1
TRINITY_DN46186_c0_g1
TRINITY_DN41720_c0_g1
TRINITY_DN44983_c0_g1
TRINITY_DN44760_c0_g1
TRINITY_DN45246_c0_g1
TRINITY_DN44904_c0_g1
TRINITY_DN42972_c0_g1
TRINITY_DN44251_c0_g1
TRINITY_DN44910_c0_g1
TRINITY_DN44339_c0_g1
TRINITY_DN47050_c0_g1
TRINITY_DN41199_c0_g1
TRINITY_DN45295_c0_g1
TRINITY_DN43525_c0_g1
TRINITY_DN44970_c0_g1
TRINITY_DN45094_c0_g1
TRINITY_DN45283_c0_g1
TRINITY_DN46487_c0_g1
TRINITY_DN44530_c0_g1
TRINITY_DN45108_c0_g1
TRINITY_DN45317_c0_g1
TRINITY_DN45218_c0_g1
TRINITY_DN45100_c0_g1
TRINITY_DN45367_c0_g1
TRINITY_DN45428_c0_g1
TRINITY_DN45426_c0_g1
TRINITY_DN43927_c0_g1
TRINITY_DN47331_c0_g1
TRINITY_DN45473_c0_g1
TRINITY_DN45472_c0_g1
TRINITY_DN45479_c0_g1
TRINITY_DN44846_c0_g1
TRINITY_DN45550_c0_g1
TRINITY_DN45590_c0_g1
TRINITY_DN44977_c0_g1
TRINITY_DN45112_c0_g1
TRINITY_DN45722_c0_g1
TRINITY_DN46611_c0_g1
TRINITY_DN41050_c0_g1
TRINITY_DN44742_c0_g1
TRINITY_DN44740_c0_g1
TRINITY_DN45598_c0_g1
TRINITY_DN44294_c0_g1
TRINITY_DN45637_c0_g1
TRINITY_DN46104_c0_g1
TRINITY_DN45420_c0_g1
TRINITY_DN43385_c0_g1
TRINITY_DN45729_c0_g1
TRINITY_DN46019_c0_g1
TRINITY_DN45384_c0_g1
TRINITY_DN45770_c0_g1
TRINITY_DN45933_c0_g1
TRINITY_DN44092_c0_g1
TRINITY_DN46062_c0_g1
TRINITY_DN45926_c0_g1
TRINITY_DN43600_c0_g1
TRINITY_DN47401_c0_g1
TRINITY_DN44747_c0_g1
TRINITY_DN45789_c0_g1
TRINITY_DN46054_c0_g1
TRINITY_DN45045_c0_g1
TRINITY_DN46058_c0_g1
TRINITY_DN46164_c0_g1
TRINITY_DN45977_c0_g1
TRINITY_DN46358_c0_g1
TRINITY_DN43690_c0_g1
TRINITY_DN45419_c0_g1
TRINITY_DN45741_c0_g1
TRINITY_DN46736_c0_g1
TRINITY_DN46293_c0_g1
TRINITY_DN46248_c0_g1
TRINITY_DN43765_c0_g1
TRINITY_DN46097_c0_g1
TRINITY_DN46467_c0_g1
TRINITY_DN46075_c0_g1
TRINITY_DN44032_c0_g1
TRINITY_DN46014_c0_g1
TRINITY_DN46225_c0_g1
TRINITY_DN46697_c0_g1
TRINITY_DN46198_c0_g1
TRINITY_DN45263_c0_g1
TRINITY_DN45984_c0_g1
TRINITY_DN44351_c0_g1
TRINITY_DN46456_c0_g1
TRINITY_DN46361_c0_g1
TRINITY_DN45303_c0_g1
TRINITY_DN46119_c0_g1
TRINITY_DN46640_c0_g1
TRINITY_DN46507_c0_g1
TRINITY_DN46501_c0_g1
TRINITY_DN46365_c0_g1
TRINITY_DN46493_c0_g1
TRINITY_DN47277_c0_g1
TRINITY_DN43523_c0_g1
TRINITY_DN47197_c0_g1
TRINITY_DN46545_c0_g1
TRINITY_DN45540_c0_g1
TRINITY_DN46197_c0_g1
TRINITY_DN47586_c0_g1
TRINITY_DN46692_c0_g1
TRINITY_DN46421_c0_g1
TRINITY_DN46890_c0_g1
TRINITY_DN46674_c0_g1
TRINITY_DN48623_c0_g1
TRINITY_DN46729_c0_g1
TRINITY_DN47161_c0_g1
TRINITY_DN46843_c0_g1
TRINITY_DN42880_c0_g1
TRINITY_DN46766_c0_g1
TRINITY_DN46265_c0_g1
TRINITY_DN47774_c0_g1
TRINITY_DN45852_c0_g1
TRINITY_DN46218_c0_g1
TRINITY_DN46855_c0_g1
TRINITY_DN46826_c0_g1
TRINITY_DN46801_c0_g1
TRINITY_DN43460_c0_g1
TRINITY_DN46719_c0_g1
TRINITY_DN46368_c0_g1
TRINITY_DN46913_c0_g1
TRINITY_DN47052_c0_g1
TRINITY_DN46971_c0_g1
TRINITY_DN48155_c0_g1
TRINITY_DN46949_c0_g1
TRINITY_DN42879_c0_g1
TRINITY_DN46902_c0_g1
TRINITY_DN47020_c0_g1
TRINITY_DN46984_c0_g1
TRINITY_DN47046_c0_g1
TRINITY_DN47545_c0_g1
TRINITY_DN46667_c0_g1
TRINITY_DN46992_c0_g1
TRINITY_DN47547_c0_g1
TRINITY_DN47240_c0_g1
TRINITY_DN47116_c0_g1
TRINITY_DN47098_c0_g1
TRINITY_DN45600_c0_g1
TRINITY_DN47212_c0_g1
TRINITY_DN47305_c0_g1
TRINITY_DN47178_c0_g1
TRINITY_DN47475_c0_g1
TRINITY_DN47233_c0_g1
TRINITY_DN47032_c0_g1
TRINITY_DN47284_c0_g1
TRINITY_DN47640_c0_g1
TRINITY_DN46156_c0_g1
TRINITY_DN43490_c0_g1
TRINITY_DN48362_c0_g1
TRINITY_DN47258_c0_g1
TRINITY_DN45975_c0_g1
TRINITY_DN47128_c0_g1
TRINITY_DN47276_c0_g1
TRINITY_DN47402_c0_g1
TRINITY_DN47661_c0_g1
TRINITY_DN47473_c0_g1
TRINITY_DN47361_c0_g1
TRINITY_DN47368_c0_g1
TRINITY_DN47516_c0_g1
TRINITY_DN47051_c0_g1
TRINITY_DN47433_c0_g1
TRINITY_DN46108_c0_g1
TRINITY_DN46832_c0_g1
TRINITY_DN47551_c0_g1
TRINITY_DN47704_c0_g1
TRINITY_DN47598_c0_g1
TRINITY_DN47740_c0_g1
TRINITY_DN47589_c0_g1
TRINITY_DN46425_c0_g1
TRINITY_DN47718_c0_g1
TRINITY_DN47613_c0_g1
TRINITY_DN47683_c0_g1
TRINITY_DN47815_c0_g1
TRINITY_DN43364_c0_g1
TRINITY_DN46839_c0_g1
TRINITY_DN47225_c0_g1
TRINITY_DN47706_c0_g1
TRINITY_DN49014_c0_g1
TRINITY_DN46163_c0_g1
TRINITY_DN46909_c0_g1
TRINITY_DN49310_c0_g1
TRINITY_DN46573_c0_g1
TRINITY_DN47549_c0_g1
TRINITY_DN47794_c0_g1
TRINITY_DN47805_c0_g1
TRINITY_DN47789_c0_g1
TRINITY_DN48005_c0_g1
TRINITY_DN47603_c0_g1
TRINITY_DN47340_c0_g1
TRINITY_DN48138_c0_g1
TRINITY_DN47932_c0_g1
TRINITY_DN47880_c0_g1
TRINITY_DN47894_c0_g1
TRINITY_DN47937_c0_g1
TRINITY_DN47733_c0_g1
TRINITY_DN45707_c0_g1
TRINITY_DN48325_c0_g1
TRINITY_DN47969_c0_g1
TRINITY_DN43585_c0_g1
TRINITY_DN46748_c0_g1
TRINITY_DN47287_c0_g1
TRINITY_DN47053_c0_g1
TRINITY_DN48224_c0_g1
TRINITY_DN48299_c0_g1
TRINITY_DN48697_c0_g1
TRINITY_DN48316_c0_g1
TRINITY_DN48182_c0_g1
TRINITY_DN47861_c0_g1
TRINITY_DN48363_c0_g1
TRINITY_DN48166_c0_g1
TRINITY_DN48178_c0_g1
TRINITY_DN48096_c0_g1
TRINITY_DN48882_c0_g1
TRINITY_DN48242_c0_g1
TRINITY_DN48752_c0_g1
TRINITY_DN48515_c0_g1
TRINITY_DN48307_c0_g1
TRINITY_DN48480_c0_g1
TRINITY_DN48354_c0_g1
TRINITY_DN48462_c0_g1
TRINITY_DN49680_c0_g1
TRINITY_DN48226_c0_g1
TRINITY_DN48399_c0_g1
TRINITY_DN48405_c0_g1
TRINITY_DN48723_c0_g1
TRINITY_DN49090_c0_g1
TRINITY_DN48956_c0_g1
TRINITY_DN48932_c0_g1
TRINITY_DN48054_c0_g1
TRINITY_DN48620_c0_g1
TRINITY_DN48456_c0_g1
TRINITY_DN48616_c0_g1
TRINITY_DN48603_c0_g1
TRINITY_DN48441_c0_g1
TRINITY_DN48612_c0_g1
TRINITY_DN50392_c0_g1
TRINITY_DN49504_c0_g1
TRINITY_DN48983_c0_g1
TRINITY_DN48630_c0_g1
TRINITY_DN48611_c0_g1
TRINITY_DN48534_c0_g1
TRINITY_DN47707_c0_g1
TRINITY_DN47352_c0_g1
TRINITY_DN47670_c0_g1
TRINITY_DN47720_c0_g1
TRINITY_DN48672_c0_g1
TRINITY_DN45447_c0_g1
TRINITY_DN48381_c0_g1
TRINITY_DN49145_c0_g1
TRINITY_DN48604_c0_g1
TRINITY_DN48749_c0_g1
TRINITY_DN46939_c0_g1
TRINITY_DN49008_c0_g1
TRINITY_DN48812_c0_g1
TRINITY_DN48995_c0_g1
TRINITY_DN48931_c0_g1
TRINITY_DN48918_c0_g1
TRINITY_DN48807_c0_g1
TRINITY_DN48986_c0_g1
TRINITY_DN49033_c0_g1
TRINITY_DN48386_c0_g1
TRINITY_DN49521_c0_g1
TRINITY_DN49495_c0_g1
TRINITY_DN49110_c0_g1
TRINITY_DN49121_c0_g1
TRINITY_DN49304_c0_g1
TRINITY_DN49007_c0_g1
TRINITY_DN49068_c0_g1
TRINITY_DN48828_c0_g1
TRINITY_DN49009_c0_g1
TRINITY_DN49006_c0_g1
TRINITY_DN49393_c0_g1
TRINITY_DN49173_c0_g1
TRINITY_DN47830_c0_g1
TRINITY_DN49193_c0_g1
TRINITY_DN48525_c0_g1
TRINITY_DN49427_c0_g1
TRINITY_DN48187_c0_g1
TRINITY_DN49058_c0_g1
TRINITY_DN47797_c0_g1
TRINITY_DN49477_c0_g1
TRINITY_DN49281_c0_g1
TRINITY_DN50479_c0_g1
TRINITY_DN49199_c0_g1
TRINITY_DN49885_c0_g1
TRINITY_DN46469_c0_g1
TRINITY_DN49252_c0_g1
TRINITY_DN49244_c0_g1
TRINITY_DN46116_c0_g1
TRINITY_DN47587_c0_g1
TRINITY_DN49396_c0_g1
TRINITY_DN47199_c0_g1
TRINITY_DN46497_c0_g1
TRINITY_DN49220_c0_g1
TRINITY_DN49076_c0_g1
TRINITY_DN49390_c0_g1
TRINITY_DN48722_c0_g1
TRINITY_DN55095_c0_g1
TRINITY_DN48605_c0_g1
TRINITY_DN49698_c0_g1
TRINITY_DN46928_c0_g1
TRINITY_DN48809_c0_g1
TRINITY_DN49377_c0_g1
TRINITY_DN49471_c0_g1
TRINITY_DN49546_c0_g1
TRINITY_DN49547_c0_g1
TRINITY_DN50638_c0_g1
TRINITY_DN49258_c0_g1
TRINITY_DN49488_c0_g1
TRINITY_DN49446_c0_g1
TRINITY_DN51004_c0_g1
TRINITY_DN49513_c0_g1
TRINITY_DN49126_c0_g1
TRINITY_DN49168_c0_g1
TRINITY_DN49002_c0_g1
TRINITY_DN49947_c0_g1
TRINITY_DN49490_c0_g1
TRINITY_DN49751_c0_g1
TRINITY_DN49793_c0_g1
TRINITY_DN49599_c0_g1
TRINITY_DN49459_c0_g1
TRINITY_DN49266_c0_g1
TRINITY_DN48805_c0_g1
TRINITY_DN48103_c0_g1
TRINITY_DN48671_c0_g1
TRINITY_DN50080_c0_g1
TRINITY_DN49572_c0_g1
TRINITY_DN49701_c0_g1
TRINITY_DN45493_c0_g1
TRINITY_DN49949_c0_g1
TRINITY_DN46894_c0_g1
TRINITY_DN50719_c0_g1
TRINITY_DN49394_c0_g1
TRINITY_DN49921_c0_g1
TRINITY_DN49827_c0_g1
TRINITY_DN49745_c0_g1
TRINITY_DN46650_c0_g1
TRINITY_DN44248_c0_g1
TRINITY_DN50195_c0_g1
TRINITY_DN50081_c0_g1
TRINITY_DN50196_c0_g1
TRINITY_DN50583_c0_g1
TRINITY_DN49079_c0_g1
TRINITY_DN49937_c0_g1
TRINITY_DN50118_c0_g1
TRINITY_DN50481_c0_g1
TRINITY_DN49972_c0_g1
TRINITY_DN49301_c0_g1
TRINITY_DN49215_c0_g1
TRINITY_DN50143_c0_g1
TRINITY_DN50062_c0_g1
TRINITY_DN50351_c0_g1
TRINITY_DN50018_c0_g1
TRINITY_DN49421_c0_g1
TRINITY_DN48366_c0_g1
TRINITY_DN50264_c0_g1
TRINITY_DN50343_c0_g1
TRINITY_DN49700_c0_g1
TRINITY_DN48615_c0_g1
TRINITY_DN50218_c0_g1
TRINITY_DN50167_c0_g1
TRINITY_DN50363_c0_g1
TRINITY_DN50082_c0_g1
TRINITY_DN50230_c0_g1
TRINITY_DN50423_c0_g1
TRINITY_DN49628_c0_g1
TRINITY_DN48799_c0_g1
TRINITY_DN49423_c0_g1
TRINITY_DN49472_c0_g1
TRINITY_DN50350_c0_g1
TRINITY_DN50367_c0_g1
TRINITY_DN50337_c0_g1
TRINITY_DN50711_c0_g1
TRINITY_DN50578_c0_g1
TRINITY_DN49264_c0_g1
TRINITY_DN50288_c0_g1
TRINITY_DN50404_c0_g1
TRINITY_DN50662_c0_g1
TRINITY_DN50463_c0_g1
TRINITY_DN50691_c0_g1
TRINITY_DN50730_c0_g1
TRINITY_DN51028_c0_g1
TRINITY_DN50586_c0_g1
TRINITY_DN54347_c0_g1
TRINITY_DN50026_c0_g1
TRINITY_DN47696_c0_g1
TRINITY_DN48490_c0_g1
TRINITY_DN50278_c0_g1
TRINITY_DN50542_c0_g1
TRINITY_DN50445_c0_g1
TRINITY_DN50666_c0_g1
TRINITY_DN50602_c0_g1
TRINITY_DN50403_c0_g1
TRINITY_DN49925_c0_g1
TRINITY_DN50704_c0_g1
TRINITY_DN50242_c0_g1
TRINITY_DN52023_c0_g1
TRINITY_DN50128_c0_g1
TRINITY_DN50601_c0_g1
TRINITY_DN50667_c0_g1
TRINITY_DN50698_c0_g1
TRINITY_DN47644_c0_g1
TRINITY_DN49240_c0_g1
TRINITY_DN53001_c0_g1
TRINITY_DN50769_c0_g1
TRINITY_DN49673_c0_g1
TRINITY_DN52042_c0_g1
TRINITY_DN50840_c0_g1
TRINITY_DN49290_c0_g1
TRINITY_DN46777_c0_g1
TRINITY_DN50314_c0_g1
TRINITY_DN50854_c0_g1
TRINITY_DN50742_c0_g1
TRINITY_DN50783_c0_g1
TRINITY_DN48847_c0_g1
TRINITY_DN50852_c0_g1
TRINITY_DN50879_c0_g1
TRINITY_DN50695_c0_g1
TRINITY_DN48952_c0_g1
TRINITY_DN50751_c0_g1
TRINITY_DN50940_c0_g1
TRINITY_DN51320_c0_g1
TRINITY_DN51670_c0_g1
TRINITY_DN50806_c0_g1
TRINITY_DN48036_c0_g1
TRINITY_DN50476_c0_g1
TRINITY_DN49813_c0_g1
TRINITY_DN51008_c0_g1
TRINITY_DN50955_c0_g1
TRINITY_DN50764_c0_g1
TRINITY_DN50054_c0_g1
TRINITY_DN51100_c0_g1
TRINITY_DN51129_c0_g1
TRINITY_DN50202_c0_g1
TRINITY_DN51329_c0_g1
TRINITY_DN51987_c0_g1
TRINITY_DN48978_c0_g1
TRINITY_DN51117_c0_g1
TRINITY_DN51459_c0_g1
TRINITY_DN50749_c0_g1
TRINITY_DN51096_c0_g1
TRINITY_DN50991_c0_g1
TRINITY_DN50547_c0_g1
TRINITY_DN51124_c0_g1
TRINITY_DN51444_c0_g1
TRINITY_DN47601_c0_g1
TRINITY_DN51714_c0_g1
TRINITY_DN50880_c0_g1
TRINITY_DN50538_c0_g1
TRINITY_DN50849_c0_g1
TRINITY_DN52487_c0_g1
TRINITY_DN51425_c0_g1
TRINITY_DN46508_c0_g1
TRINITY_DN51334_c0_g1
TRINITY_DN51106_c0_g1
TRINITY_DN51056_c0_g1
TRINITY_DN52994_c0_g1
TRINITY_DN51520_c0_g1
TRINITY_DN51599_c0_g1
TRINITY_DN51395_c0_g1
TRINITY_DN49799_c0_g1
TRINITY_DN50376_c0_g1
TRINITY_DN50892_c0_g1
TRINITY_DN51597_c0_g1
TRINITY_DN49135_c0_g1
TRINITY_DN51628_c0_g1
TRINITY_DN51579_c0_g1
TRINITY_DN50388_c0_g1
TRINITY_DN49311_c0_g1
TRINITY_DN51600_c0_g1
TRINITY_DN50664_c0_g1
TRINITY_DN51634_c0_g1
TRINITY_DN52419_c0_g1
TRINITY_DN51068_c0_g1
TRINITY_DN50506_c0_g1
TRINITY_DN51723_c0_g1
TRINITY_DN50972_c0_g1
TRINITY_DN52228_c0_g1
TRINITY_DN51645_c0_g1
TRINITY_DN50520_c0_g1
TRINITY_DN51844_c0_g1
TRINITY_DN51732_c0_g1
TRINITY_DN51758_c0_g1
TRINITY_DN51667_c0_g1
TRINITY_DN51812_c0_g1
TRINITY_DN50548_c0_g1
TRINITY_DN50966_c0_g1
TRINITY_DN52076_c0_g1
TRINITY_DN49903_c0_g1
TRINITY_DN50569_c0_g1
TRINITY_DN52011_c0_g1
TRINITY_DN53478_c0_g1
TRINITY_DN51867_c0_g1
TRINITY_DN53609_c0_g1
TRINITY_DN51930_c0_g1
TRINITY_DN48987_c0_g1
TRINITY_DN51554_c0_g1
TRINITY_DN52180_c0_g1
TRINITY_DN52408_c0_g1
TRINITY_DN52185_c0_g1
TRINITY_DN52162_c0_g1
TRINITY_DN52321_c0_g1
TRINITY_DN51149_c0_g1
TRINITY_DN51774_c0_g1
TRINITY_DN52643_c0_g1
TRINITY_DN49893_c0_g1
TRINITY_DN52113_c0_g1
TRINITY_DN52056_c0_g1
TRINITY_DN52111_c0_g1
TRINITY_DN49897_c0_g1
TRINITY_DN52467_c0_g1
TRINITY_DN50250_c0_g1
TRINITY_DN51259_c0_g1
TRINITY_DN52899_c0_g1
TRINITY_DN52152_c0_g1
TRINITY_DN51074_c0_g1
TRINITY_DN52032_c0_g1
TRINITY_DN52250_c0_g1
TRINITY_DN51537_c0_g1
TRINITY_DN52313_c0_g1
TRINITY_DN53022_c0_g1
TRINITY_DN51756_c0_g1
TRINITY_DN51989_c0_g1
TRINITY_DN49402_c0_g1
TRINITY_DN52365_c0_g1
TRINITY_DN52243_c0_g1
TRINITY_DN52320_c0_g1
TRINITY_DN51958_c0_g1
TRINITY_DN52248_c0_g1
TRINITY_DN51666_c0_g1
TRINITY_DN51408_c0_g1
TRINITY_DN52106_c0_g1
TRINITY_DN52878_c0_g1
TRINITY_DN52503_c0_g1
TRINITY_DN52091_c0_g1
TRINITY_DN50134_c0_g1
TRINITY_DN52529_c0_g1
TRINITY_DN48928_c0_g1
TRINITY_DN52488_c0_g1
TRINITY_DN53957_c0_g1
TRINITY_DN50560_c0_g1
TRINITY_DN52466_c0_g1
TRINITY_DN52537_c0_g1
TRINITY_DN52465_c0_g1
TRINITY_DN52432_c0_g1
TRINITY_DN52827_c0_g1
TRINITY_DN47411_c0_g1
TRINITY_DN51838_c0_g1
TRINITY_DN52625_c0_g1
TRINITY_DN52581_c0_g1
TRINITY_DN53459_c0_g1
TRINITY_DN52558_c0_g1
TRINITY_DN52568_c0_g1
TRINITY_DN52699_c0_g1
TRINITY_DN53613_c0_g1
TRINITY_DN48554_c0_g1
TRINITY_DN52491_c0_g1
TRINITY_DN52660_c0_g1
TRINITY_DN52776_c0_g1
TRINITY_DN52655_c0_g1
TRINITY_DN52968_c0_g1
TRINITY_DN52624_c0_g1
TRINITY_DN52731_c0_g1
TRINITY_DN53466_c0_g1
TRINITY_DN52992_c0_g1
TRINITY_DN52346_c0_g1
TRINITY_DN54049_c0_g1
TRINITY_DN54323_c0_g1
TRINITY_DN49016_c0_g1
TRINITY_DN52806_c0_g1
TRINITY_DN51300_c0_g1
TRINITY_DN52084_c0_g1
TRINITY_DN53758_c0_g1
TRINITY_DN53365_c0_g1
TRINITY_DN53123_c0_g1
TRINITY_DN51428_c0_g1
TRINITY_DN54104_c0_g1
TRINITY_DN53138_c0_g1
TRINITY_DN52961_c0_g1
TRINITY_DN53186_c0_g1
TRINITY_DN53068_c0_g1
TRINITY_DN53322_c0_g1
TRINITY_DN51485_c0_g1
TRINITY_DN51202_c0_g1
TRINITY_DN44863_c0_g1
TRINITY_DN53154_c0_g1
TRINITY_DN53197_c0_g1
TRINITY_DN51793_c0_g1
TRINITY_DN53252_c0_g1
TRINITY_DN53171_c0_g1
TRINITY_DN53629_c0_g1
TRINITY_DN52415_c0_g1
TRINITY_DN53414_c0_g1
TRINITY_DN53332_c0_g1
TRINITY_DN53055_c0_g1
TRINITY_DN53269_c0_g1
TRINITY_DN53243_c0_g1
TRINITY_DN53349_c0_g1
TRINITY_DN53231_c0_g1
TRINITY_DN53193_c0_g1
TRINITY_DN51942_c0_g1
TRINITY_DN53377_c0_g1
TRINITY_DN53071_c0_g1
TRINITY_DN53215_c0_g1
TRINITY_DN53705_c0_g1
TRINITY_DN53153_c0_g1
TRINITY_DN53835_c0_g1
TRINITY_DN54299_c0_g1
TRINITY_DN51594_c0_g1
TRINITY_DN53391_c0_g1
TRINITY_DN53296_c0_g1
TRINITY_DN53518_c0_g1
TRINITY_DN53422_c0_g1
TRINITY_DN52938_c0_g1
TRINITY_DN48657_c0_g1
TRINITY_DN53846_c0_g1
TRINITY_DN53793_c0_g1
TRINITY_DN53450_c0_g1
TRINITY_DN53564_c0_g1
TRINITY_DN53025_c0_g1
TRINITY_DN53895_c0_g1
TRINITY_DN53681_c0_g1
TRINITY_DN53557_c0_g1
TRINITY_DN54532_c0_g1
TRINITY_DN52524_c0_g1
TRINITY_DN52012_c0_g1
TRINITY_DN53636_c0_g1
TRINITY_DN53047_c0_g1
TRINITY_DN55007_c0_g1
TRINITY_DN53707_c0_g1
TRINITY_DN53638_c0_g1
TRINITY_DN52122_c0_g1
TRINITY_DN53648_c0_g1
TRINITY_DN53670_c0_g1
TRINITY_DN53788_c0_g1
TRINITY_DN53031_c0_g1
TRINITY_DN53665_c0_g1
TRINITY_DN47583_c0_g1
TRINITY_DN52536_c0_g1
TRINITY_DN53939_c0_g1
TRINITY_DN53828_c0_g1
TRINITY_DN54170_c0_g1
TRINITY_DN53968_c0_g1
TRINITY_DN53860_c0_g1
TRINITY_DN53909_c0_g1
TRINITY_DN52301_c0_g1
TRINITY_DN53232_c0_g1
TRINITY_DN53751_c0_g1
TRINITY_DN54188_c0_g1
TRINITY_DN53884_c0_g1
TRINITY_DN53760_c0_g1
TRINITY_DN53841_c0_g1
TRINITY_DN54008_c0_g1
TRINITY_DN51145_c0_g1
TRINITY_DN52772_c0_g1
TRINITY_DN53602_c0_g1
TRINITY_DN54078_c0_g1
TRINITY_DN54016_c0_g1
TRINITY_DN53864_c0_g1
TRINITY_DN54045_c0_g1
TRINITY_DN54055_c0_g1
TRINITY_DN54296_c0_g1
TRINITY_DN54125_c0_g1
TRINITY_DN50672_c0_g1
TRINITY_DN54281_c0_g1
TRINITY_DN52714_c0_g1
TRINITY_DN53524_c0_g1
TRINITY_DN53131_c0_g1
TRINITY_DN54179_c0_g1
TRINITY_DN54369_c0_g1
TRINITY_DN54139_c0_g1
TRINITY_DN52418_c0_g1
TRINITY_DN55123_c0_g1
TRINITY_DN54304_c0_g1
TRINITY_DN52475_c0_g1
TRINITY_DN54231_c0_g1
TRINITY_DN54063_c0_g1
TRINITY_DN54267_c0_g1
TRINITY_DN49986_c0_g1
TRINITY_DN55833_c0_g1
TRINITY_DN54657_c0_g1
TRINITY_DN53999_c0_g1
TRINITY_DN54377_c0_g1
TRINITY_DN52478_c0_g1
TRINITY_DN53512_c0_g1
TRINITY_DN54406_c0_g1
TRINITY_DN54585_c0_g1
TRINITY_DN54416_c0_g1
TRINITY_DN54308_c0_g1
TRINITY_DN52235_c0_g1
TRINITY_DN54734_c0_g1
TRINITY_DN54702_c0_g1
TRINITY_DN54412_c0_g1
TRINITY_DN54388_c0_g1
TRINITY_DN52591_c0_g1
TRINITY_DN54458_c0_g1
TRINITY_DN51436_c0_g1
TRINITY_DN54407_c0_g1
TRINITY_DN54320_c0_g1
TRINITY_DN52572_c0_g1
TRINITY_DN54088_c0_g1
TRINITY_DN52604_c0_g1
TRINITY_DN54286_c0_g1
TRINITY_DN54565_c0_g1
TRINITY_DN54616_c0_g1
TRINITY_DN53930_c0_g1
TRINITY_DN53989_c0_g1
TRINITY_DN55461_c0_g1
TRINITY_DN54628_c0_g1
TRINITY_DN53559_c0_g1
TRINITY_DN47365_c0_g1
TRINITY_DN54909_c0_g1
TRINITY_DN54390_c0_g1
TRINITY_DN54463_c0_g1
TRINITY_DN53695_c0_g1
TRINITY_DN54607_c0_g1
TRINITY_DN54924_c0_g1
TRINITY_DN54921_c0_g1
TRINITY_DN55822_c0_g1
TRINITY_DN54736_c0_g1
TRINITY_DN54841_c0_g1
TRINITY_DN54825_c0_g1
TRINITY_DN53838_c0_g1
TRINITY_DN54476_c0_g1
TRINITY_DN54513_c0_g1
TRINITY_DN55512_c0_g1
TRINITY_DN54863_c0_g1
TRINITY_DN54819_c0_g1
TRINITY_DN51918_c0_g1
TRINITY_DN54716_c0_g1
TRINITY_DN55029_c0_g1
TRINITY_DN53548_c0_g1
TRINITY_DN55138_c0_g1
TRINITY_DN54440_c0_g1
TRINITY_DN50452_c0_g1
TRINITY_DN54929_c0_g1
TRINITY_DN51703_c0_g1
TRINITY_DN52997_c0_g1
TRINITY_DN54901_c0_g1
TRINITY_DN53712_c0_g1
TRINITY_DN54744_c0_g1
TRINITY_DN54468_c0_g1
TRINITY_DN55109_c0_g1
TRINITY_DN55375_c0_g1
TRINITY_DN54640_c0_g1
TRINITY_DN55588_c0_g1
TRINITY_DN54545_c0_g1
TRINITY_DN54321_c0_g1
TRINITY_DN54791_c0_g1
TRINITY_DN54719_c0_g1
TRINITY_DN55170_c0_g1
TRINITY_DN56828_c0_g1
TRINITY_DN54739_c0_g1
TRINITY_DN55288_c0_g1
TRINITY_DN56004_c0_g1
TRINITY_DN49959_c0_g1
[truncated: 892 more rows]
