# Supplementary material for: Accurate Long-Read RNA Sequencing Analysis Reveals the Key Pathways and Candidate Genes under Drought Stress in the Seed Germination Stage in Faba Bean
Source: Int J Mol Sci. 2024 Aug 15;25(16):8875. doi: 10.3390/ijms25168875 (PMC11354372; doi:10.3390/ijms25168875)
Supplement: Supplementary file 1 [file ijms-25-08875-s001.zip › Supplementary tables-revised/Table S6.xlsx]

## Sheet: T1_16 VS T2_16
Table S6 DEGs in the comparison of T1_16 VS T2_16
	baseMean	log2FoldChange	lfcSE	stat	pvalue	padj	sig	length	cog	kegg	kegg_path		go	nr		pfam
TRINITY_DN1589_c0_g1	11492.1	-3.24586	0.735482	-4.41325	1.01831e-05	0.000159897	down	2564	COG3345//[G]//Alpha-galactosidase//raffinose synthase [Mahella australiensis 50-1 BON]	K06617 galactinol--sucrose galactosyltransferase [EC:2.4.1.82]	map00052[Galactose metabolism]		GO:0003674[molecular_function];GO:0003824[catalytic activity];GO:0004553[hydrolase activity, hydrolyzing O-glycosyl compounds];GO:0004557[alpha-galactosidase activity];GO:0005575[cellular_component];GO:0005911[cell-cell junction];GO:0005975[carbohydrate metabolic process];GO:0006950[response to stress];GO:0006979[response to oxidative stress];GO:0008150[biological_process];GO:0008152[metabolic pr…	OAA44532.1 raffinose synthase Sip1 [Cordyceps brongniartii RCEF 3172]		PF05691.12(Raffinose synthase or seed imbibition protein Sip1)	(Raffinose synthase or seed imbibition protein Sip1)
TRINITY_DN24951_c0_g1	4032.84	-3.0363	0.80535	-3.77016	0.000163143	0.00153247	down	1118	None	K06617 Galactinol--sucrose galactosyltransferase-like [EC:2.4.1.82]	map00052[Galactose metabolism]		None	PKY53192.1 glycoside hydrolase [Rhizophagus irregularis]		PF05691.12(Raffinose synthase or seed imbibition protein Sip1)	(Raffinose synthase or seed imbibition protein Sip1)
TRINITY_DN34196_c0_g1	395.99	-2.1106	0.643076	-3.28205	0.00103057	0.00667917	down	853	COG1018//[C]//Ferredoxin-NADP reductase//ferredoxin I [Thermosynechococcus elongatus BP-1]	K02639 Ferredoxins are iron-sulfur proteins that transfer electrons in a wide variety of metabolic reactions	map00195[Photosynthesis]		None	None		PF05691.12(Raffinose synthase or seed imbibition protein Sip1)	(Raffinose synthase or seed imbibition protein Sip1)
TRINITY_DN18337_c0_g1	3517.29	-1.83301	0.540308	-3.39252	0.000692525	0.00489187	down	1309	None	K00988 Forkhead associated domain [EC:2.7.7.53]	map00230[Purine metabolism]		None	CEI89715.1 hypothetical protein RMCBS344292_04064 [Rhizopus microsporus]		PF00067.22(Cytochrome P450)	(Cytochrome P450)
TRINITY_DN16552_c0_g1	225.664	-1.47807	0.462026	-3.19911	0.00137855	0.00839159	down	1379	COG0388//[R]//Predicted amidohydrolase//nitrilase/cyanide hydratase and apolipoprotein N-acyltransferase [Alkaliphilus metalliredigens QYMF]	K13566 Carbon-nitrogen hydrolase [EC:3.5.1.3]	map00250[Alanine, aspartate and glutamate metabolism]		None	OAD03962.1 cytochrome P450 CYP5203 [Mucor circinelloides f. lusitanicus CBS 277.49]		PF00067.22(Cytochrome P450)	(Cytochrome P450)
TRINITY_DN14229_c0_g1	88.4476	-23.8915	4.78565	-4.99232	5.96572e-07	1.47119e-05	down	1466	COG2515//[E]//1-aminocyclopropane-1-carboxylate deaminase/D-cysteine desulfhydrase, PLP-dependent ACC family//pyridoxal phosphate-dependent enzyme, D- cysteine desulfhydrase family [Haliangium ochraceum DSM 14365]	K05396 1-aminocyclopropane-1-carboxylate deaminase [EC:4.4.1.15]	map00270[Cysteine and methionine metabolism]		None	ORX96617.1 cytochrome P450 [Basidiobolus meristosporus CBS 931.73]		PF00067.22(Cytochrome P450)	(Cytochrome P450)
TRINITY_DN11885_c0_g1	3001.01	-3.02863	0.907076	-3.3389	0.000841119	0.00568982	down	1584	COG0626//[E]//Cystathionine beta-lyase/cystathionine gamma-synthase//Cys/Met metabolism pyridoxal-phosphate-dependent protein [Lacinutrix sp. 5H-3-7-4]	K01761 Methionine gamma-lyase-like [EC:4.4.1.11]	map00270[Cysteine and methionine metabolism];map00450[Selenocompound metabolism]		None	None		PF01040.18(UbiA prenyltransferase family)	(UbiA prenyltransferase family)
TRINITY_DN44141_c0_g1	516.862	-3.54998	1.10413	-3.21518	0.00130365	0.00799676	down	698	COG0318//[IQ]//Acyl-CoA synthetase (AMP-forming)/AMP-acid ligase II//long-chain-fatty-acid--CoA ligase [Haliscomenobacter hydrossis DSM 1100]	K18660 Malonate--CoA	map00280[Valine, leucine and isoleucine degradation]		GO:0000287[magnesium ion binding];GO:0001101[response to acid chemical];GO:0003674[molecular_function];GO:0003824[catalytic activity];GO:0005215[transporter activity];GO:0005488[binding];GO:0005575[cellular_component];GO:0005622[intracellular];GO:0005623[cell];GO:0005634[nucleus];GO:0005737[cytoplasm];GO:0005773[vacuole];GO:0005794[Golgi apparatus];GO:0005886[plasma membrane];GO:0005911[cell-cell…	KNZ45000.1 plasma-membrane proton-efflux P-type ATPase [Puccinia sorghi]		PF00122.20(E1-E2 ATPase)	(E1-E2 ATPase)
TRINITY_DN8354_c0_g1	175.83	-2.52282	0.637595	-3.95678	7.59676e-05	0.000834274	down	1732	None	K19199 Ribulose-1,5 bisphosphate carboxylase oxygenase large subunit N-methyltransferase [EC:2.1.1.43]	map00310[Lysine degradation]		GO:0005575[cellular_component];GO:0005622[intracellular];GO:0005623[cell];GO:0005737[cytoplasm];GO:0009507[chloroplast];GO:0009536[plastid];GO:0043226[organelle];GO:0043227[membrane-bounded organelle];GO:0043229[intracellular organelle];GO:0043231[intracellular membrane-bounded organelle];GO:0044424[intracellular part];GO:0044444[cytoplasmic part];GO:0044464[cell part]	EYB21874.1 hypothetical protein FG05_11530 [Fusarium graminearum]		PF00111.27(2Fe-2S iron-sulfur cluster binding domain)	(2Fe-2S iron-sulfur cluster binding domain)
TRINITY_DN5465_c0_g1	131.769	-2.93333	0.676713	-4.33467	1.45977e-05	0.000215776	down	1963	None	K19199 Histone-lysine n-methyltransferase [EC:2.1.1.43]	map00310[Lysine degradation]		GO:0000003[reproduction];GO:0000976[transcription regulatory region sequence-specific DNA binding];GO:0000977[RNA polymerase II regulatory region sequence-specific DNA binding];GO:0000978[RNA polymerase II proximal promoter sequence-specific DNA binding];GO:0000981[DNA-binding transcription factor activity, RNA polymerase II-specific];GO:0000987[proximal promoter sequence-specific DNA binding];GO…	ORZ16231.1 fork head domain-domain-containing protein [Absidia repens]		PF00498.26(FHA domain)	(FHA domain)
TRINITY_DN10505_c0_g1	684.253	-5.40197	1.01992	-5.29648	1.18056e-07	3.67407e-06	down	1628	COG0376//[P]//Catalase (peroxidase I)//peroxidase/catalase HPI [Roseobacter litoralis Och 149]	K00434 Belongs to the peroxidase family [EC:1.11.1.11]	map00480[Glutathione metabolism];map00053[Ascorbate and aldarate metabolism]		GO:0005575[cellular_component];GO:0005622[intracellular];GO:0005623[cell];GO:0005634[nucleus];GO:0043226[organelle];GO:0043227[membrane-bounded organelle];GO:0043229[intracellular organelle];GO:0043231[intracellular membrane-bounded organelle];GO:0044424[intracellular part];GO:0044464[cell part]	KXS13539.1 hypothetical protein M427DRAFT_146542 [Gonapodya prolifera JEL478]		PF01150.17(GDA1/CD39 (nucleoside phosphatase) family)	(GDA1/CD39 (nucleoside phosphatase) family)
TRINITY_DN34436_c0_g1	2775.75	-2.40099	0.428016	-5.60958	2.0282e-08	7.96417e-07	down	885	COG0625//[O]//Glutathione S-transferase//glutathione S-transferase [Sorangium cellulosum So0157-2]	K00799 Belongs to the GST superfamily [EC:2.5.1.18]	map00480[Glutathione metabolism];map00983[Drug metabolism - other enzymes];map00980[Metabolism of xenobiotics by cytochrome P450];map05204[Chemical carcinogenesis];map00982[Drug metabolism - cytochrome P450];map05200[Pathways in cancer];map05225[Hepatocellular carcinoma];map01524[Platinum drug resistance];map05418[Fluid shear stress and atherosclerosis]		GO:0005575[cellular_component];GO:0005622[intracellular];GO:0005623[cell];GO:0005634[nucleus];GO:0043226[organelle];GO:0043227[membrane-bounded organelle];GO:0043229[intracellular organelle];GO:0043231[intracellular membrane-bounded organelle];GO:0044424[intracellular part];GO:0044464[cell part]	XP_007404051.1 hypothetical protein MELLADRAFT_41476 [Melampsora larici-populina 98AG31] >EGG13113.1 hypothetical protein MELLADRAFT_41476 [Melampsora larici-populina 98AG31]		PF01150.17(GDA1/CD39 (nucleoside phosphatase) family)	(GDA1/CD39 (nucleoside phosphatase) family)
TRINITY_DN39375_c0_g1	357.841	-6.26744	0.729833	-8.5875	8.888e-18	3.60742e-15	down	783	COG0625//[O]//Glutathione S-transferase//glutathione S-transferase [Cylindrospermum stagnale PCC 7417]	K00799 glutathione [EC:2.5.1.18]	map00480[Glutathione metabolism];map00983[Drug metabolism - other enzymes];map00980[Metabolism of xenobiotics by cytochrome P450];map05204[Chemical carcinogenesis];map00982[Drug metabolism - cytochrome P450];map05200[Pathways in cancer];map05225[Hepatocellular carcinoma];map01524[Platinum drug resistance];map05418[Fluid shear stress and atherosclerosis]		GO:0003674[molecular_function];GO:0003824[catalytic activity];GO:0005488[binding];GO:0005575[cellular_component];GO:0005622[intracellular];GO:0005623[cell];GO:0005737[cytoplasm];GO:0005829[cytosol];GO:0006082[organic acid metabolic process];GO:0006107[oxaloacetate metabolic process];GO:0006108[malate metabolic process];GO:0008150[biological_process];GO:0008152[metabolic process];GO:0008270[zinc i…	OAQ31195.1 carbon-nitrogen hydrolase [Mortierella elongata AG-77]		PF00795.22(Carbon-nitrogen hydrolase)	(Carbon-nitrogen hydrolase)
TRINITY_DN33375_c0_g1	331.611	-3.96079	1.11562	-3.55029	0.000384807	0.00306492	down	873	COG0625//[O]//Glutathione S-transferase//glutathione S-transferase domain protein [Sideroxydans lithotrophicus ES-1]	K00799 Belongs to the GST superfamily [EC:2.5.1.18]	map00480[Glutathione metabolism];map00983[Drug metabolism - other enzymes];map00980[Metabolism of xenobiotics by cytochrome P450];map05204[Chemical carcinogenesis];map00982[Drug metabolism - cytochrome P450];map05200[Pathways in cancer];map05225[Hepatocellular carcinoma];map01524[Platinum drug resistance];map05418[Fluid shear stress and atherosclerosis]		GO:0000096[sulfur amino acid metabolic process];GO:0000098[sulfur amino acid catabolic process];GO:0003674[molecular_function];GO:0003824[catalytic activity];GO:0005488[binding];GO:0005575[cellular_component];GO:0005622[intracellular];GO:0005623[cell];GO:0005737[cytoplasm];GO:0005739[mitochondrion];GO:0005829[cytosol];GO:0006082[organic acid metabolic process];GO:0006520[cellular amino acid metab…	KGQ06112.1 Glutathione transport system permease protein gsiC [Beauveria bassiana D1-5]		PF00291.25(Pyridoxal-phosphate dependent enzyme)	(Pyridoxal-phosphate dependent enzyme)
TRINITY_DN32442_c0_g1	34.9569	-4.04909	0.77286	-5.2391	1.61359e-07	4.73381e-06	down	931	None	K00799 Glutathione S-transferase [EC:2.5.1.18]	map00480[Glutathione metabolism];map00983[Drug metabolism - other enzymes];map00980[Metabolism of xenobiotics by cytochrome P450];map05204[Chemical carcinogenesis];map00982[Drug metabolism - cytochrome P450];map05200[Pathways in cancer];map05225[Hepatocellular carcinoma];map01524[Platinum drug resistance];map05418[Fluid shear stress and atherosclerosis]		GO:0000096[sulfur amino acid metabolic process];GO:0000098[sulfur amino acid catabolic process];GO:0003674[molecular_function];GO:0003824[catalytic activity];GO:0006082[organic acid metabolic process];GO:0006520[cellular amino acid metabolic process];GO:0006534[cysteine metabolic process];GO:0006790[sulfur compound metabolic process];GO:0006807[nitrogen compound metabolic process];GO:0008150[biol…	KGQ06112.1 Glutathione transport system permease protein gsiC [Beauveria bassiana D1-5]		PF00291.25(Pyridoxal-phosphate dependent enzyme)	(Pyridoxal-phosphate dependent enzyme)
TRINITY_DN11045_c0_g1	168.351	-2.57977	0.68526	-3.76466	0.000166774	0.00155729	down	1597	COG0561//[HR]//Hydroxymethylpyrimidine pyrophosphatase and other HAD family phosphatases//sucrose phosphatase [Acaryochloris marina MBIC11017]	K07024 sucrose-phosphatase [EC:3.1.3.24]	map00500[Starch and sucrose metabolism]		None	OMJ18422.1 Cystathionine gamma-lyase [Smittium culicis]		PF01053.20(Cys/Met metabolism PLP-dependent enzyme)	(Cys/Met metabolism PLP-dependent enzyme)
TRINITY_DN14456_c0_g1	1544.22	-2.85786	0.667802	-4.2795	1.87315e-05	0.00026637	down	1456	None	K13379 Reversibly glycosylated polypeptide [EC:5.4.99.30]	map00520[Amino sugar and nucleotide sugar metabolism]		GO:0003674[molecular_function];GO:0003824[catalytic activity];GO:0005575[cellular_component];GO:0005622[intracellular];GO:0005623[cell];GO:0005634[nucleus];GO:0005737[cytoplasm];GO:0005739[mitochondrion];GO:0005829[cytosol];GO:0006082[organic acid metabolic process];GO:0006629[lipid metabolic process];GO:0006631[fatty acid metabolic process];GO:0006633[fatty acid biosynthetic process];GO:0008150[…	KXS09010.1 acetyl-CoA synthetase-like protein [Gonapodya prolifera JEL478]		PF13193.6(AMP-binding enzyme C-terminal domain)	AMP-binding enzyme C-terminal domain)
TRINITY_DN8017_c0_g1	588.965	-4.40768	1.03717	-4.24974	2.1402e-05	0.000297824	down	1768	COG0204//[I]//1-acyl-sn-glycerol-3-phosphate acyltransferase//1-acyl-sn-glycerol-3-phosphate acyltransferase [Streptosporangium roseum DSM 43021]	K13511 cardiolipin acyl-chain remodeling	map00564[Glycerophospholipid metabolism]		GO:0005575[cellular_component];GO:0005622[intracellular];GO:0005623[cell];GO:0005737[cytoplasm];GO:0009507[chloroplast];GO:0009536[plastid];GO:0043226[organelle];GO:0043227[membrane-bounded organelle];GO:0043229[intracellular organelle];GO:0043231[intracellular membrane-bounded organelle];GO:0044424[intracellular part];GO:0044444[cytoplasmic part];GO:0044464[cell part]	OLL23179.1 Ribosomal lysine N-methyltransferase 4 [Neolecta irregularis DAH-3]		PF09273.11(Rubisco LSMT substrate-binding)	(Rubisco LSMT substrate-binding)
TRINITY_DN37128_c0_g1	1280.35	-2.78442	0.779847	-3.57047	0.000356347	0.00287587	down	854	COG3345//[G]//Alpha-galactosidase//alpha-galactosidase [Asticcacaulis excentricus CB 48]	K07407 alpha-galactosidase [EC:3.2.1.22]	map00600[Sphingolipid metabolism];map00561[Glycerolipid metabolism];map00052[Galactose metabolism];map00603[Glycosphingolipid biosynthesis - globo and isoglobo series]		GO:0003674[molecular_function];GO:0003712[transcription coregulator activity];GO:0003713[transcription coactivator activity];GO:0003824[catalytic activity];GO:0006325[chromatin organization];GO:0006355[regulation of transcription, DNA-templated];GO:0006464[cellular protein modification process];GO:0006479[protein methylation];GO:0006807[nitrogen compound metabolic process];GO:0006996[organelle or…	ORX88619.1 SET domain-containing protein [Basidiobolus meristosporus CBS 931.73]		PF09273.11(Rubisco LSMT substrate-binding)	(Rubisco LSMT substrate-binding)
TRINITY_DN11206_c0_g1	207.308	-11.7314	2.31592	-5.06555	4.07232e-07	1.06065e-05	down	1602	COG3345//[G]//Alpha-galactosidase//alpha-galactosidase [Amycolatopsis mediterranei S699]	K07407 Alpha-galactosidase [EC:3.2.1.22]	map00600[Sphingolipid metabolism];map00561[Glycerolipid metabolism];map00052[Galactose metabolism];map00603[Glycosphingolipid biosynthesis - globo and isoglobo series]		GO:0000302[response to reactive oxygen species];GO:0003674[molecular_function];GO:0003824[catalytic activity];GO:0004130[cytochrome-c peroxidase activity];GO:0004601[peroxidase activity];GO:0005575[cellular_component];GO:0005622[intracellular];GO:0005623[cell];GO:0005737[cytoplasm];GO:0005739[mitochondrion];GO:0006950[response to stress];GO:0006979[response to oxidative stress];GO:0007154[cell co…	KDE07216.1 heme-binding peroxidase [Microbotryum lychnidis-dioicae p1A1 Lamole]		PF00141.23(Peroxidase)	(Peroxidase)
TRINITY_DN17023_c0_g1	63.4267	-10.0228	1.91354	-5.23781	1.62493e-07	4.73905e-06	down	1360	COG0346//[Q]//Catechol 2,3-dioxygenase or other lactoylglutathione lyase family enzyme//glyoxalase I [Gallibacterium anatis UMN179]	K01759 lactoylglutathione [EC:4.4.1.5]	map00620[Pyruvate metabolism]		GO:0001101[response to acid chemical];GO:0003674[molecular_function];GO:0003824[catalytic activity];GO:0004364[glutathione transferase activity];GO:0004601[peroxidase activity];GO:0004602[glutathione peroxidase activity];GO:0005488[binding];GO:0005507[copper ion binding];GO:0005575[cellular_component];GO:0005576[extracellular region];GO:0005618[cell wall];GO:0005622[intracellular];GO:0005623[cell…	PCG94103.1 Hypothetical protein PENO1_080170 [Penicillium occitanis] >PCG94388.1 hypothetical protein PENOC_082990 [Penicillium occitanis]		PF13417.6(Glutathione S-transferase, N-terminal domain)	Glutathione S-transferase, N-terminal domain)
TRINITY_DN7435_c0_g1	112.183	-2.8143	0.741542	-3.7952	0.000147522	0.00141299	down	1808	None	K09756 Belongs to the peptidase S10 family [EC:2.3.1.91]	map00940[Phenylpropanoid biosynthesis]		None	KZS86847.1 glutathione-S-transferase [Sistotremastrum niveocremeum HHB9708]		PF02798.20(Glutathione S-transferase, N-terminal domain)	(Glutathione S-transferase, N-terminal domain)
TRINITY_DN4721_c0_g1	447.185	-1.62046	0.372887	-4.34572	1.38821e-05	0.000206766	down	2016	COG0017//[J]//Aspartyl/asparaginyl-tRNA synthetase//aspartate--tRNA ligase [Cardinium endosymbiont cEper1 of Encarsia pergandiella]	K22503 aspartate--tRNA ligase [EC:6.1.1.12]	map00970[Aminoacyl-tRNA biosynthesis]		None	KZT40346.1 glutathione-S-transferase [Sistotremastrum suecicum HHB10207 ss-3]		PF02798.20(Glutathione S-transferase, N-terminal domain)	(Glutathione S-transferase, N-terminal domain)
TRINITY_DN229_c0_g1	147.995	-5.13059	1.11054	-4.6199	3.83932e-06	6.87478e-05	down	3435	COG0525//[J]//Valyl-tRNA synthetase//valyl-tRNA synthetase [Kangiella koreensis DSM 16069]	K01873 Belongs to the class-I aminoacyl-tRNA synthetase family [EC:6.1.1.9]	map00970[Aminoacyl-tRNA biosynthesis]		None	XP_003856211.1 hypothetical protein MYCGRDRAFT_33235 [Zymoseptoria tritici IPO323] >EGP91187.1 hypothetical protein MYCGRDRAFT_33235 [Zymoseptoria tritici IPO323] >SMQ45732.1 unnamed protein product [Zymoseptoria tritici ST99CH_3D7] >SMY19413.1 unnamed protein product [Zymoseptoria tritici ST99CH_1A5] >SMR42076.1 unnamed protein product [Zymoseptoria tritici ST99CH_1E4] >SMR44259.1 unnamed protei…		PF02798.20(Glutathione S-transferase, N-terminal domain)	(Glutathione S-transferase, N-terminal domain)
TRINITY_DN4333_c0_g1	32.0033	-9.03605	2.33696	-3.86659	0.000110367	0.00111639	down	2048	COG4677//[GI]//Pectin methylesterase and related acyl-CoA thioesterases//pectin methylesterase [Belliella baltica DSM 15883]	K01051 pectinesterase pectinesterase inhibitor [EC:3.1.1.11]	map01100[Metabolic pathways];map00040[Pentose and glucuronate interconversions]		None	KWU45398.1 glutathione-S-transferase [Rhodotorula sp. JG-1b]		PF02798.20(Glutathione S-transferase, N-terminal domain)	(Glutathione S-transferase, N-terminal domain)
TRINITY_DN6129_c0_g1	5377.14	-5.47127	0.693765	-7.88635	3.11162e-15	7.57756e-13	down	1855	COG2115//[G]//Xylose isomerase//D-xylose isomerase [Planctomyces brasiliensis DSM 5305]	K01805 Xylose isomerase [EC:5.3.1.5]	map01100[Metabolic pathways];map00040[Pentose and glucuronate interconversions];map00051[Fructose and mannose metabolism]		GO:0003674[molecular_function];GO:0003824[catalytic activity];GO:0004364[glutathione transferase activity];GO:0005575[cellular_component];GO:0005622[intracellular];GO:0005623[cell];GO:0005737[cytoplasm];GO:0006518[peptide metabolic process];GO:0006575[cellular modified amino acid metabolic process];GO:0006749[glutathione metabolic process];GO:0006790[sulfur compound metabolic process];GO:0006807[…	KIJ24739.1 hypothetical protein M422DRAFT_39036 [Sphaerobolus stellatus SS14]		PF13410.6(Glutathione S-transferase, C-terminal domain)	Glutathione S-transferase, C-terminal domain)
TRINITY_DN14459_c0_g1	421.878	-12.7565	2.1205	-6.01579	1.79011e-09	9.63395e-08	down	1419	COG1063//[ER]//Threonine dehydrogenase or related Zn-dependent dehydrogenase//alcohol dehydrogenase GroES domain-containing protein [Truepera radiovictrix DSM 17093]	K00008 Sorbitol dehydrogenase-like [EC:1.1.1.14]	map01100[Metabolic pathways];map00040[Pentose and glucuronate interconversions];map00051[Fructose and mannose metabolism]		GO:0001101[response to acid chemical];GO:0003674[molecular_function];GO:0003824[catalytic activity];GO:0004364[glutathione transferase activity];GO:0005575[cellular_component];GO:0005622[intracellular];GO:0005623[cell];GO:0005737[cytoplasm];GO:0006518[peptide metabolic process];GO:0006575[cellular modified amino acid metabolic process];GO:0006749[glutathione metabolic process];GO:0006790[sulfur c…	KZS86847.1 glutathione-S-transferase [Sistotremastrum niveocremeum HHB9708]		PF02798.20(Glutathione S-transferase, N-terminal domain)	(Glutathione S-transferase, N-terminal domain)
TRINITY_DN25664_c0_g1	78.7202	-10.3344	1.77361	-5.82677	5.65093e-09	2.64643e-07	down	1044	None	K08912 The light-harvesting complex (LHC) functions as a light receptor, it captures and delivers excitation energy to photosystems with which it is closely associated	map01100[Metabolic pathways];map00196[Photosynthesis - antenna proteins]		GO:0003674[molecular_function];GO:0003824[catalytic activity];GO:0016740[transferase activity];GO:0016757[transferase activity, transferring glycosyl groups]	None		PF05116.13(Sucrose-6F-phosphate phosphohydrolase)	(Sucrose-6F-phosphate phosphohydrolase)
TRINITY_DN44168_c0_g1	12.3998	-4.09873	1.15423	-3.55106	0.000383685	0.00306099	down	696	None	K03020 DNA-directed RNA polymerases I and III subunit	map01100[Metabolic pathways];map00240[Pyrimidine metabolism];map00230[Purine metabolism];map05169[Epstein-Barr virus infection];map03020[RNA polymerase];map04623[Cytosolic DNA-sensing pathway]		GO:0003674[molecular_function];GO:0003700[DNA-binding transcription factor activity];GO:0003824[catalytic activity];GO:0004553[hydrolase activity, hydrolyzing O-glycosyl compounds];GO:0005575[cellular_component];GO:0005622[intracellular];GO:0005623[cell];GO:0005634[nucleus];GO:0006355[regulation of transcription, DNA-templated];GO:0008150[biological_process];GO:0009889[regulation of biosynthetic …	None		PF01373.17(Glycosyl hydrolase family 14)	(Glycosyl hydrolase family 14)
TRINITY_DN75_c0_g1	8877.01	-1.3776	0.427989	-3.21879	0.00128734	0.00791167	down	3947	COG0085//[K]//DNA-directed RNA polymerase, beta subunit/140 kD subunit//RNA polymerase subunit B [Acidianus hospitalis W1]	K03010 DNA-dependent RNA polymerase catalyzes the transcription of DNA into RNA using the four ribonucleoside triphosphates as substrates [EC:2.7.7.6]	map01100[Metabolic pathways];map00240[Pyrimidine metabolism];map00230[Purine metabolism];map05169[Epstein-Barr virus infection];map05016[Huntington disease];map03020[RNA polymerase]		None	None		PF07234.11(Movement and RNA silencing protein)	(Movement and RNA silencing protein)
TRINITY_DN25732_c0_g1	378.994	-2.29092	0.566181	-4.04626	5.20421e-05	0.000614475	down	1060	None	K03015 DNA-directed RNA polymerase II	map01100[Metabolic pathways];map00240[Pyrimidine metabolism];map00230[Purine metabolism];map05169[Epstein-Barr virus infection];map05016[Huntington disease];map03020[RNA polymerase]		GO:0001871[obsolete pattern binding];GO:0003674[molecular_function];GO:0003824[catalytic activity];GO:0004553[hydrolase activity, hydrolyzing O-glycosyl compounds];GO:0005488[binding];GO:0005575[cellular_component];GO:0005623[cell];GO:0005886[plasma membrane];GO:0016020[membrane];GO:0016787[hydrolase activity];GO:0016798[hydrolase activity, acting on glycosyl bonds];GO:0030246[carbohydrate bindin…	None		PF00332.18(Glycosyl hydrolases family 17)	(Glycosyl hydrolases family 17)
TRINITY_DN20352_c0_g1	113.303	-10.8599	1.7097	-6.35192	2.12639e-10	1.42494e-08	down	1252	COG0202//[K]//DNA-directed RNA polymerase, alpha subunit/40 kD subunit//DNA-directed RNA polymerase subunit D [Methanobacterium sp. AL-21]	K03011 DNA-directed RNA polymerases II, IV and V subunit 3-like	map01100[Metabolic pathways];map00240[Pyrimidine metabolism];map00230[Purine metabolism];map05169[Epstein-Barr virus infection];map05016[Huntington disease];map03020[RNA polymerase]		GO:0003674[molecular_function];GO:0003824[catalytic activity];GO:0004553[hydrolase activity, hydrolyzing O-glycosyl compounds];GO:0004560[alpha-L-fucosidase activity];GO:0005575[cellular_component];GO:0005622[intracellular];GO:0005623[cell];GO:0005737[cytoplasm];GO:0005773[vacuole];GO:0006516[glycoprotein catabolic process];GO:0006807[nitrogen compound metabolic process];GO:0008150[biological_pro…	XP_007285933.1 calx-beta domain protein [Colletotrichum gloeosporioides Nara gc5] >ELA25015.1 calx-beta domain protein [Colletotrichum gloeosporioides Nara gc5]		PF01120.17(Alpha-L-fucosidase)	(Alpha-L-fucosidase)
TRINITY_DN4653_c0_g1	153.819	-3.56284	0.474217	-7.51311	5.77377e-14	1.02636e-11	down	2038	COG0260//[E]//Leucyl aminopeptidase//leucyl aminopeptidase [Rivularia sp. PCC 7116]	K01255 Leucine aminopeptidase [EC:2.7.7.6,3.4.11.1]	map01100[Metabolic pathways];map00240[Pyrimidine metabolism];map00480[Glutathione metabolism];map00230[Purine metabolism];map05169[Epstein-Barr virus infection];map05016[Huntington disease];map03020[RNA polymerase]		None	ORY43134.1 hypothetical protein BCR33DRAFT_717870 [Rhizoclosmatium globosum]		PF04577.14(Protein of unknown function (DUF563))	(Protein of unknown function (DUF563))
TRINITY_DN212_c0_g1	423.333	-1.92597	0.463942	-4.1513	3.30586e-05	0.000423716	down	3479	None	K00876 Importin-9 [EC:2.7.1.48]	map01100[Metabolic pathways];map00240[Pyrimidine metabolism];map00983[Drug metabolism - other enzymes]		None	None		PF03214.13(Reversibly glycosylated polypeptide)	(Reversibly glycosylated polypeptide)
TRINITY_DN39123_c0_g1	1357.86	-3.29915	0.951106	-3.46875	0.000522887	0.00390901	down	801	COG1791//[E]//Acireductone dioxygenase (methionine salvage), cupin superfamily//acireductone dioxygenase [Haliangium ochraceum DSM 14365]	K08967 Catalyzes the formation of formate and 2-keto-4- methylthiobutyrate (KMTB) from 1,2-dihydroxy-3-keto-5- methylthiopentene (DHK-MTPene) [EC:1.13.11.53,1.13.11.54]	map01100[Metabolic pathways];map00270[Cysteine and methionine metabolism]		GO:0003674[molecular_function];GO:0003824[catalytic activity];GO:0005575[cellular_component];GO:0005622[intracellular];GO:0005623[cell];GO:0005737[cytoplasm];GO:0005794[Golgi apparatus];GO:0008150[biological_process];GO:0008152[metabolic process];GO:0008194[UDP-glycosyltransferase activity];GO:0009058[biosynthetic process];GO:0009987[cellular process];GO:0010191[mucilage metabolic process];GO:001…	ORY69442.1 glycosyl transferase family 64 domain-domain-containing protein [Leucosporidium creatinivorum]		PF01501.20(Glycosyl transferase family 8)	(Glycosyl transferase family 8)
TRINITY_DN16838_c0_g1	80.3093	-6.90569	1.45135	-4.7581	1.95422e-06	3.84565e-05	down	1367	COG0775//[F]//Nucleoside phosphorylase//pfs protein [Borrelia burgdorferi B31]	K01244 5'-methylthioadenosine S-adenosylhomocysteine nucleosidase [EC:3.2.2.16]	map01100[Metabolic pathways];map00270[Cysteine and methionine metabolism]		GO:0005575[cellular_component];GO:0005622[intracellular];GO:0005623[cell];GO:0005737[cytoplasm];GO:0005829[cytosol];GO:0007275[multicellular organism development];GO:0008150[biological_process];GO:0009653[anatomical structure morphogenesis];GO:0009791[post-embryonic development];GO:0010015[root morphogenesis];GO:0010101[post-embryonic root morphogenesis];GO:0010102[lateral root morphogenesis];GO:…	KNE61564.1 hypothetical protein AMAG_06381 [Allomyces macrogynus ATCC 38327]		PF00173.28(Cytochrome b5-like Heme/Steroid binding domain)	(Cytochrome b5-like Heme/Steroid binding domain)
TRINITY_DN12408_c0_g1	1717.95	-2.70703	0.649516	-4.16777	3.07599e-05	0.000401843	down	1562	COG2957//[E]//Agmatine/peptidylarginine deiminase//agmatine deiminase [Parvibaculum lavamentivorans DS-1]	K10536 agmatine [EC:3.5.3.12]	map01100[Metabolic pathways];map00330[Arginine and proline metabolism]		GO:0003674[molecular_function];GO:0003824[catalytic activity];GO:0005575[cellular_component];GO:0005622[intracellular];GO:0005623[cell];GO:0005737[cytoplasm];GO:0005768[endosome];GO:0005794[Golgi apparatus];GO:0005802[trans-Golgi network];GO:0008194[UDP-glycosyltransferase activity];GO:0012505[endomembrane system];GO:0016740[transferase activity];GO:0016757[transferase activity, transferring glyc…	None		PF15763.5(Regulator of human erythroid cell expansion (RHEX))	Regulator of human erythroid cell expansion (RHEX))
TRINITY_DN3548_c0_g1	360.025	-6.97302	2.17875	-3.20047	0.00137205	0.00836893	down	2169	COG1012//[C]//Acyl-CoA reductase or other NAD-dependent aldehyde dehydrogenase//aldehyde dehydrogenase [Sulfobacillus acidophilus TPY]	K00294 Dehydrogenase [EC:1.2.1.88]	map01100[Metabolic pathways];map00330[Arginine and proline metabolism];map00250[Alanine, aspartate and glutamate metabolism]		GO:0003674[molecular_function];GO:0003824[catalytic activity];GO:0004144[diacylglycerol O-acyltransferase activity];GO:0005575[cellular_component];GO:0005622[intracellular];GO:0005623[cell];GO:0005737[cytoplasm];GO:0005783[endoplasmic reticulum];GO:0005789[endoplasmic reticulum membrane];GO:0005811[lipid droplet];GO:0006629[lipid metabolic process];GO:0006638[neutral lipid metabolic process];GO:0…	XP_018281071.1 diacylglycerol acyltransferase [Cutaneotrichosporon oleaginosum] >KLT44580.1 diacylglycerol acyltransferase [Cutaneotrichosporon oleaginosum]		PF03982.13(Diacylglycerol acyltransferase)	(Diacylglycerol acyltransferase)
TRINITY_DN12509_c0_g1	29.8222	-8.93399	2.7755	-3.21887	0.00128695	0.00791167	down	1539	COG0179//[Q]//2-keto-4-pentenoate hydratase/2-oxohepta-3-ene-1,7-dioic acid hydratase (catechol pathway)//fumarylacetoacetase [Chloroflexus aggregans DSM 9485]	K01555 Fumarylacetoacetase N-terminal [EC:3.7.1.2]	map01100[Metabolic pathways];map00350[Tyrosine metabolism];map01120[Microbial metabolism in diverse environments];map00643[Styrene degradation]		GO:0003674[molecular_function];GO:0003824[catalytic activity];GO:0005575[cellular_component];GO:0005622[intracellular];GO:0005623[cell];GO:0005737[cytoplasm];GO:0005739[mitochondrion];GO:0005740[mitochondrial envelope];GO:0006629[lipid metabolic process];GO:0006644[phospholipid metabolic process];GO:0006650[glycerophospholipid metabolic process];GO:0006793[phosphorus metabolic process];GO:0006796…	KNE57285.1 hypothetical protein AMAG_03017 [Allomyces macrogynus ATCC 38327]		PF01553.21(Acyltransferase)	(Acyltransferase)
TRINITY_DN5081_c0_g1	492.701	-3.62311	1.13486	-3.19256	0.00141017	0.00851695	down	1991	COG2124//[QV]//Cytochrome P450//cytochrome P450 [Haliangium ochraceum DSM 14365]	K07408 Cytochrome p450 [EC:1.14.14.1,4.99.1.6]	map01100[Metabolic pathways];map00380[Tryptophan metabolism];map00140[Steroid hormone biosynthesis];map00980[Metabolism of xenobiotics by cytochrome P450];map00830[Retinol metabolism];map05204[Chemical carcinogenesis];map04726[Serotonergic synapse];map00590[Arachidonic acid metabolism];map04212[Longevity regulating pathway - worm];map00591[Linoleic acid metabolism];map04750[Inflammatory mediator …		GO:0003674[molecular_function];GO:0003824[catalytic activity];GO:0004553[hydrolase activity, hydrolyzing O-glycosyl compounds];GO:0004557[alpha-galactosidase activity];GO:0005575[cellular_component];GO:0005618[cell wall];GO:0005622[intracellular];GO:0005623[cell];GO:0005737[cytoplasm];GO:0005773[vacuole];GO:0005975[carbohydrate metabolic process];GO:0008150[biological_process];GO:0008152[metaboli…	KZT22585.1 glycoside hydrolase family 27 protein [Neolentinus lepideus HHB14362 ss-1]		PF17801.1(Alpha galactosidase C-terminal beta sandwich domain)	Alpha galactosidase C-terminal beta sandwich domain)
TRINITY_DN781_c0_g1	12151.1	-2.81229	0.747962	-3.75993	0.000169958	0.00157823	down	2897	COG0438//[M]//Glycosyltransferase involved in cell wall bisynthesis//sucrose synthase [Nitrosococcus halophilus Nc 4]	K00695 Sucrose-cleaving enzyme that provides UDP-glucose and fructose for various metabolic pathways [EC:2.4.1.13]	map01100[Metabolic pathways];map00500[Starch and sucrose metabolism]		GO:0005575[cellular_component];GO:0005576[extracellular region];GO:0005618[cell wall];GO:0005623[cell];GO:0009505[plant-type cell wall];GO:0030312[external encapsulating structure];GO:0044464[cell part];GO:0048046[apoplast];GO:0071944[cell periphery]	EXX68266.1 hypothetical protein RirG_106680 [Rhizophagus irregularis DAOM 197198w]		PF16499.5(Alpha galactosidase A)	Alpha galactosidase A)
TRINITY_DN8185_c0_g1	538.25	-5.17259	1.01165	-5.11304	3.17023e-07	8.46061e-06	down	1757	COG0561//[HR]//Hydroxymethylpyrimidine pyrophosphatase and other HAD family phosphatases//sucrose phosphate synthase [Prochlorococcus marinus str. MIT 9303]	K00696 Belongs to the glycosyltransferase 1 family [EC:2.4.1.14]	map01100[Metabolic pathways];map00500[Starch and sucrose metabolism]		GO:0003674[molecular_function];GO:0003824[catalytic activity];GO:0004462[lactoylglutathione lyase activity];GO:0005488[binding];GO:0005575[cellular_component];GO:0005622[intracellular];GO:0005623[cell];GO:0005737[cytoplasm];GO:0005773[vacuole];GO:0005777[peroxisome];GO:0005829[cytosol];GO:0005886[plasma membrane];GO:0006081[cellular aldehyde metabolic process];GO:0006082[organic acid metabolic pr…	KGQ13182.1 Lactoylglutathione lyase [Beauveria bassiana D1-5]		PF00903.25(Glyoxalase/Bleomycin resistance protein/Dioxygenase superfa	(Glyoxalase/Bleomycin resistance protein/Dioxygenase superfa
TRINITY_DN25373_c0_g1	87.6967	-10.4903	1.72057	-6.09699	1.08084e-09	5.98207e-08	down	1095	COG0463//[M]//Glycosyltransferase involved in cell wall bisynthesis//family 2 glycosyl transferase [Thermobaculum terrenum ATCC BAA-798]	K00721 Dolichol-phosphate [EC:2.4.1.83]	map01100[Metabolic pathways];map00510[N-Glycan biosynthesis]		None	PGH23685.1 hypothetical protein AJ80_02291 [Polytolypa hystricis UAMH7299]		PF04049.13(Anaphase promoting complex subunit 8 / Cdc23)	(Anaphase promoting complex subunit 8 / Cdc23)
TRINITY_DN8112_c0_g1	541.775	-4.02521	0.585945	-6.8696	6.43831e-12	6.33491e-10	down	1771	None	K00717 [EC:2.4.1.68]	map01100[Metabolic pathways];map00510[N-Glycan biosynthesis];map00513[Various types of N-glycan biosynthesis];map05202[Transcriptional misregulation in cancer];map00533[Glycosaminoglycan biosynthesis - keratan sulfate]		GO:0001101[response to acid chemical];GO:0003674[molecular_function];GO:0003824[catalytic activity];GO:0004497[monooxygenase activity];GO:0006066[alcohol metabolic process];GO:0006082[organic acid metabolic process];GO:0006629[lipid metabolic process];GO:0006694[steroid biosynthetic process];GO:0006714[sesquiterpenoid metabolic process];GO:0006720[isoprenoid metabolic process];GO:0006721[terpenoi…	AAW03151.1 taxane 10-beta-hydroxylase [Ozonium sp. BT2] >AAX08091.1 P450 taxane 10-beta-hydroxylase [Ozonium sp. BT2]		PF00067.22(Cytochrome P450)	(Cytochrome P450)
TRINITY_DN7116_c0_g1	226.537	-11.8594	1.71628	-6.90996	4.84792e-12	4.97091e-10	down	1793	COG0451//[M]//Nucleoside-diphosphate-sugar epimerase//NAD-dependent epimerase/dehydratase [Geitlerinema sp. PCC 7407]	K08678 UDP-glucuronic acid decarboxylase [EC:4.1.1.35]	map01100[Metabolic pathways];map00520[Amino sugar and nucleotide sugar metabolism]		GO:0003674[molecular_function];GO:0003824[catalytic activity];GO:0004089[carbonate dehydratase activity];GO:0005575[cellular_component];GO:0005622[intracellular];GO:0005623[cell];GO:0005737[cytoplasm];GO:0005829[cytosol];GO:0005886[plasma membrane];GO:0008150[biological_process];GO:0009507[chloroplast];GO:0009526[plastid envelope];GO:0009532[plastid stroma];GO:0009536[plastid];GO:0009570[chloropl…	XP_016604693.1 hypothetical protein SPPG_07866 [Spizellomyces punctatus DAOM BR117] >KNC96653.1 hypothetical protein SPPG_07866 [Spizellomyces punctatus DAOM BR117]		PF00484.19(Carbonic anhydrase)	(Carbonic anhydrase)
TRINITY_DN2656_c0_g1	1111.21	-4.88787	0.825207	-5.92321	3.15715e-09	1.58525e-07	down	2259	COG0806//[J]//Ribosomal 30S subunit maturation factor RimM, required for 16S rRNA processing//16S rRNA processing protein RimM [Calothrix sp. PCC 7507]	K00972 RimM N-terminal domain [EC:2.7.7.23,2.7.7.83]	map01100[Metabolic pathways];map00520[Amino sugar and nucleotide sugar metabolism];map01130[Biosynthesis of antibiotics]		GO:0003674[molecular_function];GO:0003824[catalytic activity];GO:0008824[cyanate hydratase activity];GO:0016829[lyase activity];GO:0016840[carbon-nitrogen lyase activity]	KZT73196.1 Cyanase [Daedalea quercina L-15889]		PF02560.14(Cyanate lyase C-terminal domain)	(Cyanate lyase C-terminal domain)
TRINITY_DN2897_c0_g1	1362.55	-2.04171	0.639801	-3.19117	0.00141699	0.00853971	down	2286	COG4284//[G]//UDP-N-acetylglucosamine pyrophosphorylase//UDP-sugar pyrophosphorylase [Coraliomargarita akajimensis DSM 45221]	K12447 UDP-sugar [EC:2.7.7.64]	map01100[Metabolic pathways];map00520[Amino sugar and nucleotide sugar metabolism];map01130[Biosynthesis of antibiotics];map00053[Ascorbate and aldarate metabolism];map00040[Pentose and glucuronate interconversions];map00052[Galactose metabolism]		None	XP_018208822.1 hypothetical protein OGAPODRAFT_83793 [Ogataea polymorpha] >OBA13842.1 hypothetical protein OGAPODRAFT_83793 [Ogataea polymorpha]		PF00450.22(Serine carboxypeptidase)	(Serine carboxypeptidase)
TRINITY_DN40237_c0_g1	28.6473	-8.876	2.17786	-4.07555	4.59052e-05	0.000554792	down	756	COG0051//[J]//Ribosomal protein S10//30S ribosomal protein S10 [Candidatus Nitrososphaera gargensis Ga9.2]	K02969 40S ribosomal protein [EC:5.1.3.6]	map01100[Metabolic pathways];map00520[Amino sugar and nucleotide sugar metabolism];map03010[Ribosome]		GO:0003674[molecular_function];GO:0003824[catalytic activity];GO:0006725[cellular aromatic compound metabolic process];GO:0008150[biological_process];GO:0008152[metabolic process];GO:0008168[methyltransferase activity];GO:0008171[O-methyltransferase activity];GO:0008757[S-adenosylmethionine-dependent methyltransferase activity];GO:0009058[biosynthetic process];GO:0009812[flavonoid metabolic proce…	KZT74224.1 S-adenosyl-L-methionine-dependent methyltransferase [Daedalea quercina L-15889]		PF00891.18(O-methyltransferase domain)	(O-methyltransferase domain)
TRINITY_DN47489_c0_g1	160.091	-3.43269	0.862558	-3.97966	6.90135e-05	0.000772714	down	644	None	K02370 Exostosin-like [EC:2.4.1.223,2.4.1.224]	map01100[Metabolic pathways];map00534[Glycosaminoglycan biosynthesis - heparan sulfate / heparin]		GO:0003674[molecular_function];GO:0003824[catalytic activity];GO:0006725[cellular aromatic compound metabolic process];GO:0008150[biological_process];GO:0008152[metabolic process];GO:0008168[methyltransferase activity];GO:0008171[O-methyltransferase activity];GO:0008757[S-adenosylmethionine-dependent methyltransferase activity];GO:0009058[biosynthetic process];GO:0009812[flavonoid metabolic proce…	KZT74224.1 S-adenosyl-L-methionine-dependent methyltransferase [Daedalea quercina L-15889]		PF00891.18(O-methyltransferase domain)	(O-methyltransferase domain)
TRINITY_DN1056_c0_g1	7055.15	-1.68816	0.372822	-4.52806	5.95275e-06	0.000100782	down	2780	None	K09480 Digalactosyldiacylglycerol synthase 1 [EC:2.4.1.241]	map01100[Metabolic pathways];map00561[Glycerolipid metabolism]		GO:0003674[molecular_function];GO:0003824[catalytic activity];GO:0004812[aminoacyl-tRNA ligase activity];GO:0004815[aspartate-tRNA ligase activity];GO:0005575[cellular_component];GO:0005622[intracellular];GO:0005623[cell];GO:0005737[cytoplasm];GO:0005783[endoplasmic reticulum];GO:0005829[cytosol];GO:0006082[organic acid metabolic process];GO:0006139[nucleobase-containing compound metabolic proces…	ORZ05219.1 hypothetical protein BCR42DRAFT_456908 [Absidia repens]		PF00152.20(tRNA synthetases class II (D, K and N))	(tRNA synthetases class II (D, K and N))
TRINITY_DN27383_c0_g1	803.997	-2.54835	0.73478	-3.46818	0.000523989	0.00391425	down	1044	COG4221//[C]//NADP-dependent 3-hydroxy acid dehydrogenase YdfG//NAD dependent epimerase/dehydratase family protein [Thalassolituus oleivorans MIL-1]	K06123 Belongs to the short-chain dehydrogenases reductases (SDR) family [EC:1.1.1.101]	map01100[Metabolic pathways];map00564[Glycerophospholipid metabolism];map00565[Ether lipid metabolism]		GO:0000003[reproduction];GO:0003006[developmental process involved in reproduction];GO:0003674[molecular_function];GO:0003824[catalytic activity];GO:0004812[aminoacyl-tRNA ligase activity];GO:0004832[valine-tRNA ligase activity];GO:0005575[cellular_component];GO:0005622[intracellular];GO:0005623[cell];GO:0005737[cytoplasm];GO:0005739[mitochondrion];GO:0005829[cytosol];GO:0006082[organic acid meta…	PKK79433.1 hypothetical protein RhiirC2_727198 [Rhizophagus irregularis]		PF00133.22(tRNA synthetases class I (I, L, M and V))	(tRNA synthetases class I (I, L, M and V))
TRINITY_DN31374_c0_g1	438.926	-9.48092	1.36003	-6.97109	3.14497e-12	3.51385e-10	down	998	None	K13127 CS domain [EC:5.3.99.3]	map01100[Metabolic pathways];map00590[Arachidonic acid metabolism]		GO:0000166[nucleotide binding];GO:0000741[karyogamy];GO:0003674[molecular_function];GO:0003824[catalytic activity];GO:0004812[aminoacyl-tRNA ligase activity];GO:0004817[cysteine-tRNA ligase activity];GO:0005488[binding];GO:0005524[ATP binding];GO:0005575[cellular_component];GO:0005622[intracellular];GO:0005623[cell];GO:0005737[cytoplasm];GO:0005739[mitochondrion];GO:0006082[organic acid metabolic…	KGQ13776.1 Cysteine--tRNA ligase [Beauveria bassiana D1-5]		PF01406.19(tRNA synthetases class I (C) catalytic domain)	(tRNA synthetases class I (C) catalytic domain)
TRINITY_DN6954_c0_g1	134.022	-6.36517	1.95798	-3.25088	0.00115049	0.00722561	down	1839	None	K04713 Belongs to the sterol desaturase family [EC:1.14.18.5]	map01100[Metabolic pathways];map00600[Sphingolipid metabolism]		GO:0003674[molecular_function];GO:0003824[catalytic activity];GO:0004812[aminoacyl-tRNA ligase activity];GO:0004826[phenylalanine-tRNA ligase activity];GO:0005575[cellular_component];GO:0005622[intracellular];GO:0005623[cell];GO:0005737[cytoplasm];GO:0005829[cytosol];GO:0006082[organic acid metabolic process];GO:0006139[nucleobase-containing compound metabolic process];GO:0006399[tRNA metabolic p…	XP_009264906.1 phenylalanyl-tRNA synthetase subunit beta [Encephalitozoon romaleae SJ-2008] >AFN83409.1 phenylalanyl-tRNA synthetase subunit beta [Encephalitozoon romaleae SJ-2008]		PF18553.1(PheRS DNA binding domain 3)	PheRS DNA binding domain 3)
TRINITY_DN4548_c0_g1	2314.55	-2.64677	0.658526	-4.01923	5.83888e-05	0.000676297	down	2071	COG1012//[C]//Acyl-CoA reductase or other NAD-dependent aldehyde dehydrogenase//succinate-semialdehyde dehydrogenase [Bacillus halodurans C-125]	K17761 Dehydrogenase [EC:1.2.1.24]	map01100[Metabolic pathways];map00650[Butanoate metabolism];map00250[Alanine, aspartate and glutamate metabolism]		GO:0000166[nucleotide binding];GO:0003674[molecular_function];GO:0003824[catalytic activity];GO:0004812[aminoacyl-tRNA ligase activity];GO:0004831[tyrosine-tRNA ligase activity];GO:0005488[binding];GO:0005515[protein binding];GO:0005524[ATP binding];GO:0006082[organic acid metabolic process];GO:0006139[nucleobase-containing compound metabolic process];GO:0006399[tRNA metabolic process];GO:0006412…	XP_013238976.1 hypothetical protein DI09_15p160 [Mitosporidium daphniae] >KGG52549.1 hypothetical protein DI09_15p160 [Mitosporidium daphniae]		PF00579.25(tRNA synthetases class I (W and Y))	(tRNA synthetases class I (W and Y))
TRINITY_DN1479_c0_g1	1916.63	-2.74538	0.618245	-4.4406	8.97064e-06	0.000144196	down	2599	COG1012//[C]//Acyl-CoA reductase or other NAD-dependent aldehyde dehydrogenase//succinate-semialdehyde dehydrogenase [Azospirillum brasilense Sp245]	K17761 Dehydrogenase [EC:1.2.1.24]	map01100[Metabolic pathways];map00650[Butanoate metabolism];map00250[Alanine, aspartate and glutamate metabolism]		GO:0003674[molecular_function];GO:0003824[catalytic activity];GO:0004857[enzyme inhibitor activity];GO:0005575[cellular_component];GO:0005623[cell];GO:0006950[response to stress];GO:0008150[biological_process];GO:0009266[response to temperature stimulus];GO:0009409[response to cold];GO:0009605[response to external stimulus];GO:0009607[response to biotic stimulus];GO:0009620[response to fungus];GO…	XP_007830482.1 hypothetical protein PFICI_03710 [Pestalotiopsis fici W106-1] >ETS85685.1 hypothetical protein PFICI_03710 [Pestalotiopsis fici W106-1]		PF01095.19(Pectinesterase)	(Pectinesterase)
TRINITY_DN22579_c0_g1	229.578	-2.63033	0.756919	-3.47504	0.000510768	0.00383109	down	1181	COG0212//[H]//5-formyltetrahydrofolate cyclo-ligase//5-formyltetrahydrofolate cyclo-ligase [Pyrolobus fumarii 1A]	K01934 5-formyltetrahydrofolate cyclo-ligase-like protein COG0212 [EC:6.3.3.2]	map01100[Metabolic pathways];map00670[One carbon pool by folate]		GO:0003674[molecular_function];GO:0003824[catalytic activity];GO:0004857[enzyme inhibitor activity];GO:0005575[cellular_component];GO:0005623[cell];GO:0008150[biological_process];GO:0016787[hydrolase activity];GO:0016788[hydrolase activity, acting on ester bonds];GO:0030234[enzyme regulator activity];GO:0030599[pectinesterase activity];GO:0043086[negative regulation of catalytic activity];GO:0044…	XP_008082205.1 Pectin lyase-like protein [Glarea lozoyensis ATCC 20868] >EPE30794.1 Pectin lyase-like protein [Glarea lozoyensis ATCC 20868]		PF01095.19(Pectinesterase)	(Pectinesterase)
TRINITY_DN25762_c0_g1	294.195	-25.5346	4.78502	-5.33637	9.48261e-08	3.04852e-06	down	1080	None	K20896 seed maturation protein	map01100[Metabolic pathways];map00730[Thiamine metabolism]		GO:0003674[molecular_function];GO:0003824[catalytic activity];GO:0004857[enzyme inhibitor activity];GO:0005575[cellular_component];GO:0005576[extracellular region];GO:0005622[intracellular];GO:0005623[cell];GO:0005737[cytoplasm];GO:0005768[endosome];GO:0005773[vacuole];GO:0005774[vacuolar membrane];GO:0005794[Golgi apparatus];GO:0005802[trans-Golgi network];GO:0005886[plasma membrane];GO:0005911[…	XP_001262221.1 pectinesterase family protein [Aspergillus fischeri NRRL 181] >A1DBT4.1 RecName: Full=Probable pectinesterase A; AltName: Full=Pectin methylesterase A; Flags: Precursor >EAW20324.1 pectinesterase family protein [Aspergillus fischeri NRRL 181]		PF01095.19(Pectinesterase)	(Pectinesterase)
TRINITY_DN553_c0_g1	374.494	-1.6142	0.38342	-4.21001	2.55361e-05	0.000342627	down	3095	COG0527//[E]//Aspartokinase//Bifunctional aspartokinase/homoserine dehydrogenase II [Salinibacter ruber M8]	K12524 Bifunctional aspartokinase homoserine dehydrogenase [EC:1.1.1.3,2.7.2.4]	map01100[Metabolic pathways];map01110[Biosynthesis of secondary metabolites];map00260[Glycine, serine and threonine metabolism];map00270[Cysteine and methionine metabolism];map01130[Biosynthesis of antibiotics];map01120[Microbial metabolism in diverse environments];map01230[Biosynthesis of amino acids];map00300[Lysine biosynthesis];map00261[Monobactam biosynthesis]		GO:0003674[molecular_function];GO:0003824[catalytic activity];GO:0004857[enzyme inhibitor activity];GO:0005575[cellular_component];GO:0005618[cell wall];GO:0005623[cell];GO:0005886[plasma membrane];GO:0008150[biological_process];GO:0009505[plant-type cell wall];GO:0010119[regulation of stomatal movement];GO:0016020[membrane];GO:0016787[hydrolase activity];GO:0016788[hydrolase activity, acting on …	CDS04799.1 hypothetical protein LRAMOSA07329 [Lichtheimia ramosa]		PF01095.19(Pectinesterase)	(Pectinesterase)
TRINITY_DN33250_c0_g1	27.5417	-8.81921	2.15495	-4.09254	4.26671e-05	0.000520175	down	911	COG0509//[E]//Glycine cleavage system H protein (lipoate-binding)//glycine cleavage system H protein [Mesotoga prima MesG1.Ag.4.2]	K02437 The H protein shuttles the methylamine group of glycine from the P protein to the T protein	map01100[Metabolic pathways];map01110[Biosynthesis of secondary metabolites];map00260[Glycine, serine and threonine metabolism];map01130[Biosynthesis of antibiotics];map01200[Carbon metabolism];map00630[Glyoxylate and dicarboxylate metabolism]		GO:0003674[molecular_function];GO:0003824[catalytic activity];GO:0004857[enzyme inhibitor activity];GO:0005575[cellular_component];GO:0005618[cell wall];GO:0005622[intracellular];GO:0005623[cell];GO:0005737[cytoplasm];GO:0005773[vacuole];GO:0005774[vacuolar membrane];GO:0005829[cytosol];GO:0008150[biological_process];GO:0009605[response to external stimulus];GO:0009607[response to biotic stimulus…	ORX75235.1 pectin lyase-like protein [Anaeromyces robustus]		PF01095.19(Pectinesterase)	(Pectinesterase)
TRINITY_DN2157_c0_g1	2043.42	-2.90309	0.550389	-5.27462	1.33031e-07	4.04956e-06	down	2375	COG0513//[L]//Superfamily II DNA and RNA helicase//DEAD/DEAH box helicase domain protein [Marinithermus hydrothermalis DSM 14884]	K01919 DEAD-box ATP-dependent RNA helicase [EC:3.6.4.13,6.3.2.2]	map01100[Metabolic pathways];map01110[Biosynthesis of secondary metabolites];map00270[Cysteine and methionine metabolism];map00480[Glutathione metabolism]		GO:0005575[cellular_component];GO:0005622[intracellular];GO:0005623[cell];GO:0005737[cytoplasm];GO:0005773[vacuole];GO:0005774[vacuolar membrane];GO:0005783[endoplasmic reticulum];GO:0005794[Golgi apparatus];GO:0012505[endomembrane system];GO:0016020[membrane];GO:0031090[organelle membrane];GO:0043226[organelle];GO:0043227[membrane-bounded organelle];GO:0043229[intracellular organelle];GO:0043231…	ORY74169.1 xylose isomerase [Neocallimastix californiae]		PF01261.24(Xylose isomerase-like TIM barrel)	(Xylose isomerase-like TIM barrel)
TRINITY_DN19743_c0_g1	1343.47	-1.51457	0.376227	-4.02569	5.68084e-05	0.000661927	down	1269	COG1045//[E]//Serine acetyltransferase//serine acetyltransferase [Escherichia coli O157:H7 str. Sakai]	K00640 Serine acetyltransferase [EC:2.3.1.30]	map01100[Metabolic pathways];map01110[Biosynthesis of secondary metabolites];map00270[Cysteine and methionine metabolism];map01120[Microbial metabolism in diverse environments];map01200[Carbon metabolism];map01230[Biosynthesis of amino acids];map00920[Sulfur metabolism];map05111[Biofilm formation - Vibrio cholerae]		GO:0003674[molecular_function];GO:0003824[catalytic activity];GO:0003939[L-iditol 2-dehydrogenase activity];GO:0005575[cellular_component];GO:0005622[intracellular];GO:0005623[cell];GO:0005737[cytoplasm];GO:0005829[cytosol];GO:0005911[cell-cell junction];GO:0008150[biological_process];GO:0008152[metabolic process];GO:0009506[plasmodesma];GO:0016491[oxidoreductase activity];GO:0016614[oxidoreducta…	XP_023464065.1 sorbitol dehydrogenase [Rhizopus microsporus ATCC 52813] >ORE09594.1 GroES-like protein [Rhizopus microsporus var. microsporus] >PHZ10357.1 sorbitol dehydrogenase [Rhizopus microsporus ATCC 52813]		PF08240.12(Alcohol dehydrogenase GroES-like domain)	(Alcohol dehydrogenase GroES-like domain)
TRINITY_DN10453_c0_g1	1747.61	-1.78968	0.559318	-3.19976	0.00137542	0.00838419	down	1631	COG4992//[E]//Acetylornithine/succinyldiaminopimelate/putrescine aminotransferase//putative ornithine/acetylornithine/succinyldiaminopimelate aminotransferase (ornithine/acetylornithine/succinyldiaminopimelate transaminase) (dapC-like) [Candidatus Cloacimonas acidaminovorans str. Evry]	K00819 Belongs to the class-III pyridoxal-phosphate-dependent aminotransferase family [EC:2.6.1.13]	map01100[Metabolic pathways];map01110[Biosynthesis of secondary metabolites];map00330[Arginine and proline metabolism];map01130[Biosynthesis of antibiotics]		GO:0003674[molecular_function];GO:0003824[catalytic activity];GO:0004497[monooxygenase activity];GO:0006082[organic acid metabolic process];GO:0006629[lipid metabolic process];GO:0006631[fatty acid metabolic process];GO:0008150[biological_process];GO:0008152[metabolic process];GO:0009987[cellular process];GO:0016491[oxidoreductase activity];GO:0016705[oxidoreductase activity, acting on paired don…	XP_023469386.1 cytochrome P450 [Rhizopus microsporus ATCC 52813] >ORE06666.1 cytochrome P450 [Rhizopus microsporus var. microsporus] >PHZ15678.1 cytochrome P450 [Rhizopus microsporus ATCC 52813]		PF00067.22(Cytochrome P450)	(Cytochrome P450)
TRINITY_DN22230_c0_g1	1560.8	-3.50523	1.09994	-3.18675	0.00143881	0.00864615	down	1187	COG0010//[E]//Arginase family enzyme//agmatinase [Candidatus Koribacter versatilis Ellin345]	K01476 Belongs to the arginase family [EC:3.5.3.1]	map01100[Metabolic pathways];map01110[Biosynthesis of secondary metabolites];map00330[Arginine and proline metabolism];map01130[Biosynthesis of antibiotics];map01230[Biosynthesis of amino acids];map00220[Arginine biosynthesis];map05146[Amoebiasis]		None	None		PF04718.15(Mitochondrial ATP synthase g subunit)	(Mitochondrial ATP synthase g subunit)
TRINITY_DN8533_c0_g1	503.094	-6.7953	1.15088	-5.90445	3.53829e-09	1.74957e-07	down	1769	COG0040//[E]//ATP phosphoribosyltransferase//ATP phosphoribosyltransferase [Anaerolinea thermophila UNI-1]	K00765 ATP phosphoribosyltransferase [EC:2.4.2.17]	map01100[Metabolic pathways];map01110[Biosynthesis of secondary metabolites];map00340[Histidine metabolism];map01230[Biosynthesis of amino acids]		GO:0001101[response to acid chemical];GO:0003674[molecular_function];GO:0005488[binding];GO:0005515[protein binding];GO:0005575[cellular_component];GO:0005622[intracellular];GO:0005623[cell];GO:0005737[cytoplasm];GO:0005773[vacuole];GO:0005774[vacuolar membrane];GO:0006091[generation of precursor metabolites and energy];GO:0006950[response to stress];GO:0008150[biological_process];GO:0008152[meta…	None		PF00504.21(Chlorophyll A-B binding protein)	(Chlorophyll A-B binding protein)
TRINITY_DN14579_c0_g1	20.833	-8.41666	1.74668	-4.81866	1.44525e-06	3.00815e-05	down	1412	COG1062//[R]//Zn-dependent alcohol dehydrogenase//S-(hydroxymethyl)glutathione dehydrogenase/class III alcohol dehydrogenase [Kangiella koreensis DSM 16069]	K00121 Belongs to the zinc-containing alcohol dehydrogenase family. Class-III subfamily [EC:1.1.1.1,1.1.1.284]	map01100[Metabolic pathways];map01110[Biosynthesis of secondary metabolites];map00350[Tyrosine metabolism];map01130[Biosynthesis of antibiotics];map01120[Microbial metabolism in diverse environments];map01200[Carbon metabolism];map00071[Fatty acid degradation];map00980[Metabolism of xenobiotics by cytochrome P450];map00830[Retinol metabolism];map05204[Chemical carcinogenesis];map00982[Drug metabo…		GO:0005575[cellular_component];GO:0005622[intracellular];GO:0005623[cell];GO:0005737[cytoplasm];GO:0005794[Golgi apparatus];GO:0012505[endomembrane system];GO:0043226[organelle];GO:0043227[membrane-bounded organelle];GO:0043229[intracellular organelle];GO:0043231[intracellular membrane-bounded organelle];GO:0044424[intracellular part];GO:0044444[cytoplasmic part];GO:0044464[cell part]	PJF20128.1 Glycosyltransferase family 47 protein [Paramicrosporidium saccamoebae]		PF03016.15(Exostosin family)	(Exostosin family)
TRINITY_DN25410_c0_g1	25.7346	-6.25824	1.89824	-3.29687	0.000977694	0.00639176	down	1053	COG4122//[R]//Predicted O-methyltransferase YrrM//O-methyltransferase family protein [Geitlerinema sp. PCC 7407]	K00588 caffeoyl-CoA O-methyltransferase [EC:2.1.1.104]	map01100[Metabolic pathways];map01110[Biosynthesis of secondary metabolites];map00360[Phenylalanine metabolism];map00940[Phenylpropanoid biosynthesis];map00941[Flavonoid biosynthesis];map00945[Stilbenoid, diarylheptanoid and gingerol biosynthesis]		None	None		PF03266.15(NTPase)	(NTPase)
TRINITY_DN8592_c0_g1	12258.4	-2.11061	0.630491	-3.34757	0.000815243	0.00555215	down	1723	COG2124//[QV]//Cytochrome P450//cytochrome P450 [Nostoc punctiforme PCC 73102]	K00512 Belongs to the cytochrome P450 family [EC:1.14.14.19,1.14.14.32,1.14.14.43,1.14.14.45]	map01100[Metabolic pathways];map01110[Biosynthesis of secondary metabolites];map00380[Tryptophan metabolism];map01210[2-Oxocarboxylic acid metabolism];map00140[Steroid hormone biosynthesis];map04934[Cushing syndrome];map04927[Cortisol synthesis and secretion];map04917[Prolactin signaling pathway];map04913[Ovarian steroidogenesis];map00966[Glucosinolate biosynthesis]		GO:0003674[molecular_function];GO:0003824[catalytic activity];GO:0004137[deoxycytidine kinase activity];GO:0005488[binding];GO:0005515[protein binding];GO:0005575[cellular_component];GO:0005622[intracellular];GO:0005623[cell];GO:0005634[nucleus];GO:0005737[cytoplasm];GO:0005829[cytosol];GO:0006139[nucleobase-containing compound metabolic process];GO:0006213[pyrimidine nucleoside metabolic process…	None		PF01712.19(Deoxynucleoside kinase)	(Deoxynucleoside kinase)
TRINITY_DN15286_c0_g1	64.0438	-4.13625	1.30147	-3.17815	0.00148218	0.00885221	down	1430	COG0388//[R]//Predicted amidohydrolase//Nitrilase/cyanide hydratase and apolipoprotein N- acyltransferase [Sphaerobacter thermophilus DSM 20745]	K01501 Bifunctional nitrilase nitrile hydratase [EC:3.5.5.1,3.5.5.4,4.2.1.65]	map01100[Metabolic pathways];map01110[Biosynthesis of secondary metabolites];map00460[Cyanoamino acid metabolism];map01120[Microbial metabolism in diverse environments];map00380[Tryptophan metabolism];map00910[Nitrogen metabolism];map00643[Styrene degradation];map00627[Aminobenzoate degradation]		GO:0000428[DNA-directed RNA polymerase complex];GO:0003674[molecular_function];GO:0003824[catalytic activity];GO:0003899[DNA-directed 5'-3' RNA polymerase activity];GO:0005575[cellular_component];GO:0005622[intracellular];GO:0005623[cell];GO:0005634[nucleus];GO:0005730[nucleolus];GO:0005736[RNA polymerase I complex];GO:0006139[nucleobase-containing compound metabolic process];GO:0006351[transcrip…	KIP06400.1 hypothetical protein PHLGIDRAFT_107028 [Phlebiopsis gigantea 11061_1 CR5-6]		PF06870.12(A49-like RNA polymerase I associated factor)	(A49-like RNA polymerase I associated factor)
TRINITY_DN1096_c0_g1	2021.85	-2.87761	0.835796	-3.44295	0.000575395	0.00423333	down	2747	COG1523//[G]//Pullulanase/glycogen debranching enzyme//glycogen operon protein GlgX [Synechocystis sp. PCC 6803]	K01214 Isoamylase 3 [EC:3.2.1.68]	map01100[Metabolic pathways];map01110[Biosynthesis of secondary metabolites];map00500[Starch and sucrose metabolism]		None	XP_016610586.1 hypothetical protein SPPG_03005 [Spizellomyces punctatus DAOM BR117] >KND02547.1 hypothetical protein SPPG_03005 [Spizellomyces punctatus DAOM BR117]		PF13656.6(RNA polymerase Rpb3/Rpb11 dimerisation domain)	RNA polymerase Rpb3/Rpb11 dimerisation domain)
TRINITY_DN560_c0_g1	570.782	-4.06085	0.725504	-5.59728	2.17741e-08	8.41672e-07	down	3074	COG0296//[G]//1,4-alpha-glucan branching enzyme//glycogen branching protein [Cytophaga hutchinsonii ATCC 33406]	K00700 1,4-alpha-glucan-branching enzyme [EC:2.4.1.18]	map01100[Metabolic pathways];map01110[Biosynthesis of secondary metabolites];map00500[Starch and sucrose metabolism]		None	CEG69567.1 Putative DNA-directed RNA polymerase (Fragment) [Rhizopus microsporus]		PF00562.28(RNA polymerase Rpb2, domain 6)	(RNA polymerase Rpb2, domain 6)
TRINITY_DN3950_c0_g1	3238.79	-9.57992	0.893431	-10.7226	7.97099e-27	1.29409e-23	down	2110	COG0297//[G]//Glycogen synthase//glycogen synthase [Candidatus Protochlamydia amoebophila UWE25]	K00703 starch synthase 4, chloroplastic [EC:2.4.1.21]	map01100[Metabolic pathways];map01110[Biosynthesis of secondary metabolites];map00500[Starch and sucrose metabolism];map02026[Biofilm formation - Escherichia coli]		GO:0000291[nuclear-transcribed mRNA catabolic process, exonucleolytic];GO:0000428[DNA-directed RNA polymerase complex];GO:0000932[P-body];GO:0000956[nuclear-transcribed mRNA catabolic process];GO:0003674[molecular_function];GO:0003676[nucleic acid binding];GO:0003677[DNA binding];GO:0003697[single-stranded DNA binding];GO:0003723[RNA binding];GO:0003727[single-stranded RNA binding];GO:0005488[bin…	EPB91842.1 DNA-directed RNA polymerase II subunit rpb7 [Mucor circinelloides f. circinelloides 1006PhL]		PF03876.17(SHS2 domain found in N terminus of Rpb7p/Rpc25p/MJ0397)	(SHS2 domain found in N terminus of Rpb7p/Rpc25p/MJ0397)
TRINITY_DN252_c0_g1	4469.01	-3.47026	0.819846	-4.23281	2.30786e-05	0.000317526	down	3403	COG0058//[G]//Glucan phosphorylase//alpha-glucan phosphorylase [Ignavibacterium album JCM 16511]	K00688 Phosphorylase is an important allosteric enzyme in carbohydrate metabolism. Enzymes from different sources differ in their regulatory mechanisms and in their natural substrates. However, all known phosphorylases share catalytic and structural properties [EC:2.4.1.1]	map01100[Metabolic pathways];map01110[Biosynthesis of secondary metabolites];map00500[Starch and sucrose metabolism];map04922[Glucagon signaling pathway];map04910[Insulin signaling pathway];map04217[Necroptosis];map04931[Insulin resistance];map02026[Biofilm formation - Escherichia coli]		GO:0000418[RNA polymerase IV complex];GO:0000419[RNA polymerase V complex];GO:0000428[DNA-directed RNA polymerase complex];GO:0003002[regionalization];GO:0005575[cellular_component];GO:0005622[intracellular];GO:0005623[cell];GO:0005634[nucleus];GO:0005654[nucleoplasm];GO:0005665[RNA polymerase II, core complex];GO:0005730[nucleolus];GO:0005737[cytoplasm];GO:0007275[multicellular organism developm…	PJF19175.1 DNA-directed RNA polymerase, insert domain-containing protein [Paramicrosporidium saccamoebae]		PF01000.26(RNA polymerase Rpb3/RpoA insert domain)	(RNA polymerase Rpb3/RpoA insert domain)
TRINITY_DN13494_c0_g1	1888.81	-1.85107	0.367865	-5.03192	4.85589e-07	1.2286e-05	down	1508	COG0448//[G]//ADP-glucose pyrophosphorylase//glucose-1-phosphate adenylyltransferase [Arthrospira platensis NIES-39]	K00975 This protein plays a role in synthesis of starch. It catalyzes the synthesis of the activated glycosyl donor, ADP- glucose from Glc-1-P and ATP [EC:2.7.7.27]	map01100[Metabolic pathways];map01110[Biosynthesis of secondary metabolites];map00520[Amino sugar and nucleotide sugar metabolism];map00500[Starch and sucrose metabolism];map02026[Biofilm formation - Escherichia coli]		GO:0000291[nuclear-transcribed mRNA catabolic process, exonucleolytic];GO:0000428[DNA-directed RNA polymerase complex];GO:0000932[P-body];GO:0000956[nuclear-transcribed mRNA catabolic process];GO:0003674[molecular_function];GO:0003676[nucleic acid binding];GO:0003677[DNA binding];GO:0003697[single-stranded DNA binding];GO:0003723[RNA binding];GO:0003727[single-stranded RNA binding];GO:0005488[bin…	EPB91842.1 DNA-directed RNA polymerase II subunit rpb7 [Mucor circinelloides f. circinelloides 1006PhL]		PF00575.23(S1 RNA binding domain)	(S1 RNA binding domain)
TRINITY_DN26410_c0_g1	2705.13	-2.50872	0.779539	-3.21821	0.00128994	0.00792093	down	1078	COG1482//[G]//Mannose-6-phosphate isomerase, class I//mannose-6-phosphate isomerase [Nakamurella multipartita DSM 44233]	K01809 Belongs to the mannose-6-phosphate isomerase type 1 family [EC:5.3.1.8]	map01100[Metabolic pathways];map01110[Biosynthesis of secondary metabolites];map00520[Amino sugar and nucleotide sugar metabolism];map01130[Biosynthesis of antibiotics];map00051[Fructose and mannose metabolism]		GO:0000418[RNA polymerase IV complex];GO:0000419[RNA polymerase V complex];GO:0000428[DNA-directed RNA polymerase complex];GO:0005575[cellular_component];GO:0005622[intracellular];GO:0005623[cell];GO:0005634[nucleus];GO:0005654[nucleoplasm];GO:0005665[RNA polymerase II, core complex];GO:0005666[RNA polymerase III complex];GO:0005730[nucleolus];GO:0005736[RNA polymerase I complex];GO:0016591[RNA p…	KDE09397.1 DNA-directed RNA polymerase I, II, and III subunit RPABC1 [Microbotryum lychnidis-dioicae p1A1 Lamole]		PF01191.19(RNA polymerase Rpb5, C-terminal domain)	(RNA polymerase Rpb5, C-terminal domain)
TRINITY_DN4021_c0_g1	3428.05	-4.26985	0.710387	-6.0106	1.8484e-09	9.89301e-08	down	2043	COG1075//[I]//Triacylglycerol esterase/lipase EstA, alpha/beta hydrolase fold//hypothetical protein Mlab_0281 [Methanocorpusculum labreanum Z]	K22389 acyltransferase-like 4 [EC:3.1.1.32]	map01100[Metabolic pathways];map01110[Biosynthesis of secondary metabolites];map00564[Glycerophospholipid metabolism];map00592[alpha-Linolenic acid metabolism]		GO:0000418[RNA polymerase IV complex];GO:0000419[RNA polymerase V complex];GO:0000428[DNA-directed RNA polymerase complex];GO:0003674[molecular_function];GO:0003676[nucleic acid binding];GO:0003677[DNA binding];GO:0003697[single-stranded DNA binding];GO:0005488[binding];GO:0005575[cellular_component];GO:0005622[intracellular];GO:0005623[cell];GO:0005634[nucleus];GO:0005654[nucleoplasm];GO:0005665…	ORX58555.1 RNA polymerase [Piromyces finnis]		PF03870.15(RNA polymerase Rpb8)	(RNA polymerase Rpb8)
TRINITY_DN895_c0_g1	37462.4	-4.69973	0.527273	-8.91327	4.95495e-19	2.64727e-16	down	2823	None	K00454 Plant lipoxygenase may be involved in a number of diverse aspects of plant physiology including growth and development, pest resistance, and senescence or responses to wounding [EC:1.13.11.12,1.13.11.58]	map01100[Metabolic pathways];map01110[Biosynthesis of secondary metabolites];map00592[alpha-Linolenic acid metabolism];map00591[Linoleic acid metabolism]		GO:0000287[magnesium ion binding];GO:0003674[molecular_function];GO:0003824[catalytic activity];GO:0004177[aminopeptidase activity];GO:0005488[binding];GO:0005575[cellular_component];GO:0005622[intracellular];GO:0005623[cell];GO:0005737[cytoplasm];GO:0005773[vacuole];GO:0005829[cytosol];GO:0006508[proteolysis];GO:0006807[nitrogen compound metabolic process];GO:0007275[multicellular organism devel…	KGQ13512.1 putative cytosol aminopeptidase [Beauveria bassiana D1-5]		PF00883.21(Cytosol aminopeptidase family, catalytic domain)	(Cytosol aminopeptidase family, catalytic domain)
TRINITY_DN5036_c0_g1	6410.78	-3.3502	0.581031	-5.76596	8.1195e-09	3.59509e-07	down	2037	COG1028//[IQR]//NAD(P)-dependent dehydrogenase, short-chain alcohol dehydrogenase family//short-chain dehydrogenase/reductase SDR [Pelodictyon phaeoclathratiforme BU-1]	K13606 chlorophyll(ide) b reductase NYC1 [EC:1.1.1.294]	map01100[Metabolic pathways];map01110[Biosynthesis of secondary metabolites];map00860[Porphyrin and chlorophyll metabolism]		GO:0001775[cell activation];GO:0002252[immune effector process];GO:0002263[cell activation involved in immune response];GO:0002274[myeloid leukocyte activation];GO:0002275[myeloid cell activation involved in immune response];GO:0002276[basophil activation involved in immune response];GO:0002366[leukocyte activation involved in immune response];GO:0002376[immune system process];GO:0002682[regulati…	ORX97843.1 Phosphodiest-domain-containing protein [Basidiobolus meristosporus CBS 931.73]		PF01663.22(Type I phosphodiesterase / nucleotide pyrophosphatase)	(Type I phosphodiesterase / nucleotide pyrophosphatase)
TRINITY_DN8498_c0_g1	268.053	-1.83111	0.559992	-3.26989	0.00107588	0.00689485	down	1722	COG0324//[J]//tRNA A37 N6-isopentenylltransferase MiaA//tRNA dimethylaLLyltransferase [Parachlamydia acanthamoebae UV-7]	K00791 Belongs to the IPP transferase family [EC:2.5.1.75]	map01100[Metabolic pathways];map01110[Biosynthesis of secondary metabolites];map00908[Zeatin biosynthesis]		GO:0003674[molecular_function];GO:0005215[transporter activity];GO:0005488[binding];GO:0005515[protein binding];GO:0005575[cellular_component];GO:0005622[intracellular];GO:0005623[cell];GO:0005634[nucleus];GO:0005635[nuclear envelope];GO:0005737[cytoplasm];GO:0005829[cytosol];GO:0006606[protein import into nucleus];GO:0006810[transport];GO:0006886[intracellular protein transport];GO:0006913[nucle…	OAQ32421.1 ARM repeat-containing protein [Mortierella elongata AG-77]		PF03810.19(Importin-beta N-terminal domain)	(Importin-beta N-terminal domain)
TRINITY_DN8028_c0_g1	11.8644	-3.70952	1.15724	-3.20548	0.00134836	0.00823987	down	1760	COG2723//[G]//Beta-glucosidase/6-phospho-beta-glucosidase/beta-galactosidase//beta-galactosidase [Haliscomenobacter hydrossis DSM 1100]	K01188 Belongs to the glycosyl hydrolase 1 family [EC:3.2.1.119,3.2.1.21]	map01100[Metabolic pathways];map01110[Biosynthesis of secondary metabolites];map00940[Phenylpropanoid biosynthesis];map00500[Starch and sucrose metabolism];map00460[Cyanoamino acid metabolism]		GO:0000166[nucleotide binding];GO:0003674[molecular_function];GO:0003824[catalytic activity];GO:0004127[cytidylate kinase activity];GO:0005488[binding];GO:0005524[ATP binding];GO:0005575[cellular_component];GO:0005576[extracellular region];GO:0005622[intracellular];GO:0005623[cell];GO:0005737[cytoplasm];GO:0005829[cytosol];GO:0006139[nucleobase-containing compound metabolic process];GO:0006220[py…	XP_016606359.1 UMP-CMP kinase [Spizellomyces punctatus DAOM BR117] >KNC98319.1 UMP-CMP kinase [Spizellomyces punctatus DAOM BR117]		PF00406.22(Adenylate kinase)	(Adenylate kinase)
TRINITY_DN3410_c0_g1	2302.23	-2.38849	0.611587	-3.90539	9.40731e-05	0.000992812	down	2187	COG3961//[GHR]//TPP-dependent 2-oxoacid decarboxylase, includes indolepyruvate decarboxylase//Pyruvate decarboxylase [Legionella pneumophila subsp. pneumophila str. Philadelphia 1]	K01568 Belongs to the TPP enzyme family [EC:4.1.1.1]	map01100[Metabolic pathways];map01110[Biosynthesis of secondary metabolites];map01130[Biosynthesis of antibiotics];map00010[Glycolysis / Gluconeogenesis]		GO:0000228[nuclear chromosome];GO:0000731[DNA synthesis involved in DNA repair];GO:0003674[molecular_function];GO:0003824[catalytic activity];GO:0003887[DNA-directed DNA polymerase activity];GO:0005575[cellular_component];GO:0005622[intracellular];GO:0005623[cell];GO:0005634[nucleus];GO:0005657[replication fork];GO:0005694[chromosome];GO:0006139[nucleobase-containing compound metabolic process];G…	ORX56880.1 hypothetical protein DM01DRAFT_1334440 [Hesseltinella vesiculosa]		PF04081.13(DNA polymerase delta, subunit 4)	(DNA polymerase delta, subunit 4)
TRINITY_DN11085_c0_g1	113.457	-2.64825	0.690655	-3.83441	0.000125868	0.00124475	down	1626	COG0150//[F]//Phosphoribosylaminoimidazole (AIR) synthetase//phosphoribosylformylglycinamidine cyclo-ligase [Taylorella equigenitalis MCE9]	K01933 Phosphoribosylformylglycinamidine cyclo-ligase, chloroplastic mitochondrial-like [EC:6.3.3.1]	map01100[Metabolic pathways];map01110[Biosynthesis of secondary metabolites];map01130[Biosynthesis of antibiotics];map00230[Purine metabolism]		None	None		PF00168.30(C2 domain)	(C2 domain)
TRINITY_DN4049_c0_g1	619.137	-5.1297	1.26503	-4.055	5.01332e-05	0.000597002	down	2094	COG0138//[F]//AICAR transformylase/IMP cyclohydrolase PurH//bifunctional phosphoribosylaminoimidazolecarboxamide formyltransferase/IMP cyclohydrolase [Dehalococcoides ethenogenes 195]	K00602 Bifunctional purine biosynthesis protein [EC:2.1.2.3,3.5.4.10]	map01100[Metabolic pathways];map01110[Biosynthesis of secondary metabolites];map01130[Biosynthesis of antibiotics];map00230[Purine metabolism];map00670[One carbon pool by folate];map01523[Antifolate resistance]		GO:0000096[sulfur amino acid metabolic process];GO:0003674[molecular_function];GO:0003824[catalytic activity];GO:0006082[organic acid metabolic process];GO:0006520[cellular amino acid metabolic process];GO:0006555[methionine metabolic process];GO:0006790[sulfur compound metabolic process];GO:0006807[nitrogen compound metabolic process];GO:0008150[biological_process];GO:0008152[metabolic process];…	ORY07491.1 1,2-dihydroxy-3-keto-5-methylthiopentene dioxygenase 3 [Basidiobolus meristosporus CBS 931.73]		PF03079.14(ARD/ARD' family)	(ARD/ARD' family)
TRINITY_DN3591_c0_g1	7884.49	-1.97689	0.603852	-3.2738	0.00106113	0.00682591	down	2153	COG0028//[EH]//Acetolactate synthase large subunit or other thiamine pyrophosphate-requiring enzyme//Acetolactate synthase large subunit or other thiamine pyrophosphate-requiring enzyme [Methylacidiphilum infernorum V4]	K01652 Acetolactate synthase [EC:2.2.1.6]	map01100[Metabolic pathways];map01110[Biosynthesis of secondary metabolites];map01130[Biosynthesis of antibiotics];map00650[Butanoate metabolism];map01230[Biosynthesis of amino acids];map01210[2-Oxocarboxylic acid metabolism];map00770[Pantothenate and CoA biosynthesis];map00290[Valine, leucine and isoleucine biosynthesis];map00660[C5-Branched dibasic acid metabolism]		GO:0003674[molecular_function];GO:0003700[DNA-binding transcription factor activity];GO:0005488[binding];GO:0005515[protein binding];GO:0006355[regulation of transcription, DNA-templated];GO:0006950[response to stress];GO:0008150[biological_process];GO:0009266[response to temperature stimulus];GO:0009314[response to radiation];GO:0009408[response to heat];GO:0009416[response to light stimulus];GO…	ORX56579.1 hypothetical protein BCR36DRAFT_279439 [Piromyces finnis]		PF00447.17(HSF-type DNA-binding)	(HSF-type DNA-binding)
TRINITY_DN20479_c0_g1	4000.84	-2.85664	0.778501	-3.66941	0.000243114	0.00211256	down	1247	COG1443//[I]//Isopentenyldiphosphate isomerase//isopentenyl-diphosphate delta-isomerase [Flavobacterium johnsoniae UW101]	K01823 Isopentenyl-diphosphate Delta-isomerase [EC:5.3.3.2]	map01100[Metabolic pathways];map01110[Biosynthesis of secondary metabolites];map01130[Biosynthesis of antibiotics];map00900[Terpenoid backbone biosynthesis]		None	None		PF01048.20(Phosphorylase superfamily)	(Phosphorylase superfamily)
TRINITY_DN1900_c0_g1	1643.35	-2.45304	0.378108	-6.48768	8.71701e-11	6.15307e-09	down	2559	COG1154//[HI]//Deoxyxylulose-5-phosphate synthase//1-deoxy-D-xylulose-5-phosphate synthase [Parvibaculum lavamentivorans DS-1]	K01662 1-deoxy-D-xylulose-5-phosphate synthase [EC:2.2.1.7]	map01100[Metabolic pathways];map01110[Biosynthesis of secondary metabolites];map01130[Biosynthesis of antibiotics];map00900[Terpenoid backbone biosynthesis];map00730[Thiamine metabolism]		None	OAJ39404.1 adenosylhomocysteinase [Batrachochytrium dendrobatidis JEL423]		PF05221.17(S-adenosyl-L-homocysteine hydrolase)	(S-adenosyl-L-homocysteine hydrolase)
TRINITY_DN3763_c0_g1	1857.28	-2.95856	0.574975	-5.14556	2.6673e-07	7.23737e-06	down	2076	COG0508//[C]//Pyruvate/2-oxoglutarate dehydrogenase complex, dihydrolipoamide acyltransferase (E2) component//branched-chain alpha-keto acid dehydrogenase subunit E2 [Rickettsia conorii str. Malish 7]	K00627 The pyruvate dehydrogenase complex catalyzes the overall conversion of pyruvate to acetyl-CoA and CO(2) [EC:2.3.1.12]	map01100[Metabolic pathways];map01110[Biosynthesis of secondary metabolites];map01130[Biosynthesis of antibiotics];map01120[Microbial metabolism in diverse environments];map01200[Carbon metabolism];map00620[Pyruvate metabolism];map00010[Glycolysis / Gluconeogenesis];map00020[Citrate cycle (TCA cycle)]		GO:0000003[reproduction];GO:0000278[mitotic cell cycle];GO:0000281[mitotic cytokinesis];GO:0000910[cytokinesis];GO:0003006[developmental process involved in reproduction];GO:0003674[molecular_function];GO:0003824[catalytic activity];GO:0006139[nucleobase-containing compound metabolic process];GO:0006259[DNA metabolic process];GO:0006304[DNA modification];GO:0006305[DNA alkylation];GO:0006306[DNA …	APA08474.1 hypothetical protein sscle_04g032440 [Sclerotinia sclerotiorum 1980 UF-70]		PF01426.18(BAH domain)	(BAH domain)
TRINITY_DN14630_c0_g1	1375.98	-1.8718	0.418689	-4.47061	7.79951e-06	0.000126836	down	1454	COG0511//[HI]//Biotin carboxyl carrier protein//biotin carboxyl carrier protein [Synechococcus sp. PCC 6312]	K02160 first, biotin carboxylase catalyzes the carboxylation of the carrier protein and then the transcarboxylase transfers the carboxyl group to form malonyl-CoA	map01100[Metabolic pathways];map01110[Biosynthesis of secondary metabolites];map01130[Biosynthesis of antibiotics];map01120[Microbial metabolism in diverse environments];map01200[Carbon metabolism];map00620[Pyruvate metabolism];map01212[Fatty acid metabolism];map00640[Propanoate metabolism];map00720[Carbon fixation pathways in prokaryotes];map00061[Fatty acid biosynthesis]		GO:0003674[molecular_function];GO:0003824[catalytic activity];GO:0005488[binding];GO:0005515[protein binding];GO:0006082[organic acid metabolic process];GO:0006520[cellular amino acid metabolic process];GO:0006551[leucine metabolic process];GO:0006573[valine metabolic process];GO:0006807[nitrogen compound metabolic process];GO:0008150[biological_process];GO:0008152[metabolic process];GO:0008442[3…	ORX84405.1 3-hydroxyisobutyrate dehydrogenase [Basidiobolus meristosporus CBS 931.73]		PF03446.15(NAD binding domain of 6-phosphogluconate dehydrogenase)	(NAD binding domain of 6-phosphogluconate dehydrogenase)
TRINITY_DN8327_c0_g1	652.117	-2.83183	0.572022	-4.95057	7.39963e-07	1.76666e-05	down	1821	COG1071//[C]//TPP-dependent pyruvate or acetoin dehydrogenase subunit alpha//pyruvate dehydrogenase E1 component subunit alpha [Octadecabacter arcticus 238]	K00161 The pyruvate dehydrogenase complex catalyzes the overall conversion of pyruvate to acetyl-CoA and CO(2) [EC:1.2.4.1]	map01100[Metabolic pathways];map01110[Biosynthesis of secondary metabolites];map01130[Biosynthesis of antibiotics];map01120[Microbial metabolism in diverse environments];map01200[Carbon metabolism];map00620[Pyruvate metabolism];map04066[HIF-1 signaling pathway];map05230[Central carbon metabolism in cancer];map04922[Glucagon signaling pathway];map00010[Glycolysis / Gluconeogenesis];map00020[Citrat…		GO:0003674[molecular_function];GO:0003824[catalytic activity];GO:0006576[cellular biogenic amine metabolic process];GO:0006595[polyamine metabolic process];GO:0006596[polyamine biosynthetic process];GO:0006807[nitrogen compound metabolic process];GO:0008150[biological_process];GO:0008152[metabolic process];GO:0009058[biosynthetic process];GO:0009308[amine metabolic process];GO:0009309[amine biosy…	KFY03975.1 hypothetical protein V490_00037 [Pseudogymnoascus sp. VKM F-3557]		PF04371.15(Porphyromonas-type peptidyl-arginine deiminase)	(Porphyromonas-type peptidyl-arginine deiminase)
TRINITY_DN6028_c0_g1	2273.88	-2.11248	0.614072	-3.44012	0.000581449	0.00427141	down	1857	COG0126//[G]//3-phosphoglycerate kinase//phosphoglycerate kinase [Nostoc sp. PCC 7120]	K00927 Belongs to the phosphoglycerate kinase family [EC:2.7.2.3]	map01100[Metabolic pathways];map01110[Biosynthesis of secondary metabolites];map01130[Biosynthesis of antibiotics];map01120[Microbial metabolism in diverse environments];map01200[Carbon metabolism];map01230[Biosynthesis of amino acids];map00010[Glycolysis / Gluconeogenesis];map00710[Carbon fixation in photosynthetic organisms]		GO:0003674[molecular_function];GO:0003824[catalytic activity];GO:0004656[procollagen-proline 4-dioxygenase activity];GO:0005575[cellular_component];GO:0005622[intracellular];GO:0005623[cell];GO:0005634[nucleus];GO:0005737[cytoplasm];GO:0005768[endosome];GO:0005783[endoplasmic reticulum];GO:0005794[Golgi apparatus];GO:0005802[trans-Golgi network];GO:0006082[organic acid metabolic process];GO:00064…	KXS13707.1 hypothetical protein M427DRAFT_136310 [Gonapodya prolifera JEL478]		PF13640.6(2OG-Fe(II) oxygenase superfamily)	2OG-Fe(II) oxygenase superfamily)
TRINITY_DN17812_c0_g1	750.904	-1.96642	0.484802	-4.05612	4.98942e-05	0.000594883	down	1331	COG0036//[G]//Pentose-5-phosphate-3-epimerase//ribulose-phosphate 3-epimerase [Nostoc sp. PCC 7120]	K01783 Ribulose-phosphate 3-epimerase [EC:5.1.3.1]	map01100[Metabolic pathways];map01110[Biosynthesis of secondary metabolites];map01130[Biosynthesis of antibiotics];map01120[Microbial metabolism in diverse environments];map01200[Carbon metabolism];map01230[Biosynthesis of amino acids];map00040[Pentose and glucuronate interconversions];map00710[Carbon fixation in photosynthetic organisms];map00030[Pentose phosphate pathway]		GO:0001101[response to acid chemical];GO:0003674[molecular_function];GO:0003824[catalytic activity];GO:0005488[binding];GO:0005515[protein binding];GO:0005575[cellular_component];GO:0005622[intracellular];GO:0005623[cell];GO:0005737[cytoplasm];GO:0005829[cytosol];GO:0006576[cellular biogenic amine metabolic process];GO:0006595[polyamine metabolic process];GO:0006596[polyamine biosynthetic process…	KXS13513.1 arginine decarboxylase [Gonapodya prolifera JEL478]		PF02784.16(Pyridoxal-dependent decarboxylase, pyridoxal binding domain	(Pyridoxal-dependent decarboxylase, pyridoxal binding domain
TRINITY_DN22336_c0_g1	68.235	-10.1282	1.99479	-5.07731	3.82806e-07	1.01055e-05	down	1124	COG1890//[J]//Ribosomal protein S3AE//30S ribosomal protein S3Ae [Methanohalobium evestigatum Z-7303]	K01807 Belongs to the eukaryotic ribosomal protein eS1 family [EC:5.3.1.6]	map01100[Metabolic pathways];map01110[Biosynthesis of secondary metabolites];map01130[Biosynthesis of antibiotics];map01120[Microbial metabolism in diverse environments];map01200[Carbon metabolism];map01230[Biosynthesis of amino acids];map03010[Ribosome];map00710[Carbon fixation in photosynthetic organisms];map00030[Pentose phosphate pathway]		GO:0003674[molecular_function];GO:0003824[catalytic activity];GO:0005575[cellular_component];GO:0005622[intracellular];GO:0005623[cell];GO:0005737[cytoplasm];GO:0005768[endosome];GO:0005783[endoplasmic reticulum];GO:0005788[endoplasmic reticulum lumen];GO:0005794[Golgi apparatus];GO:0005802[trans-Golgi network];GO:0006464[cellular protein modification process];GO:0006807[nitrogen compound metabol…	PKC51879.1 hypothetical protein RhiirA1_482757, partial [Rhizophagus irregularis]		PF05814.11(Orf76 (Ac76))	(Orf76 (Ac76))
TRINITY_DN20413_c0_g1	285.908	-4.99042	1.00901	-4.94588	7.58001e-07	1.79216e-05	down	1217	COG0479//[C]//Succinate dehydrogenase/fumarate reductase, Fe-S protein subunit//succinate dehydrogenase iron-sulfur subunit [Alkalilimnicola ehrlichii MLHE-1]	K00235 Iron-sulfur protein (IP) subunit of succinate dehydrogenase (SDH) that is involved in complex II of the mitochondrial electron transport chain and is responsible for transferring electrons from succinate to ubiquinone (coenzyme Q) [EC:1.3.5.1]	map01100[Metabolic pathways];map01110[Biosynthesis of secondary metabolites];map01130[Biosynthesis of antibiotics];map01120[Microbial metabolism in diverse environments];map01200[Carbon metabolism];map05010[Alzheimer disease];map00020[Citrate cycle (TCA cycle)];map00190[Oxidative phosphorylation];map05012[Parkinson disease];map04714[Thermogenesis];map05016[Huntington disease];map04932[Non-alcohol…		GO:0003674[molecular_function];GO:0003824[catalytic activity];GO:0003842[1-pyrroline-5-carboxylate dehydrogenase activity];GO:0005488[binding];GO:0005575[cellular_component];GO:0005622[intracellular];GO:0005623[cell];GO:0005737[cytoplasm];GO:0005739[mitochondrion];GO:0006082[organic acid metabolic process];GO:0006520[cellular amino acid metabolic process];GO:0006536[glutamate metabolic process];G…	XP_016236037.1 methylmalonate-semialdehyde dehydrogenase (acylating) [Exophiala spinifera] >KIW15821.1 methylmalonate-semialdehyde dehydrogenase (acylating) [Exophiala spinifera]		PF00171.22(Aldehyde dehydrogenase family)	(Aldehyde dehydrogenase family)
TRINITY_DN7392_c0_g1	27.9218	-8.83899	2.23565	-3.95366	7.69637e-05	0.000843311	down	1808	COG0019//[E]//Diaminopimelate decarboxylase//diaminopimelate decarboxylase [Thermodesulfovibrio yellowstonii DSM 11347]	K01586 Diaminopimelate decarboxylase [EC:4.1.1.20]	map01100[Metabolic pathways];map01110[Biosynthesis of secondary metabolites];map01130[Biosynthesis of antibiotics];map01120[Microbial metabolism in diverse environments];map01230[Biosynthesis of amino acids];map00300[Lysine biosynthesis]		GO:0003674[molecular_function];GO:0003824[catalytic activity];GO:0004334[fumarylacetoacetase activity];GO:0005575[cellular_component];GO:0005622[intracellular];GO:0005623[cell];GO:0005737[cytoplasm];GO:0005829[cytosol];GO:0006082[organic acid metabolic process];GO:0006520[cellular amino acid metabolic process];GO:0006570[tyrosine metabolic process];GO:0006572[tyrosine catabolic process];GO:000672…	ORX78140.1 fumarylacetoacetase [Basidiobolus meristosporus CBS 931.73]		PF01557.18(Fumarylacetoacetate (FAA) hydrolase family)	(Fumarylacetoacetate (FAA) hydrolase family)
TRINITY_DN17716_c0_g1	659.379	-3.31986	0.85049	-3.90347	9.48251e-05	0.000997506	down	1331	COG0329//[EM]//Dihydrodipicolinate synthase/N-acetylneuraminate lyase//dihydrodipicolinate synthase [Colwellia psychrerythraea 34H]	K01714 synthase [EC:4.3.3.7]	map01100[Metabolic pathways];map01110[Biosynthesis of secondary metabolites];map01130[Biosynthesis of antibiotics];map01120[Microbial metabolism in diverse environments];map01230[Biosynthesis of amino acids];map00300[Lysine biosynthesis];map00261[Monobactam biosynthesis]		None	OSX64680.1 hypothetical protein POSPLADRAFT_1178227 [Postia placenta MAD-698-R-SB12]		PF00067.22(Cytochrome P450)	(Cytochrome P450)
TRINITY_DN8303_c0_g1	1333.75	-1.81511	0.560736	-3.23702	0.00120784	0.00752758	down	1746	COG0077//[E]//Prephenate dehydratase//prephenate dehydratase [Anaerolinea thermophila UNI-1]	K05359 Converts the prephenate produced from the shikimate- chorismate pathway into phenylalanine [EC:4.2.1.51,4.2.1.91]	map01100[Metabolic pathways];map01110[Biosynthesis of secondary metabolites];map01130[Biosynthesis of antibiotics];map01230[Biosynthesis of amino acids];map00400[Phenylalanine, tyrosine and tryptophan biosynthesis]		GO:0003674[molecular_function];GO:0003824[catalytic activity];GO:0004497[monooxygenase activity];GO:0005575[cellular_component];GO:0005622[intracellular];GO:0005623[cell];GO:0005737[cytoplasm];GO:0005783[endoplasmic reticulum];GO:0005794[Golgi apparatus];GO:0005911[cell-cell junction];GO:0006629[lipid metabolic process];GO:0006720[isoprenoid metabolic process];GO:0006721[terpenoid metabolic proce…	KLO13370.1 cytochrome P450 [Schizopora paradoxa]		PF00067.22(Cytochrome P450)	(Cytochrome P450)
TRINITY_DN18695_c0_g1	366.946	-3.81572	0.519045	-7.35143	1.96094e-13	3.11537e-11	down	1251	COG0703//[E]//Shikimate kinase//shikimate kinase [Microcystis aeruginosa NIES-843]	K00891 inactive shikimate kinase like 1 [EC:2.7.1.71]	map01100[Metabolic pathways];map01110[Biosynthesis of secondary metabolites];map01130[Biosynthesis of antibiotics];map01230[Biosynthesis of amino acids];map00400[Phenylalanine, tyrosine and tryptophan biosynthesis]		GO:0003674[molecular_function];GO:0003824[catalytic activity];GO:0004497[monooxygenase activity];GO:0005575[cellular_component];GO:0005622[intracellular];GO:0005623[cell];GO:0005737[cytoplasm];GO:0005783[endoplasmic reticulum];GO:0005794[Golgi apparatus];GO:0005911[cell-cell junction];GO:0006629[lipid metabolic process];GO:0006720[isoprenoid metabolic process];GO:0006721[terpenoid metabolic proce…	GBC49753.1 Cytochrome P450 monooxygenase [Rhizophagus irregularis DAOM 181602]		PF00067.22(Cytochrome P450)	(Cytochrome P450)
TRINITY_DN5722_c0_g1	169.625	-11.442	1.82341	-6.27505	3.49521e-10	2.21083e-08	down	1935	COG0082//[E]//Chorismate synthase//chorismate synthase [Pleurocapsa sp. PCC 7327]	K01736 Chorismate synthase [EC:4.2.3.5]	map01100[Metabolic pathways];map01110[Biosynthesis of secondary metabolites];map01130[Biosynthesis of antibiotics];map01230[Biosynthesis of amino acids];map00400[Phenylalanine, tyrosine and tryptophan biosynthesis]		GO:0003674[molecular_function];GO:0003824[catalytic activity];GO:0004497[monooxygenase activity];GO:0005575[cellular_component];GO:0008150[biological_process];GO:0008152[metabolic process];GO:0009058[biosynthetic process];GO:0016020[membrane];GO:0016491[oxidoreductase activity];GO:0016705[oxidoreductase activity, acting on paired donors, with incorporation or reduction of molecular oxygen];GO:001…	PLN78457.1 cytochrome P450 [Aspergillus taichungensis]		PF00067.22(Cytochrome P450)	(Cytochrome P450)
TRINITY_DN26399_c0_g1	78.8072	-1.74124	0.546954	-3.18353	0.00145491	0.00871169	down	1073	COG0134//[E]//Indole-3-glycerol phosphate synthase//indole-3-glycerol-phosphate synthase [Microcystis aeruginosa NIES-843]	K01609 Indole-3-glycerol phosphate synthase [EC:4.1.1.48]	map01100[Metabolic pathways];map01110[Biosynthesis of secondary metabolites];map01130[Biosynthesis of antibiotics];map01230[Biosynthesis of amino acids];map00400[Phenylalanine, tyrosine and tryptophan biosynthesis]		GO:0003674[molecular_function];GO:0003824[catalytic activity];GO:0004766[spermidine synthase activity];GO:0006576[cellular biogenic amine metabolic process];GO:0006595[polyamine metabolic process];GO:0006596[polyamine biosynthetic process];GO:0006807[nitrogen compound metabolic process];GO:0008150[biological_process];GO:0008152[metabolic process];GO:0009058[biosynthetic process];GO:0009308[amine …	AND77072.1 putrescine N-methyltransferase [Colletotrichum incarnatum] >AND77073.1 putrescine N-methyltransferase [Colletotrichum siamense] >AND77074.1 putrescine N-methyltransferase [Colletotrichum gloeosporioides]		PF01564.17(Spermine/spermidine synthase domain)	(Spermine/spermidine synthase domain)
TRINITY_DN4537_c0_g1	11823	-8.77634	2.76297	-3.17642	0.00149107	0.00888982	down	2015	COG0059//[EH]//Ketol-acid reductoisomerase//Ketol-acid reductoisomerase [Desulfurivibrio alkaliphilus AHT2]	K00053 Ketol-acid reductoisomerase [EC:1.1.1.86]	map01100[Metabolic pathways];map01110[Biosynthesis of secondary metabolites];map01130[Biosynthesis of antibiotics];map01230[Biosynthesis of amino acids];map01210[2-Oxocarboxylic acid metabolism];map00770[Pantothenate and CoA biosynthesis];map00290[Valine, leucine and isoleucine biosynthesis]		GO:0005575[cellular_component];GO:0005622[intracellular];GO:0005623[cell];GO:0005737[cytoplasm];GO:0005829[cytosol];GO:0016020[membrane];GO:0044424[intracellular part];GO:0044444[cytoplasmic part];GO:0044464[cell part]	None		PF16113.5(Enoyl-CoA hydratase/isomerase)	Enoyl-CoA hydratase/isomerase)
TRINITY_DN9951_c0_g1	110.556	-7.48539	1.35467	-5.52563	3.28302e-08	1.19775e-06	down	1659	COG1612//[H]//Heme A synthase//cytochrome oxidase assembly [Nitrosospira multiformis ATCC 25196]	K02259 Cytochrome c oxidase assembly protein	map01100[Metabolic pathways];map01110[Biosynthesis of secondary metabolites];map02020[Two-component system];map00860[Porphyrin and chlorophyll metabolism];map00190[Oxidative phosphorylation];map04714[Thermogenesis]		GO:0000003[reproduction];GO:0001101[response to acid chemical];GO:0003006[developmental process involved in reproduction];GO:0003674[molecular_function];GO:0003824[catalytic activity];GO:0005975[carbohydrate metabolic process];GO:0005976[polysaccharide metabolic process];GO:0005982[starch metabolic process];GO:0005984[disaccharide metabolic process];GO:0005985[sucrose metabolic process];GO:000607…	None		PF00862.19(Sucrose synthase)	(Sucrose synthase)
TRINITY_DN13430_c0_g1	415.703	-12.7352	1.79907	-7.07877	1.45441e-12	1.74906e-10	down	1507	COG1257//[I]//Hydroxymethylglutaryl-CoA reductase//3-hydroxy-3-methylglutaryl-coenzyme A reductase [Pyrococcus abyssi GE5]	K00021 A reductase [EC:1.1.1.34]	map01100[Metabolic pathways];map01110[Biosynthesis of secondary metabolites];map04152[AMPK signaling pathway];map01130[Biosynthesis of antibiotics];map00900[Terpenoid backbone biosynthesis];map04976[Bile secretion]		GO:0000226[microtubule cytoskeleton organization];GO:0000271[polysaccharide biosynthetic process];GO:0000902[cell morphogenesis];GO:0003674[molecular_function];GO:0003824[catalytic activity];GO:0004553[hydrolase activity, hydrolyzing O-glycosyl compounds];GO:0005575[cellular_component];GO:0005622[intracellular];GO:0005623[cell];GO:0005737[cytoplasm];GO:0005768[endosome];GO:0005769[early endosome]…	ADE87485.1 endo-1,4-beta-glucanase, partial [Leptographium sp. 'qinlingensis']		PF00759.19(Glycosyl hydrolase family 9)	(Glycosyl hydrolase family 9)
TRINITY_DN9065_c0_g1	5892.24	-2.25104	0.708855	-3.1756	0.00149525	0.00890839	down	1706	COG0205//[G]//6-phosphofructokinase//phosphofructokinase [Borrelia burgdorferi B31]	K00850 Catalyzes the phosphorylation of D-fructose 6-phosphate to fructose 1,6-bisphosphate by ATP, the first committing step of glycolysis [EC:2.7.1.11]	map01100[Metabolic pathways];map01110[Biosynthesis of secondary metabolites];map04152[AMPK signaling pathway];map01130[Biosynthesis of antibiotics];map01120[Microbial metabolism in diverse environments];map01200[Carbon metabolism];map01230[Biosynthesis of amino acids];map05230[Central carbon metabolism in cancer];map00010[Glycolysis / Gluconeogenesis];map00051[Fructose and mannose metabolism];map…		GO:0003674[molecular_function];GO:0003824[catalytic activity];GO:0005575[cellular_component];GO:0005622[intracellular];GO:0005623[cell];GO:0005737[cytoplasm];GO:0005794[Golgi apparatus];GO:0008194[UDP-glycosyltransferase activity];GO:0012505[endomembrane system];GO:0016740[transferase activity];GO:0016757[transferase activity, transferring glycosyl groups];GO:0016758[transferase activity, transfe…	None		PF05116.13(Sucrose-6F-phosphate phosphohydrolase)	(Sucrose-6F-phosphate phosphohydrolase)
TRINITY_DN5386_c0_g1	55.629	-5.93409	1.59104	-3.7297	0.000191708	0.00174363	down	1916	COG0063//[F]//NAD(P)H-hydrate repair enzyme Nnr, NAD(P)H-hydrate dehydratase domain//YjeF-like protein [Thermodesulfobacterium geofontis OPF15]	K00275 Catalyzes the epimerization of the S- and R-forms of NAD(P)HX, a damaged form of NAD(P)H that is a result of enzymatic or heat-dependent hydration. This is a prerequisite for the S- specific NAD(P)H-hydrate dehydratase to allow the repair of both epimers of NAD(P)HX [EC:1.4.3.5,5.1.99.6]	map01100[Metabolic pathways];map01120[Microbial metabolism in diverse environments];map00750[Vitamin B6 metabolism]		GO:0000271[polysaccharide biosynthetic process];GO:0003674[molecular_function];GO:0003824[catalytic activity];GO:0005488[binding];GO:0005536[glucose binding];GO:0005575[cellular_component];GO:0005622[intracellular];GO:0005623[cell];GO:0005737[cytoplasm];GO:0005768[endosome];GO:0005794[Golgi apparatus];GO:0005802[trans-Golgi network];GO:0005975[carbohydrate metabolic process];GO:0005976[polysaccha…	CEI95517.1 hypothetical protein RMCBS344292_09700 [Rhizopus microsporus]		PF01501.20(Glycosyl transferase family 8)	(Glycosyl transferase family 8)
TRINITY_DN2907_c0_g1	1418.13	-14.5056	1.99964	-7.25408	4.04415e-13	5.87972e-11	down	2269	COG0281//[C]//Malic enzyme//NAD-dependent malic enzyme [Thioalkalivibrio nitratireducens DSM 14787]	K00029 malic enzyme [EC:1.1.1.40]	map01100[Metabolic pathways];map01120[Microbial metabolism in diverse environments];map01200[Carbon metabolism];map00620[Pyruvate metabolism];map00710[Carbon fixation in photosynthetic organisms]		None	ESA22879.1 hypothetical protein GLOINDRAFT_318916, partial [Rhizophagus irregularis DAOM 181602]		PF00759.19(Glycosyl hydrolase family 9)	(Glycosyl hydrolase family 9)
TRINITY_DN35855_c0_g1	44.4979	-4.10115	0.673007	-6.09377	1.10283e-09	6.0693e-08	down	831	COG4451//[G]//Ribulose bisphosphate carboxylase small subunit//ribulose bisphosphate carboxylase small subunit [Microcoleus sp. PCC 7113]	K01602 RuBisCO catalyzes two reactions the carboxylation of D- ribulose 1,5-bisphosphate, the primary event in carbon dioxide fixation, as well as the oxidative fragmentation of the pentose substrate. Both reactions occur simultaneously and in competition at the same active site [EC:4.1.1.39]	map01100[Metabolic pathways];map01120[Microbial metabolism in diverse environments];map01200[Carbon metabolism];map00630[Glyoxylate and dicarboxylate metabolism];map00710[Carbon fixation in photosynthetic organisms]		GO:0000271[polysaccharide biosynthetic process];GO:0003674[molecular_function];GO:0003824[catalytic activity];GO:0005488[binding];GO:0005536[glucose binding];GO:0005575[cellular_component];GO:0005622[intracellular];GO:0005623[cell];GO:0005737[cytoplasm];GO:0005768[endosome];GO:0005794[Golgi apparatus];GO:0005802[trans-Golgi network];GO:0005975[carbohydrate metabolic process];GO:0005976[polysaccha…	None		PF09679.10(Type-F conjugative transfer system pilin chaperone (TraQ))	(Type-F conjugative transfer system pilin chaperone (TraQ))
TRINITY_DN2981_c0_g1	409.7	-1.97674	0.58285	-3.3915	0.00069511	0.00489947	down	2253	COG2759//[F]//Formyltetrahydrofolate synthetase//formate--tetrahydrofolate ligase [Caldilinea aerophila DSM 14535 = NBRC 104270]	K01938 Formate--tetrahydrofolate [EC:6.3.4.3]	map01100[Metabolic pathways];map01120[Microbial metabolism in diverse environments];map01200[Carbon metabolism];map00720[Carbon fixation pathways in prokaryotes];map00670[One carbon pool by folate]		GO:0003674[molecular_function];GO:0003824[catalytic activity];GO:0004805[trehalose-phosphatase activity];GO:0005975[carbohydrate metabolic process];GO:0005984[disaccharide metabolic process];GO:0005991[trehalose metabolic process];GO:0005992[trehalose biosynthetic process];GO:0006793[phosphorus metabolic process];GO:0006796[phosphate-containing compound metabolic process];GO:0008150[biological_pr…	ORX86945.1 hypothetical protein BCR32DRAFT_260684 [Anaeromyces robustus]		PF02358.16(Trehalose-phosphatase)	(Trehalose-phosphatase)
TRINITY_DN5516_c0_g1	545.025	-2.25341	0.62567	-3.6016	0.000316266	0.00260639	down	1950	COG1260//[I]//Myo-inositol-1-phosphate synthase//Inositol-3-phosphate synthase [Niastella koreensis GR20-10]	K01858 Inositol-3-phosphate [EC:5.5.1.4]	map01100[Metabolic pathways];map01130[Biosynthesis of antibiotics];map00562[Inositol phosphate metabolism];map00521[Streptomycin biosynthesis]		GO:0000003[reproduction];GO:0001101[response to acid chemical];GO:0001666[response to hypoxia];GO:0003006[developmental process involved in reproduction];GO:0003674[molecular_function];GO:0003824[catalytic activity];GO:0005575[cellular_component];GO:0005622[intracellular];GO:0005623[cell];GO:0005737[cytoplasm];GO:0005773[vacuole];GO:0005829[cytosol];GO:0005886[plasma membrane];GO:0005911[cell-cel…	KJA18625.1 glycosyltransferase family 4 protein [Hypholoma sublateritium FD-334 SS-4]		PF00862.19(Sucrose synthase)	(Sucrose synthase)
TRINITY_DN5389_c0_g1	4728.85	-2.92469	0.878414	-3.32951	0.000869991	0.00581946	down	1948	COG4799//[I]//Acetyl-CoA carboxylase, carboxyltransferase component//carboxyl transferase domain-containing protein [Micavibrio aeruginosavorus ARL-13]	K01966 carboxylase beta chain [EC:2.1.3.15,6.4.1.3,6.4.1.4]	map01100[Metabolic pathways];map01130[Biosynthesis of antibiotics];map01120[Microbial metabolism in diverse environments];map01200[Carbon metabolism];map00630[Glyoxylate and dicarboxylate metabolism];map00280[Valine, leucine and isoleucine degradation];map00640[Propanoate metabolism]		GO:0003674[molecular_function];GO:0003824[catalytic activity];GO:0005575[cellular_component];GO:0005622[intracellular];GO:0005623[cell];GO:0005737[cytoplasm];GO:0005975[carbohydrate metabolic process];GO:0005984[disaccharide metabolic process];GO:0005991[trehalose metabolic process];GO:0005992[trehalose biosynthetic process];GO:0006793[phosphorus metabolic process];GO:0006796[phosphate-containing…	ORY05435.1 hypothetical protein K493DRAFT_204496 [Basidiobolus meristosporus CBS 931.73]		PF00982.21(Glycosyltransferase family 20)	(Glycosyltransferase family 20)
TRINITY_DN6160_c0_g1	1961.58	-1.85023	0.564191	-3.27944	0.00104014	0.00671887	down	1895	COG1597//[IR]//Diacylglycerol kinase family enzyme//sphingosine kinase 2 [Acaryochloris marina MBIC11017]	K04718 Sphingosine kinase [EC:2.7.1.91]	map01100[Metabolic pathways];map04071[Sphingolipid signaling pathway];map00600[Sphingolipid metabolism];map04020[Calcium signaling pathway];map04072[Phospholipase D signaling pathway];map04371[Apelin signaling pathway];map04666[Fc gamma R-mediated phagocytosis];map04370[VEGF signaling pathway];map05152[Tuberculosis]		GO:0005575[cellular_component];GO:0005622[intracellular];GO:0005623[cell];GO:0005737[cytoplasm];GO:0005783[endoplasmic reticulum];GO:0008150[biological_process];GO:0012505[endomembrane system];GO:0031501[mannosyltransferase complex];GO:0032991[protein-containing complex];GO:0033185[dolichol-phosphate-mannose synthase complex];GO:0042221[response to chemical];GO:0043226[organelle];GO:0043227[membr…	CRG86400.1 dolichol-phosphate mannosyltransferase [Talaromyces islandicus]		PF00535.26(Glycosyl transferase family 2)	(Glycosyl transferase family 2)
TRINITY_DN4300_c0_g1	8665.45	-2.08148	0.615801	-3.38012	0.000724545	0.00504849	down	2075	COG0236//[IQ]//Acyl carrier protein//8-amino-7-oxononanoate synthase [Trichodesmium erythraeum IMS101]	K00654 Long chain base biosynthesis protein [EC:2.3.1.50]	map01100[Metabolic pathways];map04071[Sphingolipid signaling pathway];map04138[Autophagy - yeast];map00600[Sphingolipid metabolism]		GO:0003674[molecular_function];GO:0003824[catalytic activity];GO:0003975[UDP-N-acetylglucosamine-dolichyl-phosphate N-acetylglucosaminephosphotransferase activity];GO:0005575[cellular_component];GO:0005622[intracellular];GO:0005623[cell];GO:0005737[cytoplasm];GO:0005783[endoplasmic reticulum];GO:0005789[endoplasmic reticulum membrane];GO:0006464[cellular protein modification process];GO:0006486[p…	KFH70548.1 UDP-N-acetylglucosamine-dolichyl-phosphate N-acetylglucosaminephosphotransferase [Mortierella verticillata NRRL 6337]		PF00953.21(Glycosyl transferase family 4)	(Glycosyl transferase family 4)
TRINITY_DN11326_c0_g1	958.259	-1.79427	0.52426	-3.42248	0.000620524	0.00448407	down	1550	COG4299//[R]//Predicted acyltransferase//hypothetical protein RB2501_07335 [Robiginitalea biformata HTCC2501]	K10532 Heparan-alpha-glucosaminide N-acetyltransferase-like [EC:2.3.1.78]	map01100[Metabolic pathways];map04142[Lysosome];map00531[Glycosaminoglycan degradation]		GO:0000026[alpha-1,2-mannosyltransferase activity];GO:0000030[mannosyltransferase activity];GO:0001101[response to acid chemical];GO:0003674[molecular_function];GO:0003824[catalytic activity];GO:0004376[glycolipid mannosyltransferase activity];GO:0004377[GDP-Man:Man3GlcNAc2-PP-Dol alpha-1,2-mannosyltransferase activity];GO:0005575[cellular_component];GO:0005622[intracellular];GO:0005623[cell];GO:…	EXX70491.1 alpha-1,2-mannosyltransferase ALG11 [Rhizophagus irregularis DAOM 197198w]		PF15924.5(ALG11 mannosyltransferase N-terminus)	ALG11 mannosyltransferase N-terminus)
TRINITY_DN43138_c0_g1	89.0166	-7.06334	1.01629	-6.95015	3.64891e-12	3.86349e-10	down	682	None	K02152 Catalytic subunit of the peripheral V1 complex of vacuolar ATPase (V-ATPase). V-ATPase is responsible for acidifying a variety of intracellular compartments in eukaryotic cells	map01100[Metabolic pathways];map04721[Synaptic vesicle cycle];map04150[mTOR signaling pathway];map00190[Oxidative phosphorylation];map04145[Phagosome];map05323[Rheumatoid arthritis];map05120[Epithelial cell signaling in Helicobacter pylori infection];map05110[Vibrio cholerae infection];map04966[Collecting duct acid secretion]		GO:0000139[Golgi membrane];GO:0003674[molecular_function];GO:0003824[catalytic activity];GO:0004553[hydrolase activity, hydrolyzing O-glycosyl compounds];GO:0004559[alpha-mannosidase activity];GO:0004571[mannosyl-oligosaccharide 1,2-alpha-mannosidase activity];GO:0005575[cellular_component];GO:0005622[intracellular];GO:0005623[cell];GO:0005737[cytoplasm];GO:0005768[endosome];GO:0005783[endoplasmi…	EXX79851.1 Mns1p [Rhizophagus irregularis DAOM 197198w] >PKC15129.1 mannosyl-oligosaccharide alpha-1,2-mannosidase [Rhizophagus irregularis] >PKC73672.1 mannosyl-oligosaccharide alpha-1,2-mannosidase [Rhizophagus irregularis] >PKK77912.1 mannosyl-oligosaccharide alpha-1,2-mannosidase [Rhizophagus irregularis]		PF01532.20(Glycosyl hydrolase family 47)	(Glycosyl hydrolase family 47)
TRINITY_DN11144_c0_g1	3201.87	-3.10871	0.626945	-4.9585	7.10386e-07	1.70861e-05	down	1586	COG0056//[C]//FoF1-type ATP synthase, alpha subunit//F0F1 ATP synthase subunit alpha [Azorhizobium caulinodans ORS 571]	K02132 ATP synthase	map01100[Metabolic pathways];map05010[Alzheimer disease];map00190[Oxidative phosphorylation];map05012[Parkinson disease];map04714[Thermogenesis];map05016[Huntington disease]		GO:0003674[molecular_function];GO:0003824[catalytic activity];GO:0004576[oligosaccharyl transferase activity];GO:0004579[dolichyl-diphosphooligosaccharide-protein glycotransferase activity];GO:0005575[cellular_component];GO:0005618[cell wall];GO:0005622[intracellular];GO:0005623[cell];GO:0005737[cytoplasm];GO:0005773[vacuole];GO:0005774[vacuolar membrane];GO:0005783[endoplasmic reticulum];GO:0005…	CDS12616.1 hypothetical protein LRAMOSA04802 [Lichtheimia ramosa]		PF04597.14(Ribophorin I)	(Ribophorin I)
TRINITY_DN6183_c0_g1	2060.59	-2.31208	0.7085	-3.26334	0.00110107	0.00701472	down	1865	COG0056//[C]//FoF1-type ATP synthase, alpha subunit//ATP synthase F0F1 subunit alpha [Mesorhizobium loti MAFF303099]	K02132 ATP synthase	map01100[Metabolic pathways];map05010[Alzheimer disease];map00190[Oxidative phosphorylation];map05012[Parkinson disease];map04714[Thermogenesis];map05016[Huntington disease]		GO:0003674[molecular_function];GO:0003824[catalytic activity];GO:0004576[oligosaccharyl transferase activity];GO:0004579[dolichyl-diphosphooligosaccharide-protein glycotransferase activity];GO:0005575[cellular_component];GO:0005622[intracellular];GO:0005623[cell];GO:0005737[cytoplasm];GO:0005783[endoplasmic reticulum];GO:0005789[endoplasmic reticulum membrane];GO:0006464[cellular protein modifica…	XP_016605473.1 hypothetical protein SPPG_07356 [Spizellomyces punctatus DAOM BR117] >KNC97433.1 hypothetical protein SPPG_07356 [Spizellomyces punctatus DAOM BR117]		PF02516.14(Oligosaccharyl transferase STT3 subunit)	(Oligosaccharyl transferase STT3 subunit)
TRINITY_DN31658_c0_g1	148.081	-4.641	0.630501	-7.36081	1.828e-13	2.96776e-11	down	947	None	K03937 NADH dehydrogenase ubiquinone iron-sulfur protein 4	map01100[Metabolic pathways];map05010[Alzheimer disease];map04723[Retrograde endocannabinoid signaling];map00190[Oxidative phosphorylation];map05012[Parkinson disease];map04714[Thermogenesis];map05016[Huntington disease];map04932[Non-alcoholic fatty liver disease (NAFLD)]		GO:0003674[molecular_function];GO:0003824[catalytic activity];GO:0004576[oligosaccharyl transferase activity];GO:0004579[dolichyl-diphosphooligosaccharide-protein glycotransferase activity];GO:0005575[cellular_component];GO:0005622[intracellular];GO:0005623[cell];GO:0005737[cytoplasm];GO:0005783[endoplasmic reticulum];GO:0005789[endoplasmic reticulum membrane];GO:0005886[plasma membrane];GO:00064…	KNE71651.1 hypothetical protein AMAG_16207 [Allomyces macrogynus ATCC 38327]		PF02516.14(Oligosaccharyl transferase STT3 subunit)	(Oligosaccharyl transferase STT3 subunit)
TRINITY_DN36272_c0_g1	19.5605	-6.89215	1.6826	-4.09612	4.20124e-05	0.000513479	down	842	COG0236//[IQ]//Acyl carrier protein//acyl carrier protein [Thermovibrio ammonificans HB-1]	K03955 Carrier of the growing fatty acid chain in fatty acid biosynthesis	map01100[Metabolic pathways];map05010[Alzheimer disease];map04723[Retrograde endocannabinoid signaling];map00190[Oxidative phosphorylation];map05012[Parkinson disease];map04714[Thermogenesis];map05016[Huntington disease];map04932[Non-alcoholic fatty liver disease (NAFLD)]		GO:0000003[reproduction];GO:0005575[cellular_component];GO:0005622[intracellular];GO:0005623[cell];GO:0005737[cytoplasm];GO:0005783[endoplasmic reticulum];GO:0005789[endoplasmic reticulum membrane];GO:0005886[plasma membrane];GO:0006464[cellular protein modification process];GO:0006486[protein glycosylation];GO:0006487[protein N-linked glycosylation];GO:0006807[nitrogen compound metabolic process…	None		PF04756.13(OST3 / OST6 family, transporter family)	(OST3 / OST6 family, transporter family)
TRINITY_DN3095_c0_g1	14851.8	-1.64044	0.35003	-4.68657	2.7782e-06	5.17446e-05	down	2238	COG0513//[L]//Superfamily II DNA and RNA helicase//DEAD/DEAH box helicase domain protein [Marinithermus hydrothermalis DSM 14884]	K16911 DEAD-box ATP-dependent RNA helicase [EC:3.6.4.13]	map01110[Biosynthesis of secondary metabolites]		None	None		PF10250.9(GDP-fucose protein O-fucosyltransferase)	GDP-fucose protein O-fucosyltransferase)
TRINITY_DN5652_c0_g1	437.95	-1.83274	0.43636	-4.20007	2.66827e-05	0.000353147	down	1921	None	K15397 3-ketoacyl-CoA synthase [EC:2.3.1.199]	map01110[Biosynthesis of secondary metabolites];map00062[Fatty acid elongation]		GO:0003674[molecular_function];GO:0003824[catalytic activity];GO:0004553[hydrolase activity, hydrolyzing O-glycosyl compounds];GO:0004568[chitinase activity];GO:0016787[hydrolase activity];GO:0016798[hydrolase activity, acting on glycosyl bonds]	OIR58586.1 endochitinase [Amphiamblys sp. WSBS2006]		PF00182.19(Chitinase class I)	(Chitinase class I)
TRINITY_DN18094_c0_g1	188.083	-1.95241	0.466093	-4.18887	2.80343e-05	0.000369529	down	1286	None	K08101 Phytochromobilin ferredoxin oxidoreductase [EC:1.3.7.4]	map01110[Biosynthesis of secondary metabolites];map00860[Porphyrin and chlorophyll metabolism]		GO:0000139[Golgi membrane];GO:0000166[nucleotide binding];GO:0003674[molecular_function];GO:0003824[catalytic activity];GO:0005488[binding];GO:0005575[cellular_component];GO:0005622[intracellular];GO:0005623[cell];GO:0005737[cytoplasm];GO:0005768[endosome];GO:0005794[Golgi apparatus];GO:0005802[trans-Golgi network];GO:0005886[plasma membrane];GO:0005975[carbohydrate metabolic process];GO:0005996[…	ORX90249.1 NAD(P)-binding protein [Basidiobolus meristosporus CBS 931.73]		PF16363.5(GDP-mannose 4,6 dehydratase)	GDP-mannose 4,6 dehydratase)
TRINITY_DN11344_c0_g1	127.511	-3.72576	0.908673	-4.10022	4.1275e-05	0.000505706	down	1596	COG3240//[IR]//Phospholipase/lecithinase/hemolysin//G-D-S-L family lipolytic protein [Cyanothece sp. PCC 7822]	K21026 Belongs to the 'GDSL' lipolytic enzyme family [EC:3.1.1.80]	map01110[Biosynthesis of secondary metabolites];map00901[Indole alkaloid biosynthesis]		GO:0000003[reproduction];GO:0003006[developmental process involved in reproduction];GO:0003674[molecular_function];GO:0003824[catalytic activity];GO:0005575[cellular_component];GO:0005622[intracellular];GO:0005623[cell];GO:0005737[cytoplasm];GO:0005794[Golgi apparatus];GO:0005975[carbohydrate metabolic process];GO:0005996[monosaccharide metabolic process];GO:0007275[multicellular organism develop…	OON04154.1 UDP-glucose 4-epimerase GalE [Batrachochytrium salamandrivorans]		PF16363.5(GDP-mannose 4,6 dehydratase)	GDP-mannose 4,6 dehydratase)
TRINITY_DN14876_c0_g1	923.771	-4.34566	1.19047	-3.65038	0.000261854	0.00223747	down	1412	COG0693//[R]//Putative intracellular protease/amidase//peptidase C56, PfpI [Moorella thermoacetica ATCC 39073]	K18881 protein DJ-1 homolog D-like [EC:4.2.1.130]	map01120[Microbial metabolism in diverse environments];map00620[Pyruvate metabolism]		GO:0003674[molecular_function];GO:0003824[catalytic activity];GO:0004553[hydrolase activity, hydrolyzing O-glycosyl compounds];GO:0005575[cellular_component];GO:0005622[intracellular];GO:0005623[cell];GO:0005737[cytoplasm];GO:0005773[vacuole];GO:0005774[vacuolar membrane];GO:0009044[xylan 1,4-beta-xylosidase activity];GO:0016020[membrane];GO:0016787[hydrolase activity];GO:0016798[hydrolase activi…	KIM97393.1 glycoside hydrolase family 3 protein [Oidiodendron maius Zn]		PF01915.22(Glycosyl hydrolase family 3 C-terminal domain)	(Glycosyl hydrolase family 3 C-terminal domain)
TRINITY_DN7645_c0_g1	51.554	-9.72371	2.84774	-3.41454	0.000638905	0.00458966	down	1770	COG3239//[I]//Fatty acid desaturase//fatty acid desaturase [Cylindrospermum stagnale PCC 7417]	K10256 Omega-6 fatty acid desaturase, endoplasmic reticulum isozyme [EC:1.14.19.22,1.14.19.6]	map01212[Fatty acid metabolism];map01040[Biosynthesis of unsaturated fatty acids]		GO:0003674[molecular_function];GO:0003824[catalytic activity];GO:0004396[hexokinase activity];GO:0005575[cellular_component];GO:0005622[intracellular];GO:0005623[cell];GO:0005737[cytoplasm];GO:0005829[cytosol];GO:0005886[plasma membrane];GO:0005911[cell-cell junction];GO:0005975[carbohydrate metabolic process];GO:0005996[monosaccharide metabolic process];GO:0006000[fructose metabolic process];GO:…	KGQ13334.1 Fructokinase [Beauveria bassiana D1-5]		PF00294.24(pfkB family carbohydrate kinase)	(pfkB family carbohydrate kinase)
TRINITY_DN3096_c0_g1	1260.07	-2.25374	0.482556	-4.67043	3.00577e-06	5.5453e-05	down	2218	COG1132//[V]//ABC-type multidrug transport system, ATPase and permease component//efflux ABC transporter permease/ATP-binding protein [Corallococcus coralloides DSM 2259]	K05657 ABC transporter B family member	map02010[ABC transporters]		None	KGQ13653.1 tRNA (guanine-N(1)-)-methyltransferase [Beauveria bassiana D1-5]		PF01782.18(RimM N-terminal domain)	(RimM N-terminal domain)
TRINITY_DN4020_c0_g1	3353.43	-1.82969	0.419024	-4.36655	1.26224e-05	0.000190924	down	2089	None	K11883 RNA-binding protein NOB1	map03008[Ribosome biogenesis in eukaryotes]		GO:0003674[molecular_function];GO:0003824[catalytic activity];GO:0003983[UTP:glucose-1-phosphate uridylyltransferase activity];GO:0005575[cellular_component];GO:0005622[intracellular];GO:0005623[cell];GO:0005737[cytoplasm];GO:0005829[cytosol];GO:0006011[UDP-glucose metabolic process];GO:0006082[organic acid metabolic process];GO:0006139[nucleobase-containing compound metabolic process];GO:0006725…	None		PF01704.18(UTP--glucose-1-phosphate uridylyltransferase)	(UTP--glucose-1-phosphate uridylyltransferase)
TRINITY_DN7724_c0_g1	1309.82	-2.65928	0.63189	-4.20846	2.57121e-05	0.000344514	down	1779	COG1498//[J]//RNA processing factor Prp31, contains Nop domain//C/D box methylation guide ribonucleoprotein complex aNOP56 subunit [Metallosphaera sedula DSM 5348]	K14565 Nucleolar protein	map03008[Ribosome biogenesis in eukaryotes]		GO:0002181[cytoplasmic translation];GO:0003674[molecular_function];GO:0003735[structural constituent of ribosome];GO:0005198[structural molecule activity];GO:0005575[cellular_component];GO:0005622[intracellular];GO:0005623[cell];GO:0005737[cytoplasm];GO:0005829[cytosol];GO:0005840[ribosome];GO:0006412[translation];GO:0006518[peptide metabolic process];GO:0006807[nitrogen compound metabolic proces…	OZJ05325.1 40S ribosomal protein S20 [Bifiguratus adelaidae]		PF00338.22(Ribosomal protein S10p/S20e)	(Ribosomal protein S10p/S20e)
TRINITY_DN14102_c0_g1	1067.17	-1.25632	0.366565	-3.42728	0.00060967	0.00443525	down	1430	None	K11108 RNA 3'-terminal phosphate cyclase-like	map03008[Ribosome biogenesis in eukaryotes]		GO:0001558[regulation of cell growth];GO:0003674[molecular_function];GO:0003824[catalytic activity];GO:0005575[cellular_component];GO:0005622[intracellular];GO:0005623[cell];GO:0005737[cytoplasm];GO:0005783[endoplasmic reticulum];GO:0005794[Golgi apparatus];GO:0006029[proteoglycan metabolic process];GO:0006807[nitrogen compound metabolic process];GO:0008150[biological_process];GO:0008152[metaboli…	CDH55749.1 alpha--n-acetylglucosaminyltransferase extl3isoform 1 [Lichtheimia corymbifera JMRC:FSU:9682]		PF09258.10(Glycosyl transferase family 64 domain)	(Glycosyl transferase family 64 domain)
TRINITY_DN28694_c0_g1	93.7307	-10.5863	1.87965	-5.63205	1.7808e-08	7.13861e-07	down	1017	COG1976//[J]//Translation initiation factor 6 (eIF-6)//translation initiation factor IF-6 [Pyrococcus abyssi GE5]	K03264 Binds to the 60S ribosomal subunit and prevents its association with the 40S ribosomal subunit to form the 80S initiation complex in the cytoplasm. May also be involved in ribosome biogenesis	map03008[Ribosome biogenesis in eukaryotes]		GO:0001101[response to acid chemical];GO:0003674[molecular_function];GO:0003824[catalytic activity];GO:0005575[cellular_component];GO:0005622[intracellular];GO:0005623[cell];GO:0005737[cytoplasm];GO:0005739[mitochondrion];GO:0006082[organic acid metabolic process];GO:0006629[lipid metabolic process];GO:0006631[fatty acid metabolic process];GO:0006633[fatty acid biosynthetic process];GO:0006643[me…	None		PF00534.20(Glycosyl transferases group 1)	(Glycosyl transferases group 1)
TRINITY_DN20791_c0_g1	6047.9	-1.91623	0.544809	-3.51725	0.00043604	0.00339526	down	1234	COG0256//[J]//Ribosomal protein L18//50S ribosomal protein L18P/L5E [Methanothermococcus okinawensis IH1]	K02932 60S ribosomal Protein	map03010[Ribosome]		GO:0003674[molecular_function];GO:0003824[catalytic activity];GO:0005575[cellular_component];GO:0005622[intracellular];GO:0005623[cell];GO:0005737[cytoplasm];GO:0006629[lipid metabolic process];GO:0006643[membrane lipid metabolic process];GO:0006664[glycolipid metabolic process];GO:0008150[biological_process];GO:0008152[metabolic process];GO:0008194[UDP-glycosyltransferase activity];GO:0008378[ga…	None		PF00534.20(Glycosyl transferases group 1)	(Glycosyl transferases group 1)
TRINITY_DN42581_c0_g1	3596.58	-3.23137	0.463626	-6.96978	3.1744e-12	3.51385e-10	down	728	COG0200//[J]//Ribosomal protein L15//50S ribosomal protein L15P [Methanosphaera stadtmanae DSM 3091]	K02900 Belongs to the universal ribosomal protein uL15 family	map03010[Ribosome]		GO:0003674[molecular_function];GO:0003824[catalytic activity];GO:0005575[cellular_component];GO:0005622[intracellular];GO:0005623[cell];GO:0005737[cytoplasm];GO:0006082[organic acid metabolic process];GO:0006629[lipid metabolic process];GO:0006631[fatty acid metabolic process];GO:0006643[membrane lipid metabolic process];GO:0006664[glycolipid metabolic process];GO:0006950[response to stress];GO:0…	None		PF06925.11(Monogalactosyldiacylglycerol (MGDG) synthase)	(Monogalactosyldiacylglycerol (MGDG) synthase)
TRINITY_DN19193_c0_g1	2930.26	-5.941	0.666877	-8.9087	5.16355e-19	2.64727e-16	down	1186	COG0052//[J]//Ribosomal protein S2//30S ribosomal protein S2 [Methanothermus fervidus DSM 2088]	K02998 Required for the assembly and or stability of the 40S ribosomal subunit. Required for the processing of the 20S rRNA- precursor to mature 18S rRNA in a late step of the maturation of 40S ribosomal subunits	map03010[Ribosome]		None	XP_019025645.1 alpha/beta-hydrolase [Saitoella complicata NRRL Y-17804] >ODQ54532.1 alpha/beta-hydrolase [Saitoella complicata NRRL Y-17804]		PF12146.8(Serine aminopeptidase, S33)	Serine aminopeptidase, S33)
TRINITY_DN52849_c0_g1	2684.44	-2.30322	0.555196	-4.14849	3.34672e-05	0.00042839	down	546	COG0186//[J]//Ribosomal protein S17//30S ribosomal protein S17P [Staphylothermus hellenicus DSM 12710]	K02949 Belongs to the universal ribosomal protein uS17 family	map03010[Ribosome]		None	KDQ50905.1 hypothetical protein JAAARDRAFT_41687 [Jaapia argillacea MUCL 33604]		PF12146.8(Serine aminopeptidase, S33)	Serine aminopeptidase, S33)
TRINITY_DN32976_c0_g1	2362.49	-2.46049	0.575587	-4.27475	1.91351e-05	0.000271317	down	882	COG0522//[J]//Ribosomal protein S4 or related protein//30S ribosomal protein S4 [Ignicoccus hospitalis KIN4/I]	K02997 Belongs to the universal ribosomal protein uS4 family	map03010[Ribosome]		None	XP_014570797.1 hypothetical protein L969DRAFT_42167 [Mixia osmundae IAM 14324] >GAA96228.1 hypothetical protein E5Q_02892 [Mixia osmundae IAM 14324] >KEI42218.1 hypothetical protein L969DRAFT_42167 [Mixia osmundae IAM 14324]		PF12146.8(Serine aminopeptidase, S33)	Serine aminopeptidase, S33)
TRINITY_DN41123_c0_g1	2255.37	-6.65466	0.623628	-10.6709	1.39311e-26	1.93861e-23	down	753	None	K02993 Ribosomal protein S7e	map03010[Ribosome]		None	OBZ86959.1 NADPH-dependent 1-acyldihydroxyacetone phosphate reductase [Choanephora cucurbitarum]		PF00106.25(short chain dehydrogenase)	(short chain dehydrogenase)
TRINITY_DN13853_c0_g1	1539.51	-3.0076	0.554367	-5.42529	5.78589e-08	1.96378e-06	down	1440	COG0087//[J]//Ribosomal protein L3//50S ribosomal protein L3 [Methanothermus fervidus DSM 2088]	K02925 Belongs to the universal ribosomal protein uL3 family	map03010[Ribosome]		GO:0000038[very long-chain fatty acid metabolic process];GO:0003674[molecular_function];GO:0003824[catalytic activity];GO:0005575[cellular_component];GO:0005622[intracellular];GO:0005623[cell];GO:0005634[nucleus];GO:0005737[cytoplasm];GO:0005783[endoplasmic reticulum];GO:0005794[Golgi apparatus];GO:0006082[organic acid metabolic process];GO:0006629[lipid metabolic process];GO:0006631[fatty acid m…	ORX48980.1 acyltransferase [Piromyces finnis]		PF01553.21(Acyltransferase)	(Acyltransferase)
TRINITY_DN24404_c0_g1	1339.22	-2.36094	0.448191	-5.26771	1.38137e-07	4.17885e-06	down	1068	None	K02881 Ribosomal L18 of archaea, bacteria, mitoch. and chloroplast	map03010[Ribosome]		GO:0003674[molecular_function];GO:0003824[catalytic activity];GO:0004427[inorganic diphosphatase activity];GO:0006793[phosphorus metabolic process];GO:0006796[phosphate-containing compound metabolic process];GO:0006950[response to stress];GO:0007154[cell communication];GO:0008150[biological_process];GO:0008152[metabolic process];GO:0009267[cellular response to starvation];GO:0009605[response to e…	XP_021884702.1 phosphatase phospho-type [Lobosporangium transversale] >ORZ26955.1 phosphatase phospho-type [Lobosporangium transversale]		PF06888.12(Putative Phosphatase)	(Putative Phosphatase)
TRINITY_DN29923_c0_g1	1197.4	-4.13993	0.450719	-9.18516	4.10914e-20	2.85908e-17	down	982	COG0522//[J]//Ribosomal protein S4 or related protein//30S ribosomal protein S4 [Ignicoccus hospitalis KIN4/I]	K02997 Belongs to the universal ribosomal protein uS4 family	map03010[Ribosome]		GO:0003674[molecular_function];GO:0003824[catalytic activity];GO:0004427[inorganic diphosphatase activity];GO:0006793[phosphorus metabolic process];GO:0006796[phosphate-containing compound metabolic process];GO:0006950[response to stress];GO:0007154[cell communication];GO:0008150[biological_process];GO:0008152[metabolic process];GO:0009267[cellular response to starvation];GO:0009605[response to e…	XP_021884702.1 phosphatase phospho-type [Lobosporangium transversale] >ORZ26955.1 phosphatase phospho-type [Lobosporangium transversale]		PF06888.12(Putative Phosphatase)	(Putative Phosphatase)
TRINITY_DN32399_c0_g1	720.628	-5.13608	1.21314	-4.23372	2.29855e-05	0.000317179	down	900	COG0094//[J]//Ribosomal protein L5//50S ribosomal protein L5 [Thermococcus kodakarensis KOD1]	K02868 Belongs to the universal ribosomal protein uL5 family	map03010[Ribosome]		GO:0005575[cellular_component];GO:0005622[intracellular];GO:0005623[cell];GO:0005634[nucleus];GO:0005737[cytoplasm];GO:0005829[cytosol];GO:0005886[plasma membrane];GO:0005911[cell-cell junction];GO:0007275[multicellular organism development];GO:0008150[biological_process];GO:0009506[plasmodesma];GO:0009888[tissue development];GO:0009893[positive regulation of metabolic process];GO:0009966[regulat…	EIE78640.1 hypothetical protein RO3G_03344 [Rhizopus delemar RA 99-880]		PF04969.16(CS domain)	(CS domain)
TRINITY_DN39809_c0_g1	618.028	-26.5493	4.78487	-5.54859	2.87982e-08	1.06259e-06	down	778	COG0089//[J]//Ribosomal protein L23//50S ribosomal protein L23 [Thermococcus kodakarensis KOD1]	K02893 60S ribosomal protein	map03010[Ribosome]		GO:0003674[molecular_function];GO:0003824[catalytic activity];GO:0005575[cellular_component];GO:0005622[intracellular];GO:0005623[cell];GO:0005737[cytoplasm];GO:0005783[endoplasmic reticulum];GO:0005789[endoplasmic reticulum membrane];GO:0005794[Golgi apparatus];GO:0006629[lipid metabolic process];GO:0006643[membrane lipid metabolic process];GO:0006665[sphingolipid metabolic process];GO:0006807[n…	EXX51391.1 sphingosine hydroxylase [Rhizophagus irregularis DAOM 197198w]		PF04116.13(Fatty acid hydroxylase superfamily)	(Fatty acid hydroxylase superfamily)
TRINITY_DN28677_c0_g1	451.763	-2.52604	0.586582	-4.30636	1.65961e-05	0.000239855	down	1032	COG0081//[J]//Ribosomal protein L1//50S ribosomal protein L1P [Thermococcus kodakarensis KOD1]	K02865 Belongs to the universal ribosomal protein uL1 family	map03010[Ribosome]		GO:0003674[molecular_function];GO:0003824[catalytic activity];GO:0005575[cellular_component];GO:0005622[intracellular];GO:0005623[cell];GO:0005737[cytoplasm];GO:0005783[endoplasmic reticulum];GO:0005789[endoplasmic reticulum membrane];GO:0005794[Golgi apparatus];GO:0006629[lipid metabolic process];GO:0006643[membrane lipid metabolic process];GO:0006665[sphingolipid metabolic process];GO:0006807[n…	EXX51391.1 sphingosine hydroxylase [Rhizophagus irregularis DAOM 197198w]		PF04116.13(Fatty acid hydroxylase superfamily)	(Fatty acid hydroxylase superfamily)
TRINITY_DN43070_c0_g1	319.858	-3.46668	0.423459	-8.18659	2.68737e-16	7.69931e-14	down	700	COG0099//[J]//Ribosomal protein S13//30S ribosomal protein S13P [Pyrolobus fumarii 1A]	K02964 Belongs to the universal ribosomal protein uS13 family	map03010[Ribosome]		GO:0000139[Golgi membrane];GO:0001665[alpha-N-acetylgalactosaminide alpha-2,6-sialyltransferase activity];GO:0003674[molecular_function];GO:0003824[catalytic activity];GO:0005575[cellular_component];GO:0005622[intracellular];GO:0005623[cell];GO:0005737[cytoplasm];GO:0005794[Golgi apparatus];GO:0005975[carbohydrate metabolic process];GO:0006464[cellular protein modification process];GO:0006486[pro…	None		PF00777.18(Glycosyltransferase family 29 (sialyltransferase))	(Glycosyltransferase family 29 (sialyltransferase))
TRINITY_DN30102_c0_g1	290.985	-6.76399	1.41966	-4.76453	1.89293e-06	3.76241e-05	down	985	None	K02934 60S ribosomal protein	map03010[Ribosome]		None	PNS14262.1 Glutarate-semialdehyde dehydrogenase DavD [Elsinoe sp. CQ-2017a]		PF00171.22(Aldehyde dehydrogenase family)	(Aldehyde dehydrogenase family)
TRINITY_DN37797_c0_g1	286.522	-4.13716	0.470844	-8.78668	1.54038e-18	7.50242e-16	down	817	None	K02977 ubiquitin-40S ribosomal protein	map03010[Ribosome]		None	OSC96377.1 succinic semialdehyde dehydrogenase [Pycnoporus coccineus BRFM310]		PF00171.22(Aldehyde dehydrogenase family)	(Aldehyde dehydrogenase family)
TRINITY_DN35186_c0_g1	274.954	-3.00587	0.917299	-3.27687	0.00104965	0.00677128	down	889	COG0203//[J]//Ribosomal protein L17//50S ribosomal protein L17 [Magnetococcus marinus MC-1]	K02879 Belongs to the bacterial ribosomal protein bL17 family	map03010[Ribosome]		GO:0005575[cellular_component];GO:0005622[intracellular];GO:0005623[cell];GO:0005737[cytoplasm];GO:0006403[RNA localization];GO:0008150[biological_process];GO:0008298[intracellular mRNA localization];GO:0009507[chloroplast];GO:0009536[plastid];GO:0033036[macromolecule localization];GO:0043226[organelle];GO:0043227[membrane-bounded organelle];GO:0043229[intracellular organelle];GO:0043231[intracel…	OCK77165.1 nagb/rpia/CoA transferase-like protein [Lepidopterella palustris CBS 459.81]		PF01812.20(5-formyltetrahydrofolate cyclo-ligase family)	(5-formyltetrahydrofolate cyclo-ligase family)
TRINITY_DN23552_c0_g1	145.244	-11.2181	1.71806	-6.52952	6.59789e-11	4.94385e-09	down	1055	COG1471//[J]//Ribosomal protein S4E//30S ribosomal protein S4 [Methanothermobacter thermautotrophicus str. Delta H]	K02987 Belongs to the eukaryotic ribosomal protein eS4 family	map03010[Ribosome]		GO:0005575[cellular_component];GO:0005622[intracellular];GO:0005623[cell];GO:0005737[cytoplasm];GO:0005829[cytosol];GO:0044424[intracellular part];GO:0044444[cytoplasmic part];GO:0044464[cell part]	XP_007332038.1 hypothetical protein AGABI1DRAFT_130483 [Agaricus bisporus var. burnettii JB137-S8] >EKM77401.1 hypothetical protein AGABI1DRAFT_130483 [Agaricus bisporus var. burnettii JB137-S8]		PF03070.16(TENA/THI-4/PQQC family)	(TENA/THI-4/PQQC family)
TRINITY_DN46328_c0_g1	143.759	-11.2033	1.71226	-6.54299	6.03023e-11	4.5891e-09	down	679	COG1717//[J]//Ribosomal protein L32E//50S ribosomal protein L32 [Pyrococcus furiosus DSM 3638]	K02912 Ribosomal_L32e	map03010[Ribosome]		None	XP_016610564.1 pantothenate kinase [Spizellomyces punctatus DAOM BR117] >KND02525.1 pantothenate kinase [Spizellomyces punctatus DAOM BR117]		PF01937.19(Protein of unknown function DUF89)	(Protein of unknown function DUF89)
TRINITY_DN33406_c0_g1	92.8303	-1.79631	0.473437	-3.79418	0.000148131	0.00141539	down	924	COG0099//[J]//Ribosomal protein S13//30S ribosomal protein S13 [Desulfurispirillum indicum S5]	K02952 Belongs to the universal ribosomal protein uS13 family	map03010[Ribosome]		GO:0003674[molecular_function];GO:0003824[catalytic activity];GO:0005575[cellular_component];GO:0005622[intracellular];GO:0005623[cell];GO:0005737[cytoplasm];GO:0006082[organic acid metabolic process];GO:0006464[cellular protein modification process];GO:0006629[lipid metabolic process];GO:0006631[fatty acid metabolic process];GO:0006633[fatty acid biosynthetic process];GO:0006732[coenzyme metabol…	KXN73347.1 Lipoyl synthase [Conidiobolus coronatus NRRL 28638]		PF04055.21(Radical SAM superfamily)	(Radical SAM superfamily)
TRINITY_DN19904_c0_g1	74.8797	-4.80546	1.1428	-4.20499	2.61095e-05	0.000348654	down	1290	COG0091//[J]//Ribosomal protein L22//50S ribosomal protein L22 [Salinispora arenicola CNS-205]	K02890 Belongs to the universal ribosomal protein uL22 family	map03010[Ribosome]		None	CCF53250.1 related to carbonyl reductase [Ustilago hordei]		PF00106.25(short chain dehydrogenase)	(short chain dehydrogenase)
TRINITY_DN29733_c0_g1	53.6485	-9.78134	1.81389	-5.39247	6.94952e-08	2.31242e-06	down	985	COG2147//[J]//Ribosomal protein L19E//50S ribosomal protein L19e [Thermococcus kodakarensis KOD1]	K02885 Belongs to the eukaryotic ribosomal protein eL19 family	map03010[Ribosome]		GO:0000302[response to reactive oxygen species];GO:0001101[response to acid chemical];GO:0003674[molecular_function];GO:0003824[catalytic activity];GO:0004645[phosphorylase activity];GO:0005575[cellular_component];GO:0005622[intracellular];GO:0005623[cell];GO:0005737[cytoplasm];GO:0005975[carbohydrate metabolic process];GO:0005996[monosaccharide metabolic process];GO:0006006[glucose metabolic pro…	None		PF16269.5(Domain of unknown function (DUF4922))	Domain of unknown function (DUF4922))
TRINITY_DN3508_c0_g1	1984.48	-1.87331	0.532381	-3.51875	0.00043359	0.00337888	down	2171	None	K13151 snRNA import into nucleus	map03013[RNA transport]		GO:0003674[molecular_function];GO:0003824[catalytic activity];GO:0004072[aspartate kinase activity];GO:0004412[homoserine dehydrogenase activity];GO:0005575[cellular_component];GO:0005622[intracellular];GO:0005623[cell];GO:0005737[cytoplasm];GO:0006082[organic acid metabolic process];GO:0006520[cellular amino acid metabolic process];GO:0006793[phosphorus metabolic process];GO:0006796[phosphate-co…	KGQ11052.1 Bifunctional aspartokinase/homoserine dehydrogenase 2 [Beauveria bassiana D1-5]		PF00742.19(Homoserine dehydrogenase)	(Homoserine dehydrogenase)
TRINITY_DN2047_c0_g1	1889.05	-1.9576	0.43235	-4.52782	5.9594e-06	0.000100782	down	2428	None	K14304 Nuclear pore complex protein	map03013[RNA transport]		GO:0003674[molecular_function];GO:0003824[catalytic activity];GO:0004072[aspartate kinase activity];GO:0005575[cellular_component];GO:0005622[intracellular];GO:0005623[cell];GO:0005737[cytoplasm];GO:0006082[organic acid metabolic process];GO:0006520[cellular amino acid metabolic process];GO:0006793[phosphorus metabolic process];GO:0006796[phosphate-containing compound metabolic process];GO:000680…	KNE54578.1 aspartate kinase [Allomyces macrogynus ATCC 38327]		PF00696.28(Amino acid kinase family)	(Amino acid kinase family)
TRINITY_DN5145_c0_g1	832.234	-1.40874	0.440771	-3.19608	0.00139308	0.00844432	down	1989	None	K14312 Nuclear pore complex protein	map03013[RNA transport]		GO:0003674[molecular_function];GO:0003824[catalytic activity];GO:0004372[glycine hydroxymethyltransferase activity];GO:0005575[cellular_component];GO:0005622[intracellular];GO:0005623[cell];GO:0005634[nucleus];GO:0005737[cytoplasm];GO:0005739[mitochondrion];GO:0005759[mitochondrial matrix];GO:0006730[one-carbon metabolic process];GO:0006732[coenzyme metabolic process];GO:0006790[sulfur compound m…	XP_021881682.1 serine hydroxymethyltransferase [Lobosporangium transversale] >ORZ16747.1 serine hydroxymethyltransferase [Lobosporangium transversale]		PF00464.19(Serine hydroxymethyltransferase)	(Serine hydroxymethyltransferase)
TRINITY_DN12099_c0_g1	198.966	-2.42292	0.57876	-4.1864	2.83408e-05	0.000372562	down	1563	None	K13137 Serine-threonine kinase receptor-associated	map03013[RNA transport]		GO:0000166[nucleotide binding];GO:0003674[molecular_function];GO:0005488[binding];GO:0005524[ATP binding];GO:0005575[cellular_component];GO:0005622[intracellular];GO:0005623[cell];GO:0005737[cytoplasm];GO:0005739[mitochondrion];GO:0008144[drug binding];GO:0017076[purine nucleotide binding];GO:0030554[adenyl nucleotide binding];GO:0032553[ribonucleotide binding];GO:0032555[purine ribonucleotide bi…	XP_002174779.1 glycine decarboxylase complex subunit H [Schizosaccharomyces japonicus yFS275] >EEB08486.1 glycine decarboxylase complex subunit H [Schizosaccharomyces japonicus yFS275]		PF01597.19(Glycine cleavage H-protein)	(Glycine cleavage H-protein)
TRINITY_DN22858_c0_g1	21.5759	-8.46715	1.74241	-4.85944	1.1772e-06	2.53917e-05	down	1178	None	K03249 component of the eukaryotic translation initiation factor 3 (eIF-3) complex, which is involved in protein synthesis of a specialized repertoire of mRNAs and, together with other initiation factors, stimulates binding of mRNA and methionyl-tRNAi to the 40S ribosome. The eIF-3 complex specifically targets and initiates translation of a subset of mRNAs involved in cell proliferation	map03013[RNA transport]		GO:0000096[sulfur amino acid metabolic process];GO:0000097[sulfur amino acid biosynthetic process];GO:0003674[molecular_function];GO:0003824[catalytic activity];GO:0006082[organic acid metabolic process];GO:0006520[cellular amino acid metabolic process];GO:0006555[methionine metabolic process];GO:0006790[sulfur compound metabolic process];GO:0006807[nitrogen compound metabolic process];GO:0008150…	ORX57926.1 hypothetical protein BCR36DRAFT_580483 [Piromyces finnis]		PF02574.16(Homocysteine S-methyltransferase)	(Homocysteine S-methyltransferase)
TRINITY_DN6364_c0_g1	814.104	-1.44463	0.460308	-3.1384	0.00169875	0.00989094	down	1863	None	K07562 Acts as an adapter for the XPO1 CRM1-mediated export of the 60S ribosomal subunit	map03013[RNA transport];map03008[Ribosome biogenesis in eukaryotes]		GO:0000373[Group II intron splicing];GO:0000375[RNA splicing, via transesterification reactions];GO:0000377[RNA splicing, via transesterification reactions with bulged adenosine as nucleophile];GO:0003674[molecular_function];GO:0003676[nucleic acid binding];GO:0003723[RNA binding];GO:0003724[RNA helicase activity];GO:0003729[mRNA binding];GO:0003824[catalytic activity];GO:0004386[helicase activit…	ORY01863.1 DEAD-domain-containing protein [Basidiobolus meristosporus CBS 931.73]		PF00270.29(DEAD/DEAH box helicase)	(DEAD/DEAH box helicase)
TRINITY_DN7675_c0_g1	1838.05	-1.35667	0.40145	-3.37942	0.000726381	0.00505766	down	1739	COG5256//[J]//Translation elongation factor EF-1alpha (GTPase)//translation elongation factor EF-1 subunit alpha [Pyrolobus fumarii 1A]	K03231 regulation of response to stimulus	map03013[RNA transport];map05134[Legionellosis]		GO:0000096[sulfur amino acid metabolic process];GO:0000097[sulfur amino acid biosynthetic process];GO:0003674[molecular_function];GO:0003824[catalytic activity];GO:0005575[cellular_component];GO:0005622[intracellular];GO:0005623[cell];GO:0005737[cytoplasm];GO:0005829[cytosol];GO:0006082[organic acid metabolic process];GO:0006520[cellular amino acid metabolic process];GO:0006534[cysteine metabolic…	KGQ11009.1 Serine acetyltransferase [Beauveria bassiana D1-5]		PF06426.14(Serine acetyltransferase, N-terminal)	(Serine acetyltransferase, N-terminal)
TRINITY_DN14019_c0_g1	3057.61	-5.5431	0.854264	-6.48874	8.65582e-11	6.15307e-09	down	1437	None	K03247 component of the eukaryotic translation initiation factor 3 (eIF-3) complex, which is involved in protein synthesis of a specialized repertoire of mRNAs and, together with other initiation factors, stimulates binding of mRNA and methionyl-tRNAi to the 40S ribosome. The eIF-3 complex specifically targets and initiates translation of a subset of mRNAs involved in cell proliferation	map03013[RNA transport];map05162[Measles]		GO:0000096[sulfur amino acid metabolic process];GO:0000097[sulfur amino acid biosynthetic process];GO:0003674[molecular_function];GO:0003824[catalytic activity];GO:0005488[binding];GO:0005575[cellular_component];GO:0005622[intracellular];GO:0005623[cell];GO:0005634[nucleus];GO:0005737[cytoplasm];GO:0005739[mitochondrion];GO:0005829[cytosol];GO:0006082[organic acid metabolic process];GO:0006520[ce…	KGQ11009.1 Serine acetyltransferase [Beauveria bassiana D1-5]		PF06426.14(Serine acetyltransferase, N-terminal)	(Serine acetyltransferase, N-terminal)
TRINITY_DN155_c0_g1	3097.59	-4.23188	0.942761	-4.48882	7.16202e-06	0.000118246	down	3657	None	K14297 Nuclear pore complex protein	map03013[RNA transport];map05164[Influenza A]		GO:0003674[molecular_function];GO:0003824[catalytic activity];GO:0004084[branched-chain-amino-acid transaminase activity];GO:0005575[cellular_component];GO:0005622[intracellular];GO:0005623[cell];GO:0005737[cytoplasm];GO:0005739[mitochondrion];GO:0008483[transaminase activity];GO:0016740[transferase activity];GO:0016769[transferase activity, transferring nitrogenous groups];GO:0043226[organelle];…	ORX89621.1 branched-chain amino acid aminotransferase [Basidiobolus meristosporus CBS 931.73]		PF01063.19(Amino-transferase class IV)	(Amino-transferase class IV)
TRINITY_DN21994_c0_g1	1250.7	-5.71558	1.69749	-3.36708	0.000759677	0.00525196	down	1148	None	K12160 Ubiquitin-2 like Rad60 SUMO-like	map03013[RNA transport];map05418[Fluid shear stress and atherosclerosis]		None	SCW00873.1 LAFE_0C13894g1_1 [Lachancea fermentati]		PF00056.23(lactate/malate dehydrogenase, NAD binding domain)	(lactate/malate dehydrogenase, NAD binding domain)
TRINITY_DN3533_c0_g1	1212.07	-1.45241	0.379467	-3.8275	0.000129452	0.0012776	down	2166	COG5256//[J]//Translation elongation factor EF-1alpha (GTPase)//elongation factor EF-1 alpha subunit [Candidatus Caldiarchaeum subterraneum]	K03267 regulation of response to stimulus	map03015[mRNA surveillance pathway]		GO:0003674[molecular_function];GO:0003824[catalytic activity];GO:0005575[cellular_component];GO:0005576[extracellular region];GO:0005622[intracellular];GO:0005623[cell];GO:0005634[nucleus];GO:0005737[cytoplasm];GO:0005773[vacuole];GO:0005774[vacuolar membrane];GO:0005829[cytosol];GO:0005886[plasma membrane];GO:0005911[cell-cell junction];GO:0006082[organic acid metabolic process];GO:0006091[gener…	KNE63604.1 malate dehydrogenase [Allomyces macrogynus ATCC 38327]		PF02866.18(lactate/malate dehydrogenase, alpha/beta C-terminal domain)	(lactate/malate dehydrogenase, alpha/beta C-terminal domain)
TRINITY_DN24904_c0_g1	371.935	-1.76517	0.507748	-3.47646	0.000508079	0.00382177	down	1084	COG0724//[J]// RNA recognition motif (RRM) domain//RNP-1 like RNA-binding protein [Opitutus terrae PB90-1]	K13126 30S ribosomal protein 2	map03015[mRNA surveillance pathway];map03013[RNA transport];map03018[RNA degradation]		GO:0000003[reproduction];GO:0003006[developmental process involved in reproduction];GO:0003674[molecular_function];GO:0003824[catalytic activity];GO:0005575[cellular_component];GO:0005576[extracellular region];GO:0005622[intracellular];GO:0005623[cell];GO:0005737[cytoplasm];GO:0005739[mitochondrion];GO:0005773[vacuole];GO:0005774[vacuolar membrane];GO:0006950[response to stress];GO:0007275[multic…	XP_016612662.1 malate dehydrogenase, NAD-dependent [Spizellomyces punctatus DAOM BR117] >KND04623.1 malate dehydrogenase, NAD-dependent [Spizellomyces punctatus DAOM BR117]		PF00056.23(lactate/malate dehydrogenase, NAD binding domain)	(lactate/malate dehydrogenase, NAD binding domain)
TRINITY_DN26745_c0_g1	446.697	-2.65348	0.661792	-4.00954	6.08383e-05	0.000700504	down	1069	None	K03257 ATP-dependent RNA helicase [EC:3.6.4.13]	map03015[mRNA surveillance pathway];map03013[RNA transport];map03040[Spliceosome]		GO:0003674[molecular_function];GO:0003824[catalytic activity];GO:0004587[ornithine-oxo-acid transaminase activity];GO:0005488[binding];GO:0005515[protein binding];GO:0005575[cellular_component];GO:0005622[intracellular];GO:0005623[cell];GO:0005737[cytoplasm];GO:0005739[mitochondrion];GO:0005759[mitochondrial matrix];GO:0006082[organic acid metabolic process];GO:0006520[cellular amino acid metabol…	KXN69060.1 ornithine--oxo-acid transaminase [Conidiobolus coronatus NRRL 28638]		PF00202.21(Aminotransferase class-III)	(Aminotransferase class-III)
TRINITY_DN24307_c0_g1	372.787	-3.2521	0.457741	-7.10468	1.20605e-12	1.48711e-10	down	1127	COG0724//[J]// RNA recognition motif (RRM) domain//RNP-1 like RNA-binding protein [Cyanothece sp. PCC 7822]	K12876 RNA-binding protein	map03015[mRNA surveillance pathway];map03013[RNA transport];map03040[Spliceosome]		GO:0003674[molecular_function];GO:0003824[catalytic activity];GO:0004053[arginase activity];GO:0005488[binding];GO:0005575[cellular_component];GO:0005622[intracellular];GO:0005623[cell];GO:0005737[cytoplasm];GO:0005739[mitochondrion];GO:0006082[organic acid metabolic process];GO:0006520[cellular amino acid metabolic process];GO:0006525[arginine metabolic process];GO:0006527[arginine catabolic pro…	XP_020071817.1 agmatine ureohydrolase [Cyberlindnera jadinii NRRL Y-1542] >CEP21551.1 SPB2 [Cyberlindnera jadinii] >ODV74778.1 agmatine ureohydrolase [Cyberlindnera jadinii NRRL Y-1542]		PF00491.21(Arginase family)	(Arginase family)
TRINITY_DN12953_c0_g1	203.143	-25.0302	4.78514	-5.23083	1.68753e-07	4.86338e-06	down	1518	COG0639//[T]//Diadenosine tetraphosphatase ApaH/serine/threonine protein phosphatase, PP2A family//bis(5'nucleosyl)-tetraphosphatase, ApaH [Methanohalophilus mahii DSM 5219]	K06269 Serine threonine-protein phosphatase [EC:3.1.3.16]	map03015[mRNA surveillance pathway];map04261[Adrenergic signaling in cardiomyocytes];map04728[Dopaminergic synapse];map04114[Oocyte meiosis];map04113[Meiosis - yeast];map04390[Hippo signaling pathway];map04510[Focal adhesion];map04611[Platelet activation];map05168[Herpes simplex virus 1 infection];map04024[cAMP signaling pathway];map04218[Cellular senescence];map04022[cGMP-PKG signaling pathway];…		GO:0000105[histidine biosynthetic process];GO:0003674[molecular_function];GO:0003824[catalytic activity];GO:0003879[ATP phosphoribosyltransferase activity];GO:0005575[cellular_component];GO:0005622[intracellular];GO:0005623[cell];GO:0005737[cytoplasm];GO:0006082[organic acid metabolic process];GO:0006520[cellular amino acid metabolic process];GO:0006547[histidine metabolic process];GO:0006725[cel…	XP_006682642.1 hypothetical protein BATDEDRAFT_30881 [Batrachochytrium dendrobatidis JAM81] >EGF76692.1 hypothetical protein BATDEDRAFT_30881 [Batrachochytrium dendrobatidis JAM81]		PF01634.18(ATP phosphoribosyltransferase)	(ATP phosphoribosyltransferase)
TRINITY_DN22021_c0_g1	68.6274	-3.81532	1.01058	-3.77537	0.000159768	0.00150804	down	1144	COG0724//[J]// RNA recognition motif (RRM) domain//RNP-1 like RNA-binding protein [Prosthecochloris aestuarii DSM 271]	K14396 polyadenylate-binding protein	map03015[mRNA surveillance pathway];map05164[Influenza A]		GO:0003674[molecular_function];GO:0003824[catalytic activity];GO:0004069[L-aspartate:2-oxoglutarate aminotransferase activity];GO:0006082[organic acid metabolic process];GO:0006103[2-oxoglutarate metabolic process];GO:0006520[cellular amino acid metabolic process];GO:0006531[aspartate metabolic process];GO:0006536[glutamate metabolic process];GO:0006807[nitrogen compound metabolic process];GO:000…	KIO33848.1 hypothetical protein M407DRAFT_178303 [Tulasnella calospora MUT 4182]		PF00155.21(Aminotransferase class I and II)	(Aminotransferase class I and II)
TRINITY_DN1461_c0_g1	90.0471	-1.92497	0.461884	-4.16766	3.07745e-05	0.000401843	down	2622	COG0349//[J]//Ribonuclease D//3'-5' exonuclease [Pelobacter propionicus DSM 2379]	K12591 Exosome component 10-like	map03018[RNA degradation]		GO:0003674[molecular_function];GO:0003824[catalytic activity];GO:0004069[L-aspartate:2-oxoglutarate aminotransferase activity];GO:0005488[binding];GO:0005507[copper ion binding];GO:0005575[cellular_component];GO:0005622[intracellular];GO:0005623[cell];GO:0005737[cytoplasm];GO:0005739[mitochondrion];GO:0006082[organic acid metabolic process];GO:0006103[2-oxoglutarate metabolic process];GO:0006520[…	ORY97896.1 aspartate aminotransferase [Syncephalastrum racemosum]		PF00155.21(Aminotransferase class I and II)	(Aminotransferase class I and II)
TRINITY_DN24787_c0_g1	54.5641	-4.13888	0.747715	-5.53536	3.10583e-08	1.13737e-06	down	1121	COG0689//[J]//Ribonuclease PH//putative exosome complex exonuclease 1 [Desulfurococcus kamchatkensis 1221n]	K12590 Exosome complex exonuclease RRP46	map03018[RNA degradation]		None	CDH48792.1 formaldehyde dehydrogenase [Lichtheimia corymbifera JMRC:FSU:9682]		PF08240.12(Alcohol dehydrogenase GroES-like domain)	(Alcohol dehydrogenase GroES-like domain)
TRINITY_DN20387_c0_g1	14.9538	-7.93849	1.90222	-4.17328	3.00246e-05	0.000393104	down	1247	COG2319//[R]//WD40 repeat//hypothetical protein Npun_R3840 [Nostoc punctiforme PCC 73102]	K12602 WD repeat-containing protein	map03018[RNA degradation]		None	CEG82039.1 hypothetical protein RMATCC62417_16169 [Rhizopus microsporus]		PF01596.17(O-methyltransferase)	(O-methyltransferase)
TRINITY_DN35343_c0_g1	57.6901	-1.99179	0.544189	-3.66011	0.00025211	0.00216538	down	840	None	K10745 Ribonuclease H2 subunit C-like	map03030[DNA replication]		None	CDS11196.1 hypothetical protein LRAMOSA03459 [Lichtheimia ramosa]		PF01596.17(O-methyltransferase)	(O-methyltransferase)
TRINITY_DN22846_c0_g1	2400.3	-2.08338	0.568895	-3.66214	0.000250113	0.00215606	down	1180	None	K12897 RNA recognition motif	map03040[Spliceosome]		GO:0000162[tryptophan biosynthetic process];GO:0002376[immune system process];GO:0003674[molecular_function];GO:0003824[catalytic activity];GO:0004497[monooxygenase activity];GO:0005575[cellular_component];GO:0005622[intracellular];GO:0005623[cell];GO:0005737[cytoplasm];GO:0005739[mitochondrion];GO:0005783[endoplasmic reticulum];GO:0005886[plasma membrane];GO:0006082[organic acid metabolic proces…	OQV03588.1 hypothetical protein CLAIMM_08611 [Cladophialophora immunda]		PF00067.22(Cytochrome P450)	(Cytochrome P450)
TRINITY_DN5019_c0_g1	1962.17	-1.54994	0.354358	-4.37392	1.22035e-05	0.000186031	down	2004	None	K12829 mRNA splicing, via spliceosome	map03040[Spliceosome]		GO:0000096[sulfur amino acid metabolic process];GO:0000097[sulfur amino acid biosynthetic process];GO:0002376[immune system process];GO:0003674[molecular_function];GO:0003824[catalytic activity];GO:0004124[cysteine synthase activity];GO:0005488[binding];GO:0005507[copper ion binding];GO:0005575[cellular_component];GO:0005622[intracellular];GO:0005623[cell];GO:0005737[cytoplasm];GO:0005739[mitocho…	ORY45412.1 cysteine synthase A [Neocallimastix californiae]		PF00291.25(Pyridoxal-phosphate dependent enzyme)	(Pyridoxal-phosphate dependent enzyme)
TRINITY_DN28026_c0_g1	1493.59	-14.5804	1.87171	-7.78985	6.70875e-15	1.51977e-12	down	1034	COG0724//[J]// RNA recognition motif (RRM) domain//RNP-1 like RNA-binding protein [Haliangium ochraceum DSM 14365]	K12741 Glycine-rich RNA-binding protein	map03040[Spliceosome]		GO:0005575[cellular_component];GO:0005623[cell];GO:0005886[plasma membrane];GO:0016020[membrane];GO:0044464[cell part];GO:0071944[cell periphery]	KZS96174.1 carbon-nitrogen hydrolase [Sistotremastrum niveocremeum HHB9708]		PF00795.22(Carbon-nitrogen hydrolase)	(Carbon-nitrogen hydrolase)
TRINITY_DN25884_c0_g1	1459.07	-1.72653	0.504139	-3.42471	0.000615462	0.00446072	down	1048	None	K11091 U1 small nuclear ribonucleoprotein	map03040[Spliceosome]		GO:0005575[cellular_component];GO:0005623[cell];GO:0005886[plasma membrane];GO:0016020[membrane];GO:0044464[cell part];GO:0071944[cell periphery]	KZW02628.1 carbon-nitrogen hydrolase [Exidia glandulosa HHB12029]		PF00795.22(Carbon-nitrogen hydrolase)	(Carbon-nitrogen hydrolase)
TRINITY_DN24154_c0_g1	710.491	-1.82671	0.498966	-3.66099	0.000251242	0.00216246	down	1125	COG0724//[J]// RNA recognition motif (RRM) domain//RNP-1 like RNA-binding protein [Haliangium ochraceum DSM 14365]	K12885 Glycine-rich RNA-binding	map03040[Spliceosome]		GO:0005575[cellular_component];GO:0005622[intracellular];GO:0005623[cell];GO:0005737[cytoplasm];GO:0005777[peroxisome];GO:0005886[plasma membrane];GO:0016020[membrane];GO:0042579[microbody];GO:0043226[organelle];GO:0043227[membrane-bounded organelle];GO:0043229[intracellular organelle];GO:0043231[intracellular membrane-bounded organelle];GO:0044424[intracellular part];GO:0044444[cytoplasmic part]…	ORY00519.1 isocitrate dehydrogenase 1 [Basidiobolus meristosporus CBS 931.73]		PF00180.20(Isocitrate/isopropylmalate dehydrogenase)	(Isocitrate/isopropylmalate dehydrogenase)
TRINITY_DN35645_c0_g1	543.039	-2.48507	0.737892	-3.3678	0.000757693	0.00524197	down	860	None	K12873 Protein BUD31 homolog	map03040[Spliceosome]		GO:0003674[molecular_function];GO:0003824[catalytic activity];GO:0004345[glucose-6-phosphate dehydrogenase activity];GO:0005575[cellular_component];GO:0005622[intracellular];GO:0005623[cell];GO:0005737[cytoplasm];GO:0005829[cytosol];GO:0005975[carbohydrate metabolic process];GO:0005996[monosaccharide metabolic process];GO:0006006[glucose metabolic process];GO:0006081[cellular aldehyde metabolic p…	KXN67531.1 glucose-6-phosphate 1-dehydrogenase-like protein [Conidiobolus coronatus NRRL 28638]		PF02781.16(Glucose-6-phosphate dehydrogenase, C-terminal domain)	(Glucose-6-phosphate dehydrogenase, C-terminal domain)
TRINITY_DN18580_c0_g1	488.021	-3.42223	0.921304	-3.71455	0.000203563	0.00183094	down	1276	None	K12868 Pre-mRNA-splicing factor	map03040[Spliceosome]		GO:0000272[polysaccharide catabolic process];GO:0003674[molecular_function];GO:0003824[catalytic activity];GO:0004133[glycogen debranching enzyme activity];GO:0004553[hydrolase activity, hydrolyzing O-glycosyl compounds];GO:0005575[cellular_component];GO:0005622[intracellular];GO:0005623[cell];GO:0005737[cytoplasm];GO:0005975[carbohydrate metabolic process];GO:0005976[polysaccharide metabolic pro…	XP_016611056.1 glycogen debranching enzyme GlgX [Spizellomyces punctatus DAOM BR117] >KND03017.1 glycogen debranching enzyme GlgX [Spizellomyces punctatus DAOM BR117]		PF00128.24(Alpha amylase, catalytic domain)	(Alpha amylase, catalytic domain)
TRINITY_DN4262_c0_g1	255.209	-12.0313	1.77011	-6.79696	1.06852e-11	9.54903e-10	down	2011	None	K12865 WW domain	map03040[Spliceosome]		GO:0003674[molecular_function];GO:0003824[catalytic activity];GO:0003844[1,4-alpha-glucan branching enzyme activity];GO:0005575[cellular_component];GO:0005622[intracellular];GO:0005623[cell];GO:0005737[cytoplasm];GO:0005975[carbohydrate metabolic process];GO:0005976[polysaccharide metabolic process];GO:0005982[starch metabolic process];GO:0006073[cellular glucan metabolic process];GO:0008150[biol…	XP_007862200.1 glycoside hydrolase [Gloeophyllum trabeum ATCC 11539] >EPQ59133.1 glycoside hydrolase [Gloeophyllum trabeum ATCC 11539]		PF02806.18(Alpha amylase, C-terminal all-beta domain)	(Alpha amylase, C-terminal all-beta domain)
TRINITY_DN33534_c0_g1	139.305	-24.5153	4.78532	-5.12302	3.00682e-07	8.08169e-06	down	905	COG0724//[J]// RNA recognition motif (RRM) domain//RNP-1 like RNA-binding protein [Spirochaeta smaragdinae DSM 11293]	K12900 serine arginine-rich splicing factor	map03040[Spliceosome]		None	None		PF08323.11(Starch synthase catalytic domain)	(Starch synthase catalytic domain)
TRINITY_DN29851_c0_g1	121.082	-3.94719	0.610264	-6.46801	9.93048e-11	6.9592e-09	down	986	None	K12861 pre-mRNA-splicing factor SPF27 homolog	map03040[Spliceosome]		GO:0000272[polysaccharide catabolic process];GO:0001101[response to acid chemical];GO:0003674[molecular_function];GO:0003824[catalytic activity];GO:0004645[phosphorylase activity];GO:0005488[binding];GO:0005515[protein binding];GO:0005575[cellular_component];GO:0005622[intracellular];GO:0005623[cell];GO:0005737[cytoplasm];GO:0005975[carbohydrate metabolic process];GO:0005976[polysaccharide metabo…	OZJ04525.1 hypothetical protein BZG36_03986 [Bifiguratus adelaidae]		PF00343.20(Carbohydrate phosphorylase)	(Carbohydrate phosphorylase)
TRINITY_DN11870_c0_g1	114.049	-1.93649	0.594501	-3.25734	0.00112461	0.00711355	down	1588	None	K12817 Pre-mRNA-splicing factor	map03040[Spliceosome]		GO:0000271[polysaccharide biosynthetic process];GO:0000302[response to reactive oxygen species];GO:0001101[response to acid chemical];GO:0003674[molecular_function];GO:0003824[catalytic activity];GO:0004475[mannose-1-phosphate guanylyltransferase activity];GO:0005575[cellular_component];GO:0005622[intracellular];GO:0005623[cell];GO:0005634[nucleus];GO:0005737[cytoplasm];GO:0005829[cytosol];GO:000…	EPZ31169.1 Mannose-1-phosphate guanyltransferase [Rozella allomycis CSF55]		PF00483.23(Nucleotidyl transferase)	(Nucleotidyl transferase)
TRINITY_DN31139_c0_g1	61.768	-2.47018	0.574142	-4.30238	1.68972e-05	0.000243484	down	957	COG0652//[O]//Peptidyl-prolyl cis-trans isomerase (rotamase) - cyclophilin family//peptidyl-prolyl cis-trans isomerase [Synechocystis sp. PCC 6803]	K09567 PPIases accelerate the folding of proteins. It catalyzes the cis-trans isomerization of proline imidic peptide bonds in oligopeptides [EC:5.2.1.8]	map03040[Spliceosome]		GO:0000271[polysaccharide biosynthetic process];GO:0003674[molecular_function];GO:0003824[catalytic activity];GO:0005575[cellular_component];GO:0005622[intracellular];GO:0005623[cell];GO:0005737[cytoplasm];GO:0005829[cytosol];GO:0005975[carbohydrate metabolic process];GO:0005976[polysaccharide metabolic process];GO:0005982[starch metabolic process];GO:0006073[cellular glucan metabolic process];GO…	KGQ13423.1 Glycogen phosphorylase [Beauveria bassiana D1-5]		PF00483.23(Nucleotidyl transferase)	(Nucleotidyl transferase)
TRINITY_DN23744_c0_g1	627.932	-3.80377	0.786632	-4.83551	1.32806e-06	2.8062e-05	down	1132	None	K12896 serine arginine-rich splicing factor	map03040[Spliceosome];map05168[Herpes simplex virus 1 infection]		GO:0000003[reproduction];GO:0000032[cell wall mannoprotein biosynthetic process];GO:0001101[response to acid chemical];GO:0003006[developmental process involved in reproduction];GO:0003674[molecular_function];GO:0003824[catalytic activity];GO:0004476[mannose-6-phosphate isomerase activity];GO:0005575[cellular_component];GO:0005622[intracellular];GO:0005623[cell];GO:0005737[cytoplasm];GO:0005975[c…	KNF00481.1 phosphomannose isomerase type I [Puccinia striiformis f. sp. tritici PST-78]		PF01238.21(Phosphomannose isomerase type I)	(Phosphomannose isomerase type I)
TRINITY_DN18327_c0_g1	9060.48	-1.67363	0.500413	-3.3445	0.000824311	0.00559945	down	1293	COG0724//[J]// RNA recognition motif (RRM) domain//RNP-1 like RNA-binding protein [Cyanothece sp. PCC 7822]	K12890 Pre-mRNA-splicing factor	map03040[Spliceosome];map05168[Herpes simplex virus 1 infection];map04657[IL-17 signaling pathway]		None	PKC12497.1 acyltransferase-domain-containing protein [Rhizophagus irregularis] >PKY19956.1 acyltransferase-domain-containing protein [Rhizophagus irregularis]		PF01553.21(Acyltransferase)	(Acyltransferase)
TRINITY_DN23198_c0_g1	5635.12	-2.28769	0.472465	-4.84203	1.2852e-06	2.73344e-05	down	1169	COG0724//[J]// RNA recognition motif (RRM) domain//RNP-1 like RNA-binding protein [Cyanothece sp. PCC 7822]	K12890 Pre-mRNA-splicing factor	map03040[Spliceosome];map05168[Herpes simplex virus 1 infection];map04657[IL-17 signaling pathway]		GO:0003674[molecular_function];GO:0003824[catalytic activity];GO:0004806[triglyceride lipase activity];GO:0005575[cellular_component];GO:0005622[intracellular];GO:0005623[cell];GO:0005811[lipid droplet];GO:0006629[lipid metabolic process];GO:0006638[neutral lipid metabolic process];GO:0006639[acylglycerol metabolic process];GO:0006641[triglyceride metabolic process];GO:0008150[biological_process]…	PKK65016.1 patatin-domain-containing protein [Rhizophagus irregularis]		PF11815.8(Domain of unknown function (DUF3336))	Domain of unknown function (DUF3336))
TRINITY_DN14614_c0_g1	132.318	-1.94188	0.457564	-4.24394	2.19625e-05	0.00030432	down	1438	COG0513//[L]//Superfamily II DNA and RNA helicase//DEAD/DEAH box helicase domain protein [Turneriella parva DSM 21527]	K12823 Belongs to the DEAD box helicase family [EC:3.6.4.13]	map03040[Spliceosome];map05205[Proteoglycans in cancer];map05202[Transcriptional misregulation in cancer]		GO:0003674[molecular_function];GO:0003824[catalytic activity];GO:0004143[diacylglycerol kinase activity];GO:0005575[cellular_component];GO:0005623[cell];GO:0005886[plasma membrane];GO:0005911[cell-cell junction];GO:0006793[phosphorus metabolic process];GO:0006796[phosphate-containing compound metabolic process];GO:0007275[multicellular organism development];GO:0008150[biological_process];GO:00081…	XP_016607935.1 hypothetical protein SPPG_05267 [Spizellomyces punctatus DAOM BR117] >KNC99895.1 hypothetical protein SPPG_05267 [Spizellomyces punctatus DAOM BR117]		PF00609.19(Diacylglycerol kinase accessory domain)	(Diacylglycerol kinase accessory domain)
TRINITY_DN11057_c0_g1	5000.12	-2.09019	0.471495	-4.4331	9.28861e-06	0.00014825	down	1634	COG1222//[O]//ATP-dependent 26S proteasome regulatory subunit//proteasome-activating nucleotidase [Methanobrevibacter ruminantium M1]	K03066 Belongs to the AAA ATPase family	map03050[Proteasome];map05169[Epstein-Barr virus infection]		GO:0003674[molecular_function];GO:0003824[catalytic activity];GO:0004620[phospholipase activity];GO:0005575[cellular_component];GO:0005622[intracellular];GO:0005623[cell];GO:0005737[cytoplasm];GO:0005829[cytosol];GO:0006629[lipid metabolic process];GO:0006644[phospholipid metabolic process];GO:0006793[phosphorus metabolic process];GO:0006796[phosphate-containing compound metabolic process];GO:000…	None		PF02450.15(Lecithin:cholesterol acyltransferase)	(Lecithin:cholesterol acyltransferase)
TRINITY_DN21956_c0_g1	934.084	-3.17496	0.842037	-3.77057	0.000162873	0.00153141	down	1144	None	K03031 26S proteasome non-atpase regulatory subunit	map03050[Proteasome];map05169[Epstein-Barr virus infection]		None	XP_016760095.1 12-oxophytodienoate reductase [Sphaerulina musiva SO2202] >EMF11974.1 12-oxophytodienoate reductase [Sphaerulina musiva SO2202]		PF00724.20(NADH:flavin oxidoreductase / NADH oxidase family)	(NADH:flavin oxidoreductase / NADH oxidase family)
TRINITY_DN26531_c0_g1	485.436	-2.22231	0.666456	-3.33452	0.000854482	0.00575623	down	1009	None	K03116 Sec-independent protein translocase protein TATB	map03060[Protein export];map03070[Bacterial secretion system]		GO:0001101[response to acid chemical];GO:0001676[long-chain fatty acid metabolic process];GO:0003674[molecular_function];GO:0003824[catalytic activity];GO:0004497[monooxygenase activity];GO:0005488[binding];GO:0005575[cellular_component];GO:0005622[intracellular];GO:0005623[cell];GO:0005737[cytoplasm];GO:0005739[mitochondrion];GO:0006082[organic acid metabolic process];GO:0006629[lipid metabolic …	CVK95215.1 related to isotrichodermin C-15 hydroxylase (cytochrome P-450 monooxygenase CYP65A1) [Fusarium mangiferae]		PF00067.22(Cytochrome P450)	(Cytochrome P450)
TRINITY_DN48914_c0_g1	19.7585	-3.65484	0.930275	-3.92877	8.53821e-05	0.000920029	down	536	None	K09481 Necessary for protein translocation in the endoplasmic reticulum	map03060[Protein export];map04145[Phagosome];map04141[Protein processing in endoplasmic reticulum];map05110[Vibrio cholerae infection]		None	XP_016760095.1 12-oxophytodienoate reductase [Sphaerulina musiva SO2202] >EMF11974.1 12-oxophytodienoate reductase [Sphaerulina musiva SO2202]		PF00724.20(NADH:flavin oxidoreductase / NADH oxidase family)	(NADH:flavin oxidoreductase / NADH oxidase family)
TRINITY_DN37602_c0_g1	5060.86	-3.43264	1.09115	-3.14588	0.0016559	0.00967036	down	821	None	K07059 ubiquitin	map03320[PPAR signaling pathway]		None	XP_016606184.1 hypothetical protein SPPG_06548 [Spizellomyces punctatus DAOM BR117] >KNC98144.1 hypothetical protein SPPG_06548 [Spizellomyces punctatus DAOM BR117]		PF00724.20(NADH:flavin oxidoreductase / NADH oxidase family)	(NADH:flavin oxidoreductase / NADH oxidase family)
TRINITY_DN1419_c0_g1	4085.13	-2.1985	0.685531	-3.207	0.00134125	0.0082016	down	2623	COG1061//[KL]//Superfamily II DNA or RNA helicase//DNA/RNA helicase [Singulisphaera acidiphila DSM 18658]	K10843 DNA repair helicase [EC:3.6.4.12]	map03420[Nucleotide excision repair];map03022[Basal transcription factors]		GO:0005575[cellular_component];GO:0005622[intracellular];GO:0005623[cell];GO:0005737[cytoplasm];GO:0044424[intracellular part];GO:0044464[cell part]	ORY40400.1 Lipoxygenase [Rhizoclosmatium globosum]		PF00305.19(Lipoxygenase)	(Lipoxygenase)
TRINITY_DN1202_c0_g1	1033.61	-1.26125	0.357611	-3.52687	0.000420504	0.00329006	down	2692	COG1199//[L]//Rad3-related DNA helicase//DNA repair helicase rad3 [Pyrococcus abyssi GE5]	K10844 DNA repair helicase [EC:3.6.4.12]	map03420[Nucleotide excision repair];map03022[Basal transcription factors]		GO:0003674[molecular_function];GO:0003824[catalytic activity];GO:0004746[riboflavin synthase activity];GO:0006766[vitamin metabolic process];GO:0006767[water-soluble vitamin metabolic process];GO:0006771[riboflavin metabolic process];GO:0006807[nitrogen compound metabolic process];GO:0008150[biological_process];GO:0008152[metabolic process];GO:0009058[biosynthetic process];GO:0009110[vitamin bios…	ORX99272.1 alpha subunit of riboflavin synthase [Basidiobolus meristosporus CBS 931.73]		PF00677.17(Lumazine binding domain)	(Lumazine binding domain)
TRINITY_DN12837_c0_g1	99.8871	-10.678	1.72495	-6.19033	6.00367e-10	3.54435e-08	down	1528	COG0470//[L]//DNA polymerase III, delta prime subunit//replication factor C small subunit [Thermogladius cellulolyticus 1633]	K10756 Replication factor C subunit	map03420[Nucleotide excision repair];map03030[DNA replication];map03430[Mismatch repair]		GO:0003674[molecular_function];GO:0003824[catalytic activity];GO:0003933[GTP cyclohydrolase activity];GO:0003935[GTP cyclohydrolase II activity];GO:0005575[cellular_component];GO:0005622[intracellular];GO:0005623[cell];GO:0005737[cytoplasm];GO:0006766[vitamin metabolic process];GO:0006767[water-soluble vitamin metabolic process];GO:0006771[riboflavin metabolic process];GO:0006807[nitrogen compoun…	PKK78465.1 3,4-dihydroxy-2-butanone 4-phosphate synthase [Rhizophagus irregularis]		PF00926.19(3,4-dihydroxy-2-butanone 4-phosphate synthase)	(3,4-dihydroxy-2-butanone 4-phosphate synthase)
TRINITY_DN13067_c0_g1	2272.25	-1.33335	0.407755	-3.26997	0.00107558	0.00689485	down	1461	None	K10839 Ubiquitin receptor	map03420[Nucleotide excision repair];map04141[Protein processing in endoplasmic reticulum]		GO:0003674[molecular_function];GO:0003824[catalytic activity];GO:0005575[cellular_component];GO:0005622[intracellular];GO:0005623[cell];GO:0005737[cytoplasm];GO:0006725[cellular aromatic compound metabolic process];GO:0006778[porphyrin-containing compound metabolic process];GO:0006787[porphyrin-containing compound catabolic process];GO:0006807[nitrogen compound metabolic process];GO:0008150[biolo…	GAM34496.1 hypothetical protein TCE0_015r02115 [Talaromyces cellulolyticus]		PF00106.25(short chain dehydrogenase)	(short chain dehydrogenase)
TRINITY_DN14863_c0_g1	305.651	-3.74814	0.696375	-5.38236	7.35158e-08	2.42752e-06	down	1446	None	K04457 Protein phosphatase 2C 57-like [EC:3.1.3.16]	map04010[MAPK signaling pathway]		GO:0003674[molecular_function];GO:0005488[binding];GO:0005515[protein binding];GO:0005575[cellular_component];GO:0005576[extracellular region];GO:0005622[intracellular];GO:0005623[cell];GO:0005737[cytoplasm];GO:0008150[biological_process];GO:0009507[chloroplast];GO:0009532[plastid stroma];GO:0009536[plastid];GO:0009570[chloroplast stroma];GO:0009719[response to endogenous stimulus];GO:0009725[res…	GAO46010.1 hypothetical protein G7K_0255-t1 [Saitoella complicata NRRL Y-17804]		PF01218.18(Coproporphyrinogen III oxidase)	(Coproporphyrinogen III oxidase)
TRINITY_DN5256_c0_g1	71.6163	-3.06019	0.788542	-3.88082	0.000104104	0.00107424	down	1957	None	K02218 Belongs to the protein kinase superfamily [EC:2.7.11.1]	map04011[MAPK signaling pathway - yeast];map04392[Hippo signaling pathway - multiple species]		GO:0003674[molecular_function];GO:0003824[catalytic activity];GO:0005575[cellular_component];GO:0005622[intracellular];GO:0005623[cell];GO:0005737[cytoplasm];GO:0006629[lipid metabolic process];GO:0006720[isoprenoid metabolic process];GO:0008150[biological_process];GO:0008152[metabolic process];GO:0008299[isoprenoid biosynthetic process];GO:0008610[lipid biosynthetic process];GO:0009058[biosynthe…	None		PF07298.11(NnrU protein)	(NnrU protein)
TRINITY_DN37785_c0_g1	168.241	-11.4302	1.80784	-6.32258	2.57227e-10	1.69301e-08	down	805	None	K06689 protein modification by small protein conjugation [EC:2.3.2.23]	map04013[MAPK signaling pathway - fly];map04120[Ubiquitin mediated proteolysis];map04141[Protein processing in endoplasmic reticulum];map04624[Toll and Imd signaling pathway]		None	CCD34578.1 glycosyltransferase family 1 protein [Botrytis cinerea T4]		PF00201.18(UDP-glucoronosyl and UDP-glucosyl transferase)	(UDP-glucoronosyl and UDP-glucosyl transferase)
TRINITY_DN12002_c0_g1	7715.01	-2.656	0.539837	-4.92	8.65449e-07	2.01201e-05	down	1474	None	K04506 E3 ubiquitin-protein ligase that mediates ubiquitination and subsequent proteasomal degradation of target proteins. E3 ubiquitin ligases accept ubiquitin from an E2 ubiquitin- conjugating enzyme in the form of a thioester and then directly transfers the ubiquitin to targeted substrates [EC:2.3.2.27]	map04013[MAPK signaling pathway - fly];map04120[Ubiquitin mediated proteolysis];map04310[Wnt signaling pathway];map04115[p53 signaling pathway]		GO:0003674[molecular_function];GO:0003824[catalytic activity];GO:0005575[cellular_component];GO:0005622[intracellular];GO:0005623[cell];GO:0005737[cytoplasm];GO:0005739[mitochondrion];GO:0006139[nucleobase-containing compound metabolic process];GO:0006396[RNA processing];GO:0006399[tRNA metabolic process];GO:0006400[tRNA modification];GO:0006725[cellular aromatic compound metabolic process];GO:00…	PJF20125.1 tRNA dimethylallyltransferase [Paramicrosporidium saccamoebae]		PF01715.17(IPP transferase)	(IPP transferase)
TRINITY_DN3645_c0_g1	2936.93	-1.51371	0.36965	-4.09498	4.22197e-05	0.000515366	down	2140	None	K04508 F-box-like WD repeat-containing protein	map04013[MAPK signaling pathway - fly];map04310[Wnt signaling pathway]		None	XP_456696.2 DEHA2A08448p [Debaryomyces hansenii CBS767] >CAG84652.2 DEHA2A08448p [Debaryomyces hansenii CBS767]		PF01073.19(3-beta hydroxysteroid dehydrogenase/isomerase family)	(3-beta hydroxysteroid dehydrogenase/isomerase family)
TRINITY_DN3985_c0_g1	1792.73	-1.65073	0.389475	-4.23835	2.25173e-05	0.000311565	down	2111	COG2319//[R]//WD40 repeat//protein kinase [Nostoc punctiforme PCC 73102]	K04508 F-box-like WD repeat-containing protein	map04013[MAPK signaling pathway - fly];map04310[Wnt signaling pathway]		GO:0003674[molecular_function];GO:0003824[catalytic activity];GO:0005575[cellular_component];GO:0005622[intracellular];GO:0005623[cell];GO:0005737[cytoplasm];GO:0005829[cytosol];GO:0006725[cellular aromatic compound metabolic process];GO:0006950[response to stress];GO:0007623[circadian rhythm];GO:0008150[biological_process];GO:0008152[metabolic process];GO:0009058[biosynthetic process];GO:0009266…	SJM88440.1 related to flavonol reductase/cinnamoyl-CoA reductase [Zygosaccharomyces bailii]		PF01370.21(NAD dependent epimerase/dehydratase family)	(NAD dependent epimerase/dehydratase family)
TRINITY_DN7660_c0_g1	947.476	-1.84249	0.412191	-4.46999	7.82217e-06	0.000126993	down	1790	None	K10632 Brca1-associated [EC:2.3.2.27]	map04014[Ras signaling pathway]		GO:0000902[cell morphogenesis];GO:0002682[regulation of immune system process];GO:0002684[positive regulation of immune system process];GO:0003674[molecular_function];GO:0003824[catalytic activity];GO:0004601[peroxidase activity];GO:0005575[cellular_component];GO:0005576[extracellular region];GO:0005618[cell wall];GO:0005622[intracellular];GO:0005623[cell];GO:0005737[cytoplasm];GO:0005773[vacuole…	None		PF00141.23(Peroxidase)	(Peroxidase)
TRINITY_DN41855_c0_g1	284.128	-2.41988	0.68377	-3.53903	0.000401597	0.00316502	down	764	None	K20557 Transcription factor	map04016[MAPK signaling pathway - plant]		None	KDQ20029.1 glycoside hydrolase family 1 protein [Botryobasidium botryosum FD-172 SS1]		PF00232.18(Glycosyl hydrolase family 1)	(Glycosyl hydrolase family 1)
TRINITY_DN30203_c0_g1	962.921	-2.40466	0.409486	-5.87239	4.2956e-09	2.08176e-07	down	985	None	K14495 f-box protein	map04075[Plant hormone signal transduction]		GO:0003674[molecular_function];GO:0003824[catalytic activity];GO:0004553[hydrolase activity, hydrolyzing O-glycosyl compounds];GO:0008150[biological_process];GO:0008152[metabolic process];GO:0008422[beta-glucosidase activity];GO:0015926[glucosidase activity];GO:0016787[hydrolase activity];GO:0016798[hydrolase activity, acting on glycosyl bonds];GO:0071704[organic substance metabolic process];GO:1…	KDQ20029.1 glycoside hydrolase family 1 protein [Botryobasidium botryosum FD-172 SS1]		PF00232.18(Glycosyl hydrolase family 1)	(Glycosyl hydrolase family 1)
TRINITY_DN23010_c0_g1	402.792	-1.62481	0.486142	-3.34224	0.000831047	0.00562951	down	1192	None	K14495 f-box protein	map04075[Plant hormone signal transduction]		None	KIM92560.1 hypothetical protein OIDMADRAFT_185111 [Oidiodendron maius Zn]		PF00232.18(Glycosyl hydrolase family 1)	(Glycosyl hydrolase family 1)
TRINITY_DN39747_c0_g1	31.4971	-2.11996	0.600791	-3.52861	0.000417751	0.00327115	down	797	COG0745//[TK]//DNA-binding response regulator, OmpR family, contains REC and winged-helix (wHTH) domain//response regulator with CheY-like receiver domain and winged-helix DNA-binding domain [Alistipes finegoldii DSM 17242]	K14492 response regulator	map04075[Plant hormone signal transduction]		GO:0003674[molecular_function];GO:0003824[catalytic activity];GO:0005575[cellular_component];GO:0005622[intracellular];GO:0005623[cell];GO:0005737[cytoplasm];GO:0006725[cellular aromatic compound metabolic process];GO:0008150[biological_process];GO:0008152[metabolic process];GO:0008194[UDP-glycosyltransferase activity];GO:0009058[biosynthetic process];GO:0009314[response to radiation];GO:0009411[…	XP_001558417.1 hypothetical protein BC1G_03266 [Botrytis cinerea B05.10] >ATZ55218.1 hypothetical protein BCIN_11g04990 [Botrytis cinerea B05.10]		PF00201.18(UDP-glucoronosyl and UDP-glucosyl transferase)	(UDP-glucoronosyl and UDP-glucosyl transferase)
TRINITY_DN24381_c0_g1	5811.37	-2.05349	0.619237	-3.31616	0.000912643	0.00604766	down	1138	None	K14496 Abscisic acid receptor	map04075[Plant hormone signal transduction];map04016[MAPK signaling pathway - plant]		GO:0000325[plant-type vacuole];GO:0003674[molecular_function];GO:0003824[catalytic activity];GO:0005575[cellular_component];GO:0005622[intracellular];GO:0005623[cell];GO:0005634[nucleus];GO:0005737[cytoplasm];GO:0005773[vacuole];GO:0005774[vacuolar membrane];GO:0005783[endoplasmic reticulum];GO:0005789[endoplasmic reticulum membrane];GO:0008150[biological_process];GO:0008152[metabolic process];GO…	None		PF02431.15(Chalcone-flavanone isomerase)	(Chalcone-flavanone isomerase)
TRINITY_DN21659_c0_g1	1325.83	-2.66035	0.838293	-3.17353	0.00150598	0.00896134	down	1183	None	K14496 Abscisic acid receptor	map04075[Plant hormone signal transduction];map04016[MAPK signaling pathway - plant]		GO:0003674[molecular_function];GO:0003824[catalytic activity];GO:0005575[cellular_component];GO:0005622[intracellular];GO:0005623[cell];GO:0005737[cytoplasm];GO:0005783[endoplasmic reticulum];GO:0008150[biological_process];GO:0008152[metabolic process];GO:0009058[biosynthetic process];GO:0009628[response to abiotic stimulus];GO:0009812[flavonoid metabolic process];GO:0009813[flavonoid biosyntheti…	None		PF02431.15(Chalcone-flavanone isomerase)	(Chalcone-flavanone isomerase)
TRINITY_DN12095_c0_g1	382.271	-12.6142	1.9937	-6.32704	2.49913e-10	1.65605e-08	down	1537	COG1840//[P]//ABC-type Fe3+ transport system, periplasmic component//serine/threonine protein kinase [Planctomyces brasiliensis DSM 5305]	K14498 Belongs to the protein kinase superfamily [EC:2.7.11.1]	map04075[Plant hormone signal transduction];map04016[MAPK signaling pathway - plant]		GO:0003674[molecular_function];GO:0003824[catalytic activity];GO:0008150[biological_process];GO:0008152[metabolic process];GO:0009058[biosynthetic process];GO:0009812[flavonoid metabolic process];GO:0009813[flavonoid biosynthetic process];GO:0016210[naringenin-chalcone synthase activity];GO:0016740[transferase activity];GO:0016746[transferase activity, transferring acyl groups];GO:0016747[transfe…	ANW48381.1 chalcone synthase-like protein, partial [Alternaria sp. MG1]		PF00195.19(Chalcone and stilbene synthases, N-terminal domain)	(Chalcone and stilbene synthases, N-terminal domain)
TRINITY_DN8484_c0_g1	8280.7	-2.78556	0.720065	-3.86848	0.000109515	0.00111397	down	1665	COG0631//[T]//Serine/threonine protein phosphatase PrpC//serine/threonine PP2C protein phosphatase [Waddlia chondrophila WSU 86-1044]	K14497 phosphatase 2c [EC:3.1.3.16]	map04075[Plant hormone signal transduction];map04016[MAPK signaling pathway - plant];map04931[Insulin resistance]		GO:0001666[response to hypoxia];GO:0003674[molecular_function];GO:0003824[catalytic activity];GO:0005575[cellular_component];GO:0005622[intracellular];GO:0005623[cell];GO:0005737[cytoplasm];GO:0005829[cytosol];GO:0006950[response to stress];GO:0008150[biological_process];GO:0009628[response to abiotic stimulus];GO:0016020[membrane];GO:0016829[lyase activity];GO:0016830[carbon-carbon lyase activit…	CDF92100.1 ZYBA0S27-00166g1_1 [Zygosaccharomyces bailii CLIB 213] >CDH13849.1 probable pyruvate decarboxylase [Zygosaccharomyces bailii ISA1307] >SJM88904.1 probable pyruvate decarboxylase [Zygosaccharomyces bailii]		PF02776.18(Thiamine pyrophosphate enzyme, N-terminal TPP binding domai	(Thiamine pyrophosphate enzyme, N-terminal TPP binding domai
TRINITY_DN43840_c0_g1	5889.19	-2.12618	0.476684	-4.46035	8.18243e-06	0.000132181	down	670	COG0231//[J]//Translation elongation factor P (EF-P)/translation initiation factor 5A (eIF-5A)//translation initiation factor eIF-5A [Aciduliprofundum boonei T469]	K02180 Eukaryotic translation initiation factor	map04111[Cell cycle - yeast];map04110[Cell cycle];map05166[Human T-cell leukemia virus 1 infection]		GO:0000166[nucleotide binding];GO:0003674[molecular_function];GO:0005488[binding];GO:0005507[copper ion binding];GO:0005524[ATP binding];GO:0005575[cellular_component];GO:0005622[intracellular];GO:0005623[cell];GO:0005737[cytoplasm];GO:0005739[mitochondrion];GO:0008144[drug binding];GO:0009507[chloroplast];GO:0009532[plastid stroma];GO:0009536[plastid];GO:0009570[chloroplast stroma];GO:0017076[pu…	KYQ45694.1 Bifunctional purine biosynthetic protein ADE1 [Hypsizygus marmoreus]		PF02769.22(AIR synthase related protein, C-terminal domain)	(AIR synthase related protein, C-terminal domain)
TRINITY_DN13214_c0_g1	995.271	-1.34486	0.408778	-3.28996	0.00100202	0.00652017	down	1517	COG1196//[D]//Chromosome segregation ATPase//chromosome segregation protein smc [Pyrococcus furiosus DSM 3638]	K06669 Structural maintenance of chromosomes protein	map04114[Oocyte meiosis];map04113[Meiosis - yeast];map04111[Cell cycle - yeast];map04110[Cell cycle]		None	OAD00167.1 hypothetical protein MUCCIDRAFT_173785 [Mucor circinelloides f. lusitanicus CBS 277.49]		PF00962.22(Adenosine/AMP deaminase)	(Adenosine/AMP deaminase)
TRINITY_DN39638_c0_g1	71.58	-2.22063	0.54084	-4.10589	4.02757e-05	0.000495987	down	777	None	K06268 Calcineurin subunit	map04114[Oocyte meiosis];map05010[Alzheimer disease];map04724[Glutamatergic synapse];map04218[Cellular senescence];map04022[cGMP-PKG signaling pathway];map04921[Oxytocin signaling pathway];map04010[MAPK signaling pathway];map04020[Calcium signaling pathway];map05031[Amphetamine addiction];map04924[Renin secretion];map04922[Glucagon signaling pathway];map04720[Long-term potentiation];map05167[Kapo…		None	KNE54523.1 phosphoribosylaminoimidazolecarboxamide formyltransferase/IMP cyclohydrolase [Allomyces macrogynus ATCC 38327]		PF01808.18(AICARFT/IMPCHase bienzyme)	(AICARFT/IMPCHase bienzyme)
TRINITY_DN10119_c0_g1	594.366	-3.12435	0.469163	-6.65941	2.74926e-11	2.19015e-09	down	1655	None	K10260 F-box WD-40 repeat-containing protein	map04120[Ubiquitin mediated proteolysis]		None	KHJ30364.1 putative adenylate kinase [Erysiphe necator]		PF00406.22(Adenylate kinase)	(Adenylate kinase)
TRINITY_DN28404_c0_g1	65.5092	-3.32875	0.706716	-4.71017	2.47515e-06	4.70017e-05	down	1032	None	K10576 Belongs to the ubiquitin-conjugating enzyme family [EC:2.3.2.23]	map04120[Ubiquitin mediated proteolysis]		GO:0003674[molecular_function];GO:0003824[catalytic activity];GO:0003984[acetolactate synthase activity];GO:0005575[cellular_component];GO:0005622[intracellular];GO:0005623[cell];GO:0005737[cytoplasm];GO:0006082[organic acid metabolic process];GO:0006520[cellular amino acid metabolic process];GO:0006573[valine metabolic process];GO:0006807[nitrogen compound metabolic process];GO:0008150[biologica…	KGQ13663.1 Acetolactate synthase isozyme 2 large subunit [Beauveria bassiana D1-5]		PF02776.18(Thiamine pyrophosphate enzyme, N-terminal TPP binding domai	(Thiamine pyrophosphate enzyme, N-terminal TPP binding domai
TRINITY_DN5359_c0_g1	1126.47	-3.11888	0.426499	-7.31275	2.61722e-13	3.9222e-11	down	1968	None	K03178 Belongs to the ubiquitin-activating E1 family [EC:6.2.1.45]	map04120[Ubiquitin mediated proteolysis];map05012[Parkinson disease]		GO:0005575[cellular_component];GO:0005622[intracellular];GO:0005623[cell];GO:0005737[cytoplasm];GO:0009507[chloroplast];GO:0009536[plastid];GO:0043226[organelle];GO:0043227[membrane-bounded organelle];GO:0043229[intracellular organelle];GO:0043231[intracellular membrane-bounded organelle];GO:0044424[intracellular part];GO:0044444[cytoplasmic part];GO:0044464[cell part]	CDO95883.1 unnamed protein product [Kluyveromyces dobzhanskii CBS 2104]		PF10369.9(Small subunit of acetolactate synthase)	Small subunit of acetolactate synthase)
TRINITY_DN7917_c0_g1	2242.74	-1.28008	0.393583	-3.25239	0.00114441	0.00719626	down	1690	None	K14169 Plays a central role in 2-thiolation of mcm(5)S(2)U at tRNA wobble positions of tRNA(Lys), tRNA(Glu) and tRNA(Gln). May act by forming a heterodimer with NCS6 CTU1 that ligates sulfur from thiocarboxylated URM1 onto the uridine of tRNAs at wobble position	map04122[Sulfur relay system]		GO:0000003[reproduction];GO:0003006[developmental process involved in reproduction];GO:0003674[molecular_function];GO:0003824[catalytic activity];GO:0004452[isopentenyl-diphosphate delta-isomerase activity];GO:0005575[cellular_component];GO:0005622[intracellular];GO:0005623[cell];GO:0005737[cytoplasm];GO:0005739[mitochondrion];GO:0005829[cytosol];GO:0006629[lipid metabolic process];GO:0006644[pho…	EPB87871.1 isopentenyl-diphosphate Delta-isomerase [Mucor circinelloides f. circinelloides 1006PhL]		PF00293.28(NUDIX domain)	(NUDIX domain)
TRINITY_DN43610_c0_g1	562.408	-2.46407	0.389995	-6.31821	2.64602e-10	1.71833e-08	down	682	COG1977//[H]//Molybdopterin converting factor, small subunit//sulfur transfer protein ThiS [Caldivirga maquilingensis IC-167]	K12161 Acts as a sulfur carrier required for 2-thiolation of mcm(5)S(2)U at tRNA wobble positions of cytosolic tRNA(Lys), tRNA(Glu) and tRNA(Gln). Serves as sulfur donor in tRNA 2- thiolation reaction by being thiocarboxylated (-COSH) at its C- terminus by MOCS3. The sulfur is then transferred to tRNA to form 2-thiolation of mcm(5)S(2)U. Also acts as a ubiquitin-like protein (UBL) that is covalen…	map04122[Sulfur relay system]		GO:0003674[molecular_function];GO:0003824[catalytic activity];GO:0004163[diphosphomevalonate decarboxylase activity];GO:0005488[binding];GO:0005515[protein binding];GO:0005575[cellular_component];GO:0005622[intracellular];GO:0005623[cell];GO:0005737[cytoplasm];GO:0005777[peroxisome];GO:0005829[cytosol];GO:0006066[alcohol metabolic process];GO:0006084[acetyl-CoA metabolic process];GO:0006139[nucle…	OCB90355.1 Diphosphomevalonate decarboxylase [Sanghuangporus baumii]		PF18376.1(Mevalonate 5-diphosphate decarboxylase C-terminal domain)	Mevalonate 5-diphosphate decarboxylase C-terminal domain)
TRINITY_DN23820_c0_g1	415.18	-3.35126	0.735643	-4.55555	5.22481e-06	8.96036e-05	down	1152	None	K08511 Belongs to the synaptobrevin family	map04130[SNARE interactions in vesicular transport]		None	KGQ11258.1 1-deoxy-D-xylulose-5-phosphate synthase [Beauveria bassiana D1-5]		PF13292.6(1-deoxy-D-xylulose-5-phosphate synthase)	1-deoxy-D-xylulose-5-phosphate synthase)
TRINITY_DN21391_c0_g1	91.9928	-3.44618	0.709616	-4.8564	1.19537e-06	2.56477e-05	down	1218	None	K08515 Belongs to the synaptobrevin family	map04130[SNARE interactions in vesicular transport]		GO:0003674[molecular_function];GO:0003824[catalytic activity];GO:0004161[dimethylallyltranstransferase activity];GO:0004337[geranyltranstransferase activity];GO:0004659[prenyltransferase activity];GO:0005575[cellular_component];GO:0005622[intracellular];GO:0005623[cell];GO:0005737[cytoplasm];GO:0005739[mitochondrion];GO:0005829[cytosol];GO:0006629[lipid metabolic process];GO:0006644[phospholipid …	OAQ28024.1 geranyltranstransferase [Mortierella elongata AG-77]		PF00348.17(Polyprenyl synthetase)	(Polyprenyl synthetase)
TRINITY_DN29586_c0_g1	73.3697	-2.01033	0.590315	-3.40552	0.000660392	0.00471619	down	1023	None	K08496 Involved in transport of proteins from the cis medial- Golgi to the trans-Golgi network	map04130[SNARE interactions in vesicular transport]		GO:0003674[molecular_function];GO:0003824[catalytic activity];GO:0003878[ATP citrate synthase activity];GO:0005575[cellular_component];GO:0005622[intracellular];GO:0005623[cell];GO:0005737[cytoplasm];GO:0005829[cytosol];GO:0006082[organic acid metabolic process];GO:0006084[acetyl-CoA metabolic process];GO:0006085[acetyl-CoA biosynthetic process];GO:0006139[nucleobase-containing compound metabolic…	ORX95628.1 ATP-citrate synthase [Basidiobolus meristosporus CBS 931.73]		PF16114.5(ATP citrate lyase citrate-binding)	ATP citrate lyase citrate-binding)
TRINITY_DN15826_c0_g1	336.57	-2.82844	0.679668	-4.1615	3.1616e-05	0.000410081	down	1407	None	K08517 Belongs to the synaptobrevin family	map04130[SNARE interactions in vesicular transport];map04145[Phagosome];map05134[Legionellosis]		GO:0002229[defense response to oomycetes];GO:0002239[response to oomycetes];GO:0003674[molecular_function];GO:0003824[catalytic activity];GO:0005575[cellular_component];GO:0005622[intracellular];GO:0005623[cell];GO:0005737[cytoplasm];GO:0005773[vacuole];GO:0005774[vacuolar membrane];GO:0005777[peroxisome];GO:0005829[cytosol];GO:0006081[cellular aldehyde metabolic process];GO:0006082[organic acid …	XP_007390340.1 hypothetical protein PHACADRAFT_247118 [Phanerochaete carnosa HHB-10118-sp] >EKM60898.1 hypothetical protein PHACADRAFT_247118 [Phanerochaete carnosa HHB-10118-sp]		PF01182.20(Glucosamine-6-phosphate isomerases/6-phosphogluconolactonas	(Glucosamine-6-phosphate isomerases/6-phosphogluconolactonas
TRINITY_DN7180_c0_g1	1259.37	-2.29909	0.600868	-3.82628	0.000130092	0.00128262	down	1821	COG0515//[T]//Serine/threonine protein kinase//serine/threonine protein kinase [Myxococcus xanthus DK 1622]	K12761 Non-specific serine threonine protein kinase [EC:2.7.11.1]	map04138[Autophagy - yeast];map04113[Meiosis - yeast]		GO:0003674[molecular_function];GO:0005488[binding];GO:0005507[copper ion binding];GO:0005575[cellular_component];GO:0005622[intracellular];GO:0005623[cell];GO:0005737[cytoplasm];GO:0005739[mitochondrion];GO:0009507[chloroplast];GO:0009526[plastid envelope];GO:0009536[plastid];GO:0009941[chloroplast envelope];GO:0031967[organelle envelope];GO:0031975[envelope];GO:0043167[ion binding];GO:0043169[ca…	ORX90789.1 pyruvate dehydrogenase [Basidiobolus meristosporus CBS 931.73]		PF00198.23(2-oxoacid dehydrogenases acyltransferase (catalytic domain)	(2-oxoacid dehydrogenases acyltransferase (catalytic domain)
TRINITY_DN23065_c0_g1	62.4866	-3.13589	0.787957	-3.97977	6.89808e-05	0.000772714	down	1169	COG1100//[R]//GTPase SAR1 family domain//small GTP-binding protein [Alteromonas sp. SN2]	K07897 Ras-related protein	map04140[Autophagy - animal];map04138[Autophagy - yeast];map05146[Amoebiasis];map04144[Endocytosis];map05152[Tuberculosis];map05132[Salmonella infection];map04145[Phagosome];map04137[Mitophagy - animal]		GO:0005575[cellular_component];GO:0005622[intracellular];GO:0005623[cell];GO:0005737[cytoplasm];GO:0009507[chloroplast];GO:0009526[plastid envelope];GO:0009532[plastid stroma];GO:0009536[plastid];GO:0009570[chloroplast stroma];GO:0009941[chloroplast envelope];GO:0031967[organelle envelope];GO:0031975[envelope];GO:0043226[organelle];GO:0043227[membrane-bounded organelle];GO:0043229[intracellular o…	None		PF00364.22(Biotin-requiring enzyme)	(Biotin-requiring enzyme)
TRINITY_DN31956_c0_g1	871.067	-13.8024	1.84988	-7.46126	8.57002e-14	1.43932e-11	down	851	None	K10802 High mobility group B protein	map04140[Autophagy - animal];map04217[Necroptosis];map03410[Base excision repair]		GO:0005575[cellular_component];GO:0005622[intracellular];GO:0005623[cell];GO:0005634[nucleus];GO:0005737[cytoplasm];GO:0005739[mitochondrion];GO:0005759[mitochondrial matrix];GO:0005829[cytosol];GO:0008150[biological_process];GO:0010035[response to inorganic substance];GO:0010038[response to metal ion];GO:0031974[membrane-enclosed lumen];GO:0042221[response to chemical];GO:0043226[organelle];GO:0…	ORX95685.1 hypothetical protein K493DRAFT_282611 [Basidiobolus meristosporus CBS 931.73]		PF00676.20(Dehydrogenase E1 component)	(Dehydrogenase E1 component)
TRINITY_DN41845_c0_g1	20505.4	-3.04026	0.67291	-4.51808	6.24031e-06	0.000104445	down	721	COG0071//[O]//Molecular chaperone IbpA, HSP20 family//HSP20 family protein [Ignavibacterium album JCM 16511]	K13993 Belongs to the small heat shock protein (HSP20) family	map04141[Protein processing in endoplasmic reticulum]		GO:0000003[reproduction];GO:0003006[developmental process involved in reproduction];GO:0003674[molecular_function];GO:0003824[catalytic activity];GO:0004738[pyruvate dehydrogenase activity];GO:0004739[pyruvate dehydrogenase (acetyl-transferring) activity];GO:0005488[binding];GO:0005575[cellular_component];GO:0005622[intracellular];GO:0005623[cell];GO:0005737[cytoplasm];GO:0006082[organic acid met…	KIL68051.1 hypothetical protein M378DRAFT_158558 [Amanita muscaria Koide BX008]		PF02779.24(Transketolase, pyrimidine binding domain)	(Transketolase, pyrimidine binding domain)
TRINITY_DN35771_c0_g1	10818.4	-10.6224	2.65517	-4.00066	6.31662e-05	0.000722186	down	879	COG0071//[O]//Molecular chaperone IbpA, HSP20 family//molecular chaperone [Mesotoga prima MesG1.Ag.4.2]	K13993 Belongs to the small heat shock protein (HSP20) family	map04141[Protein processing in endoplasmic reticulum]		GO:0002682[regulation of immune system process];GO:0002697[regulation of immune effector process];GO:0002831[regulation of response to biotic stimulus];GO:0003674[molecular_function];GO:0003824[catalytic activity];GO:0004672[protein kinase activity];GO:0005575[cellular_component];GO:0005576[extracellular region];GO:0005618[cell wall];GO:0005622[intracellular];GO:0005623[cell];GO:0005634[nucleus];…	XP_016646551.1 hypothetical protein SAPIO_CDS0033 [Scedosporium apiospermum] >KEZ46752.1 hypothetical protein SAPIO_CDS0033 [Scedosporium apiospermum]		PF00162.19(Phosphoglycerate kinase)	(Phosphoglycerate kinase)
TRINITY_DN16294_c0_g1	4193.98	-6.62984	1.30959	-5.06251	4.13769e-07	1.07481e-05	down	1394	None	K11863 Ataxin-3 homolog	map04141[Protein processing in endoplasmic reticulum]		None	OZJ06815.1 Transaldolase [Bifiguratus adelaidae]		PF00923.19(Transaldolase/Fructose-6-phosphate aldolase)	(Transaldolase/Fructose-6-phosphate aldolase)
TRINITY_DN5608_c0_g1	1769.24	-2.1409	0.617979	-3.46436	0.000531497	0.00395819	down	1940	COG0484//[O]//DnaJ-class molecular chaperone with C-terminal Zn finger domain//chaperone DnaJ domain-containing protein [Meiothermus silvanus DSM 9946]	K09510 DnaJ molecular chaperone homology domain	map04141[Protein processing in endoplasmic reticulum]		GO:0003674[molecular_function];GO:0003824[catalytic activity];GO:0004750[ribulose-phosphate 3-epimerase activity];GO:0005488[binding];GO:0005575[cellular_component];GO:0005622[intracellular];GO:0005623[cell];GO:0005737[cytoplasm];GO:0005829[cytosol];GO:0005975[carbohydrate metabolic process];GO:0005996[monosaccharide metabolic process];GO:0006081[cellular aldehyde metabolic process];GO:0006098[pe…	KGQ13440.1 Tryptophan--tRNA ligase [Beauveria bassiana D1-5]		PF00834.19(Ribulose-phosphate 3 epimerase family)	(Ribulose-phosphate 3 epimerase family)
TRINITY_DN4343_c0_g1	1629.91	-2.75565	0.487831	-5.64878	1.61588e-08	6.53123e-07	down	2043	None	K04523 Ubiquitin domain-containing protein	map04141[Protein processing in endoplasmic reticulum]		GO:0000003[reproduction];GO:0003006[developmental process involved in reproduction];GO:0003674[molecular_function];GO:0003824[catalytic activity];GO:0004751[ribose-5-phosphate isomerase activity];GO:0005575[cellular_component];GO:0005622[intracellular];GO:0005623[cell];GO:0005737[cytoplasm];GO:0007275[multicellular organism development];GO:0008150[biological_process];GO:0008219[cell death];GO:000…	ONH68794.1 Ribose-5-phosphate isomerase [Cyberlindnera fabianii]		PF06026.14(Ribose 5-phosphate isomerase A (phosphoriboisomerase A))	(Ribose 5-phosphate isomerase A (phosphoriboisomerase A))
TRINITY_DN32509_c0_g1	883.259	-5.35459	1.25852	-4.25468	2.09351e-05	0.000293846	down	930	COG0071//[O]//Molecular chaperone IbpA, HSP20 family//heat shock protein Hsp20 [Desulfomicrobium baculatum DSM 4028]	K13993 response to heat	map04141[Protein processing in endoplasmic reticulum]		GO:0002181[cytoplasmic translation];GO:0003674[molecular_function];GO:0003676[nucleic acid binding];GO:0003723[RNA binding];GO:0003729[mRNA binding];GO:0003735[structural constituent of ribosome];GO:0005198[structural molecule activity];GO:0005488[binding];GO:0005575[cellular_component];GO:0005618[cell wall];GO:0005622[intracellular];GO:0005623[cell];GO:0005634[nucleus];GO:0005730[nucleolus];GO:0…	KIK30608.1 hypothetical protein PISMIDRAFT_670675 [Pisolithus microcarpus 441]		PF01015.18(Ribosomal S3Ae family)	(Ribosomal S3Ae family)
TRINITY_DN37694_c0_g1	766.403	-2.50957	0.419104	-5.98795	2.12504e-09	1.10696e-07	down	824	COG0071//[O]//Molecular chaperone IbpA, HSP20 family//heat shock protein Hsp20 [Marinobacter adhaerens HP15]	K13993 kDa class II heat shock protein-like	map04141[Protein processing in endoplasmic reticulum]		GO:0000104[succinate dehydrogenase activity];GO:0003674[molecular_function];GO:0003824[catalytic activity];GO:0005488[binding];GO:0005575[cellular_component];GO:0005622[intracellular];GO:0005623[cell];GO:0005737[cytoplasm];GO:0005739[mitochondrion];GO:0005740[mitochondrial envelope];GO:0005743[mitochondrial inner membrane];GO:0005746[mitochondrial respirasome];GO:0005749[mitochondrial respiratory…	BAJ24098.1 succinate dehydrogenase iron-sulphur protein [Helicobasidium mompa]		PF13085.6(2Fe-2S iron-sulfur cluster binding domain)	2Fe-2S iron-sulfur cluster binding domain)
TRINITY_DN23861_c0_g1	531.116	-2.1919	0.615388	-3.56183	0.000368282	0.00295993	down	1146	None	K10666 cAMP binding [EC:2.3.2.27]	map04141[Protein processing in endoplasmic reticulum]		GO:0000104[succinate dehydrogenase activity];GO:0000166[nucleotide binding];GO:0003674[molecular_function];GO:0003824[catalytic activity];GO:0005488[binding];GO:0005524[ATP binding];GO:0005575[cellular_component];GO:0005618[cell wall];GO:0005622[intracellular];GO:0005623[cell];GO:0005737[cytoplasm];GO:0005739[mitochondrion];GO:0005740[mitochondrial envelope];GO:0005743[mitochondrial inner membran…	PKK65111.1 succinate dehydrogenase flavo protein subunit 1 [Rhizophagus irregularis]		PF00890.24(FAD binding domain)	(FAD binding domain)
TRINITY_DN45151_c0_g1	210.215	-2.94535	0.651881	-4.51824	6.23566e-06	0.000104445	down	742	None	K10666 cAMP binding [EC:2.3.2.27]	map04141[Protein processing in endoplasmic reticulum]		None	XP_014183394.1 diaminopimelate decarboxylase [Trichosporon asahii var. asahii CBS 2479] >EJT52209.1 diaminopimelate decarboxylase [Trichosporon asahii var. asahii CBS 2479] >EKC98748.1 diaminopimelate decarboxylase [Trichosporon asahii var. asahii CBS 8904]		PF02784.16(Pyridoxal-dependent decarboxylase, pyridoxal binding domain	(Pyridoxal-dependent decarboxylase, pyridoxal binding domain
TRINITY_DN36890_c0_g1	103.08	-10.7234	2.95409	-3.63001	0.000283408	0.00239227	down	834	COG0071//[O]//Molecular chaperone IbpA, HSP20 family//heat shock protein Hsp20 [Desulfomicrobium baculatum DSM 4028]	K13993 response to heat	map04141[Protein processing in endoplasmic reticulum]		GO:0005575[cellular_component];GO:0005622[intracellular];GO:0005623[cell];GO:0005737[cytoplasm];GO:0009507[chloroplast];GO:0009536[plastid];GO:0043226[organelle];GO:0043227[membrane-bounded organelle];GO:0043229[intracellular organelle];GO:0043231[intracellular membrane-bounded organelle];GO:0044424[intracellular part];GO:0044444[cytoplasmic part];GO:0044464[cell part]	OJJ03861.1 hypothetical protein ASPVEDRAFT_136045 [Aspergillus versicolor CBS 583.65]		PF00701.22(Dihydrodipicolinate synthetase family)	(Dihydrodipicolinate synthetase family)
TRINITY_DN7181_c0_g1	88.2654	-6.28088	1.92968	-3.25488	0.0011344	0.00716014	down	1782	COG3118//[O]//Negative regulator of GroEL, contains thioredoxin-like and TPR-like domains//thioredoxin [Thiomicrospira crunogena XCL-2]	K09580 disulfide-isomerase-like [EC:5.3.4.1]	map04141[Protein processing in endoplasmic reticulum]		None	XP_020057653.1 hypothetical protein ASPACDRAFT_26511 [Aspergillus aculeatus ATCC 16872] >OJK01314.1 hypothetical protein ASPACDRAFT_26511 [Aspergillus aculeatus ATCC 16872]		PF00696.28(Amino acid kinase family)	(Amino acid kinase family)
TRINITY_DN28564_c0_g1	77.982	-10.3209	1.99147	-5.18257	2.18844e-07	6.08357e-06	down	1026	COG0071//[O]//Molecular chaperone IbpA, HSP20 family//heat shock protein Hsp20 [Sulfurovum sp. NBC37-1]	K13993 Belongs to the small heat shock protein (HSP20) family	map04141[Protein processing in endoplasmic reticulum]		GO:0003674[molecular_function];GO:0003824[catalytic activity];GO:0004664[prephenate dehydratase activity];GO:0005575[cellular_component];GO:0005622[intracellular];GO:0005623[cell];GO:0005737[cytoplasm];GO:0006082[organic acid metabolic process];GO:0006520[cellular amino acid metabolic process];GO:0006558[L-phenylalanine metabolic process];GO:0006725[cellular aromatic compound metabolic process];G…	XP_016607079.1 hypothetical protein SPPG_05990 [Spizellomyces punctatus DAOM BR117] >KNC99039.1 hypothetical protein SPPG_05990 [Spizellomyces punctatus DAOM BR117]		PF00800.18(Prephenate dehydratase)	(Prephenate dehydratase)
TRINITY_DN30683_c0_g1	1462.8	-5.25086	0.410501	-12.7913	1.83272e-37	5.95085e-34	down	935	COG1100//[R]//GTPase SAR1 family domain//small GTP-binding protein [Candidatus Korarchaeum cryptofilum OPF8]	K07953 Belongs to the small GTPase superfamily. SAR1 family	map04141[Protein processing in endoplasmic reticulum];map05134[Legionellosis]		GO:0005575[cellular_component];GO:0005622[intracellular];GO:0005623[cell];GO:0005737[cytoplasm];GO:0006996[organelle organization];GO:0008150[biological_process];GO:0009507[chloroplast];GO:0009532[plastid stroma];GO:0009536[plastid];GO:0009570[chloroplast stroma];GO:0009657[plastid organization];GO:0009658[chloroplast organization];GO:0009668[plastid membrane organization];GO:0009987[cellular pro…	None		PF01202.22(Shikimate kinase)	(Shikimate kinase)
TRINITY_DN28058_c0_g1	1320.72	-5.07576	0.660758	-7.68172	1.56965e-14	3.25319e-12	down	1012	None	K12382 Saposin (B) Domains	map04142[Lysosome]		GO:0000166[nucleotide binding];GO:0003674[molecular_function];GO:0003824[catalytic activity];GO:0004107[chorismate synthase activity];GO:0005488[binding];GO:0005575[cellular_component];GO:0005622[intracellular];GO:0005623[cell];GO:0005634[nucleus];GO:0005730[nucleolus];GO:0005737[cytoplasm];GO:0005829[cytosol];GO:0006082[organic acid metabolic process];GO:0006520[cellular amino acid metabolic pro…	OZJ06362.1 Chorismate synthase [Bifiguratus adelaidae]		PF01264.21(Chorismate synthase)	(Chorismate synthase)
TRINITY_DN28407_c0_g1	205.624	-2.12504	0.589264	-3.60627	0.000310632	0.00256429	down	952	None	K12399 Belongs to the adaptor complexes small subunit family	map04142[Lysosome]		GO:0000162[tryptophan biosynthetic process];GO:0003674[molecular_function];GO:0003824[catalytic activity];GO:0004425[indole-3-glycerol-phosphate synthase activity];GO:0005488[binding];GO:0005507[copper ion binding];GO:0005575[cellular_component];GO:0005622[intracellular];GO:0005623[cell];GO:0005737[cytoplasm];GO:0005829[cytosol];GO:0006082[organic acid metabolic process];GO:0006520[cellular amino…	KZV64319.1 N-anthranilate isomerase [Peniophora sp. CONT]		PF00218.21(Indole-3-glycerol phosphate synthase)	(Indole-3-glycerol phosphate synthase)
TRINITY_DN16753_c0_g1	2440.9	-1.68609	0.386451	-4.363	1.28289e-05	0.000193746	down	1372	None	K11247 protein binding	map04144[Endocytosis]		None	EME46950.1 ketol-acid reductoisomerase-like protein [Dothistroma septosporum NZE10]		PF01450.19(Acetohydroxy acid isomeroreductase, catalytic domain)	(Acetohydroxy acid isomeroreductase, catalytic domain)
TRINITY_DN1220_c0_g1	1652.08	-1.65584	0.374894	-4.41681	1.00169e-05	0.000158144	down	2684	None	K18468 Vacuolar protein sorting-associated protein	map04144[Endocytosis]		GO:0000003[reproduction];GO:0000038[very long-chain fatty acid metabolic process];GO:0003006[developmental process involved in reproduction];GO:0003674[molecular_function];GO:0003824[catalytic activity];GO:0005575[cellular_component];GO:0005622[intracellular];GO:0005623[cell];GO:0005737[cytoplasm];GO:0005783[endoplasmic reticulum];GO:0006082[organic acid metabolic process];GO:0006629[lipid metabo…	KXS12197.1 short-chain dehydrogenase/reductase [Gonapodya prolifera JEL478]		PF00106.25(short chain dehydrogenase)	(short chain dehydrogenase)
TRINITY_DN16026_c0_g1	1459.75	-4.16588	0.72603	-5.73789	9.58614e-09	4.18848e-07	down	1396	None	K19476 IST1 homolog	map04144[Endocytosis]		None	XP_012179154.1 predicted protein [Fibroporia radiculosa] >CCL99871.1 predicted protein [Fibroporia radiculosa]		PF00106.25(short chain dehydrogenase)	(short chain dehydrogenase)
TRINITY_DN26602_c0_g1	936.154	-3.52542	0.725792	-4.85734	1.18971e-06	2.55827e-05	down	1071	None	K11866 AMSH-like ubiquitin thioesterase [EC:3.4.19.12]	map04144[Endocytosis]		GO:0005575[cellular_component];GO:0005622[intracellular];GO:0005623[cell];GO:0005737[cytoplasm];GO:0005739[mitochondrion];GO:0005740[mitochondrial envelope];GO:0005743[mitochondrial inner membrane];GO:0016020[membrane];GO:0019866[organelle inner membrane];GO:0031090[organelle membrane];GO:0031966[mitochondrial membrane];GO:0031967[organelle envelope];GO:0031975[envelope];GO:0043226[organelle];GO:…	OLL26894.1 Cytochrome c oxidase assembly protein COX15 [Neolecta irregularis DAH-3]		PF02628.15(Cytochrome oxidase assembly protein)	(Cytochrome oxidase assembly protein)
TRINITY_DN5200_c0_g1	680.904	-3.23842	0.907396	-3.56892	0.000358461	0.00289054	down	1994	None	K11866 AMSH-like ubiquitin thioesterase [EC:3.4.19.12]	map04144[Endocytosis]		GO:0005575[cellular_component];GO:0005622[intracellular];GO:0005623[cell];GO:0005737[cytoplasm];GO:0006139[nucleobase-containing compound metabolic process];GO:0006725[cellular aromatic compound metabolic process];GO:0006766[vitamin metabolic process];GO:0006767[water-soluble vitamin metabolic process];GO:0006771[riboflavin metabolic process];GO:0006807[nitrogen compound metabolic process];GO:000…	KGQ11205.1 Riboflavin biosynthesis protein RibD [Beauveria bassiana D1-5]		PF00383.23(Cytidine and deoxycytidylate deaminase zinc-binding region)	(Cytidine and deoxycytidylate deaminase zinc-binding region)
TRINITY_DN13263_c0_g1	5725.6	-1.92743	0.528303	-3.64834	0.000263938	0.00224937	down	1437	None	K13354 Belongs to the mitochondrial carrier (TC 2.A.29) family	map04146[Peroxisome]		None	ODV90368.1 hypothetical protein CANCADRAFT_31359, partial [Tortispora caseinolytica NRRL Y-17796]		PF12357.8(Phospholipase D C terminal)	Phospholipase D C terminal)
TRINITY_DN20307_c0_g1	1298.74	-1.28254	0.401846	-3.19163	0.00141475	0.00853844	down	1152	COG5285//[Q]//Ectoine hydroxylase-related dioxygenase, phytanoyl-CoA dioxygenase (PhyH) family//phytanoyl-CoA dioxygenase family protein [Stigmatella aurantiaca DW4/3-1]	K00477 Phytanoyl-CoA dioxygenase [EC:1.14.11.18]	map04146[Peroxisome]		GO:0003674[molecular_function];GO:0003824[catalytic activity];GO:0004620[phospholipase activity];GO:0004630[phospholipase D activity];GO:0006629[lipid metabolic process];GO:0007275[multicellular organism development];GO:0008081[phosphoric diester hydrolase activity];GO:0008150[biological_process];GO:0008152[metabolic process];GO:0008610[lipid biosynthetic process];GO:0009058[biosynthetic process]…	OBZ84433.1 Phospholipase D2 [Choanephora cucurbitarum]		PF13091.6(PLD-like domain)	PLD-like domain)
TRINITY_DN9617_c0_g1	3567.24	-2.24135	0.589674	-3.801	0.000144113	0.00138579	down	1606	COG0515//[T]//Serine/threonine protein kinase//serine/threonine protein kinase [Desulfatibacillum alkenivorans AK-01]	K07198 Non-specific serine threonine protein kinase [EC:2.7.11.11]	map04151[PI3K-Akt signaling pathway];map04530[Tight junction];map04140[Autophagy - animal];map04152[AMPK signaling pathway];map04921[Oxytocin signaling pathway];map05410[Hypertrophic cardiomyopathy (HCM)];map04922[Glucagon signaling pathway];map04211[Longevity regulating pathway];map04068[FoxO signaling pathway];map04910[Insulin signaling pathway];map04150[mTOR signaling pathway];map04371[Apelin …		GO:0003674[molecular_function];GO:0003824[catalytic activity];GO:0004420[hydroxymethylglutaryl-CoA reductase (NADPH) activity];GO:0005575[cellular_component];GO:0005622[intracellular];GO:0005623[cell];GO:0005737[cytoplasm];GO:0005777[peroxisome];GO:0005778[peroxisomal membrane];GO:0005783[endoplasmic reticulum];GO:0005789[endoplasmic reticulum membrane];GO:0006629[lipid metabolic process];GO:0006…	ORY44450.1 hypothetical protein BCR33DRAFT_716972, partial [Rhizoclosmatium globosum]		PF00368.18(Hydroxymethylglutaryl-coenzyme A reductase)	(Hydroxymethylglutaryl-coenzyme A reductase)
TRINITY_DN4817_c0_g1	1629.37	-1.95921	0.403117	-4.86016	1.17288e-06	2.5389e-05	down	2016	COG0515//[T]//Serine/threonine protein kinase//serine/threonine protein kinase [Desulfatibacillum alkenivorans AK-01]	K07198 CBL-interacting serine threonine-protein kinase [EC:2.7.11.11]	map04151[PI3K-Akt signaling pathway];map04530[Tight junction];map04140[Autophagy - animal];map04152[AMPK signaling pathway];map04921[Oxytocin signaling pathway];map05410[Hypertrophic cardiomyopathy (HCM)];map04922[Glucagon signaling pathway];map04211[Longevity regulating pathway];map04068[FoxO signaling pathway];map04910[Insulin signaling pathway];map04150[mTOR signaling pathway];map04371[Apelin …		GO:0003674[molecular_function];GO:0003824[catalytic activity];GO:0003872[6-phosphofructokinase activity];GO:0005575[cellular_component];GO:0005622[intracellular];GO:0005623[cell];GO:0005737[cytoplasm];GO:0005829[cytosol];GO:0005975[carbohydrate metabolic process];GO:0006082[organic acid metabolic process];GO:0006090[pyruvate metabolic process];GO:0006091[generation of precursor metabolites and en…	ORY23011.1 6-phosphofructokinase [Neocallimastix californiae]		PF00365.20(Phosphofructokinase)	(Phosphofructokinase)
TRINITY_DN33494_c0_g1	4712.11	-1.36332	0.404158	-3.37324	0.000742895	0.0051469	down	838	COG0326//[O]//Molecular chaperone, HSP90 family//chaperone protein HtpG [Stigmatella aurantiaca DW4/3-1]	K04079 heat shock	map04151[PI3K-Akt signaling pathway];map04626[Plant-pathogen interaction];map05200[Pathways in cancer];map04914[Progesterone-mediated oocyte maturation];map05215[Prostate cancer];map04915[Estrogen signaling pathway];map04657[IL-17 signaling pathway];map04621[NOD-like receptor signaling pathway];map04659[Th17 cell differentiation];map04217[Necroptosis];map05418[Fluid shear stress and atheroscleros…		GO:0005575[cellular_component];GO:0005622[intracellular];GO:0005623[cell];GO:0005737[cytoplasm];GO:0009507[chloroplast];GO:0009536[plastid];GO:0043226[organelle];GO:0043227[membrane-bounded organelle];GO:0043229[intracellular organelle];GO:0043231[intracellular membrane-bounded organelle];GO:0044424[intracellular part];GO:0044444[cytoplasmic part];GO:0044464[cell part]	OON11119.1 pyruvate kinase [Batrachochytrium salamandrivorans]		PF00224.21(Pyruvate kinase, barrel domain)	(Pyruvate kinase, barrel domain)
TRINITY_DN22411_c0_g1	75.1036	-3.54447	1.00865	-3.51407	0.000441289	0.00342791	down	1177	None	K07297 Haemolysin-III related	map04152[AMPK signaling pathway];map04211[Longevity regulating pathway];map04932[Non-alcoholic fatty liver disease (NAFLD)];map04920[Adipocytokine signaling pathway]		GO:0005575[cellular_component];GO:0005622[intracellular];GO:0005623[cell];GO:0005737[cytoplasm];GO:0009507[chloroplast];GO:0009536[plastid];GO:0043226[organelle];GO:0043227[membrane-bounded organelle];GO:0043229[intracellular organelle];GO:0043231[intracellular membrane-bounded organelle];GO:0044424[intracellular part];GO:0044444[cytoplasmic part];GO:0044464[cell part]	OZJ04630.1 hypothetical protein BZG36_02064 [Bifiguratus adelaidae]		PF00120.24(Glutamine synthetase, catalytic domain)	(Glutamine synthetase, catalytic domain)
TRINITY_DN41190_c0_g1	84.0114	-10.4284	1.74024	-5.99247	2.06683e-09	1.09247e-07	down	721	COG0480//[J]//Translation elongation factor EF-G, a GTPase//elongation factor EF-2 [Candidatus Korarchaeum cryptofilum OPF8]	K03234 Elongation factor	map04152[AMPK signaling pathway];map04921[Oxytocin signaling pathway]		GO:0003674[molecular_function];GO:0003824[catalytic activity];GO:0004733[pyridoxamine-phosphate oxidase activity];GO:0005575[cellular_component];GO:0005576[extracellular region];GO:0005615[extracellular space];GO:0005622[intracellular];GO:0005623[cell];GO:0005634[nucleus];GO:0005654[nucleoplasm];GO:0005737[cytoplasm];GO:0005739[mitochondrion];GO:0005759[mitochondrial matrix];GO:0005829[cytosol];G…	PKY47682.1 NAD(P)H-hydrate epimerase [Rhizophagus irregularis]		PF03853.15(YjeF-related protein N-terminus)	(YjeF-related protein N-terminus)
TRINITY_DN824_c0_g1	70.6645	-10.1787	1.77396	-5.73785	9.58866e-09	4.18848e-07	down	2876	COG0480//[J]//Translation elongation factor EF-G, a GTPase//elongation factor EF-2 [Candidatus Korarchaeum cryptofilum OPF8]	K03234 Elongation factor	map04152[AMPK signaling pathway];map04921[Oxytocin signaling pathway]		GO:0003674[molecular_function];GO:0003824[catalytic activity];GO:0004470[malic enzyme activity];GO:0004473[malate dehydrogenase (decarboxylating) (NADP+) activity];GO:0005575[cellular_component];GO:0005622[intracellular];GO:0005623[cell];GO:0005737[cytoplasm];GO:0005829[cytosol];GO:0006082[organic acid metabolic process];GO:0006090[pyruvate metabolic process];GO:0006108[malate metabolic process];…	KFH64331.1 hypothetical protein MVEG_10156 [Mortierella verticillata NRRL 6337]		PF03949.15(Malic enzyme, NAD binding domain)	(Malic enzyme, NAD binding domain)
TRINITY_DN289_c0_g1	98.0918	-10.6518	2.22476	-4.78785	1.68578e-06	3.40688e-05	down	3337	COG3831//[K]//WGR domain, predicted DNA-binding domain in MolR//PARP catalytic domain protein [Stanieria cyanosphaera PCC 7437]	K10798 poly ADP-ribose polymerase [EC:2.4.2.30]	map04210[Apoptosis];map04214[Apoptosis - fly];map04217[Necroptosis];map04212[Longevity regulating pathway - worm];map03410[Base excision repair]		GO:0003674[molecular_function];GO:0003824[catalytic activity];GO:0004470[malic enzyme activity];GO:0004473[malate dehydrogenase (decarboxylating) (NADP+) activity];GO:0005575[cellular_component];GO:0005576[extracellular region];GO:0005618[cell wall];GO:0005622[intracellular];GO:0005623[cell];GO:0005737[cytoplasm];GO:0005773[vacuole];GO:0005774[vacuolar membrane];GO:0005829[cytosol];GO:0005886[pla…	KFH64331.1 hypothetical protein MVEG_10156 [Mortierella verticillata NRRL 6337]		PF03949.15(Malic enzyme, NAD binding domain)	(Malic enzyme, NAD binding domain)
TRINITY_DN34998_c0_g1	1765.56	-14.8217	1.78711	-8.29367	1.09804e-16	3.3425e-14	down	829	None	K01527 Nascent polypeptide-associated complex subunit beta	map04214[Apoptosis - fly]		GO:0005575[cellular_component];GO:0005622[intracellular];GO:0005623[cell];GO:0005737[cytoplasm];GO:0005739[mitochondrion];GO:0005759[mitochondrial matrix];GO:0031974[membrane-enclosed lumen];GO:0043226[organelle];GO:0043227[membrane-bounded organelle];GO:0043229[intracellular organelle];GO:0043231[intracellular membrane-bounded organelle];GO:0043233[organelle lumen];GO:0044422[organelle part];GO:…	OBZ83268.1 Malic enzyme, hydrogenosomal [Choanephora cucurbitarum]		PF03949.15(Malic enzyme, NAD binding domain)	(Malic enzyme, NAD binding domain)
TRINITY_DN23915_c0_g1	240.875	-1.62407	0.462589	-3.51083	0.000446711	0.00345899	down	1048	COG0450//[V]//Alkyl hydroperoxide reductase subunit AhpC (peroxiredoxin)//peroxiredoxin [Crinalium epipsammum PCC 9333]	K03386 2-Cys peroxiredoxin [EC:1.11.1.15]	map04214[Apoptosis - fly]		GO:0005575[cellular_component];GO:0005622[intracellular];GO:0005623[cell];GO:0005737[cytoplasm];GO:0009507[chloroplast];GO:0009536[plastid];GO:0043226[organelle];GO:0043227[membrane-bounded organelle];GO:0043229[intracellular organelle];GO:0043231[intracellular membrane-bounded organelle];GO:0044424[intracellular part];GO:0044444[cytoplasmic part];GO:0044464[cell part]	None		PF00101.20(Ribulose bisphosphate carboxylase, small chain)	(Ribulose bisphosphate carboxylase, small chain)
TRINITY_DN683_c0_g1	1968.36	-4.12646	0.827815	-4.98476	6.204e-07	1.51842e-05	down	2972	None	K17065 Belongs to the TRAFAC class dynamin-like GTPase superfamily. Dynamin Fzo YdjA family [EC:3.6.5.5]	map04214[Apoptosis - fly];map04668[TNF signaling pathway];map04621[NOD-like receptor signaling pathway];map04217[Necroptosis];map04139[Mitophagy - yeast]		GO:0003674[molecular_function];GO:0003824[catalytic activity];GO:0004329[formate-tetrahydrofolate ligase activity];GO:0004477[methenyltetrahydrofolate cyclohydrolase activity];GO:0004488[methylenetetrahydrofolate dehydrogenase (NADP+) activity];GO:0005488[binding];GO:0005507[copper ion binding];GO:0005575[cellular_component];GO:0005576[extracellular region];GO:0005622[intracellular];GO:0005623[ce…	CEP07759.1 hypothetical protein [Parasitella parasitica]		PF01268.19(Formate--tetrahydrofolate ligase)	(Formate--tetrahydrofolate ligase)
TRINITY_DN1505_c0_g1	1264.01	-3.52274	0.720999	-4.88591	1.0295e-06	2.27917e-05	down	2587	None	K21776 Protein tesmin TSO1-like CXC	map04218[Cellular senescence]		GO:0003674[molecular_function];GO:0003676[nucleic acid binding];GO:0003677[DNA binding];GO:0003690[double-stranded DNA binding];GO:0003824[catalytic activity];GO:0005488[binding];GO:0005507[copper ion binding];GO:0005575[cellular_component];GO:0005576[extracellular region];GO:0005622[intracellular];GO:0005623[cell];GO:0005737[cytoplasm];GO:0006275[regulation of DNA replication];GO:0006323[DNA pac…	ODN80124.1 sulfite reductase (NADPH) hemoprotein, beta-component [Cryptococcus depauperatus CBS 7841]		PF01077.22(Nitrite and sulphite reductase 4Fe-4S domain)	(Nitrite and sulphite reductase 4Fe-4S domain)
TRINITY_DN18895_c0_g1	2217.11	-2.66798	0.770326	-3.46344	0.000533318	0.00396871	down	1261	None	K20858 Mitochondrial calcium uniporter	map04218[Cellular senescence];map04020[Calcium signaling pathway];map04621[NOD-like receptor signaling pathway]		GO:0000003[reproduction];GO:0000302[response to reactive oxygen species];GO:0002252[immune effector process];GO:0002376[immune system process];GO:0003006[developmental process involved in reproduction];GO:0003674[molecular_function];GO:0003824[catalytic activity];GO:0004512[inositol-3-phosphate synthase activity];GO:0005575[cellular_component];GO:0005622[intracellular];GO:0005623[cell];GO:0005634…	KFH71508.1 inositol-3-phosphate synthase [Mortierella verticillata NRRL 6337]		PF07994.12(Myo-inositol-1-phosphate synthase)	(Myo-inositol-1-phosphate synthase)
TRINITY_DN20773_c0_g1	5867.74	-1.59007	0.417349	-3.80992	0.000139011	0.00135157	down	1240	None	K13947 Mitochondrial outer membrane protein porin of 34	map04218[Cellular senescence];map04022[cGMP-PKG signaling pathway];map04020[Calcium signaling pathway];map04621[NOD-like receptor signaling pathway];map04217[Necroptosis];map05012[Parkinson disease];map05016[Huntington disease];map05166[Human T-cell leukemia virus 1 infection];map04216[Ferroptosis];map04979[Cholesterol metabolism]		GO:0003674[molecular_function];GO:0003824[catalytic activity];GO:0006793[phosphorus metabolic process];GO:0006796[phosphate-containing compound metabolic process];GO:0008150[biological_process];GO:0008152[metabolic process];GO:0008252[nucleotidase activity];GO:0008441[3'(2'),5'-bisphosphate nucleotidase activity];GO:0009987[cellular process];GO:0016311[dephosphorylation];GO:0016787[hydrolase acti…	KZT03058.1 3(2),5-bisphosphate nucleotidase HAL2 [Laetiporus sulphureus 93-53]		PF00459.25(Inositol monophosphatase family)	(Inositol monophosphatase family)
TRINITY_DN20982_c0_g1	33.8871	-2.50688	0.749954	-3.34271	0.000829637	0.00562386	down	1219	None	K15040 Mitochondrial outer membrane protein porin	map04218[Cellular senescence];map04022[cGMP-PKG signaling pathway];map04020[Calcium signaling pathway];map04621[NOD-like receptor signaling pathway];map04217[Necroptosis];map05012[Parkinson disease];map05016[Huntington disease];map05166[Human T-cell leukemia virus 1 infection];map04216[Ferroptosis];map04979[Cholesterol metabolism]		GO:0003674[molecular_function];GO:0005488[binding];GO:0005575[cellular_component];GO:0005622[intracellular];GO:0005623[cell];GO:0005737[cytoplasm];GO:0005739[mitochondrion];GO:0005759[mitochondrial matrix];GO:0006082[organic acid metabolic process];GO:0006520[cellular amino acid metabolic process];GO:0006551[leucine metabolic process];GO:0006552[leucine catabolic process];GO:0006807[nitrogen comp…	SAM00829.1 hypothetical protein [Absidia glauca]		PF01039.22(Carboxyl transferase domain)	(Carboxyl transferase domain)
TRINITY_DN2844_c0_g1	27.6166	-5.39199	1.12783	-4.78086	1.74544e-06	3.51288e-05	down	2282	COG0515//[T]//Serine/threonine protein kinase//putative serine/threonine protein kinase [Kitasatospora setae KM-6054]	K04515 Calcium-dependent protein kinase [EC:2.7.11.17]	map04261[Adrenergic signaling in cardiomyocytes];map04728[Dopaminergic synapse];map04114[Oocyte meiosis];map04024[cAMP signaling pathway];map04921[Oxytocin signaling pathway];map04934[Cushing syndrome];map04912[GnRH signaling pathway];map04725[Cholinergic synapse];map04713[Circadian entrainment];map04020[Calcium signaling pathway];map05031[Amphetamine addiction];map04925[Aldosterone synthesis and…		GO:0003674[molecular_function];GO:0003824[catalytic activity];GO:0005488[binding];GO:0005507[copper ion binding];GO:0005575[cellular_component];GO:0005622[intracellular];GO:0005623[cell];GO:0005737[cytoplasm];GO:0005829[cytosol];GO:0005835[fatty acid synthase complex];GO:0006082[organic acid metabolic process];GO:0006629[lipid metabolic process];GO:0006631[fatty acid metabolic process];GO:0006633…	XP_020054144.1 hypothetical protein ASPACDRAFT_122457 [Aspergillus aculeatus ATCC 16872] >OJJ97804.1 hypothetical protein ASPACDRAFT_122457 [Aspergillus aculeatus ATCC 16872]		PF13561.6(Enoyl-(Acyl carrier protein) reductase)	Enoyl-(Acyl carrier protein) reductase)
TRINITY_DN15608_c0_g1	4651.71	-2.30772	0.523604	-4.40737	1.04635e-05	0.000163328	down	1402	COG1224//[K]//DNA helicase TIP49, TBP-interacting protein//TIP49 domain-containing protein [Pyrolobus fumarii 1A]	K04499 Belongs to the RuvB family	map04310[Wnt signaling pathway]		GO:0003674[molecular_function];GO:0003824[catalytic activity];GO:0005488[binding];GO:0005507[copper ion binding];GO:0005575[cellular_component];GO:0005622[intracellular];GO:0005623[cell];GO:0005737[cytoplasm];GO:0005829[cytosol];GO:0005835[fatty acid synthase complex];GO:0006082[organic acid metabolic process];GO:0006629[lipid metabolic process];GO:0006631[fatty acid metabolic process];GO:0006633…	KXS20797.1 short-chain dehydrogenase/reductase SDR [Gonapodya prolifera JEL478]		PF13561.6(Enoyl-(Acyl carrier protein) reductase)	Enoyl-(Acyl carrier protein) reductase)
TRINITY_DN8462_c0_g1	710.464	-4.44427	0.638765	-6.95759	3.46141e-12	3.70523e-10	down	1763	None	K19882 Hydrolyzes acetyl esters in homogalacturonan regions of pectin. In type I primary cell wall, galacturonic acid residues of pectin can be acetylated at the O-2 and O-3 positions. Decreasing the degree of acetylation of pectin gels in vitro alters their physical properties [EC:3.1.1.98]	map04310[Wnt signaling pathway]		GO:0003674[molecular_function];GO:0003824[catalytic activity];GO:0004103[choline kinase activity];GO:0004305[ethanolamine kinase activity];GO:0005575[cellular_component];GO:0005622[intracellular];GO:0005623[cell];GO:0005737[cytoplasm];GO:0005829[cytosol];GO:0006629[lipid metabolic process];GO:0006644[phospholipid metabolic process];GO:0006646[phosphatidylethanolamine biosynthetic process];GO:0006…	OAD08530.1 hypothetical protein MUCCIDRAFT_31379 [Mucor circinelloides f. lusitanicus CBS 277.49]		PF01633.20(Choline/ethanolamine kinase)	(Choline/ethanolamine kinase)
TRINITY_DN27687_c0_g1	105.122	-10.7517	1.80501	-5.95657	2.57579e-09	1.31365e-07	down	1003	None	K06685 MOB kinase activator-like	map04390[Hippo signaling pathway];map04391[Hippo signaling pathway - fly];map04111[Cell cycle - yeast];map04392[Hippo signaling pathway - multiple species]		GO:0000166[nucleotide binding];GO:0000287[magnesium ion binding];GO:0000325[plant-type vacuole];GO:0001101[response to acid chemical];GO:0001558[regulation of cell growth];GO:0001727[lipid kinase activity];GO:0001932[regulation of protein phosphorylation];GO:0001934[positive regulation of protein phosphorylation];GO:0001959[regulation of cytokine-mediated signaling pathway];GO:0003376[sphingosine…	ORX70183.1 hypothetical protein DL89DRAFT_257453 [Linderina pennispora]		PF00781.24(Diacylglycerol kinase catalytic domain)	(Diacylglycerol kinase catalytic domain)
TRINITY_DN4948_c0_g1	59256	-3.76912	0.913742	-4.12492	3.70856e-05	0.00046553	down	1908	COG0443//[O]//Molecular chaperone DnaK (HSP70)//chaperone protein DnaK [Thermodesulfovibrio yellowstonii DSM 11347]	K09489 Heat shock 70 kDa protein	map04530[Tight junction];map04612[Antigen processing and presentation]		GO:0002178[palmitoyltransferase complex];GO:0005575[cellular_component];GO:0005622[intracellular];GO:0005623[cell];GO:0005737[cytoplasm];GO:0005783[endoplasmic reticulum];GO:0005789[endoplasmic reticulum membrane];GO:0006066[alcohol metabolic process];GO:0006629[lipid metabolic process];GO:0006643[membrane lipid metabolic process];GO:0006644[phospholipid metabolic process];GO:0006665[sphingolipid…	EPZ34220.1 Pyridoxal phosphate-dependent transferase domain-containing protein 1 [Rozella allomycis CSF55]		PF00155.21(Aminotransferase class I and II)	(Aminotransferase class I and II)
TRINITY_DN36391_c0_g1	536.041	-1.52644	0.420061	-3.63386	0.000279213	0.0023589	down	845	COG3118//[O]//Negative regulator of GroEL, contains thioredoxin-like and TPR-like domains//thioredoxin [Cyanobium gracile PCC 6307]	K03671 Thioredoxin	map04621[NOD-like receptor signaling pathway];map05418[Fluid shear stress and atherosclerosis]		None	ORX79250.1 hypothetical protein K493DRAFT_342719 [Basidiobolus meristosporus CBS 931.73]		PF07786.12(Protein of unknown function (DUF1624))	(Protein of unknown function (DUF1624))
TRINITY_DN10283_c0_g1	3648.46	-2.02796	0.614183	-3.30189	0.000960353	0.00628935	down	1647	None	K12655 OTU domain-containing protein [EC:3.4.19.12]	map04622[RIG-I-like receptor signaling pathway]		GO:0005575[cellular_component];GO:0005618[cell wall];GO:0005622[intracellular];GO:0005623[cell];GO:0005737[cytoplasm];GO:0005739[mitochondrion];GO:0005773[vacuole];GO:0005774[vacuolar membrane];GO:0005783[endoplasmic reticulum];GO:0005789[endoplasmic reticulum membrane];GO:0005794[Golgi apparatus];GO:0005886[plasma membrane];GO:0005911[cell-cell junction];GO:0006464[cellular protein modification …	None		PF05817.14(Oligosaccharyltransferase subunit Ribophorin II)	(Oligosaccharyltransferase subunit Ribophorin II)
TRINITY_DN38498_c0_g1	36.1958	-9.21357	1.72429	-5.3434	9.12194e-08	2.94228e-06	down	796	None	K13448 calcium-binding protein	map04626[Plant-pathogen interaction]		GO:0005575[cellular_component];GO:0005622[intracellular];GO:0005623[cell];GO:0005634[nucleus];GO:0005737[cytoplasm];GO:0005829[cytosol];GO:0005975[carbohydrate metabolic process];GO:0006082[organic acid metabolic process];GO:0006520[cellular amino acid metabolic process];GO:0006807[nitrogen compound metabolic process];GO:0008150[biological_process];GO:0008152[metabolic process];GO:0009987[cellula…	None		PF02493.20(MORN repeat)	(MORN repeat)
TRINITY_DN12873_c0_g1	1795.64	-27.9989	4.78479	-5.85165	4.86709e-09	2.33548e-07	down	1479	None	K12795 SGS domain	map04626[Plant-pathogen interaction];map04621[NOD-like receptor signaling pathway]		GO:0000325[plant-type vacuole];GO:0003674[molecular_function];GO:0003824[catalytic activity];GO:0005215[transporter activity];GO:0005575[cellular_component];GO:0005622[intracellular];GO:0005623[cell];GO:0005737[cytoplasm];GO:0005773[vacuole];GO:0005774[vacuolar membrane];GO:0005794[Golgi apparatus];GO:0005829[cytosol];GO:0005886[plasma membrane];GO:0006810[transport];GO:0006811[ion transport];GO:…	XP_019024567.1 H+-ATPase G subunit [Saitoella complicata NRRL Y-17804] >ODQ53454.1 H+-ATPase G subunit [Saitoella complicata NRRL Y-17804]		PF03179.15(Vacuolar (H+)-ATPase G subunit)	(Vacuolar (H+)-ATPase G subunit)
TRINITY_DN40226_c0_g1	602.11	-1.8498	0.419169	-4.41302	1.01936e-05	0.000159897	down	759	None	K18179 isoform X1	map04714[Thermogenesis]		GO:0000325[plant-type vacuole];GO:0003674[molecular_function];GO:0003824[catalytic activity];GO:0005215[transporter activity];GO:0005575[cellular_component];GO:0005622[intracellular];GO:0005623[cell];GO:0005737[cytoplasm];GO:0005773[vacuole];GO:0005774[vacuolar membrane];GO:0005794[Golgi apparatus];GO:0005829[cytosol];GO:0005886[plasma membrane];GO:0006810[transport];GO:0006811[ion transport];GO:…	XP_013024643.1 V-type ATPase subunit G [Schizosaccharomyces cryophilus OY26] >EPY50157.1 V-type ATPase subunit G [Schizosaccharomyces cryophilus OY26]		PF03179.15(Vacuolar (H+)-ATPase G subunit)	(Vacuolar (H+)-ATPase G subunit)
TRINITY_DN2000_c0_g1	125.476	-11.0071	1.71538	-6.41669	1.39272e-10	9.62164e-09	down	2453	None	K07195 exocyst complex component	map04910[Insulin signaling pathway]		None	KXS18571.1 ATP synthase subunit alpha, mitochondrial-like protein [Gonapodya prolifera JEL478]		PF00006.25(ATP synthase alpha/beta family, nucleotide-binding domain)	(ATP synthase alpha/beta family, nucleotide-binding domain)
TRINITY_DN3428_c0_g1	1004.88	-1.6312	0.474596	-3.43702	0.000588142	0.00431082	down	2200	COG0545//[O]//FKBP-type peptidyl-prolyl cis-trans isomerase//FKBP-type peptidylprolyl isomerase [Anaeromyxobacter dehalogenans 2CP-1]	K09571 Peptidyl-prolyl cis-trans isomerase [EC:5.2.1.8]	map04915[Estrogen signaling pathway]		None	CEJ04275.1 Putative ATP synthase subunit alpha [Rhizopus microsporus]		PF00006.25(ATP synthase alpha/beta family, nucleotide-binding domain)	(ATP synthase alpha/beta family, nucleotide-binding domain)
TRINITY_DN1270_c0_g1	7464.64	-2.62424	0.473066	-5.54729	2.90127e-08	1.06646e-06	down	2658	COG1506//[E]//Dipeptidyl aminopeptidase/acylaminoacyl peptidase//peptidase S9B dipeptidylpeptidase IV domain-containing protein [Haliangium ochraceum DSM 14365]	K01278 Dipeptidyl peptidase [EC:3.4.14.5]	map04974[Protein digestion and absorption]		GO:0005575[cellular_component];GO:0005622[intracellular];GO:0005623[cell];GO:0005737[cytoplasm];GO:0005739[mitochondrion];GO:0005740[mitochondrial envelope];GO:0005743[mitochondrial inner membrane];GO:0005746[mitochondrial respirasome];GO:0005750[mitochondrial respiratory chain complex III];GO:0005773[vacuole];GO:0005774[vacuolar membrane];GO:0006091[generation of precursor metabolites and energy…	None		PF02271.16(Ubiquinol-cytochrome C reductase complex 14kD subunit)	(Ubiquinol-cytochrome C reductase complex 14kD subunit)
TRINITY_DN12517_c0_g1	1314.51	-2.16245	0.615137	-3.5154	0.000439094	0.00341631	down	1545	None	K14207 sodium-coupled neutral amino acid transporter	map04974[Protein digestion and absorption];map04724[Glutamatergic synapse];map04727[GABAergic synapse]		GO:0003674[molecular_function];GO:0003824[catalytic activity];GO:0003954[NADH dehydrogenase activity];GO:0005488[binding];GO:0005575[cellular_component];GO:0005622[intracellular];GO:0005623[cell];GO:0005737[cytoplasm];GO:0005739[mitochondrion];GO:0005740[mitochondrial envelope];GO:0005743[mitochondrial inner membrane];GO:0005746[mitochondrial respirasome];GO:0005747[mitochondrial respiratory chai…	PJF16875.1 hypothetical protein PSACC_03323 [Paramicrosporidium saccamoebae]		PF04800.12(ETC complex I subunit conserved region)	(ETC complex I subunit conserved region)
TRINITY_DN2887_c0_g1	177.343	-3.78784	0.796559	-4.75526	1.98194e-06	3.87672e-05	down	2275	None	K14617 LIMR family	map04977[Vitamin digestion and absorption]		GO:0000035[acyl binding];GO:0000036[acyl carrier activity];GO:0003674[molecular_function];GO:0005488[binding];GO:0005575[cellular_component];GO:0005622[intracellular];GO:0005623[cell];GO:0005737[cytoplasm];GO:0005739[mitochondrion];GO:0005759[mitochondrial matrix];GO:0005829[cytosol];GO:0005975[carbohydrate metabolic process];GO:0006082[organic acid metabolic process];GO:0006629[lipid metabolic p…	XP_018229195.1 acyl carrier protein [Pneumocystis jirovecii RU7] >KTW29086.1 acyl carrier protein [Pneumocystis jirovecii RU7]		PF00550.25(Phosphopantetheine attachment site)	(Phosphopantetheine attachment site)
TRINITY_DN19982_c0_g1	20.9254	-8.42282	2.11039	-3.99112	6.57616e-05	0.000743137	down	1263	None	K10949 ER lumen	map05110[Vibrio cholerae infection]		GO:0005575[cellular_component];GO:0005622[intracellular];GO:0005623[cell];GO:0005737[cytoplasm];GO:0005739[mitochondrion];GO:0005740[mitochondrial envelope];GO:0005743[mitochondrial inner membrane];GO:0005746[mitochondrial respirasome];GO:0005747[mitochondrial respiratory chain complex I];GO:0008150[biological_process];GO:0008152[metabolic process];GO:0009853[photorespiration];GO:0009987[cellular…	ORX90007.1 hypothetical protein K493DRAFT_318268 [Basidiobolus meristosporus CBS 931.73]		PF05676.13(NADH-ubiquinone oxidoreductase B18 subunit (NDUFB7))	(NADH-ubiquinone oxidoreductase B18 subunit (NDUFB7))
TRINITY_DN28547_c0_g1	24.9988	-3.24498	0.812796	-3.99236	6.54182e-05	0.000740785	down	1024	COG1100//[R]//GTPase SAR1 family domain//hypothetical protein N186_01315 [Thermofilum sp. 1910b]	K07874 Ras-related protein RABD1-like	map05134[Legionellosis]		GO:0003674[molecular_function];GO:0005488[binding];GO:0005507[copper ion binding];GO:0005575[cellular_component];GO:0005622[intracellular];GO:0005623[cell];GO:0005737[cytoplasm];GO:0005739[mitochondrion];GO:0005740[mitochondrial envelope];GO:0005758[mitochondrial intermembrane space];GO:0006091[generation of precursor metabolites and energy];GO:0006119[oxidative phosphorylation];GO:0006122[mitoch…	ORX77681.1 cytochrome c [Basidiobolus meristosporus CBS 931.73] >ORX98400.1 cytochrome c [Basidiobolus meristosporus CBS 931.73]		PF00034.21(Cytochrome c)	(Cytochrome c)
TRINITY_DN11282_c0_g1	1227.86	-1.82366	0.41308	-4.41479	1.0111e-05	0.000159114	down	1545	None	K08057 Calreticulin family	map05142[Chagas disease (American trypanosomiasis)];map04145[Phagosome];map04612[Antigen processing and presentation];map05166[Human T-cell leukemia virus 1 infection];map04141[Protein processing in endoplasmic reticulum]		GO:0000139[Golgi membrane];GO:0000325[plant-type vacuole];GO:0003674[molecular_function];GO:0003824[catalytic activity];GO:0005215[transporter activity];GO:0005488[binding];GO:0005515[protein binding];GO:0005575[cellular_component];GO:0005622[intracellular];GO:0005623[cell];GO:0005737[cytoplasm];GO:0005768[endosome];GO:0005773[vacuole];GO:0005774[vacuolar membrane];GO:0005794[Golgi apparatus];GO:…	KFH67121.1 V-type H+-transporting ATPase subunit I [Mortierella verticillata NRRL 6337]		PF01496.19(V-type ATPase 116kDa subunit family)	(V-type ATPase 116kDa subunit family)
TRINITY_DN8122_c0_g1	4.02497	-6.04455	1.89316	-3.19284	0.00140882	0.00851695	down	1761	None	K08064 Nuclear transcription factor Y subunit	map05152[Tuberculosis];map04612[Antigen processing and presentation]		GO:0000373[Group II intron splicing];GO:0000375[RNA splicing, via transesterification reactions];GO:0000377[RNA splicing, via transesterification reactions with bulged adenosine as nucleophile];GO:0001101[response to acid chemical];GO:0003674[molecular_function];GO:0003676[nucleic acid binding];GO:0003677[DNA binding];GO:0003723[RNA binding];GO:0003724[RNA helicase activity];GO:0003824[catalytic …	OLY83452.1 ATP-dependent RNA helicase DDX50 [Smittium mucronatum]		PF00270.29(DEAD/DEAH box helicase)	(DEAD/DEAH box helicase)
TRINITY_DN25936_c0_g1	1441.48	-2.07302	0.609775	-3.39965	0.00067472	0.00479741	down	1034	None	K08065 protein heterodimerization activity	map05152[Tuberculosis];map04612[Antigen processing and presentation];map05166[Human T-cell leukemia virus 1 infection]		GO:0003674[molecular_function];GO:0003824[catalytic activity];GO:0005575[cellular_component];GO:0005622[intracellular];GO:0005623[cell];GO:0006629[lipid metabolic process];GO:0008150[biological_process];GO:0008152[metabolic process];GO:0008194[UDP-glycosyltransferase activity];GO:0008202[steroid metabolic process];GO:0009058[biosynthetic process];GO:0009314[response to radiation];GO:0009411[respo…	CCD34578.1 glycosyltransferase family 1 protein [Botrytis cinerea T4]		PF00201.18(UDP-glucoronosyl and UDP-glucosyl transferase)	(UDP-glucoronosyl and UDP-glucosyl transferase)
TRINITY_DN4951_c0_g1	230.774	-2.7656	0.824112	-3.35586	0.000791197	0.00542368	down	2003	COG0123//[BQ]//Acetoin utilization deacetylase AcuC or a related deacetylase//Deacetylases, including yeast histone deacetylase and acetoin utilization protein [Chthonomonas calidirosea T49]	K06067 Belongs to the histone deacetylase family. HD Type 1 subfamily [EC:3.5.1.98]	map05165[Human papillomavirus infection];map04110[Cell cycle];map05203[Viral carcinogenesis];map04330[Notch signaling pathway];map05200[Pathways in cancer];map05034[Alcoholism];map04919[Thyroid hormone signaling pathway];map05220[Chronic myeloid leukemia];map05169[Epstein-Barr virus infection];map04213[Longevity regulating pathway - multiple species];map05016[Huntington disease];map05202[Transcri…		GO:0003674[molecular_function];GO:0003824[catalytic activity];GO:0005575[cellular_component];GO:0005622[intracellular];GO:0005623[cell];GO:0006629[lipid metabolic process];GO:0008150[biological_process];GO:0008152[metabolic process];GO:0008194[UDP-glycosyltransferase activity];GO:0008202[steroid metabolic process];GO:0009058[biosynthetic process];GO:0009314[response to radiation];GO:0009411[respo…	CCD34578.1 glycosyltransferase family 1 protein [Botrytis cinerea T4]		PF00201.18(UDP-glucoronosyl and UDP-glucosyl transferase)	(UDP-glucoronosyl and UDP-glucosyl transferase)
TRINITY_DN3933_c0_g1	1558.74	-6.78663	0.780736	-8.6926	3.54238e-18	1.56847e-15	down	2110	None	K17569 G-patch domain	map05165[Human papillomavirus infection];map04151[PI3K-Akt signaling pathway];map04510[Focal adhesion];map04974[Protein digestion and absorption];map04512[ECM-receptor interaction]		GO:0003674[molecular_function];GO:0003824[catalytic activity];GO:0005575[cellular_component];GO:0005622[intracellular];GO:0005623[cell];GO:0006629[lipid metabolic process];GO:0008150[biological_process];GO:0008152[metabolic process];GO:0008194[UDP-glycosyltransferase activity];GO:0008202[steroid metabolic process];GO:0009058[biosynthetic process];GO:0009314[response to radiation];GO:0009411[respo…	None		PF13528.6(Glycosyl transferase family 1)	Glycosyl transferase family 1)
TRINITY_DN11590_c0_g1	8.73501	-7.16301	2.21341	-3.23619	0.00121135	0.00754463	down	1607	None	K03083 Belongs to the protein kinase superfamily [EC:2.7.11.1,2.7.11.26]	map05165[Human papillomavirus infection];map04151[PI3K-Akt signaling pathway];map04728[Dopaminergic synapse];map05160[Hepatitis C];map04390[Hippo signaling pathway];map04110[Cell cycle];map04075[Plant hormone signal transduction];map04510[Focal adhesion];map05010[Alzheimer disease];map04934[Cushing syndrome];map05200[Pathways in cancer];map04910[Insulin signaling pathway];map04150[mTOR signaling …		GO:0006950[response to stress];GO:0008150[biological_process];GO:0009266[response to temperature stimulus];GO:0009314[response to radiation];GO:0009409[response to cold];GO:0009416[response to light stimulus];GO:0009628[response to abiotic stimulus];GO:0050896[response to stimulus]	None		PF08392.12(FAE1/Type III polyketide synthase-like protein)	(FAE1/Type III polyketide synthase-like protein)
TRINITY_DN11554_c0_g1	3247.84	-1.36211	0.432188	-3.15166	0.00162343	0.00950351	down	1585	None	K15304 NUP50 (Nucleoporin 50 kDa)	map05166[Human T-cell leukemia virus 1 infection]		GO:0003674[molecular_function];GO:0003824[catalytic activity];GO:0004312[fatty acid synthase activity];GO:0005575[cellular_component];GO:0005622[intracellular];GO:0005623[cell];GO:0005737[cytoplasm];GO:0005783[endoplasmic reticulum];GO:0005829[cytosol];GO:0005840[ribosome];GO:0006950[response to stress];GO:0008150[biological_process];GO:0008152[metabolic process];GO:0009058[biosynthetic process];…	None		PF08392.12(FAE1/Type III polyketide synthase-like protein)	(FAE1/Type III polyketide synthase-like protein)
TRINITY_DN38746_c0_g1	237.722	-3.42446	0.776681	-4.40909	1.03804e-05	0.000162304	down	798	None	K03127 Transcription initiation factor TFIID subunit	map05168[Herpes simplex virus 1 infection];map03022[Basal transcription factors]		GO:0000003[reproduction];GO:0003006[developmental process involved in reproduction];GO:0003674[molecular_function];GO:0003824[catalytic activity];GO:0005575[cellular_component];GO:0005622[intracellular];GO:0005623[cell];GO:0005737[cytoplasm];GO:0005783[endoplasmic reticulum];GO:0005789[endoplasmic reticulum membrane];GO:0005886[plasma membrane];GO:0006629[lipid metabolic process];GO:0006723[cutic…	None		PF12076.8(WAX2 C-terminal domain)	WAX2 C-terminal domain)
TRINITY_DN15385_c0_g1	3479.74	-3.16242	0.38742	-8.16276	3.27463e-16	8.86062e-14	down	1354	COG2815//[M]//PASTA domain, binds beta-lactams//serine/threonine-protein kinase and phosphatase [Clostridium difficile 630]	K03097 Casein kinase II subunit [EC:2.7.11.1]	map05168[Herpes simplex virus 1 infection];map04712[Circadian rhythm - plant];map04520[Adherens junction];map05169[Epstein-Barr virus infection];map04139[Mitophagy - yeast];map04310[Wnt signaling pathway];map05162[Measles];map04064[NF-kappa B signaling pathway];map03008[Ribosome biogenesis in eukaryotes];map04137[Mitophagy - animal]		GO:0003002[regionalization];GO:0003674[molecular_function];GO:0003824[catalytic activity];GO:0003838[sterol 24-C-methyltransferase activity];GO:0005575[cellular_component];GO:0005622[intracellular];GO:0005623[cell];GO:0005737[cytoplasm];GO:0005783[endoplasmic reticulum];GO:0005794[Golgi apparatus];GO:0006275[regulation of DNA replication];GO:0006629[lipid metabolic process];GO:0006694[steroid bio…	KJK61046.1 Sterol methyltransferase C-terminal [Aspergillus parasiticus SU-1]		PF08498.10(Sterol methyltransferase C-terminal)	(Sterol methyltransferase C-terminal)
TRINITY_DN17953_c0_g1	159.133	-2.29048	0.611665	-3.74466	0.000180636	0.00165685	down	1329	COG0468//[L]//RecA/RadA recombinase//DNA repair and recombination protein RadA [Vulcanisaeta distributa DSM 14429]	K04482 Binds to single and double-stranded DNA and exhibits DNA-dependent ATPase activity. Unwinds duplex DNA. Component of the meiotic recombination pathway. Seems to play a role in mediating chromosome homology search, chromosome pairing and synapsis at early stages and probably chromosome crossing-over at later stages in meiosis. Probably is involved in the repair of meiotic double strand brea…	map05200[Pathways in cancer];map05212[Pancreatic cancer];map03440[Homologous recombination];map03460[Fanconi anemia pathway]		GO:0000166[nucleotide binding];GO:0003674[molecular_function];GO:0003824[catalytic activity];GO:0003955[NAD(P)H dehydrogenase (quinone) activity];GO:0005488[binding];GO:0005575[cellular_component];GO:0005622[intracellular];GO:0005623[cell];GO:0005737[cytoplasm];GO:0005886[plasma membrane];GO:0008150[biological_process];GO:0008152[metabolic process];GO:0010181[FMN binding];GO:0016020[membrane];GO:…	PIA19279.1 protoplast secreted protein 2 precursor [Coemansia reversa NRRL 1564]		PF03358.15(NADPH-dependent FMN reductase)	(NADPH-dependent FMN reductase)
TRINITY_DN2918_c0_g1	88.5123	-23.8739	4.78564	-4.98864	6.08046e-07	1.49193e-05	down	2211	COG1028//[IQR]//NAD(P)-dependent dehydrogenase, short-chain alcohol dehydrogenase family//short-chain dehydrogenase/reductase SDR [Catenulispora acidiphila DSM 44928]	K00069 Zinc-binding alcohol dehydrogenase domain-containing protein [EC:1.1.1.141]	map05202[Transcriptional misregulation in cancer]		None	KXN67944.1 S-adenosyl-L-methionine-dependent methyltransferase [Conidiobolus coronatus NRRL 28638]		PF03492.15(SAM dependent carboxyl methyltransferase)	(SAM dependent carboxyl methyltransferase)
TRINITY_DN8298_c0_g1	3684.16	-1.56409	0.397564	-3.93418	8.34811e-05	0.000904549	down	1675	None	K03122 Transcription initiation factor IIA large	map05203[Viral carcinogenesis];map03022[Basal transcription factors]		GO:0003674[molecular_function];GO:0003824[catalytic activity];GO:0005575[cellular_component];GO:0005622[intracellular];GO:0005623[cell];GO:0005737[cytoplasm];GO:0007154[cell communication];GO:0007165[signal transduction];GO:0008150[biological_process];GO:0008152[metabolic process];GO:0009507[chloroplast];GO:0009536[plastid];GO:0009987[cellular process];GO:0010019[chloroplast-nucleus signaling pat…	None		PF05996.12(Ferredoxin-dependent bilin reductase)	(Ferredoxin-dependent bilin reductase)
TRINITY_DN46601_c0_g1	875.273	-3.9297	0.521798	-7.53107	5.0326e-14	9.24954e-12	down	652	None	K03123 TFIIA is a component of the transcription machinery of RNA polymerase II and plays an important role in transcriptional activation	map05203[Viral carcinogenesis];map03022[Basal transcription factors]		GO:0002376[immune system process];GO:0002682[regulation of immune system process];GO:0003674[molecular_function];GO:0003824[catalytic activity];GO:0005575[cellular_component];GO:0005622[intracellular];GO:0005623[cell];GO:0005737[cytoplasm];GO:0005739[mitochondrion];GO:0005829[cytosol];GO:0006725[cellular aromatic compound metabolic process];GO:0006778[porphyrin-containing compound metabolic proce…	None		PF06405.11(Red chlorophyll catabolite reductase (RCC reductase))	(Red chlorophyll catabolite reductase (RCC reductase))
TRINITY_DN140_c0_g1	7950.74	-1.44547	0.407917	-3.54353	0.000394807	0.0031216	down	3690	None	K05761 regulation of actin filament depolymerization	map05203[Viral carcinogenesis];map04666[Fc gamma R-mediated phagocytosis];map04810[Regulation of actin cytoskeleton]		GO:0003674[molecular_function];GO:0003824[catalytic activity];GO:0005575[cellular_component];GO:0005622[intracellular];GO:0005623[cell];GO:0005737[cytoplasm];GO:0006732[coenzyme metabolic process];GO:0008150[biological_process];GO:0008152[metabolic process];GO:0009058[biosynthetic process];GO:0009108[coenzyme biosynthetic process];GO:0009507[chloroplast];GO:0009532[plastid stroma];GO:0009536[plas…	KXN67783.1 decaprenyl-diphosphate synthase subunit 1 [Conidiobolus coronatus NRRL 28638]		PF00348.17(Polyprenyl synthetase)	(Polyprenyl synthetase)
TRINITY_DN39882_c0_g1	460.66	-12.8834	1.97045	-6.53828	6.22323e-11	4.69926e-09	down	778	None	K11252 protein heterodimerization activity	map05203[Viral carcinogenesis];map05034[Alcoholism];map05322[Systemic lupus erythematosus]		None	None		PF00657.22(GDSL-like Lipase/Acylhydrolase)	(GDSL-like Lipase/Acylhydrolase)
TRINITY_DN39219_c0_g1	90.4998	-2.80224	0.880017	-3.18431	0.00145102	0.00869807	down	781	None	K11252 histone H2B.1	map05203[Viral carcinogenesis];map05034[Alcoholism];map05322[Systemic lupus erythematosus]		None	XP_003034347.1 hypothetical protein SCHCODRAFT_53501 [Schizophyllum commune H4-8] >EFI99444.1 hypothetical protein SCHCODRAFT_53501 [Schizophyllum commune H4-8]		PF00106.25(short chain dehydrogenase)	(short chain dehydrogenase)
TRINITY_DN7559_c0_g1	1485.07	-4.11924	0.710089	-5.80102	6.59126e-09	3.00025e-07	down	1796	None	K11838 Ubiquitin carboxyl-terminal hydrolase [EC:3.4.19.12]	map05203[Viral carcinogenesis];map05168[Herpes simplex virus 1 infection];map04068[FoxO signaling pathway];map05169[Epstein-Barr virus infection]		None	XP_003658014.1 hypothetical protein THITE_2124387 [Thielavia terrestris NRRL 8126] >AEO71678.1 hypothetical protein THITE_2124387 [Thielavia terrestris NRRL 8126]		PF00106.25(short chain dehydrogenase)	(short chain dehydrogenase)
TRINITY_DN3765_c0_g1	6665.88	-2.4287	0.372926	-6.51256	7.38791e-11	5.41095e-09	down	2129	None	K16865 Programmed cell death protein	map05205[Proteoglycans in cancer];map05206[MicroRNAs in cancer]		GO:0003674[molecular_function];GO:0003824[catalytic activity];GO:0004497[monooxygenase activity];GO:0005575[cellular_component];GO:0006629[lipid metabolic process];GO:0006720[isoprenoid metabolic process];GO:0006721[terpenoid metabolic process];GO:0008150[biological_process];GO:0008152[metabolic process];GO:0008299[isoprenoid biosynthetic process];GO:0008610[lipid biosynthetic process];GO:0009058…	ORY88519.1 putative O-methylsterigmatocystin oxidoreductase [Leucosporidium creatinivorum]		PF00067.22(Cytochrome P450)	(Cytochrome P450)
TRINITY_DN32624_c0_g1	105399	-3.39576	0.550323	-6.17048	6.80837e-10	3.94764e-08	down	927	None	None	None		None	PKS01493.1 Dihydroflavonol-4-reductase [Cercospora zeina]		PF01370.21(NAD dependent epimerase/dehydratase family)	(NAD dependent epimerase/dehydratase family)
TRINITY_DN15563_c0_g1	57958.9	-3.78535	0.665332	-5.68941	1.27481e-08	5.35255e-07	down	1377	None	None	None		GO:0003674[molecular_function];GO:0003824[catalytic activity];GO:0006081[cellular aldehyde metabolic process];GO:0006082[organic acid metabolic process];GO:0006089[lactate metabolic process];GO:0008150[biological_process];GO:0008152[metabolic process];GO:0009056[catabolic process];GO:0009058[biosynthetic process];GO:0009438[methylglyoxal metabolic process];GO:0009987[cellular process];GO:0016053[…	KXS20389.1 hypothetical protein M427DRAFT_52033 [Gonapodya prolifera JEL478]		PF01965.24(DJ-1/PfpI family)	(DJ-1/PfpI family)
TRINITY_DN45515_c0_g1	51976.9	-12.1025	0.889889	-13.6001	4.0014e-42	3.89776e-38	down	673	None	None	None		None	XP_021873548.1 Acylphosphatase-like domain-containing protein [Kockovaella imperatae] >ORX39763.1 Acylphosphatase-like domain-containing protein [Kockovaella imperatae]		PF00708.18(Acylphosphatase)	(Acylphosphatase)
TRINITY_DN23891_c0_g1	41898.2	-3.91446	0.920245	-4.25371	2.10255e-05	0.000294496	down	1156	None	None	None		GO:0003674[molecular_function];GO:0003824[catalytic activity];GO:0005488[binding];GO:0005515[protein binding];GO:0005575[cellular_component];GO:0005576[extracellular region];GO:0005622[intracellular];GO:0005623[cell];GO:0005737[cytoplasm];GO:0005739[mitochondrion];GO:0005759[mitochondrial matrix];GO:0006082[organic acid metabolic process];GO:0006520[cellular amino acid metabolic process];GO:00065…	XP_013323383.1 Glutamate synthase (NADPH) [Rasamsonia emersonii CBS 393.64] >KKA16771.1 Glutamate synthase (NADPH) [Rasamsonia emersonii CBS 393.64]		PF00310.21(Glutamine amidotransferases class-II)	(Glutamine amidotransferases class-II)
TRINITY_DN35239_c0_g1	33632.6	-3.5069	1.05687	-3.31819	0.000906017	0.00602424	down	885	COG3040//[M]//Bacterial lipocalin//Lipocalin family protein [Desulfurivibrio alkaliphilus AHT2]	K03098 Belongs to the calycin superfamily. Lipocalin family	None		GO:0000103[sulfate assimilation];GO:0003674[molecular_function];GO:0003824[catalytic activity];GO:0004604[phosphoadenylyl-sulfate reductase (thioredoxin) activity];GO:0005575[cellular_component];GO:0005622[intracellular];GO:0005623[cell];GO:0005737[cytoplasm];GO:0006790[sulfur compound metabolic process];GO:0008150[biological_process];GO:0008152[metabolic process];GO:0009507[chloroplast];GO:00095…	ORX85375.1 phosphoadenosine phosphosulfate reductase [Basidiobolus meristosporus CBS 931.73]		PF01507.19(Phosphoadenosine phosphosulfate reductase family)	(Phosphoadenosine phosphosulfate reductase family)
TRINITY_DN52465_c0_g1	29502.4	-7.06126	2.24135	-3.15045	0.00163021	0.00953529	down	551	None	None	None		GO:0000103[sulfate assimilation];GO:0003674[molecular_function];GO:0003824[catalytic activity];GO:0004604[phosphoadenylyl-sulfate reductase (thioredoxin) activity];GO:0005575[cellular_component];GO:0005622[intracellular];GO:0005623[cell];GO:0005737[cytoplasm];GO:0006790[sulfur compound metabolic process];GO:0008150[biological_process];GO:0008152[metabolic process];GO:0009507[chloroplast];GO:00095…	ORX85375.1 phosphoadenosine phosphosulfate reductase [Basidiobolus meristosporus CBS 931.73]		PF01507.19(Phosphoadenosine phosphosulfate reductase family)	(Phosphoadenosine phosphosulfate reductase family)
TRINITY_DN868_c0_g1	28768.4	-3.87724	0.385172	-10.0662	7.78921e-24	7.58747e-21	down	2805	None	K20102 YTH domain family protein	None		GO:0000139[Golgi membrane];GO:0001101[response to acid chemical];GO:0003674[molecular_function];GO:0003824[catalytic activity];GO:0005575[cellular_component];GO:0005622[intracellular];GO:0005623[cell];GO:0005737[cytoplasm];GO:0005783[endoplasmic reticulum];GO:0005789[endoplasmic reticulum membrane];GO:0005794[Golgi apparatus];GO:0008150[biological_process];GO:0008152[metabolic process];GO:0009056…	None		PF00135.28(Carboxylesterase family)	(Carboxylesterase family)
TRINITY_DN695_c0_g1	27985.2	-1.62641	0.49908	-3.25882	0.00111879	0.00709049	down	2893	COG1222//[O]//ATP-dependent 26S proteasome regulatory subunit//cell division protein CDC48 [Archaeoglobus fulgidus DSM 4304]	None	None		GO:0003674[molecular_function];GO:0003824[catalytic activity];GO:0005575[cellular_component];GO:0005622[intracellular];GO:0005623[cell];GO:0005737[cytoplasm];GO:0005783[endoplasmic reticulum];GO:0005789[endoplasmic reticulum membrane];GO:0008150[biological_process];GO:0008152[metabolic process];GO:0012505[endomembrane system];GO:0016020[membrane];GO:0016491[oxidoreductase activity];GO:0016705[oxi…	ORY08245.1 delta-12 fatty acid desaturase [Basidiobolus meristosporus CBS 931.73]		PF00487.24(Fatty acid desaturase)	(Fatty acid desaturase)
TRINITY_DN29712_c0_g1	21841.9	-2.91592	0.851725	-3.42355	0.000618095	0.00447322	down	946	None	None	None		GO:0000003[reproduction];GO:0000302[response to reactive oxygen species];GO:0000902[cell morphogenesis];GO:0000904[cell morphogenesis involved in differentiation];GO:0001654[eye development];GO:0001750[photoreceptor outer segment];GO:0001764[neuron migration];GO:0001775[cell activation];GO:0001776[leukocyte homeostasis];GO:0001779[natural killer cell differentiation];GO:0001780[neutrophil homeost…	ODQ67747.1 kinase-like protein [Nadsonia fulvescens var. elongata DSM 6958]		PF07714.17(Protein tyrosine kinase)	(Protein tyrosine kinase)
TRINITY_DN12376_c0_g1	20681.4	-3.65536	0.768676	-4.75539	1.98062e-06	3.87672e-05	down	1552	None	None	None		GO:0000003[reproduction];GO:0000302[response to reactive oxygen species];GO:0000902[cell morphogenesis];GO:0000904[cell morphogenesis involved in differentiation];GO:0001654[eye development];GO:0001750[photoreceptor outer segment];GO:0001764[neuron migration];GO:0001775[cell activation];GO:0001776[leukocyte homeostasis];GO:0001779[natural killer cell differentiation];GO:0001780[neutrophil homeost…	ORY23753.1 Pkinase-domain-containing protein [Neocallimastix californiae]		PF07714.17(Protein tyrosine kinase)	(Protein tyrosine kinase)
TRINITY_DN1453_c0_g1	19024.9	-4.60601	0.886761	-5.1942	2.05603e-07	5.78837e-06	down	2587	COG0369//[P]//Sulfite reductase, alpha subunit (flavoprotein)//sulfite reductase (NADPH) flavoprotein alpha-component [Brevibacillus brevis NBRC 100599]	K00327 belongs to the flavoprotein pyridine nucleotide cytochrome reductase family [EC:1.6.2.4]	None		GO:0000003[reproduction];GO:0003006[developmental process involved in reproduction];GO:0003674[molecular_function];GO:0003824[catalytic activity];GO:0005488[binding];GO:0005515[protein binding];GO:0005575[cellular_component];GO:0005622[intracellular];GO:0005623[cell];GO:0005634[nucleus];GO:0005737[cytoplasm];GO:0005829[cytosol];GO:0006325[chromatin organization];GO:0006355[regulation of transcrip…	PJF19130.1 Protein arginine N-methyltransferase domain-containing protein [Paramicrosporidium saccamoebae]		PF06325.13(Ribosomal protein L11 methyltransferase (PrmA))	(Ribosomal protein L11 methyltransferase (PrmA))
TRINITY_DN452_c0_g1	16622.5	-30	4.78475	-6.26992	3.61236e-10	2.27019e-08	down	3153	None	None	None		GO:0000325[plant-type vacuole];GO:0003674[molecular_function];GO:0005215[transporter activity];GO:0005575[cellular_component];GO:0005622[intracellular];GO:0005623[cell];GO:0005737[cytoplasm];GO:0005773[vacuole];GO:0005774[vacuolar membrane];GO:0006810[transport];GO:0006811[ion transport];GO:0006873[cellular ion homeostasis];GO:0006875[cellular metal ion homeostasis];GO:0008150[biological_process]…	CEP07638.1 hypothetical protein [Parasitella parasitica]		PF00664.23(ABC transporter transmembrane region)	(ABC transporter transmembrane region)
TRINITY_DN23002_c0_g1	14588.3	-2.57799	0.763175	-3.37798	0.00073021	0.00506983	down	1133	COG0702//[R]//Uncharacterized conserved protein YbjT, contains NAD(P)-binding and DUF2867 domains//NAD-dependent epimerase/dehydratase [Anabaena cylindrica PCC 7122]	None	None		GO:0002376[immune system process];GO:0003674[molecular_function];GO:0003824[catalytic activity];GO:0005575[cellular_component];GO:0005623[cell];GO:0005886[plasma membrane];GO:0006950[response to stress];GO:0006952[defense response];GO:0006955[immune response];GO:0008150[biological_process];GO:0009605[response to external stimulus];GO:0009607[response to biotic stimulus];GO:0009814[defense respons…	ORX55277.1 pectin lyase-like protein [Piromyces finnis]		PF00544.19(Pectate lyase)	(Pectate lyase)
TRINITY_DN5678_c0_g1	10490.8	-1.83483	0.577224	-3.17871	0.0014793	0.00884043	down	1935	None	K17255 Rab GDP-dissociation inhibitor activity	None		GO:0003674[molecular_function];GO:0003824[catalytic activity];GO:0005575[cellular_component];GO:0005622[intracellular];GO:0005623[cell];GO:0005737[cytoplasm];GO:0006508[proteolysis];GO:0006807[nitrogen compound metabolic process];GO:0006996[organelle organization];GO:0008150[biological_process];GO:0008152[metabolic process];GO:0008233[peptidase activity];GO:0009507[chloroplast];GO:0009526[plastid…	KFY66836.1 hypothetical protein V496_01895 [Pseudogymnoascus sp. VKM F-4515 (FW-2607)]		PF00717.23(Peptidase S24-like)	(Peptidase S24-like)
TRINITY_DN9191_c0_g1	10424.6	-2.34615	0.603744	-3.886	0.00010191	0.00105945	down	1648	None	K14816 ZINC FINGER protein	None		None	OZJ01999.1 hypothetical protein BZG36_04727 [Bifiguratus adelaidae]		PF17146.4(PIN domain of ribonuclease)	PIN domain of ribonuclease)
TRINITY_DN14687_c0_g1	9480.77	-1.79083	0.483349	-3.70504	0.000211359	0.00189232	down	1433	None	None	None		GO:0000154[rRNA modification];GO:0003674[molecular_function];GO:0003676[nucleic acid binding];GO:0003723[RNA binding];GO:0005488[binding];GO:0005575[cellular_component];GO:0005622[intracellular];GO:0005623[cell];GO:0005634[nucleus];GO:0005730[nucleolus];GO:0005732[small nucleolar ribonucleoprotein complex];GO:0006139[nucleobase-containing compound metabolic process];GO:0006364[rRNA processing];GO…	XP_016607978.1 hypothetical protein SPPG_05311 [Spizellomyces punctatus DAOM BR117] >KNC99938.1 hypothetical protein SPPG_05311 [Spizellomyces punctatus DAOM BR117]		PF01798.18(snoRNA binding domain, fibrillarin)	(snoRNA binding domain, fibrillarin)
TRINITY_DN38655_c0_g1	8281.25	-3.31131	0.832406	-3.978	6.94968e-05	0.000777231	down	799	COG3194//[F]//Ureidoglycolate hydrolase (allantoin degradation)//hypothetical protein MAE_40890 [Microcystis aeruginosa NIES-843]	None	None		GO:0000469[cleavage involved in rRNA processing];GO:0000478[endonucleolytic cleavage involved in rRNA processing];GO:0000479[endonucleolytic cleavage of tricistronic rRNA transcript (SSU-rRNA, 5.8S rRNA, LSU-rRNA)];GO:0003674[molecular_function];GO:0003824[catalytic activity];GO:0004518[nuclease activity];GO:0004519[endonuclease activity];GO:0004521[endoribonuclease activity];GO:0004540[ribonucle…	ORX64041.1 18S rRNA biogenesis protein [Anaeromyces robustus]		PF01137.21(RNA 3'-terminal phosphate cyclase)	(RNA 3'-terminal phosphate cyclase)
TRINITY_DN7341_c0_g1	8056.84	-1.81793	0.529788	-3.43143	0.000600399	0.00437433	down	1777	None	None	None		None	OZJ05453.1 Eukaryotic translation initiation factor 6 [Bifiguratus adelaidae]		PF01912.18(eIF-6 family)	(eIF-6 family)
TRINITY_DN12540_c0_g1	7943.34	-3.40291	0.940343	-3.6188	0.000295975	0.00246629	down	1545	None	K17815 Vicilin-like antimicrobial peptides	None		GO:0000027[ribosomal large subunit assembly];GO:0003002[regionalization];GO:0003674[molecular_function];GO:0003676[nucleic acid binding];GO:0003723[RNA binding];GO:0003735[structural constituent of ribosome];GO:0005198[structural molecule activity];GO:0005488[binding];GO:0005575[cellular_component];GO:0005622[intracellular];GO:0005623[cell];GO:0005634[nucleus];GO:0005730[nucleolus];GO:0005737[cyt…	XP_018733633.1 ribosomal 60S subunit protein L5 [Sugiyamaella lignohabitans] >ANB11156.1 ribosomal 60S subunit protein L5 [Sugiyamaella lignohabitans]		PF17144.4(Ribosomal large subunit proteins 60S L5, and 50S L18)	Ribosomal large subunit proteins 60S L5, and 50S L18)
TRINITY_DN33133_c0_g1	7466.27	-2.82905	0.819019	-3.45419	0.000551942	0.00409088	down	882	None	None	None		None	ORY13244.1 ribosomal protein L18e/L15P [Clohesyomyces aquaticus]		PF00828.19(Ribosomal proteins 50S-L15, 50S-L18e, 60S-L27A)	(Ribosomal proteins 50S-L15, 50S-L18e, 60S-L27A)
TRINITY_DN13382_c0_g1	7090.44	-2.72838	0.571364	-4.77521	1.79519e-06	3.60556e-05	down	1527	None	None	None		GO:0000028[ribosomal small subunit assembly];GO:0000447[endonucleolytic cleavage in ITS1 to separate SSU-rRNA from 5.8S rRNA and LSU-rRNA from tricistronic rRNA transcript (SSU-rRNA, 5.8S rRNA, LSU-rRNA)];GO:0000460[maturation of 5.8S rRNA];GO:0000461[endonucleolytic cleavage to generate mature 3'-end of SSU-rRNA from (SSU-rRNA, 5.8S rRNA, LSU-rRNA)];GO:0000462[maturation of SSU-rRNA from tricist…	KXS15385.1 ribosomal protein S2 [Gonapodya prolifera JEL478]		PF00318.20(Ribosomal protein S2)	(Ribosomal protein S2)
TRINITY_DN5049_c0_g1	6850.45	-4.62987	1.04796	-4.41797	9.96336e-06	0.000157554	down	1916	None	K18626 Seed storage protein. Accumulates during seed development and is hydrolyzed after germination to provide a carbon and nitrogen source for the developing seedling	None		GO:0003674[molecular_function];GO:0003735[structural constituent of ribosome];GO:0005198[structural molecule activity];GO:0005575[cellular_component];GO:0005622[intracellular];GO:0005623[cell];GO:0005737[cytoplasm];GO:0005829[cytosol];GO:0005840[ribosome];GO:0006412[translation];GO:0006518[peptide metabolic process];GO:0006807[nitrogen compound metabolic process];GO:0008150[biological_process];GO…	KOS19731.1 40S ribosomal protein S11-B [Escovopsis weberi]		PF16205.5(Ribosomal_S17 N-terminal)	Ribosomal_S17 N-terminal)
TRINITY_DN10943_c0_g1	6240.96	-4.41289	0.898593	-4.91088	9.06673e-07	2.08792e-05	down	1620	COG1806//[T]//Regulator of PEP synthase PpsR, kinase-PPPase family (combines ADP:protein kinase and phosphorylase activities)//hypothetical protein [Haliangium ochraceum DSM 14365]	K20115 pyruvate, phosphate dikinase regulatory protein [EC:2.7.11.32,2.7.4.27]	None		GO:0003674[molecular_function];GO:0003676[nucleic acid binding];GO:0003723[RNA binding];GO:0003735[structural constituent of ribosome];GO:0005198[structural molecule activity];GO:0005488[binding];GO:0005575[cellular_component];GO:0005622[intracellular];GO:0005623[cell];GO:0005737[cytoplasm];GO:0005829[cytosol];GO:0005840[ribosome];GO:0005911[cell-cell junction];GO:0006417[regulation of translatio…	OMH78596.1 40S ribosomal protein S9 [Zancudomyces culisetae] >OMH82069.1 40S ribosomal protein S9 [Zancudomyces culisetae]		PF01479.25(S4 domain)	(S4 domain)
TRINITY_DN16428_c0_g1	6038.61	-3.79706	0.969935	-3.91476	9.04942e-05	0.000966561	down	1319	None	None	None		GO:0002181[cytoplasmic translation];GO:0003674[molecular_function];GO:0003676[nucleic acid binding];GO:0003723[RNA binding];GO:0003729[mRNA binding];GO:0003735[structural constituent of ribosome];GO:0005198[structural molecule activity];GO:0005488[binding];GO:0005575[cellular_component];GO:0005618[cell wall];GO:0005622[intracellular];GO:0005623[cell];GO:0005737[cytoplasm];GO:0005829[cytosol];GO:0…	ORY35793.1 ribosomal protein S7e [Naematelia encephala]		PF01251.18(Ribosomal protein S7e)	(Ribosomal protein S7e)
TRINITY_DN18117_c0_g1	5950.85	-2.9007	0.813582	-3.56534	0.000363385	0.0029254	down	1321	COG0673//[R]//Predicted dehydrogenase//hypothetical protein RS01685 [Ralstonia solanacearum GMI1000]	None	None		None	KXS17565.1 hypothetical protein M427DRAFT_54498 [Gonapodya prolifera JEL478]		PF00297.22(Ribosomal protein L3)	(Ribosomal protein L3)
TRINITY_DN50992_c0_g1	5860.28	-1.9904	0.394978	-5.03927	4.67317e-07	1.18545e-05	down	563	None	None	None		None	None		PF00861.22(Ribosomal L18 of archaea, bacteria, mitoch. and chloroplast	(Ribosomal L18 of archaea, bacteria, mitoch. and chloroplast
TRINITY_DN8999_c0_g1	5635.96	-16.4962	2.40734	-6.85245	7.25936e-12	6.89313e-10	down	1670	None	None	None		GO:0003674[molecular_function];GO:0003676[nucleic acid binding];GO:0003723[RNA binding];GO:0003735[structural constituent of ribosome];GO:0005198[structural molecule activity];GO:0005488[binding];GO:0005575[cellular_component];GO:0005622[intracellular];GO:0005623[cell];GO:0005737[cytoplasm];GO:0005829[cytosol];GO:0005840[ribosome];GO:0005911[cell-cell junction];GO:0006417[regulation of translatio…	OMH78596.1 40S ribosomal protein S9 [Zancudomyces culisetae] >OMH82069.1 40S ribosomal protein S9 [Zancudomyces culisetae]		PF01479.25(S4 domain)	(S4 domain)
TRINITY_DN18551_c0_g1	5450.51	-2.73975	0.562036	-4.87468	1.08984e-06	2.39102e-05	down	1306	COG0451//[M]//Nucleoside-diphosphate-sugar epimerase//nucleoside-diphosphate-sugar epimerase [Owenweeksia hongkongensis DSM 17368]	None	None		GO:0002181[cytoplasmic translation];GO:0003674[molecular_function];GO:0003676[nucleic acid binding];GO:0003723[RNA binding];GO:0003729[mRNA binding];GO:0003735[structural constituent of ribosome];GO:0005198[structural molecule activity];GO:0005488[binding];GO:0005575[cellular_component];GO:0005618[cell wall];GO:0005622[intracellular];GO:0005623[cell];GO:0005634[nucleus];GO:0005730[nucleolus];GO:0…	XP_018295150.1 hypothetical protein PHYBLDRAFT_131862 [Phycomyces blakesleeanus NRRL 1555(-)] >OAD77110.1 hypothetical protein PHYBLDRAFT_131862 [Phycomyces blakesleeanus NRRL 1555(-)]		PF00573.22(Ribosomal protein L4/L1 family)	(Ribosomal protein L4/L1 family)
TRINITY_DN36706_c0_g1	5408.91	-4.60319	0.405172	-11.3611	6.5339e-30	1.59117e-26	down	836	None	None	None		GO:0003674[molecular_function];GO:0003735[structural constituent of ribosome];GO:0005198[structural molecule activity];GO:0005575[cellular_component];GO:0005622[intracellular];GO:0005623[cell];GO:0005737[cytoplasm];GO:0005829[cytosol];GO:0005840[ribosome];GO:0005844[polysome];GO:0015934[large ribosomal subunit];GO:0016020[membrane];GO:0022625[cytosolic large ribosomal subunit];GO:0022626[cytosoli…	XP_016605787.1 hypothetical protein SPPG_06748 [Spizellomyces punctatus DAOM BR117] >KNC97747.1 hypothetical protein SPPG_06748 [Spizellomyces punctatus DAOM BR117]		PF01777.18(Ribosomal L27e protein family)	(Ribosomal L27e protein family)
TRINITY_DN25570_c0_g1	5390.64	-16.432	1.83834	-8.93851	3.94454e-19	2.40148e-16	down	1034	None	None	None		GO:0000027[ribosomal large subunit assembly];GO:0003674[molecular_function];GO:0003676[nucleic acid binding];GO:0003723[RNA binding];GO:0003729[mRNA binding];GO:0003735[structural constituent of ribosome];GO:0005198[structural molecule activity];GO:0005488[binding];GO:0005575[cellular_component];GO:0005622[intracellular];GO:0005623[cell];GO:0005634[nucleus];GO:0005730[nucleolus];GO:0005737[cytopl…	ORY08002.1 60S ribosomal protein L11 [Basidiobolus meristosporus CBS 931.73]		PF00281.19(Ribosomal protein L5)	(Ribosomal protein L5)
TRINITY_DN13386_c0_g1	5173.3	-2.43612	0.576465	-4.22596	2.37923e-05	0.000326884	down	1506	None	None	None		None	XP_007366478.1 hypothetical protein DICSQDRAFT_170796 [Dichomitus squalens LYAD-421 SS1] >EJF60641.1 hypothetical protein DICSQDRAFT_170796 [Dichomitus squalens LYAD-421 SS1]		PF03939.13(Ribosomal protein L23, N-terminal domain)	(Ribosomal protein L23, N-terminal domain)
TRINITY_DN24535_c0_g1	5021.74	-3.22	0.476966	-6.751	1.46825e-11	1.26568e-09	down	1099	None	K17278 Belongs to the cytochrome b5 family	None		GO:0000470[maturation of LSU-rRNA];GO:0003674[molecular_function];GO:0003676[nucleic acid binding];GO:0003723[RNA binding];GO:0003735[structural constituent of ribosome];GO:0005198[structural molecule activity];GO:0005488[binding];GO:0005575[cellular_component];GO:0005622[intracellular];GO:0005623[cell];GO:0005737[cytoplasm];GO:0005829[cytosol];GO:0005840[ribosome];GO:0005844[polysome];GO:0005886…	ORX90277.1 60S ribosomal protein L1-B [Basidiobolus meristosporus CBS 931.73]		PF00687.21(Ribosomal protein L1p/L10e family)	(Ribosomal protein L1p/L10e family)
TRINITY_DN1664_c0_g1	4760.85	-2.45213	0.409092	-5.99409	2.04634e-09	1.08926e-07	down	2575	COG5190//[K]//TFIIF-interacting CTD phosphatase, includes NLI-interacting factor//TFIIF-interacting CTD phosphatase [Cylindrospermum stagnale PCC 7417]	None	None		GO:0003674[molecular_function];GO:0003676[nucleic acid binding];GO:0003723[RNA binding];GO:0003729[mRNA binding];GO:0003735[structural constituent of ribosome];GO:0005198[structural molecule activity];GO:0005488[binding];GO:0005575[cellular_component];GO:0005618[cell wall];GO:0005622[intracellular];GO:0005623[cell];GO:0005634[nucleus];GO:0005730[nucleolus];GO:0005737[cytoplasm];GO:0005773[vacuole…	KIM45047.1 hypothetical protein M413DRAFT_441693 [Hebeloma cylindrosporum h7]		PF00416.22(Ribosomal protein S13/S18)	(Ribosomal protein S13/S18)
TRINITY_DN1542_c0_g1	4677.36	-1.31726	0.351173	-3.75102	0.000176115	0.00162764	down	2553	COG0480//[J]//Translation elongation factor EF-G, a GTPase//Elongation factor G 1 [Stigmatella aurantiaca DW4/3-1]	K02355 Mitochondrial GTPase that catalyzes the GTP-dependent ribosomal translocation step during translation elongation. During this step, the ribosome changes from the pre-translocational (PRE) to the post-translocational (POST) state as the newly formed A- site-bound peptidyl-tRNA and P-site-bound deacylated tRNA move to the P and E sites, respectively. Catalyzes the coordinated movement of the…	None		GO:0000027[ribosomal large subunit assembly];GO:0002181[cytoplasmic translation];GO:0003674[molecular_function];GO:0003676[nucleic acid binding];GO:0003723[RNA binding];GO:0003729[mRNA binding];GO:0003735[structural constituent of ribosome];GO:0005198[structural molecule activity];GO:0005488[binding];GO:0005575[cellular_component];GO:0005622[intracellular];GO:0005623[cell];GO:0005634[nucleus];GO:…	EMD40773.1 hypothetical protein CERSUDRAFT_111358 [Gelatoporia subvermispora B]		PF01159.19(Ribosomal protein L6e)	(Ribosomal protein L6e)
TRINITY_DN5434_c0_g1	4542.67	-2.30511	0.667751	-3.45205	0.000556347	0.0041087	down	1958	COG0488//[R]//ATPase components of ABC transporters with duplicated ATPase domains//ABC transporter [Brevundimonas subvibrioides ATCC 15264]	K06185 ABC transporter	None		GO:0003674[molecular_function];GO:0003676[nucleic acid binding];GO:0003723[RNA binding];GO:0003729[mRNA binding];GO:0003735[structural constituent of ribosome];GO:0005198[structural molecule activity];GO:0005488[binding];GO:0005575[cellular_component];GO:0005622[intracellular];GO:0005623[cell];GO:0005737[cytoplasm];GO:0005794[Golgi apparatus];GO:0005829[cytosol];GO:0005840[ribosome];GO:0005886[pl…	XP_016612242.1 ubiquitin-40S ribosomal protein S27a [Spizellomyces punctatus DAOM BR117] >KND04203.1 ubiquitin-40S ribosomal protein S27a [Spizellomyces punctatus DAOM BR117]		PF00240.23(Ubiquitin family)	(Ubiquitin family)
TRINITY_DN11541_c0_g1	4516.13	-2.37564	0.625336	-3.79899	0.000145286	0.00139295	down	1580	COG0724//[J]// RNA recognition motif (RRM) domain//RNP-1 like RNA-binding protein [Haliangium ochraceum DSM 14365]	None	None		GO:0003674[molecular_function];GO:0003735[structural constituent of ribosome];GO:0005198[structural molecule activity];GO:0005575[cellular_component];GO:0005622[intracellular];GO:0005623[cell];GO:0005737[cytoplasm];GO:0005829[cytosol];GO:0005840[ribosome];GO:0015934[large ribosomal subunit];GO:0022625[cytosolic large ribosomal subunit];GO:0022626[cytosolic ribosome];GO:0032991[protein-containing …	KDQ63634.1 hypothetical protein JAAARDRAFT_29660 [Jaapia argillacea MUCL 33604]		PF01196.19(Ribosomal protein L17)	(Ribosomal protein L17)
TRINITY_DN2410_c0_g1	4348.07	-2.43171	0.675757	-3.5985	0.000320055	0.00263538	down	2263	None	None	None		None	None		PF00466.20(Ribosomal protein L10)	(Ribosomal protein L10)
TRINITY_DN11968_c0_g1	4288.07	-2.15088	0.551959	-3.89681	9.74692e-05	0.00101981	down	1566	COG2211//[G]//Na+/melibiose symporter or related transporter//folate/biopterin transporter [Halothece sp. PCC 7418]	None	None		None	SAL97897.1 hypothetical protein [Absidia glauca]		PF00900.20(Ribosomal family S4e)	(Ribosomal family S4e)
TRINITY_DN5541_c0_g1	4250.53	-1.52306	0.366117	-4.16005	3.18183e-05	0.00041161	down	1945	None	None	None		None	XP_016607343.1 60S ribosomal protein L32 [Spizellomyces punctatus DAOM BR117] >KNC99303.1 60S ribosomal protein L32 [Spizellomyces punctatus DAOM BR117]		PF01655.18(Ribosomal protein L32)	(Ribosomal protein L32)
TRINITY_DN11944_c0_g1	4221.86	-5.24308	0.938086	-5.58912	2.2822e-08	8.75232e-07	down	1571	None	K18626 Seed storage protein. Accumulates during seed development and is hydrolyzed after germination to provide a carbon and nitrogen source for the developing seedling	None		GO:0000028[ribosomal small subunit assembly];GO:0003674[molecular_function];GO:0003735[structural constituent of ribosome];GO:0005198[structural molecule activity];GO:0005575[cellular_component];GO:0005622[intracellular];GO:0005623[cell];GO:0005634[nucleus];GO:0005730[nucleolus];GO:0005737[cytoplasm];GO:0005773[vacuole];GO:0005774[vacuolar membrane];GO:0005829[cytosol];GO:0005840[ribosome];GO:000…	XP_016609073.1 40S ribosomal protein S15 [Spizellomyces punctatus DAOM BR117] >KND01034.1 40S ribosomal protein S15 [Spizellomyces punctatus DAOM BR117]		PF00203.21(Ribosomal protein S19)	(Ribosomal protein S19)
TRINITY_DN12443_c0_g1	4211.65	-1.37756	0.435845	-3.16066	0.00157412	0.00927835	down	1513	None	None	None		GO:0003674[molecular_function];GO:0003735[structural constituent of ribosome];GO:0005198[structural molecule activity];GO:0005575[cellular_component];GO:0005622[intracellular];GO:0005623[cell];GO:0005737[cytoplasm];GO:0005840[ribosome];GO:0006412[translation];GO:0006518[peptide metabolic process];GO:0006807[nitrogen compound metabolic process];GO:0008150[biological_process];GO:0008152[metabolic p…	O59772.1 RecName: Full=37S ribosomal protein subunit sws2, mitochondrial		PF00416.22(Ribosomal protein S13/S18)	(Ribosomal protein S13/S18)
TRINITY_DN23190_c0_g1	4186.65	-4.97909	1.51747	-3.28117	0.00103377	0.00668654	down	1213	None	None	None		GO:0002181[cytoplasmic translation];GO:0003002[regionalization];GO:0003674[molecular_function];GO:0003676[nucleic acid binding];GO:0003723[RNA binding];GO:0003735[structural constituent of ribosome];GO:0005198[structural molecule activity];GO:0005488[binding];GO:0005575[cellular_component];GO:0005622[intracellular];GO:0005623[cell];GO:0005634[nucleus];GO:0005730[nucleolus];GO:0005737[cytoplasm];G…	XP_016609123.1 hypothetical protein SPPG_04176 [Spizellomyces punctatus DAOM BR117] >KND01084.1 hypothetical protein SPPG_04176 [Spizellomyces punctatus DAOM BR117]		PF00347.23(Ribosomal protein L6)	(Ribosomal protein L6)
TRINITY_DN3760_c0_g1	4120.13	-2.09672	0.544075	-3.85373	0.000116333	0.00116704	down	2096	None	None	None		None	ORX75863.1 ribosomal protein L22, partial [Basidiobolus meristosporus CBS 931.73] >ORX99852.1 ribosomal protein L22, partial [Basidiobolus meristosporus CBS 931.73]		PF00237.19(Ribosomal protein L22p/L17e)	(Ribosomal protein L22p/L17e)
TRINITY_DN7361_c0_g1	4098.24	-3.04169	0.827652	-3.67508	0.000237777	0.00207543	down	1764	None	None	None		GO:0003674[molecular_function];GO:0003735[structural constituent of ribosome];GO:0005198[structural molecule activity];GO:0005575[cellular_component];GO:0005622[intracellular];GO:0005623[cell];GO:0005737[cytoplasm];GO:0005829[cytosol];GO:0005840[ribosome];GO:0022626[cytosolic ribosome];GO:0032991[protein-containing complex];GO:0043226[organelle];GO:0043228[non-membrane-bounded organelle];GO:00432…	XP_016610886.1 hypothetical protein SPPG_01926 [Spizellomyces punctatus DAOM BR117] >KND02847.1 hypothetical protein SPPG_01926 [Spizellomyces punctatus DAOM BR117]		PF00466.20(Ribosomal protein L10)	(Ribosomal protein L10)
TRINITY_DN12528_c0_g1	4031.09	-1.84764	0.560125	-3.29861	0.000971631	0.00635639	down	1533	COG2319//[R]//WD40 repeat//WD40 repeat-containing protein [Cylindrospermum stagnale PCC 7417]	K14818 Angio-associated migratory cell	None		GO:0003674[molecular_function];GO:0003676[nucleic acid binding];GO:0003723[RNA binding];GO:0003729[mRNA binding];GO:0003735[structural constituent of ribosome];GO:0005198[structural molecule activity];GO:0005488[binding];GO:0005575[cellular_component];GO:0005622[intracellular];GO:0005623[cell];GO:0005634[nucleus];GO:0005730[nucleolus];GO:0005737[cytoplasm];GO:0005829[cytosol];GO:0005840[ribosome]…	KXN74389.1 hypothetical protein CONCODRAFT_45966 [Conidiobolus coronatus NRRL 28638]		PF01280.20(Ribosomal protein L19e)	(Ribosomal protein L19e)
TRINITY_DN15705_c0_g1	4019.98	-2.64488	0.54047	-4.89367	9.89725e-07	2.2163e-05	down	1413	COG0484//[O]//DnaJ-class molecular chaperone with C-terminal Zn finger domain//chaperone DnaJ domain protein [Desulfurivibrio alkaliphilus AHT2]	K09510 DnaJ homolog subfamily B member	None		GO:0002181[cytoplasmic translation];GO:0003674[molecular_function];GO:0003735[structural constituent of ribosome];GO:0005198[structural molecule activity];GO:0005575[cellular_component];GO:0005618[cell wall];GO:0005622[intracellular];GO:0005623[cell];GO:0005737[cytoplasm];GO:0005829[cytosol];GO:0005840[ribosome];GO:0005844[polysome];GO:0005886[plasma membrane];GO:0005911[cell-cell junction];GO:00…	OAA68204.1 Ribosomal protein L31e [Sporothrix insectorum RCEF 264]		PF01198.19(Ribosomal protein L31e)	(Ribosomal protein L31e)
TRINITY_DN12725_c0_g1	3933.02	-1.82493	0.581599	-3.13778	0.00170234	0.00990497	down	1543	None	None	None		GO:0002181[cytoplasmic translation];GO:0003674[molecular_function];GO:0003735[structural constituent of ribosome];GO:0005198[structural molecule activity];GO:0005575[cellular_component];GO:0005618[cell wall];GO:0005622[intracellular];GO:0005623[cell];GO:0005737[cytoplasm];GO:0005829[cytosol];GO:0005840[ribosome];GO:0005844[polysome];GO:0005886[plasma membrane];GO:0005911[cell-cell junction];GO:00…	EJT99039.1 hypothetical protein DACRYDRAFT_24119 [Dacryopinax primogenitus]		PF01198.19(Ribosomal protein L31e)	(Ribosomal protein L31e)
TRINITY_DN667_c0_g1	3890.32	-1.69018	0.459382	-3.67924	0.00023393	0.00205105	down	2983	COG3848//[T]//Phosphohistidine swiveling domain of PEP-utilizing enzymes//phosphoenolpyruvate synthase [Bdellovibrio bacteriovorus HD100]	K08244 Alpha-glucan water dikinase [EC:2.7.9.4]	None		GO:0000027[ribosomal large subunit assembly];GO:0003674[molecular_function];GO:0003676[nucleic acid binding];GO:0003723[RNA binding];GO:0003735[structural constituent of ribosome];GO:0005198[structural molecule activity];GO:0005488[binding];GO:0005575[cellular_component];GO:0005622[intracellular];GO:0005623[cell];GO:0005634[nucleus];GO:0005730[nucleolus];GO:0005737[cytoplasm];GO:0005829[cytosol];…	ORY08010.1 hypothetical protein K493DRAFT_201493 [Basidiobolus meristosporus CBS 931.73]		PF01246.20(Ribosomal protein L24e)	(Ribosomal protein L24e)
TRINITY_DN7138_c0_g1	3877.38	-1.23181	0.378053	-3.25831	0.00112078	0.00709392	down	1835	None	K21625 RNA polymerase II transcription regulator recruiting activity	None		GO:0000027[ribosomal large subunit assembly];GO:0003674[molecular_function];GO:0003676[nucleic acid binding];GO:0003723[RNA binding];GO:0003735[structural constituent of ribosome];GO:0005198[structural molecule activity];GO:0005488[binding];GO:0005575[cellular_component];GO:0005622[intracellular];GO:0005623[cell];GO:0005737[cytoplasm];GO:0005829[cytosol];GO:0005840[ribosome];GO:0006412[translatio…	OBZ84705.1 putative 54S ribosomal protein L7, mitochondrial [Choanephora cucurbitarum]		PF00673.21(ribosomal L5P family C-terminus)	(ribosomal L5P family C-terminus)
TRINITY_DN20624_c0_g1	3858.86	-3.25975	0.933277	-3.4928	0.000477985	0.00365754	down	1263	COG0580//[G]//Glycerol uptake facilitator and related aquaporins (Major Intrinsic Protein Family)//MIP family channel protein [Chroococcidiopsis thermalis PCC 7203]	K09873 Belongs to the MIP aquaporin (TC 1.A.8) family	None		None	KNE63364.1 ribosomal protein S16 [Allomyces macrogynus ATCC 38327]		PF00886.19(Ribosomal protein S16)	(Ribosomal protein S16)
TRINITY_DN46100_c0_g1	3810.1	-6.08312	1.60742	-3.7844	0.00015408	0.00146428	down	639	COG0346//[Q]//Catechol 2,3-dioxygenase or other lactoylglutathione lyase family enzyme//glyoxalase/bleomycin resistance protein/dioxygenase [Rubrivivax gelatinosus IL144]	None	None		None	ORY07878.1 hypothetical protein K493DRAFT_332613 [Basidiobolus meristosporus CBS 931.73]		PF11538.8(Snurportin1)	Snurportin1)
TRINITY_DN7646_c0_g1	3798.21	-1.78487	0.533054	-3.3484	0.000812808	0.00554063	down	1749	None	None	None		GO:0001101[response to acid chemical];GO:0003674[molecular_function];GO:0005198[structural molecule activity];GO:0005575[cellular_component];GO:0005622[intracellular];GO:0005623[cell];GO:0005634[nucleus];GO:0005635[nuclear envelope];GO:0005643[nuclear pore];GO:0006355[regulation of transcription, DNA-templated];GO:0006403[RNA localization];GO:0006405[RNA export from nucleus];GO:0006406[mRNA expor…	None		PF07575.13(Nup85 Nucleoporin)	(Nup85 Nucleoporin)
TRINITY_DN10205_c0_g1	3793.12	-1.6755	0.394015	-4.25238	2.11507e-05	0.000295594	down	1644	None	None	None		GO:0000972[transcription-dependent tethering of RNA polymerase II gene DNA at nuclear periphery];GO:0003674[molecular_function];GO:0005198[structural molecule activity];GO:0005215[transporter activity];GO:0005575[cellular_component];GO:0005622[intracellular];GO:0005623[cell];GO:0005634[nucleus];GO:0005635[nuclear envelope];GO:0005643[nuclear pore];GO:0006403[RNA localization];GO:0006405[RNA expor…	ORX80953.1 nucleoporin-domain-containing protein [Basidiobolus meristosporus CBS 931.73]		PF03177.14(Non-repetitive/WGA-negative nucleoporin C-terminal)	(Non-repetitive/WGA-negative nucleoporin C-terminal)
TRINITY_DN21983_c0_g1	3717.82	-8.62224	1.06962	-8.06102	7.56626e-16	1.99197e-13	down	1196	None	K20721 Reticulon-like protein	None		GO:0003674[molecular_function];GO:0005048[signal sequence binding];GO:0005488[binding];GO:0005575[cellular_component];GO:0005622[intracellular];GO:0005623[cell];GO:0005634[nucleus];GO:0005635[nuclear envelope];GO:0005643[nuclear pore];GO:0006606[protein import into nucleus];GO:0006810[transport];GO:0006886[intracellular protein transport];GO:0006913[nucleocytoplasmic transport];GO:0008104[protein…	None		PF13634.6(Nucleoporin FG repeat region)	Nucleoporin FG repeat region)
TRINITY_DN4673_c0_g1	3669.01	-2.03374	0.382294	-5.31983	1.03867e-07	3.29565e-06	down	2030	None	None	None		None	ORX43524.1 DEAD-domain-containing protein [Anaeromyces robustus] >ORX72579.1 DEAD-domain-containing protein [Anaeromyces robustus]		PF00270.29(DEAD/DEAH box helicase)	(DEAD/DEAH box helicase)
TRINITY_DN2272_c0_g1	3571.24	-2.53882	0.423845	-5.98999	2.09859e-09	1.09905e-07	down	2385	COG0465//[O]//ATP-dependent Zn proteases//membrane protease FtsH catalytic subunit [Crinalium epipsammum PCC 9333]	K03798 ATP-dependent zinc metalloprotease FTSH	None		GO:0008150[biological_process];GO:0009966[regulation of signal transduction];GO:0009968[negative regulation of signal transduction];GO:0010646[regulation of cell communication];GO:0010648[negative regulation of cell communication];GO:0017015[regulation of transforming growth factor beta receptor signaling pathway];GO:0023051[regulation of signaling];GO:0023057[negative regulation of signaling];GO…	OAQ32903.1 WD40 repeat-like protein [Mortierella elongata AG-77]		PF00400.32(WD domain, G-beta repeat)	(WD domain, G-beta repeat)
TRINITY_DN8012_c0_g1	3503.18	-1.90967	0.493429	-3.8702	0.000108747	0.00111038	down	1769	COG0465//[O]//ATP-dependent Zn proteases//membrane protease FtsH catalytic subunit [Calothrix sp. PCC 7507]	K03798 ATP-dependent zinc metalloprotease FTSH	None		GO:0000003[reproduction];GO:0003006[developmental process involved in reproduction];GO:0003674[molecular_function];GO:0005488[binding];GO:0005515[protein binding];GO:0005575[cellular_component];GO:0005622[intracellular];GO:0005623[cell];GO:0005634[nucleus];GO:0005737[cytoplasm];GO:0005829[cytosol];GO:0005852[eukaryotic translation initiation factor 3 complex];GO:0006412[translation];GO:0006413[tr…	ORY07831.1 Mov34-domain-containing protein [Basidiobolus meristosporus CBS 931.73]		PF01398.21(JAB1/Mov34/MPN/PAD-1 ubiquitin protease)	(JAB1/Mov34/MPN/PAD-1 ubiquitin protease)
TRINITY_DN36552_c0_g1	3495.69	-5.1708	0.843749	-6.12836	8.87883e-10	5.05782e-08	down	843	None	None	None		None	OZJ04343.1 hypothetical protein BZG36_02381 [Bifiguratus adelaidae]		PF04981.13(NMD3 family)	(NMD3 family)
TRINITY_DN31312_c0_g1	3468.37	-1.96842	0.563342	-3.49419	0.000475508	0.00364432	down	957	None	None	None		GO:0000278[mitotic cell cycle];GO:0000281[mitotic cytokinesis];GO:0000910[cytokinesis];GO:0000911[cytokinesis by cell plate formation];GO:0005575[cellular_component];GO:0005622[intracellular];GO:0005623[cell];GO:0005634[nucleus];GO:0005635[nuclear envelope];GO:0005737[cytoplasm];GO:0005819[spindle];GO:0005856[cytoskeleton];GO:0005886[plasma membrane];GO:0006606[protein import into nucleus];GO:000…	None		PF12799.7(Leucine Rich repeats (2 copies))	Leucine Rich repeats (2 copies))
TRINITY_DN15576_c0_g1	3452.83	-1.85989	0.474866	-3.91666	8.97845e-05	0.000962146	down	1420	None	None	None		None	CDH55674.1 elongation factor 1-alpha [Lichtheimia corymbifera JMRC:FSU:9682]		PF00009.27(Elongation factor Tu GTP binding domain)	(Elongation factor Tu GTP binding domain)
TRINITY_DN10540_c0_g1	3398.86	-2.6947	0.803216	-3.35488	0.000793984	0.00543896	down	1573	None	None	None		None	OSD03481.1 translation elongation factor 1a [Pycnoporus coccineus BRFM310]		PF00009.27(Elongation factor Tu GTP binding domain)	(Elongation factor Tu GTP binding domain)
TRINITY_DN9581_c0_g1	3379.71	-2.00374	0.526369	-3.80672	0.000140821	0.00136491	down	1677	COG2319//[R]//WD40 repeat//hypothetical protein Npun_F0541 [Nostoc punctiforme PCC 73102]	K11806 DDB1- and CUL4-associated factor	None		GO:0001101[response to acid chemical];GO:0005575[cellular_component];GO:0005622[intracellular];GO:0005623[cell];GO:0005737[cytoplasm];GO:0005829[cytosol];GO:0005840[ribosome];GO:0005844[polysome];GO:0006417[regulation of translation];GO:0006446[regulation of translational initiation];GO:0008150[biological_process];GO:0009719[response to endogenous stimulus];GO:0009725[response to hormone];GO:0009…	EXX50805.1 proteasome regulatory particle lid subunit RPN11 [Rhizophagus irregularis DAOM 197198w] >GBC35424.1 Translation initiation factor 3 subunit H [Rhizophagus irregularis DAOM 181602]		PF01398.21(JAB1/Mov34/MPN/PAD-1 ubiquitin protease)	(JAB1/Mov34/MPN/PAD-1 ubiquitin protease)
TRINITY_DN16320_c0_g1	3362.49	-3.5121	0.600433	-5.84928	4.93692e-09	2.35152e-07	down	1390	None	None	None		GO:0000972[transcription-dependent tethering of RNA polymerase II gene DNA at nuclear periphery];GO:0000973[posttranscriptional tethering of RNA polymerase II gene DNA at nuclear periphery];GO:0003674[molecular_function];GO:0003676[nucleic acid binding];GO:0003682[chromatin binding];GO:0003712[transcription coregulator activity];GO:0003713[transcription coactivator activity];GO:0003723[RNA bindin…	SCW00495.1 LAFE_0C05446g1_1 [Lachancea fermentati]		PF04096.14(Nucleoporin autopeptidase)	(Nucleoporin autopeptidase)
TRINITY_DN36692_c0_g1	3179.3	-1.47894	0.420016	-3.52115	0.000429679	0.00335377	down	785	None	None	None		GO:0000054[ribosomal subunit export from nucleus];GO:0003674[molecular_function];GO:0003824[catalytic activity];GO:0003924[GTPase activity];GO:0005575[cellular_component];GO:0005622[intracellular];GO:0005623[cell];GO:0005634[nucleus];GO:0005737[cytoplasm];GO:0006403[RNA localization];GO:0006405[RNA export from nucleus];GO:0006606[protein import into nucleus];GO:0006611[protein export from nucleus…	XP_022465226.1 hypothetical protein KNAG_0F03180 [Kazachstania naganishii CBS 8797] >CCK70980.1 hypothetical protein KNAG_0F03180 [Kazachstania naganishii CBS 8797]		PF00071.22(Ras family)	(Ras family)
TRINITY_DN29131_c0_g1	3145.23	-7.26784	1.43378	-5.069	3.99918e-07	1.0472e-05	down	1014	COG0517//[T]//CBS domain//hypothetical protein CV_3920 [Chromobacterium violaceum ATCC 12472]	None	None		GO:0000054[ribosomal subunit export from nucleus];GO:0003674[molecular_function];GO:0003824[catalytic activity];GO:0003924[GTPase activity];GO:0005575[cellular_component];GO:0005622[intracellular];GO:0005623[cell];GO:0005634[nucleus];GO:0005737[cytoplasm];GO:0006403[RNA localization];GO:0006405[RNA export from nucleus];GO:0006606[protein import into nucleus];GO:0006611[protein export from nucleus…	XP_022465226.1 hypothetical protein KNAG_0F03180 [Kazachstania naganishii CBS 8797] >CCK70980.1 hypothetical protein KNAG_0F03180 [Kazachstania naganishii CBS 8797]		PF00071.22(Ras family)	(Ras family)
TRINITY_DN4318_c0_g1	3097.87	-4.46155	0.918152	-4.85927	1.17822e-06	2.53917e-05	down	2066	COG2814//[G]//Predicted arabinose efflux permease, MFS family//sugar transporter [Methanobacterium sp. AL-21]	None	None		None	CCA73774.1 related to SMT3 ubiquitin-like protein [Serendipita indica DSM 11827]		PF11976.8(Ubiquitin-2 like Rad60 SUMO-like)	Ubiquitin-2 like Rad60 SUMO-like)
TRINITY_DN18701_c0_g1	3092.86	-4.85296	0.462855	-10.4848	1.0141e-25	1.2348e-22	down	1316	None	None	None		GO:0003674[molecular_function];GO:0005575[cellular_component];GO:0005622[intracellular];GO:0005623[cell];GO:0005634[nucleus];GO:0005737[cytoplasm];GO:0005829[cytosol];GO:0006355[regulation of transcription, DNA-templated];GO:0006464[cellular protein modification process];GO:0006807[nitrogen compound metabolic process];GO:0006950[response to stress];GO:0008150[biological_process];GO:0008152[metabo…	XP_021884882.1 ubiquitin-related domain-containing protein [Lobosporangium transversale] >ORZ27135.1 ubiquitin-related domain-containing protein [Lobosporangium transversale]		PF11976.8(Ubiquitin-2 like Rad60 SUMO-like)	Ubiquitin-2 like Rad60 SUMO-like)
TRINITY_DN18125_c0_g1	3025.94	-2.38687	0.531872	-4.48767	7.20077e-06	0.000118484	down	1386	None	None	None		GO:0002181[cytoplasmic translation];GO:0002184[cytoplasmic translational termination];GO:0003674[molecular_function];GO:0003676[nucleic acid binding];GO:0003723[RNA binding];GO:0003747[translation release factor activity];GO:0003824[catalytic activity];GO:0003924[GTPase activity];GO:0005488[binding];GO:0005575[cellular_component];GO:0005622[intracellular];GO:0005623[cell];GO:0005737[cytoplasm];GO…	ORX91349.1 hypothetical protein K493DRAFT_317330 [Basidiobolus meristosporus CBS 931.73]		PF00009.27(Elongation factor Tu GTP binding domain)	(Elongation factor Tu GTP binding domain)
TRINITY_DN274_c0_g1	3015.78	-2.30352	0.417554	-5.51671	3.4541e-08	1.24616e-06	down	3341	COG0250//[K]//Transcription antitermination factor NusG//transcription antitermination protein NusG [Thermoplasma volcanium GSS1]	K15172 Transcription elongation factor SPT5	None		GO:0001101[response to acid chemical];GO:0003674[molecular_function];GO:0003676[nucleic acid binding];GO:0003677[DNA binding];GO:0003697[single-stranded DNA binding];GO:0003723[RNA binding];GO:0005488[binding];GO:0005575[cellular_component];GO:0005622[intracellular];GO:0005623[cell];GO:0005737[cytoplasm];GO:0006950[response to stress];GO:0006970[response to osmotic stress];GO:0008150[biological_p…	XP_001526223.1 conserved hypothetical protein [Lodderomyces elongisporus NRRL YB-4239] >EDK44602.1 conserved hypothetical protein [Lodderomyces elongisporus NRRL YB-4239]		PF00076.22(RNA recognition motif. (a.k.a. RRM, RBD, or RNP domain))	(RNA recognition motif. (a.k.a. RRM, RBD, or RNP domain))
TRINITY_DN31753_c0_g1	3013.4	-10.2521	2.02358	-5.06629	4.05639e-07	1.05934e-05	down	947	COG0251//[V]//Enamine deaminase RidA, house cleaning of reactive enamine intermediates, YjgF/YER057c/UK114 family//endoribonuclease L-PSP [Haliangium ochraceum DSM 14365]	K09022 Ribonuclease UK114-like [EC:3.5.99.10]	None		GO:0005575[cellular_component];GO:0005622[intracellular];GO:0005623[cell];GO:0005737[cytoplasm];GO:0009507[chloroplast];GO:0009536[plastid];GO:0043226[organelle];GO:0043227[membrane-bounded organelle];GO:0043229[intracellular organelle];GO:0043231[intracellular membrane-bounded organelle];GO:0044424[intracellular part];GO:0044444[cytoplasmic part];GO:0044464[cell part]	PKI83672.1 hypothetical protein MVES_002586 [Malassezia sp. JP-2017]		PF00076.22(RNA recognition motif. (a.k.a. RRM, RBD, or RNP domain))	(RNA recognition motif. (a.k.a. RRM, RBD, or RNP domain))
TRINITY_DN9556_c0_g1	2943.27	-2.53557	0.63154	-4.0149	5.94718e-05	0.000688022	down	1684	None	K11548 Kinetochore protein Nuf2	None		None	ORE21653.1 ATP-dependent RNA helicase eIF4A [Rhizopus microsporus]		PF00271.31(Helicase conserved C-terminal domain)	(Helicase conserved C-terminal domain)
TRINITY_DN1942_c0_g1	2937.72	-1.78281	0.388278	-4.59158	4.39905e-06	7.67942e-05	down	2430	None	None	None		GO:0000184[nuclear-transcribed mRNA catabolic process, nonsense-mediated decay];GO:0000381[regulation of alternative mRNA splicing, via spliceosome];GO:0000956[nuclear-transcribed mRNA catabolic process];GO:0003674[molecular_function];GO:0003676[nucleic acid binding];GO:0003723[RNA binding];GO:0003729[mRNA binding];GO:0005488[binding];GO:0005575[cellular_component];GO:0005622[intracellular];GO:00…	KXS09996.1 RNA-binding domain-containing protein [Gonapodya prolifera JEL478]		PF00076.22(RNA recognition motif. (a.k.a. RRM, RBD, or RNP domain))	(RNA recognition motif. (a.k.a. RRM, RBD, or RNP domain))
TRINITY_DN22778_c0_g1	2893.06	-2.60434	0.729279	-3.57112	0.00035546	0.00287109	down	1178	None	K14993 sodium-coupled neutral amino acid transporter	None		GO:0000003[reproduction];GO:0000375[RNA splicing, via transesterification reactions];GO:0000377[RNA splicing, via transesterification reactions with bulged adenosine as nucleophile];GO:0000398[mRNA splicing, via spliceosome];GO:0003006[developmental process involved in reproduction];GO:0003674[molecular_function];GO:0003724[RNA helicase activity];GO:0003824[catalytic activity];GO:0004386[helicase…	EPZ34119.1 Glycine cleavage system P protein, homodimeric domain-containing protein [Rozella allomycis CSF55]		PF00270.29(DEAD/DEAH box helicase)	(DEAD/DEAH box helicase)
TRINITY_DN26539_c0_g1	2863.29	-1.58973	0.438698	-3.62375	0.000290362	0.00243619	down	1029	COG2214//[K]//Curved DNA-binding protein CbpA, contains a DnaJ-like domain//hypothetical protein Mic7113_4259 [Microcoleus sp. PCC 7113]	None	None		GO:0003674[molecular_function];GO:0003676[nucleic acid binding];GO:0003723[RNA binding];GO:0003729[mRNA binding];GO:0005488[binding];GO:0005575[cellular_component];GO:0005622[intracellular];GO:0005623[cell];GO:0005634[nucleus];GO:0005654[nucleoplasm];GO:0005730[nucleolus];GO:0031974[membrane-enclosed lumen];GO:0031981[nuclear lumen];GO:0043226[organelle];GO:0043227[membrane-bounded organelle];GO:…	None		PF13865.6(C-terminal duplication domain of Friend of PRMT1)	C-terminal duplication domain of Friend of PRMT1)
TRINITY_DN38580_c0_g1	2839.96	-1.19299	0.362037	-3.2952	0.000983509	0.00641686	down	795	None	None	None		GO:0003674[molecular_function];GO:0003824[catalytic activity];GO:0004721[phosphoprotein phosphatase activity];GO:0004722[protein serine/threonine phosphatase activity];GO:0006464[cellular protein modification process];GO:0006470[protein dephosphorylation];GO:0006793[phosphorus metabolic process];GO:0006796[phosphate-containing compound metabolic process];GO:0006807[nitrogen compound metabolic pro…	XP_018291833.1 hypothetical protein PHYBLDRAFT_155345 [Phycomyces blakesleeanus NRRL 1555(-)] >OAD73793.1 hypothetical protein PHYBLDRAFT_155345 [Phycomyces blakesleeanus NRRL 1555(-)]		PF00149.28(Calcineurin-like phosphoesterase)	(Calcineurin-like phosphoesterase)
TRINITY_DN1995_c0_g1	2800.47	-2.23791	0.361279	-6.19442	5.85e-10	3.47469e-08	down	2455	None	None	None		GO:0003674[molecular_function];GO:0003824[catalytic activity];GO:0004721[phosphoprotein phosphatase activity];GO:0004722[protein serine/threonine phosphatase activity];GO:0006464[cellular protein modification process];GO:0006470[protein dephosphorylation];GO:0006793[phosphorus metabolic process];GO:0006796[phosphate-containing compound metabolic process];GO:0006807[nitrogen compound metabolic pro…	ORX89031.1 Metallo-dependent phosphatase [Basidiobolus meristosporus CBS 931.73]		PF00149.28(Calcineurin-like phosphoesterase)	(Calcineurin-like phosphoesterase)
TRINITY_DN45187_c0_g1	2782.7	-5.1311	0.767768	-6.68314	2.33883e-11	1.9145e-09	down	659	None	None	None		GO:0000902[cell morphogenesis];GO:0000904[cell morphogenesis involved in differentiation];GO:0005575[cellular_component];GO:0005622[intracellular];GO:0005623[cell];GO:0005737[cytoplasm];GO:0005829[cytosol];GO:0005856[cytoskeleton];GO:0005885[Arp2/3 protein complex];GO:0006996[organelle organization];GO:0007010[cytoskeleton organization];GO:0007015[actin filament organization];GO:0008150[biologica…	EPZ31463.1 Actin-related protein 3 [Rozella allomycis CSF55]		PF00022.19(Actin)	(Actin)
TRINITY_DN1167_c0_g1	2726.33	-2.07986	0.530003	-3.92425	8.70013e-05	0.000936441	down	2668	None	None	None		None	XP_011114836.1 hypothetical protein H072_9232 [Dactylellina haptotyla CBS 200.50] >EPS37159.1 hypothetical protein H072_9232 [Dactylellina haptotyla CBS 200.50]		PF00076.22(RNA recognition motif. (a.k.a. RRM, RBD, or RNP domain))	(RNA recognition motif. (a.k.a. RRM, RBD, or RNP domain))
TRINITY_DN26407_c0_g1	2687.21	-3.34613	0.752012	-4.44957	8.60435e-06	0.000138537	down	1074	None	None	None		GO:0000932[P-body];GO:0003674[molecular_function];GO:0003676[nucleic acid binding];GO:0003723[RNA binding];GO:0003724[RNA helicase activity];GO:0003729[mRNA binding];GO:0003824[catalytic activity];GO:0004386[helicase activity];GO:0005488[binding];GO:0005575[cellular_component];GO:0005622[intracellular];GO:0005623[cell];GO:0005634[nucleus];GO:0005730[nucleolus];GO:0005737[cytoplasm];GO:0005829[cyt…	ORZ02853.1 P-loop containing nucleoside triphosphate hydrolase protein [Syncephalastrum racemosum]		PF00271.31(Helicase conserved C-terminal domain)	(Helicase conserved C-terminal domain)
TRINITY_DN5937_c0_g1	2641.99	-1.39695	0.443208	-3.15189	0.00162215	0.00950172	down	1837	None	K14797 Bystin	None		GO:0000271[polysaccharide biosynthetic process];GO:0000932[P-body];GO:0005575[cellular_component];GO:0005622[intracellular];GO:0005623[cell];GO:0005737[cytoplasm];GO:0005829[cytosol];GO:0005975[carbohydrate metabolic process];GO:0005976[polysaccharide metabolic process];GO:0005982[starch metabolic process];GO:0005984[disaccharide metabolic process];GO:0005985[sucrose metabolic process];GO:0005986…	XP_002173748.2 CCR4-Not complex subunit Ccr4 [Schizosaccharomyces japonicus yFS275] >EEB07455.2 CCR4-Not complex subunit Ccr4 [Schizosaccharomyces japonicus yFS275]		PF03372.23(Endonuclease/Exonuclease/phosphatase family)	(Endonuclease/Exonuclease/phosphatase family)
TRINITY_DN13097_c0_g1	2438.34	-15.2875	1.89969	-8.04734	8.46127e-16	2.16898e-13	down	1508	None	None	None		GO:0000932[P-body];GO:0003674[molecular_function];GO:0003724[RNA helicase activity];GO:0003824[catalytic activity];GO:0004386[helicase activity];GO:0005575[cellular_component];GO:0005622[intracellular];GO:0005623[cell];GO:0005634[nucleus];GO:0005730[nucleolus];GO:0005737[cytoplasm];GO:0006139[nucleobase-containing compound metabolic process];GO:0006417[regulation of translation];GO:0006725[cellul…	ORX78599.1 DEAD-domain-containing protein [Anaeromyces robustus]		PF00270.29(DEAD/DEAH box helicase)	(DEAD/DEAH box helicase)
TRINITY_DN6577_c0_g1	2392.49	-2.23195	0.567726	-3.93139	8.44558e-05	0.000913079	down	1804	None	None	None		GO:0000175[3'-5'-exoribonuclease activity];GO:0000178[exosome (RNase complex)];GO:0000460[maturation of 5.8S rRNA];GO:0000785[chromatin];GO:0000956[nuclear-transcribed mRNA catabolic process];GO:0003674[molecular_function];GO:0003824[catalytic activity];GO:0004518[nuclease activity];GO:0004527[exonuclease activity];GO:0004532[exoribonuclease activity];GO:0004540[ribonuclease activity];GO:0005575[…	CEP11834.1 hypothetical protein [Parasitella parasitica]		PF01612.20(3'-5' exonuclease)	(3'-5' exonuclease)
TRINITY_DN38269_c0_g1	2317.74	-4.02783	0.54006	-7.45812	8.7764e-14	1.449e-11	down	776	None	None	None		GO:0000176[nuclear exosome (RNase complex)];GO:0000177[cytoplasmic exosome (RNase complex)];GO:0000178[exosome (RNase complex)];GO:0000291[nuclear-transcribed mRNA catabolic process, exonucleolytic];GO:0000956[nuclear-transcribed mRNA catabolic process];GO:0003674[molecular_function];GO:0003676[nucleic acid binding];GO:0003677[DNA binding];GO:0003690[double-stranded DNA binding];GO:0003723[RNA bi…	ORX80457.1 ribosomal protein S5 domain 2-like protein [Basidiobolus meristosporus CBS 931.73]		PF01138.21(3' exoribonuclease family, domain 1)	(3' exoribonuclease family, domain 1)
TRINITY_DN2158_c0_g1	2290.24	-1.54063	0.482991	-3.18978	0.00142383	0.00856674	down	2424	None	None	None		GO:0000151[ubiquitin ligase complex];GO:0000428[DNA-directed RNA polymerase complex];GO:0000785[chromatin];GO:0005575[cellular_component];GO:0005622[intracellular];GO:0005623[cell];GO:0005634[nucleus];GO:0005654[nucleoplasm];GO:0005694[chromosome];GO:0005737[cytoplasm];GO:0005829[cytosol];GO:0006325[chromatin organization];GO:0006355[regulation of transcription, DNA-templated];GO:0006357[regulati…	OAQ28866.1 WD40 repeat-like protein [Mortierella elongata AG-77]		PF00400.32(WD domain, G-beta repeat)	(WD domain, G-beta repeat)
TRINITY_DN26696_c0_g1	2280.72	-2.27475	0.717974	-3.1683	0.00153335	0.00909107	down	1075	None	K09060 Common plant regulatory factor	None		GO:0003674[molecular_function];GO:0003824[catalytic activity];GO:0004518[nuclease activity];GO:0004519[endonuclease activity];GO:0004521[endoribonuclease activity];GO:0004523[RNA-DNA hybrid ribonuclease activity];GO:0004540[ribonuclease activity];GO:0005575[cellular_component];GO:0005622[intracellular];GO:0005623[cell];GO:0006139[nucleobase-containing compound metabolic process];GO:0006259[DNA me…	KFH68451.1 ribonuclease H2 subunit A [Mortierella verticillata NRRL 6337]		PF01351.18(Ribonuclease HII)	(Ribonuclease HII)
TRINITY_DN29560_c0_g1	2251.31	-1.88835	0.533082	-3.54233	0.000396603	0.00313326	down	982	None	None	None		None	XP_023449283.1 hypothetical protein CB0940_06738 [Cercospora beticola] >PIA89129.1 hypothetical protein CB0940_06738 [Cercospora beticola]		PF08615.11(Ribonuclease H2 non-catalytic subunit (Ylr154p-like))	(Ribonuclease H2 non-catalytic subunit (Ylr154p-like))
TRINITY_DN20338_c0_g1	2233.4	-3.09731	0.875046	-3.5396	0.000400736	0.00316078	down	1249	None	None	None		None	KFH72551.1 hypothetical protein MVEG_02840 [Mortierella verticillata NRRL 6337]		PF09468.10(Ydr279p protein family (RNase H2 complex component) wHTH do	(Ydr279p protein family (RNase H2 complex component) wHTH do
TRINITY_DN19614_c0_g1	2198.84	-2.11238	0.645927	-3.27031	0.0010743	0.00689375	down	1257	None	None	None		GO:0005575[cellular_component];GO:0005622[intracellular];GO:0005623[cell];GO:0005634[nucleus];GO:0005730[nucleolus];GO:0031974[membrane-enclosed lumen];GO:0031981[nuclear lumen];GO:0043226[organelle];GO:0043227[membrane-bounded organelle];GO:0043228[non-membrane-bounded organelle];GO:0043229[intracellular organelle];GO:0043231[intracellular membrane-bounded organelle];GO:0043232[intracellular non…	KNE61087.1 hypothetical protein AMAG_06842 [Allomyces macrogynus ATCC 38327]		PF00867.18(XPG I-region)	(XPG I-region)
TRINITY_DN4624_c0_g1	2181.77	-3.16376	0.699373	-4.52371	6.07642e-06	0.000102583	down	2036	None	None	None		None	KDN49090.1 hypothetical protein RSAG8_02443, partial [Rhizoctonia solani AG-8 WAC10335]		PF00076.22(RNA recognition motif. (a.k.a. RRM, RBD, or RNP domain))	(RNA recognition motif. (a.k.a. RRM, RBD, or RNP domain))
TRINITY_DN8127_c0_g1	2039.53	-2.03901	0.521329	-3.91117	9.18505e-05	0.000977832	down	1709	None	None	None		None	XP_016612021.1 hypothetical protein SPPG_01430 [Spizellomyces punctatus DAOM BR117] >KND03982.1 hypothetical protein SPPG_01430 [Spizellomyces punctatus DAOM BR117]		PF04037.13(Domain of unknown function (DUF382))	(Domain of unknown function (DUF382))
TRINITY_DN6771_c0_g1	2029.47	-1.67662	0.4157	-4.03325	5.50107e-05	0.000647173	down	1862	COG4249//[R]//Uncharacterized protein, contains caspase domain//WD-40 repeat-containing protein [Acaryochloris marina MBIC11017]	K14768 U3 small nucleolar RNA-associated protein	None		None	XP_006681369.1 hypothetical protein BATDEDRAFT_27077 [Batrachochytrium dendrobatidis JAM81] >EGF77951.1 hypothetical protein BATDEDRAFT_27077 [Batrachochytrium dendrobatidis JAM81] >OAJ43905.1 hypothetical protein BDEG_27219 [Batrachochytrium dendrobatidis JEL423]		PF00076.22(RNA recognition motif. (a.k.a. RRM, RBD, or RNP domain))	(RNA recognition motif. (a.k.a. RRM, RBD, or RNP domain))
TRINITY_DN39232_c0_g1	1870.85	-3.35584	0.706813	-4.74785	2.05593e-06	3.97358e-05	down	724	None	None	None		GO:0000375[RNA splicing, via transesterification reactions];GO:0000377[RNA splicing, via transesterification reactions with bulged adenosine as nucleophile];GO:0000398[mRNA splicing, via spliceosome];GO:0003674[molecular_function];GO:0003676[nucleic acid binding];GO:0003723[RNA binding];GO:0005488[binding];GO:0005515[protein binding];GO:0005575[cellular_component];GO:0005622[intracellular];GO:000…	PKC07592.1 U2 small nuclear ribonucleo protein B''-like protein [Rhizophagus irregularis]		PF00076.22(RNA recognition motif. (a.k.a. RRM, RBD, or RNP domain))	(RNA recognition motif. (a.k.a. RRM, RBD, or RNP domain))
TRINITY_DN4976_c0_g1	1793.36	-4.12244	0.477091	-8.64078	5.58285e-18	2.36446e-15	down	1987	COG0429//[R]//Predicted hydrolase of the alpha/beta-hydrolase fold//alcohol O-acetyltransferase [Sulfurimonas autotrophica DSM 16294]	K07019 Embryogenesis-associated protein	None		GO:0000166[nucleotide binding];GO:0003674[molecular_function];GO:0003676[nucleic acid binding];GO:0003723[RNA binding];GO:0003729[mRNA binding];GO:0005488[binding];GO:0005575[cellular_component];GO:0005622[intracellular];GO:0005623[cell];GO:0005634[nucleus];GO:0005737[cytoplasm];GO:0005829[cytosol];GO:0006950[response to stress];GO:0008150[biological_process];GO:0009266[response to temperature st…	CZR50497.1 related to glycine-rich RNA-binding protein [Phialocephala subalpina]		PF00076.22(RNA recognition motif. (a.k.a. RRM, RBD, or RNP domain))	(RNA recognition motif. (a.k.a. RRM, RBD, or RNP domain))
TRINITY_DN2668_c0_g1	1736.97	-1.47422	0.411569	-3.58195	0.000341036	0.00277762	down	2281	None	K10268 F-box LRR-repeat protein	None		GO:0000375[RNA splicing, via transesterification reactions];GO:0000377[RNA splicing, via transesterification reactions with bulged adenosine as nucleophile];GO:0000398[mRNA splicing, via spliceosome];GO:0005575[cellular_component];GO:0005622[intracellular];GO:0005623[cell];GO:0005634[nucleus];GO:0005681[spliceosomal complex];GO:0006139[nucleobase-containing compound metabolic process];GO:0006396[…	XP_016609787.1 hypothetical protein SPPG_03542 [Spizellomyces punctatus DAOM BR117] >KND01748.1 hypothetical protein SPPG_03542 [Spizellomyces punctatus DAOM BR117]		PF01125.17(G10 protein)	(G10 protein)
TRINITY_DN5106_c0_g1	1710.84	-2.16813	0.563358	-3.84859	0.000118801	0.00118813	down	1989	COG0534//[V]//Na+-driven multidrug efflux pump//multidrug efflux protein NorA [Pseudomonas aeruginosa PAO1]	K03327 MATE efflux family protein	None		None	KZV74978.1 SYF2-domain-containing protein [Peniophora sp. CONT]		PF08231.12(SYF2 splicing factor)	(SYF2 splicing factor)
TRINITY_DN25516_c0_g1	1689.73	-6.48709	0.85356	-7.60005	2.96026e-14	5.76718e-12	down	1107	None	None	None		GO:0000243[commitment complex];GO:0000375[RNA splicing, via transesterification reactions];GO:0000377[RNA splicing, via transesterification reactions with bulged adenosine as nucleophile];GO:0000398[mRNA splicing, via spliceosome];GO:0003674[molecular_function];GO:0003676[nucleic acid binding];GO:0003723[RNA binding];GO:0003729[mRNA binding];GO:0005488[binding];GO:0005575[cellular_component];GO:0…	XP_016606730.1 hypothetical protein SPPG_06371 [Spizellomyces punctatus DAOM BR117] >KNC98690.1 hypothetical protein SPPG_06371 [Spizellomyces punctatus DAOM BR117]		PF12220.8(U1 small nuclear ribonucleoprotein of 70kDa MW N terminal)	U1 small nuclear ribonucleoprotein of 70kDa MW N terminal)
TRINITY_DN17929_c0_g1	1680.81	-2.2208	0.365214	-6.08082	1.19569e-09	6.54336e-08	down	1328	None	None	None		None	XP_006681369.1 hypothetical protein BATDEDRAFT_27077 [Batrachochytrium dendrobatidis JAM81] >EGF77951.1 hypothetical protein BATDEDRAFT_27077 [Batrachochytrium dendrobatidis JAM81] >OAJ43905.1 hypothetical protein BDEG_27219 [Batrachochytrium dendrobatidis JEL423]		PF00076.22(RNA recognition motif. (a.k.a. RRM, RBD, or RNP domain))	(RNA recognition motif. (a.k.a. RRM, RBD, or RNP domain))
TRINITY_DN10410_c0_g1	1672.34	-1.50964	0.380556	-3.96693	7.28057e-05	0.000806826	down	1584	None	K14945 KH domain-containing protein	None		GO:0000375[RNA splicing, via transesterification reactions];GO:0000377[RNA splicing, via transesterification reactions with bulged adenosine as nucleophile];GO:0000380[alternative mRNA splicing, via spliceosome];GO:0000398[mRNA splicing, via spliceosome];GO:0001817[regulation of cytokine production];GO:0001819[positive regulation of cytokine production];GO:0002218[activation of innate immune resp…	None		PF00397.26(WW domain)	(WW domain)
TRINITY_DN24991_c0_g1	1650.03	-1.67939	0.403201	-4.16513	3.11171e-05	0.000405229	down	1019	None	K20363 Protein YIPF5 homolog	None		GO:0000244[spliceosomal tri-snRNP complex assembly];GO:0000245[spliceosomal complex assembly];GO:0000375[RNA splicing, via transesterification reactions];GO:0000377[RNA splicing, via transesterification reactions with bulged adenosine as nucleophile];GO:0000381[regulation of alternative mRNA splicing, via spliceosome];GO:0000387[spliceosomal snRNP assembly];GO:0000395[mRNA 5'-splice site recognit…	GBC20150.1 FUS-interacting serine-arginine-rich protein 1 [Rhizophagus irregularis DAOM 181602]		PF00076.22(RNA recognition motif. (a.k.a. RRM, RBD, or RNP domain))	(RNA recognition motif. (a.k.a. RRM, RBD, or RNP domain))
TRINITY_DN11673_c0_g1	1625.75	-2.37676	0.629185	-3.77753	0.000158392	0.0014965	down	1579	COG1522//[K]//DNA-binding transcriptional regulator, Lrp family//ribokinase-like domain-containing protein [Nocardioides sp. JS614]	None	None		GO:0000974[Prp19 complex];GO:0002218[activation of innate immune response];GO:0002253[activation of immune response];GO:0002376[immune system process];GO:0002682[regulation of immune system process];GO:0002684[positive regulation of immune system process];GO:0005575[cellular_component];GO:0005622[intracellular];GO:0005623[cell];GO:0005634[nucleus];GO:0005681[spliceosomal complex];GO:0005730[nucle…	SAM05727.1 hypothetical protein [Absidia glauca]		PF05700.11(Breast carcinoma amplified sequence 2 (BCAS2))	(Breast carcinoma amplified sequence 2 (BCAS2))
TRINITY_DN24661_c0_g1	1616.81	-1.67295	0.463145	-3.61216	0.000303657	0.00251712	down	1127	COG0225//[O]//Peptide methionine sulfoxide reductase MsrA//peptide-methionine (S)-S-oxide reductase [Methanoculleus bourgensis MS2]	K07304 Peptide methionine sulfoxide [EC:1.8.4.11]	None		GO:0000350[generation of catalytic spliceosome for second transesterification step];GO:0000375[RNA splicing, via transesterification reactions];GO:0000377[RNA splicing, via transesterification reactions with bulged adenosine as nucleophile];GO:0000393[spliceosomal conformational changes to generate catalytic conformation];GO:0000398[mRNA splicing, via spliceosome];GO:0000956[nuclear-transcribed m…	None		PF02840.15(Prp18 domain)	(Prp18 domain)
TRINITY_DN17091_c0_g1	1559.2	-2.26499	0.594939	-3.80709	0.000140612	0.00136425	down	1368	None	K15186 ELL-associated factor	None		None	EXX58626.1 Hsh49p [Rhizophagus irregularis DAOM 197198w] >EXX58627.1 Hsh49p [Rhizophagus irregularis DAOM 197198w]		PF00076.22(RNA recognition motif. (a.k.a. RRM, RBD, or RNP domain))	(RNA recognition motif. (a.k.a. RRM, RBD, or RNP domain))
TRINITY_DN7257_c0_g1	1552.33	-2.29145	0.68604	-3.34011	0.000837452	0.00566895	down	1709	COG2814//[G]//Predicted arabinose efflux permease, MFS family//sugar transporter [Methanobacterium sp. AL-21]	None	None		GO:0000375[RNA splicing, via transesterification reactions];GO:0000377[RNA splicing, via transesterification reactions with bulged adenosine as nucleophile];GO:0000398[mRNA splicing, via spliceosome];GO:0000413[protein peptidyl-prolyl isomerization];GO:0003674[molecular_function];GO:0003755[peptidyl-prolyl cis-trans isomerase activity];GO:0003824[catalytic activity];GO:0005488[binding];GO:0005575…	ORX88462.1 hypothetical protein K493DRAFT_290577 [Basidiobolus meristosporus CBS 931.73]		PF00160.21(Cyclophilin type peptidyl-prolyl cis-trans isomerase/CLD)	(Cyclophilin type peptidyl-prolyl cis-trans isomerase/CLD)
TRINITY_DN10152_c0_g1	1493.67	-1.85252	0.587068	-3.15554	0.00160199	0.00941763	down	1623	None	None	None		GO:0000413[protein peptidyl-prolyl isomerization];GO:0003674[molecular_function];GO:0003755[peptidyl-prolyl cis-trans isomerase activity];GO:0003824[catalytic activity];GO:0005575[cellular_component];GO:0005622[intracellular];GO:0005623[cell];GO:0005737[cytoplasm];GO:0005794[Golgi apparatus];GO:0006464[cellular protein modification process];GO:0006807[nitrogen compound metabolic process];GO:00081…	XP_002549259.1 peptidyl-prolyl cis-trans isomerase cypE [Candida tropicalis MYA-3404] >EER33131.1 peptidyl-prolyl cis-trans isomerase cypE [Candida tropicalis MYA-3404]		PF00160.21(Cyclophilin type peptidyl-prolyl cis-trans isomerase/CLD)	(Cyclophilin type peptidyl-prolyl cis-trans isomerase/CLD)
TRINITY_DN10887_c0_g1	1488.26	-2.167	0.446717	-4.85093	1.22883e-06	2.63077e-05	down	1560	None	None	None		GO:0000375[RNA splicing, via transesterification reactions];GO:0000377[RNA splicing, via transesterification reactions with bulged adenosine as nucleophile];GO:0000398[mRNA splicing, via spliceosome];GO:0003674[molecular_function];GO:0003676[nucleic acid binding];GO:0003723[RNA binding];GO:0003729[mRNA binding];GO:0005488[binding];GO:0005515[protein binding];GO:0005575[cellular_component];GO:0005…	GBC45969.1 RNA-binding protein with serine-rich domain 1 [Rhizophagus irregularis DAOM 181602]		PF00076.22(RNA recognition motif. (a.k.a. RRM, RBD, or RNP domain))	(RNA recognition motif. (a.k.a. RRM, RBD, or RNP domain))
TRINITY_DN21863_c0_g1	1487.01	-3.41463	0.877605	-3.89085	9.98949e-05	0.00104072	down	1180	COG1809//[H]//Phosphosulfolactate synthase, CoM biosynthesis protein A//(2R)-phospho-3-sulfolactate synthase ComA [Rhodothermus marinus DSM 4252]	None	None		None	ORX80535.1 RNA-binding domain-containing protein [Basidiobolus meristosporus CBS 931.73]		PF00076.22(RNA recognition motif. (a.k.a. RRM, RBD, or RNP domain))	(RNA recognition motif. (a.k.a. RRM, RBD, or RNP domain))
TRINITY_DN1229_c0_g1	1482.47	-1.97411	0.524899	-3.76093	0.00016928	0.00157493	down	2665	COG1226//[P]//Voltage-gated potassium channel Kch//hypothetical protein Cri9333_3741 [Crinalium epipsammum PCC 9333]	K21866 Ion channel CASTOR-like	None		GO:0003674[molecular_function];GO:0003676[nucleic acid binding];GO:0003723[RNA binding];GO:0003729[mRNA binding];GO:0005488[binding];GO:0005575[cellular_component];GO:0005622[intracellular];GO:0005623[cell];GO:0005634[nucleus];GO:0005730[nucleolus];GO:0005737[cytoplasm];GO:0005829[cytosol];GO:0006139[nucleobase-containing compound metabolic process];GO:0006396[RNA processing];GO:0006725[cellular …	ORX80535.1 RNA-binding domain-containing protein [Basidiobolus meristosporus CBS 931.73]		PF00076.22(RNA recognition motif. (a.k.a. RRM, RBD, or RNP domain))	(RNA recognition motif. (a.k.a. RRM, RBD, or RNP domain))
TRINITY_DN225_c0_g1	1480.96	-14.5681	1.9502	-7.47005	8.01638e-14	1.36996e-11	down	3434	None	None	None		GO:0003674[molecular_function];GO:0003724[RNA helicase activity];GO:0003824[catalytic activity];GO:0004386[helicase activity];GO:0004672[protein kinase activity];GO:0004674[protein serine/threonine kinase activity];GO:0005575[cellular_component];GO:0005622[intracellular];GO:0005623[cell];GO:0005634[nucleus];GO:0005730[nucleolus];GO:0005737[cytoplasm];GO:0005829[cytosol];GO:0006139[nucleobase-cont…	OAG32665.1 ATP-dependent RNA helicase DDX5/DBP2 [Nematocida sp. ERTm5]		PF00270.29(DEAD/DEAH box helicase)	(DEAD/DEAH box helicase)
TRINITY_DN14282_c0_g1	1467.02	-1.41449	0.431064	-3.2814	0.00103294	0.00668563	down	1469	None	None	None		GO:0000502[proteasome complex];GO:0005575[cellular_component];GO:0005576[extracellular region];GO:0005622[intracellular];GO:0005623[cell];GO:0005737[cytoplasm];GO:0005773[vacuole];GO:0005774[vacuolar membrane];GO:0005829[cytosol];GO:0005839[proteasome core complex];GO:0005886[plasma membrane];GO:0016020[membrane];GO:0019774[proteasome core complex, beta-subunit complex];GO:0031090[organelle membr…	ORY97931.1 nucleophile aminohydrolase [Syncephalastrum racemosum]		PF00227.26(Proteasome subunit)	(Proteasome subunit)
TRINITY_DN4346_c0_g1	1447.69	-2.9009	0.564534	-5.13858	2.76815e-07	7.46942e-06	down	2060	COG2930//[I]//Lipid-binding SYLF domain//hypothetical protein Sfum_3682 [Syntrophobacter fumaroxidans MPOB]	K20523 Las17-binding protein actin regulator	None		GO:0000502[proteasome complex];GO:0005575[cellular_component];GO:0005622[intracellular];GO:0005623[cell];GO:0005839[proteasome core complex];GO:0019773[proteasome core complex, alpha-subunit complex];GO:0032991[protein-containing complex];GO:0044424[intracellular part];GO:0044464[cell part];GO:1902494[catalytic complex];GO:1905368[peptidase complex];GO:1905369[endopeptidase complex]	XP_018290931.1 hypothetical protein PHYBLDRAFT_31086 [Phycomyces blakesleeanus NRRL 1555(-)] >OAD72891.1 hypothetical protein PHYBLDRAFT_31086 [Phycomyces blakesleeanus NRRL 1555(-)]		PF00227.26(Proteasome subunit)	(Proteasome subunit)
TRINITY_DN24476_c0_g1	1436.62	-14.5243	1.69848	-8.55132	1.21693e-17	4.55926e-15	down	1136	None	None	None		GO:0000502[proteasome complex];GO:0005575[cellular_component];GO:0005622[intracellular];GO:0005623[cell];GO:0005634[nucleus];GO:0005737[cytoplasm];GO:0005773[vacuole];GO:0005774[vacuolar membrane];GO:0005819[spindle];GO:0005829[cytosol];GO:0005839[proteasome core complex];GO:0005840[ribosome];GO:0005856[cytoskeleton];GO:0006508[proteolysis];GO:0006511[ubiquitin-dependent protein catabolic process…	XP_016612388.1 proteasome subunit alpha type-7 [Spizellomyces punctatus DAOM BR117] >KND04349.1 proteasome subunit alpha type-7 [Spizellomyces punctatus DAOM BR117]		PF10584.9(Proteasome subunit A N-terminal signature)	Proteasome subunit A N-terminal signature)
TRINITY_DN19466_c0_g1	1431.7	-3.54012	0.603768	-5.86338	4.53548e-09	2.18713e-07	down	1259	COG0330//[O]//Regulator of protease activity HflC, stomatin/prohibitin superfamily//membrane protease subunit, stomatin/prohibitin [Singulisphaera acidiphila DSM 18658]	None	None		GO:0000502[proteasome complex];GO:0003674[molecular_function];GO:0003824[catalytic activity];GO:0005488[binding];GO:0005515[protein binding];GO:0005575[cellular_component];GO:0005622[intracellular];GO:0005623[cell];GO:0005634[nucleus];GO:0005737[cytoplasm];GO:0005829[cytosol];GO:0005886[plasma membrane];GO:0006355[regulation of transcription, DNA-templated];GO:0006357[regulation of transcription …	OBZ86229.1 26S protease regulatory subunit 8 [Choanephora cucurbitarum]		PF00004.29(ATPase family associated with various cellular activities (	(ATPase family associated with various cellular activities (
TRINITY_DN9240_c0_g1	1413.54	-1.43048	0.358055	-3.99513	6.46582e-05	0.000734931	down	1678	None	None	None		None	XP_016613014.1 hypothetical protein SPPG_00661 [Spizellomyces punctatus DAOM BR117] >KND04975.1 hypothetical protein SPPG_00661 [Spizellomyces punctatus DAOM BR117]		PF10075.9(CSN8/PSMD8/EIF3K family)	CSN8/PSMD8/EIF3K family)
TRINITY_DN152_c0_g1	1367.72	-1.16544	0.366909	-3.17639	0.00149122	0.00888982	down	3656	None	K11593 Belongs to the argonaute family	None		GO:0000502[proteasome complex];GO:0003674[molecular_function];GO:0005198[structural molecule activity];GO:0005575[cellular_component];GO:0005622[intracellular];GO:0005623[cell];GO:0005634[nucleus];GO:0005737[cytoplasm];GO:0005829[cytosol];GO:0005838[proteasome regulatory particle];GO:0006508[proteolysis];GO:0006511[ubiquitin-dependent protein catabolic process];GO:0006807[nitrogen compound metabo…	OZJ04412.1 hypothetical protein BZG36_02910 [Bifiguratus adelaidae]		PF01399.27(PCI domain)	(PCI domain)
TRINITY_DN28575_c0_g1	1354.8	-2.85736	0.367459	-7.77599	7.48605e-15	1.65731e-12	down	937	None	None	None		None	XP_016610872.1 hypothetical protein SPPG_01913 [Spizellomyces punctatus DAOM BR117] >KND02833.1 hypothetical protein SPPG_01913 [Spizellomyces punctatus DAOM BR117]		PF13012.6(Maintenance of mitochondrial structure and function)	Maintenance of mitochondrial structure and function)
TRINITY_DN3348_c0_g1	1323.69	-27.4192	4.78481	-5.73047	1.00154e-08	4.33602e-07	down	2179	COG0459//[O]//Chaperonin GroEL (HSP60 family)//thermosome [Methanosalsum zhilinae DSM 4017]	K09494 assists the folding of proteins upon ATP hydrolysis	None		None	XP_016610872.1 hypothetical protein SPPG_01913 [Spizellomyces punctatus DAOM BR117] >KND02833.1 hypothetical protein SPPG_01913 [Spizellomyces punctatus DAOM BR117]		PF13012.6(Maintenance of mitochondrial structure and function)	Maintenance of mitochondrial structure and function)
TRINITY_DN22737_c0_g1	1321.34	-3.33614	0.839008	-3.97629	6.99992e-05	0.000781952	down	1134	None	None	None		None	KTB41279.1 hypothetical protein WG66_6247 [Moniliophthora roreri]		PF00717.23(Peptidase S24-like)	(Peptidase S24-like)
TRINITY_DN18546_c0_g1	1289.55	-4.49616	0.762851	-5.89389	3.77205e-09	1.85573e-07	down	1309	None	K16283 E3 ubiquitin-protein ligase [EC:2.3.2.27]	None		GO:0003674[molecular_function];GO:0005215[transporter activity];GO:0005575[cellular_component];GO:0005622[intracellular];GO:0005623[cell];GO:0005737[cytoplasm];GO:0005886[plasma membrane];GO:0006605[protein targeting];GO:0006612[protein targeting to membrane];GO:0006810[transport];GO:0006886[intracellular protein transport];GO:0006950[response to stress];GO:0008104[protein localization];GO:000815…	None		PF02416.16(mttA/Hcf106 family)	(mttA/Hcf106 family)
TRINITY_DN16563_c0_g1	1280.12	-2.80113	0.413762	-6.76991	1.28865e-11	1.14116e-09	down	1379	None	None	None		GO:0003674[molecular_function];GO:0005085[guanyl-nucleotide exchange factor activity];GO:0005086[ARF guanyl-nucleotide exchange factor activity];GO:0005488[binding];GO:0005515[protein binding];GO:0005575[cellular_component];GO:0005622[intracellular];GO:0005623[cell];GO:0005737[cytoplasm];GO:0005783[endoplasmic reticulum];GO:0005789[endoplasmic reticulum membrane];GO:0005791[rough endoplasmic reti…	KFH66804.1 protein transporter SEC61 subunit beta [Mortierella verticillata NRRL 6337]		PF03911.16(Sec61beta family)	(Sec61beta family)
TRINITY_DN9568_c0_g1	1278.88	-1.7257	0.366067	-4.71415	2.42718e-06	4.63591e-05	down	1692	None	None	None		GO:0005575[cellular_component];GO:0005618[cell wall];GO:0005622[intracellular];GO:0005623[cell];GO:0005634[nucleus];GO:0005654[nucleoplasm];GO:0005730[nucleolus];GO:0005737[cytoplasm];GO:0005773[vacuole];GO:0005774[vacuolar membrane];GO:0005783[endoplasmic reticulum];GO:0005788[endoplasmic reticulum lumen];GO:0005794[Golgi apparatus];GO:0005829[cytosol];GO:0005886[plasma membrane];GO:0005911[cell…	XP_018284021.1 hypothetical protein PHYBLDRAFT_128786 [Phycomyces blakesleeanus NRRL 1555(-)] >OAD65981.1 hypothetical protein PHYBLDRAFT_128786 [Phycomyces blakesleeanus NRRL 1555(-)]		PF00012.20(Hsp70 protein)	(Hsp70 protein)
TRINITY_DN3260_c0_g1	1267.24	-2.26828	0.602575	-3.76432	0.000167003	0.00155729	down	2213	COG0515//[T]//Serine/threonine protein kinase//serine/threonine-specific protein kinase 2 [Rhodopirellula baltica SH 1]	None	None		None	XP_016273417.1 polyubiquitin [Rhodotorula toruloides NP11] >EMS22298.1 polyubiquitin [Rhodotorula toruloides NP11] >CDR43704.1 RHTO0S08e04698g1_1 [Rhodotorula toruloides]		PF00240.23(Ubiquitin family)	(Ubiquitin family)
TRINITY_DN4774_c0_g1	1262.45	-2.8385	0.454468	-6.24577	4.21725e-10	2.60002e-08	down	2023	COG1574//[R]//Predicted amidohydrolase YtcJ//hypothetical protein GAU_2804 [Gemmatimonas aurantiaca T-27]	None	None		None	EUC59758.1 polyubiquitin [Rhizoctonia solani AG-3 Rhs1AP] >KEP54806.1 polyubiquitin [Rhizoctonia solani 123E]		PF00240.23(Ubiquitin family)	(Ubiquitin family)
TRINITY_DN19421_c0_g1	1245.19	-1.6168	0.464013	-3.48439	0.000493257	0.00374791	down	1185	None	None	None		GO:0000702[oxidized base lesion DNA N-glycosylase activity];GO:0003674[molecular_function];GO:0003676[nucleic acid binding];GO:0003677[DNA binding];GO:0003684[damaged DNA binding];GO:0003824[catalytic activity];GO:0004518[nuclease activity];GO:0004519[endonuclease activity];GO:0005488[binding];GO:0005575[cellular_component];GO:0005622[intracellular];GO:0005623[cell];GO:0005634[nucleus];GO:0005654…	ORE21031.1 mitochondrial N-glycosylase/DNA lyase [Rhizopus microsporus]		PF07934.12(8-oxoguanine DNA glycosylase, N-terminal domain)	(8-oxoguanine DNA glycosylase, N-terminal domain)
TRINITY_DN14756_c0_g1	1239.32	-2.33109	0.37973	-6.13881	8.31415e-10	4.76401e-08	down	1457	None	K18342 protein K27-linked deubiquitination [EC:3.4.19.12]	None		GO:0005575[cellular_component];GO:0005622[intracellular];GO:0005623[cell];GO:0005634[nucleus];GO:0005737[cytoplasm];GO:0008150[biological_process];GO:0009314[response to radiation];GO:0009411[response to UV];GO:0009416[response to light stimulus];GO:0009628[response to abiotic stimulus];GO:0043226[organelle];GO:0043227[membrane-bounded organelle];GO:0043229[intracellular organelle];GO:0043231[int…	PJF16812.1 putative DNA excision repair protein ERCC-3 [Paramicrosporidium saccamoebae]		PF16203.5(ERCC3/RAD25/XPB C-terminal helicase)	ERCC3/RAD25/XPB C-terminal helicase)
TRINITY_DN17781_c0_g1	1233.87	-2.26996	0.634146	-3.57955	0.000344184	0.00279858	down	1337	None	K09422 SANT SWI3, ADA2, N-CoR and TFIIIB'' DNA-binding domains	None		GO:0006139[nucleobase-containing compound metabolic process];GO:0006259[DNA metabolic process];GO:0006281[DNA repair];GO:0006725[cellular aromatic compound metabolic process];GO:0006807[nitrogen compound metabolic process];GO:0006950[response to stress];GO:0006974[cellular response to DNA damage stimulus];GO:0008150[biological_process];GO:0008152[metabolic process];GO:0009266[response to temperat…	EPZ33822.1 ATP-dependent helicase domain-containing protein [Rozella allomycis CSF55]		PF06733.15(DEAD_2)	(DEAD_2)
TRINITY_DN5062_c0_g1	1219.47	-3.14859	0.790418	-3.98344	6.79243e-05	0.000764981	down	1969	None	K10268 f-box protein	None		GO:0005575[cellular_component];GO:0005622[intracellular];GO:0005623[cell];GO:0005634[nucleus];GO:0005657[replication fork];GO:0005663[DNA replication factor C complex];GO:0005694[chromosome];GO:0006139[nucleobase-containing compound metabolic process];GO:0006259[DNA metabolic process];GO:0006260[DNA replication];GO:0006261[DNA-dependent DNA replication];GO:0006275[regulation of DNA replication];G…	ORX97418.1 replication factor C subunit 3 [Basidiobolus meristosporus CBS 931.73]		PF13177.6(DNA polymerase III, delta subunit)	DNA polymerase III, delta subunit)
TRINITY_DN27278_c0_g1	1175.48	-3.44255	0.838757	-4.10435	4.0546e-05	0.000498685	down	1059	COG1100//[R]//GTPase SAR1 family domain//Ras family protein [Polaribacter sp. MED152]	K07910 Ras-related protein RABC2a-like	None		GO:0000228[nuclear chromosome];GO:0000278[mitotic cell cycle];GO:0005575[cellular_component];GO:0005622[intracellular];GO:0005623[cell];GO:0005634[nucleus];GO:0005657[replication fork];GO:0005662[DNA replication factor A complex];GO:0005694[chromosome];GO:0006139[nucleobase-containing compound metabolic process];GO:0006259[DNA metabolic process];GO:0006260[DNA replication];GO:0006261[DNA-dependen…	ORY06321.1 replication protein A, subunit RPA32 [Basidiobolus meristosporus CBS 931.73]		PF01336.25(OB-fold nucleic acid binding domain)	(OB-fold nucleic acid binding domain)
TRINITY_DN3137_c0_g1	1163.42	-3.24733	0.627436	-5.17555	2.27239e-07	6.25293e-06	down	2228	None	None	None		None	XP_016208852.1 UV excision repair protein Rad23 [Verruconis gallopava] >KIV98982.1 UV excision repair protein Rad23 [Verruconis gallopava]		PF00627.31(UBA/TS-N domain)	(UBA/TS-N domain)
TRINITY_DN9084_c0_g1	1159	-1.79366	0.519395	-3.45337	0.00055362	0.00409477	down	1710	None	None	None		None	KFH66448.1 exonuclease 1 [Mortierella verticillata NRRL 6337]		PF00867.18(XPG I-region)	(XPG I-region)
TRINITY_DN34019_c0_g1	1136.85	-4.83367	0.911815	-5.30115	1.15077e-07	3.60438e-06	down	847	None	None	None		GO:0000228[nuclear chromosome];GO:0000723[telomere maintenance];GO:0000726[non-recombinational repair];GO:0000781[chromosome, telomeric region];GO:0000784[nuclear chromosome, telomeric region];GO:0003674[molecular_function];GO:0003676[nucleic acid binding];GO:0003677[DNA binding];GO:0003690[double-stranded DNA binding];GO:0005488[binding];GO:0005575[cellular_component];GO:0005622[intracellular];G…	EPZ30967.1 Ku70/Ku80 beta-barrel domain-containing protein [Rozella allomycis CSF55]		PF02735.16(Ku70/Ku80 beta-barrel domain)	(Ku70/Ku80 beta-barrel domain)
TRINITY_DN5667_c0_g1	1132.86	-3.94794	0.956541	-4.12731	3.67027e-05	0.000461914	down	1880	COG0513//[L]//Superfamily II DNA and RNA helicase//ATP-dependent RNA helicase DbpA [Sulfurihydrogenibium azorense Az-Fu1]	K17679 ATP-dependent RNA helicase [EC:3.6.4.13]	None		GO:0003674[molecular_function];GO:0003824[catalytic activity];GO:0005575[cellular_component];GO:0005622[intracellular];GO:0005623[cell];GO:0005634[nucleus];GO:0005730[nucleolus];GO:0005737[cytoplasm];GO:0006091[generation of precursor metabolites and energy];GO:0006793[phosphorus metabolic process];GO:0006796[phosphate-containing compound metabolic process];GO:0008150[biological_process];GO:00081…	ORX92875.1 PP2C-domain-containing protein [Basidiobolus meristosporus CBS 931.73]		PF00481.21(Protein phosphatase 2C)	(Protein phosphatase 2C)
TRINITY_DN13475_c0_g1	1130.97	-1.40462	0.421758	-3.33038	0.000867262	0.00581018	down	1537	None	None	None		None	CEG75923.1 hypothetical protein RMATCC62417_10896 [Rhizopus microsporus]		PF00069.25(Protein kinase domain)	(Protein kinase domain)
TRINITY_DN6746_c0_g1	1126.96	-1.94502	0.412942	-4.71015	2.47529e-06	4.70017e-05	down	1847	None	None	None		GO:0003674[molecular_function];GO:0003824[catalytic activity];GO:0004379[glycylpeptide N-tetradecanoyltransferase activity];GO:0005575[cellular_component];GO:0005622[intracellular];GO:0005623[cell];GO:0005737[cytoplasm];GO:0005829[cytosol];GO:0005840[ribosome];GO:0006464[cellular protein modification process];GO:0006497[protein lipidation];GO:0006498[N-terminal protein lipidation];GO:0006499[N-te…	XP_021882704.1 glycylpeptide N-tetradecanoyltransferase 2 [Lobosporangium transversale] >ORZ20164.1 glycylpeptide N-tetradecanoyltransferase 2 [Lobosporangium transversale]		PF02799.15(Myristoyl-CoA:protein N-myristoyltransferase, C-terminal do	(Myristoyl-CoA:protein N-myristoyltransferase, C-terminal do
TRINITY_DN23304_c0_g1	1124.8	-1.44969	0.401172	-3.61364	0.000301932	0.00250948	down	1155	None	K18327 RNA exonuclease	None		GO:0003674[molecular_function];GO:0003824[catalytic activity];GO:0004672[protein kinase activity];GO:0004674[protein serine/threonine kinase activity];GO:0005575[cellular_component];GO:0005622[intracellular];GO:0005623[cell];GO:0005634[nucleus];GO:0005737[cytoplasm];GO:0005911[cell-cell junction];GO:0006464[cellular protein modification process];GO:0006468[protein phosphorylation];GO:0006793[phos…	XP_012740818.1 CK1/CK1 protein kinase, variant [Pseudogymnoascus destructans 20631-21] >ELR07143.1 CK1/CK1 protein kinase, variant [Pseudogymnoascus destructans 20631-21]		PF00069.25(Protein kinase domain)	(Protein kinase domain)
TRINITY_DN27944_c0_g1	1121.84	-8.52629	2.20828	-3.86106	0.000112896	0.00113842	down	1043	None	None	None		None	OAJ40813.1 casein kinase I [Batrachochytrium dendrobatidis JEL423]		PF00069.25(Protein kinase domain)	(Protein kinase domain)
TRINITY_DN16017_c0_g1	1111.02	-1.99114	0.404172	-4.92648	8.37244e-07	1.95578e-05	down	1397	None	None	None		GO:0003674[molecular_function];GO:0005215[transporter activity];GO:0005575[cellular_component];GO:0005622[intracellular];GO:0005623[cell];GO:0005634[nucleus];GO:0005635[nuclear envelope];GO:0005737[cytoplasm];GO:0005829[cytosol];GO:0006606[protein import into nucleus];GO:0006810[transport];GO:0006886[intracellular protein transport];GO:0006913[nucleocytoplasmic transport];GO:0007154[cell communic…	CDS09277.1 hypothetical protein LRAMOSA10637 [Lichtheimia ramosa]		PF03810.19(Importin-beta N-terminal domain)	(Importin-beta N-terminal domain)
TRINITY_DN40127_c0_g1	1094.27	-3.1459	0.681469	-4.61635	3.90546e-06	6.98038e-05	down	770	None	None	None		None	ORZ22121.1 ubiquitin-conjugating enzyme E2-16 kDa [Absidia repens]		PF00179.26(Ubiquitin-conjugating enzyme)	(Ubiquitin-conjugating enzyme)
TRINITY_DN8827_c0_g1	1093.28	-2.48422	0.601158	-4.13239	3.59013e-05	0.000454765	down	1712	COG2815//[M]//PASTA domain, binds beta-lactams//hypothetical protein MCCL_0802 [Macrococcus caseolyticus JCSC5402]	K08287 Serine threonine-protein kinase AFC2-like [EC:2.7.12.1]	None		GO:0003674[molecular_function];GO:0003824[catalytic activity];GO:0004842[ubiquitin-protein transferase activity];GO:0005575[cellular_component];GO:0005622[intracellular];GO:0005623[cell];GO:0005737[cytoplasm];GO:0005739[mitochondrion];GO:0006464[cellular protein modification process];GO:0006807[nitrogen compound metabolic process];GO:0008150[biological_process];GO:0008152[metabolic process];GO:00…	None		PF03145.16(Seven in absentia protein family)	(Seven in absentia protein family)
TRINITY_DN10461_c0_g1	1061.21	-5.3446	1.50535	-3.55039	0.00038466	0.00306492	down	1568	None	K13199 Plasminogen activator inhibitor 1 RNA-binding protein-like	None		GO:0000118[histone deacetylase complex];GO:0000151[ubiquitin ligase complex];GO:0003674[molecular_function];GO:0003712[transcription coregulator activity];GO:0003714[transcription corepressor activity];GO:0005575[cellular_component];GO:0005622[intracellular];GO:0005623[cell];GO:0005634[nucleus];GO:0005654[nucleoplasm];GO:0006325[chromatin organization];GO:0006355[regulation of transcription, DNA-…	KFH67543.1 hypothetical protein MVEG_06275 [Mortierella verticillata NRRL 6337]		PF00400.32(WD domain, G-beta repeat)	(WD domain, G-beta repeat)
TRINITY_DN11261_c0_g1	1054.12	-3.32522	1.05843	-3.14165	0.00167999	0.00979341	down	1603	None	None	None		GO:0000118[histone deacetylase complex];GO:0000151[ubiquitin ligase complex];GO:0003674[molecular_function];GO:0003712[transcription coregulator activity];GO:0003714[transcription corepressor activity];GO:0005575[cellular_component];GO:0005622[intracellular];GO:0005623[cell];GO:0005634[nucleus];GO:0005654[nucleoplasm];GO:0006325[chromatin organization];GO:0006355[regulation of transcription, DNA-…	ORX93815.1 WD40 repeat-like protein [Basidiobolus meristosporus CBS 931.73]		PF00400.32(WD domain, G-beta repeat)	(WD domain, G-beta repeat)
TRINITY_DN11297_c0_g1	1052.42	-4.0506	0.729173	-5.55506	2.77522e-08	1.03181e-06	down	1553	None	None	None		None	KZO91830.1 hypothetical protein CALVIDRAFT_601925, partial [Calocera viscosa TUFC12733]		PF00931.22(NB-ARC domain)	(NB-ARC domain)
TRINITY_DN12196_c0_g1	1044.92	-2.38067	0.482316	-4.93591	7.97773e-07	1.87708e-05	down	1488	COG1222//[O]//ATP-dependent 26S proteasome regulatory subunit//ATPase AAA [Thermofilum sp. 1910b]	None	None		GO:0000151[ubiquitin ligase complex];GO:0000165[MAPK cascade];GO:0003674[molecular_function];GO:0003824[catalytic activity];GO:0004842[ubiquitin-protein transferase activity];GO:0005048[signal sequence binding];GO:0005488[binding];GO:0005515[protein binding];GO:0005575[cellular_component];GO:0005622[intracellular];GO:0005623[cell];GO:0005634[nucleus];GO:0005635[nuclear envelope];GO:0005737[cytopl…	ORX88710.1 zf-UBP-domain-containing protein [Basidiobolus meristosporus CBS 931.73]		PF07576.12(BRCA1-associated protein 2)	(BRCA1-associated protein 2)
TRINITY_DN38601_c0_g1	1041.15	-14.0598	1.77504	-7.92083	2.35923e-15	5.89262e-13	down	808	COG0695//[O]//Glutaredoxin//glutaredoxin [Achromobacter xylosoxidans A8]	K03676 Glutaredoxin	None		None	None		PF13855.6(Leucine rich repeat)	Leucine rich repeat)
TRINITY_DN29998_c0_g1	1036.91	-9.09314	1.93374	-4.70237	2.57164e-06	4.87361e-05	down	983	None	K09286 Transcription factor	None		None	None		PF05659.11(Arabidopsis broad-spectrum mildew resistance protein RPW8)	(Arabidopsis broad-spectrum mildew resistance protein RPW8)
TRINITY_DN38399_c0_g1	1035.01	-3.68619	1.1213	-3.28743	0.00101106	0.0065658	down	738	COG1872//[S]//Uncharacterized conserved protein YggU, UPF0235/DUF167 family//hypothetical protein COCOR_04940 [Corallococcus coralloides DSM 2259]	K09131 UPF0235 protein	None		None	KZO89982.1 hypothetical protein CALVIDRAFT_523243 [Calocera viscosa TUFC12733]		PF05659.11(Arabidopsis broad-spectrum mildew resistance protein RPW8)	(Arabidopsis broad-spectrum mildew resistance protein RPW8)
TRINITY_DN5073_c0_g1	1021.86	-1.9707	0.419785	-4.69456	2.67187e-06	5.0222e-05	down	2041	None	None	None		GO:0003674[molecular_function];GO:0003676[nucleic acid binding];GO:0003677[DNA binding];GO:0003682[chromatin binding];GO:0003700[DNA-binding transcription factor activity];GO:0005488[binding];GO:0005515[protein binding];GO:0005575[cellular_component];GO:0005622[intracellular];GO:0005623[cell];GO:0005634[nucleus];GO:0005737[cytoplasm];GO:0005829[cytosol];GO:0006355[regulation of transcription, DNA…	None		PF07160.12(Spindle and kinetochore-associated protein 1)	(Spindle and kinetochore-associated protein 1)
TRINITY_DN31163_c0_g1	1009.51	-1.35612	0.367757	-3.68754	0.000226434	0.00199972	down	949	COG1100//[R]//GTPase SAR1 family domain//Ras family protein [Polaribacter sp. MED152]	K07910 Ras-related protein [EC:3.1.3.16]	None		None	None		PF05608.12(Protein of unknown function (DUF778))	(Protein of unknown function (DUF778))
TRINITY_DN46770_c0_g1	996.547	-3.05791	0.862815	-3.54411	0.000393948	0.00311932	down	651	None	K16285 Ring finger domain [EC:2.3.2.27]	None		None	KXN69648.1 kinase-like protein [Conidiobolus coronatus NRRL 28638]		PF00069.25(Protein kinase domain)	(Protein kinase domain)
TRINITY_DN25232_c0_g1	996.398	-1.88171	0.488865	-3.84915	0.00011853	0.00118664	down	1091	None	None	None		GO:0003674[molecular_function];GO:0003824[catalytic activity];GO:0004672[protein kinase activity];GO:0004674[protein serine/threonine kinase activity];GO:0005488[binding];GO:0005515[protein binding];GO:0005575[cellular_component];GO:0005622[intracellular];GO:0005623[cell];GO:0005634[nucleus];GO:0005737[cytoplasm];GO:0005886[plasma membrane];GO:0006464[cellular protein modification process];GO:000…	XP_001525992.1 serine/threonine-protein kinase nrc-2 [Lodderomyces elongisporus NRRL YB-4239] >EDK44371.1 serine/threonine-protein kinase nrc-2 [Lodderomyces elongisporus NRRL YB-4239]		PF00069.25(Protein kinase domain)	(Protein kinase domain)
TRINITY_DN13887_c0_g1	981.244	-5.66479	1.25996	-4.49599	6.92467e-06	0.000114912	down	1489	None	None	None		None	None		PF05678.14(VQ motif)	(VQ motif)
TRINITY_DN21227_c0_g1	978.015	-4.54375	1.42099	-3.19759	0.00138583	0.00841081	down	1176	COG0330//[O]//Regulator of protease activity HflC, stomatin/prohibitin superfamily//membrane protease subunit, stomatin/prohibitin [Singulisphaera acidiphila DSM 18658]	None	None		GO:0003674[molecular_function];GO:0003824[catalytic activity];GO:0005215[transporter activity];GO:0005388[calcium transmembrane transporter activity, phosphorylative mechanism];GO:0005575[cellular_component];GO:0005622[intracellular];GO:0005623[cell];GO:0005886[plasma membrane];GO:0005887[integral component of plasma membrane];GO:0006810[transport];GO:0006811[ion transport];GO:0006812[cation tran…	CEG74778.1 Putative Copper-transporting ATPase [Rhizopus microsporus]		PF00122.20(E1-E2 ATPase)	(E1-E2 ATPase)
TRINITY_DN4866_c0_g1	967.485	-2.14949	0.365295	-5.88426	3.99843e-09	1.94744e-07	down	2000	COG0513//[L]//Superfamily II DNA and RNA helicase//DEAD/DEAH box helicase domain protein [Saccharothrix espanaensis DSM 44229]	K14807 DEAD-box ATP-dependent RNA helicase [EC:3.6.4.13]	None		GO:0001101[response to acid chemical];GO:0003674[molecular_function];GO:0003824[catalytic activity];GO:0005575[cellular_component];GO:0005622[intracellular];GO:0005623[cell];GO:0005737[cytoplasm];GO:0005783[endoplasmic reticulum];GO:0005789[endoplasmic reticulum membrane];GO:0006629[lipid metabolic process];GO:0006643[membrane lipid metabolic process];GO:0006665[sphingolipid metabolic process];GO…	AGO12814.1 AaceriACR259Wp [Saccharomycetaceae sp. 'Ashbya aceri']		PF01569.21(PAP2 superfamily)	(PAP2 superfamily)
TRINITY_DN15744_c0_g1	966.259	-3.57074	0.497392	-7.17892	7.02635e-13	9.37585e-11	down	1378	COG0190//[H]//5,10-methylene-tetrahydrofolate dehydrogenase/Methenyl tetrahydrofolate cyclohydrolase//methylenetetrahydrofolate dehydrogenase/methenyltetrahydrofolate cyclohydrolase [Anaerolinea thermophila UNI-1]	None	None		GO:0000003[reproduction];GO:0000151[ubiquitin ligase complex];GO:0003006[developmental process involved in reproduction];GO:0005575[cellular_component];GO:0005622[intracellular];GO:0005623[cell];GO:0005634[nucleus];GO:0007275[multicellular organism development];GO:0008150[biological_process];GO:0009791[post-embryonic development];GO:0009845[seed germination];GO:0010154[fruit development];GO:00101…	None		PF00646.33(F-box domain)	(F-box domain)
TRINITY_DN21534_c0_g1	930.527	-2.2637	0.510708	-4.43248	9.31553e-06	0.000148272	down	1211	None	None	None		None	PKC06774.1 kinase-like protein [Rhizophagus irregularis]		PF07714.17(Protein tyrosine kinase)	(Protein tyrosine kinase)
TRINITY_DN12902_c0_g1	928.608	-1.4098	0.361504	-3.89982	9.62658e-05	0.00100939	down	1528	None	K10750 Chromatin assembly factor 1 subunit	None		GO:0001101[response to acid chemical];GO:0003674[molecular_function];GO:0003824[catalytic activity];GO:0004672[protein kinase activity];GO:0004673[protein histidine kinase activity];GO:0004888[transmembrane signaling receptor activity];GO:0005488[binding];GO:0005515[protein binding];GO:0005575[cellular_component];GO:0005622[intracellular];GO:0005623[cell];GO:0005737[cytoplasm];GO:0005783[endoplas…	EPE03979.1 sensor protein gacs [Ophiostoma piceae UAMH 11346]		PF02518.26(Histidine kinase-, DNA gyrase B-, and HSP90-like ATPase)	(Histidine kinase-, DNA gyrase B-, and HSP90-like ATPase)
TRINITY_DN3173_c0_g1	927.776	-1.52099	0.433068	-3.51214	0.000444511	0.00344744	down	2235	None	None	None		GO:0000003[reproduction];GO:0000151[ubiquitin ligase complex];GO:0003006[developmental process involved in reproduction];GO:0005575[cellular_component];GO:0005622[intracellular];GO:0005623[cell];GO:0005634[nucleus];GO:0007275[multicellular organism development];GO:0008150[biological_process];GO:0009791[post-embryonic development];GO:0009845[seed germination];GO:0010154[fruit development];GO:00101…	None		PF00646.33(F-box domain)	(F-box domain)
TRINITY_DN12132_c0_g1	925.47	-1.73653	0.471287	-3.68466	0.000229012	0.00201518	down	1518	COG0451//[M]//Nucleoside-diphosphate-sugar epimerase//nucleoside-diphosphate-sugar epimerase [Singulisphaera acidiphila DSM 18658]	K22419 3-oxo-Delta(4,5)-steroid 5-beta-reductase-like [EC:1.3.1.3]	None		GO:0003674[molecular_function];GO:0003676[nucleic acid binding];GO:0003677[DNA binding];GO:0003700[DNA-binding transcription factor activity];GO:0005488[binding];GO:0005575[cellular_component];GO:0005622[intracellular];GO:0005623[cell];GO:0005634[nucleus];GO:0006355[regulation of transcription, DNA-templated];GO:0008150[biological_process];GO:0009889[regulation of biosynthetic process];GO:0010468…	CEG03893.1 unnamed protein product [Fusarium acuminatum CS5907]		PF06507.13(Auxin response factor)	(Auxin response factor)
TRINITY_DN13397_c0_g1	920.829	-1.79318	0.495406	-3.61962	0.000295033	0.00246054	down	1502	COG0465//[O]//ATP-dependent Zn proteases//membrane protease FtsH catalytic subunit [Synechococcus sp. PCC 6312]	K03798 Belongs to the AAA ATPase family	None		None	None		PF00722.21(Glycosyl hydrolases family 16)	(Glycosyl hydrolases family 16)
TRINITY_DN43720_c0_g1	913.935	-1.40753	0.375074	-3.75267	0.000174965	0.00162064	down	664	None	None	None		GO:0005575[cellular_component];GO:0005618[cell wall];GO:0005622[intracellular];GO:0005623[cell];GO:0005737[cytoplasm];GO:0005794[Golgi apparatus];GO:0012505[endomembrane system];GO:0030312[external encapsulating structure];GO:0043226[organelle];GO:0043227[membrane-bounded organelle];GO:0043229[intracellular organelle];GO:0043231[intracellular membrane-bounded organelle];GO:0044424[intracellular p…	None		PF00722.21(Glycosyl hydrolases family 16)	(Glycosyl hydrolases family 16)
TRINITY_DN3378_c0_g1	912.985	-1.6382	0.393703	-4.16101	3.16848e-05	0.000410428	down	2186	None	None	None		GO:0000003[reproduction];GO:0000156[phosphorelay response regulator activity];GO:0000160[phosphorelay signal transduction system];GO:0003006[developmental process involved in reproduction];GO:0003674[molecular_function];GO:0003824[catalytic activity];GO:0004672[protein kinase activity];GO:0004674[protein serine/threonine kinase activity];GO:0005575[cellular_component];GO:0005622[intracellular];GO…	OAQ62578.1 sensor histidine kinase/response regulator Fos-1 [Purpureocillium lilacinum]		PF00072.24(Response regulator receiver domain)	(Response regulator receiver domain)
TRINITY_DN22206_c0_g1	896.883	-2.12238	0.63906	-3.3211	0.000896635	0.00597409	down	1218	None	None	None		GO:0000003[reproduction];GO:0000082[G1/S transition of mitotic cell cycle];GO:0000278[mitotic cell cycle];GO:0003006[developmental process involved in reproduction];GO:0005575[cellular_component];GO:0005622[intracellular];GO:0005623[cell];GO:0005634[nucleus];GO:0007049[cell cycle];GO:0007275[multicellular organism development];GO:0008150[biological_process];GO:0009719[response to endogenous stimu…	OCB83950.1 hypothetical protein A7U60_g9159 [Sanghuangporus baumii]		PF00134.23(Cyclin, N-terminal domain)	(Cyclin, N-terminal domain)
TRINITY_DN35879_c0_g1	880.379	-3.30351	1.00216	-3.29638	0.000979378	0.00639419	down	861	None	None	None		GO:0008150[biological_process];GO:0009314[response to radiation];GO:0009416[response to light stimulus];GO:0009628[response to abiotic stimulus];GO:0009719[response to endogenous stimulus];GO:0009725[response to hormone];GO:0009733[response to auxin];GO:0010033[response to organic substance];GO:0042221[response to chemical];GO:0050896[response to stimulus]	KIK25750.1 hypothetical protein PISMIDRAFT_96438 [Pisolithus microcarpus 441]		PF03321.13(GH3 auxin-responsive promoter)	(GH3 auxin-responsive promoter)
TRINITY_DN40003_c0_g1	870.232	-2.80751	0.806519	-3.48103	0.000499496	0.00378645	down	801	None	None	None		GO:0001101[response to acid chemical];GO:0003674[molecular_function];GO:0004857[enzyme inhibitor activity];GO:0004864[protein phosphatase inhibitor activity];GO:0005488[binding];GO:0005515[protein binding];GO:0005575[cellular_component];GO:0005622[intracellular];GO:0005623[cell];GO:0005634[nucleus];GO:0005737[cytoplasm];GO:0005829[cytosol];GO:0006950[response to stress];GO:0006970[response to osm…	None		PF10604.9(Polyketide cyclase / dehydrase and lipid transport)	Polyketide cyclase / dehydrase and lipid transport)
TRINITY_DN26900_c0_g1	858.162	-1.57468	0.450904	-3.49228	0.000478918	0.0036618	down	1062	COG0360//[J]//Ribosomal protein S6//30S ribosomal protein S6 [Methylophaga nitratireducenticrescens]	None	None		None	None		PF13516.6(Leucine Rich repeat)	Leucine Rich repeat)
TRINITY_DN15957_c0_g1	825.508	-4.33909	1.16176	-3.73492	0.000187774	0.00171425	down	1406	None	None	None		GO:0001101[response to acid chemical];GO:0003674[molecular_function];GO:0004857[enzyme inhibitor activity];GO:0004864[protein phosphatase inhibitor activity];GO:0005488[binding];GO:0005515[protein binding];GO:0005575[cellular_component];GO:0005622[intracellular];GO:0005623[cell];GO:0005634[nucleus];GO:0005737[cytoplasm];GO:0007154[cell communication];GO:0007165[signal transduction];GO:0008150[bio…	None		PF10604.9(Polyketide cyclase / dehydrase and lipid transport)	Polyketide cyclase / dehydrase and lipid transport)
TRINITY_DN40243_c0_g1	816.739	-1.89651	0.407174	-4.65773	3.19714e-06	5.82118e-05	down	786	None	None	None		GO:0000151[ubiquitin ligase complex];GO:0005575[cellular_component];GO:0005622[intracellular];GO:0005623[cell];GO:0005634[nucleus];GO:0006508[proteolysis];GO:0006511[ubiquitin-dependent protein catabolic process];GO:0006807[nitrogen compound metabolic process];GO:0008150[biological_process];GO:0008152[metabolic process];GO:0009056[catabolic process];GO:0009057[macromolecule catabolic process];GO:…	None		PF12799.7(Leucine Rich repeats (2 copies))	Leucine Rich repeats (2 copies))
TRINITY_DN22504_c0_g1	803.657	-3.14996	0.929469	-3.38899	0.000701511	0.00493388	down	1170	None	None	None		GO:0001101[response to acid chemical];GO:0003674[molecular_function];GO:0004857[enzyme inhibitor activity];GO:0004864[protein phosphatase inhibitor activity];GO:0005488[binding];GO:0005515[protein binding];GO:0005575[cellular_component];GO:0005622[intracellular];GO:0005623[cell];GO:0005634[nucleus];GO:0005737[cytoplasm];GO:0007154[cell communication];GO:0007165[signal transduction];GO:0008150[bio…	None		PF10604.9(Polyketide cyclase / dehydrase and lipid transport)	Polyketide cyclase / dehydrase and lipid transport)
TRINITY_DN243_c0_g1	802.046	-2.14447	0.642532	-3.33752	0.000845293	0.00571012	down	3407	COG1026//[O]//Zn-dependent peptidase, M16 (insulinase) family//putative M16C family peptidase [Anaerolinea thermophila UNI-1]	K06972 Presequence protease 1, chloroplastic mitochondrial-like	None		GO:0001101[response to acid chemical];GO:0003674[molecular_function];GO:0003824[catalytic activity];GO:0004672[protein kinase activity];GO:0004674[protein serine/threonine kinase activity];GO:0005575[cellular_component];GO:0005622[intracellular];GO:0005623[cell];GO:0005634[nucleus];GO:0005737[cytoplasm];GO:0005829[cytosol];GO:0006464[cellular protein modification process];GO:0006468[protein phosp…	XP_018225890.1 hypothetical protein T552_02040 [Pneumocystis carinii B80] >KTW28181.1 hypothetical protein T552_02040 [Pneumocystis carinii B80]		PF00069.25(Protein kinase domain)	(Protein kinase domain)
TRINITY_DN10054_c0_g1	797.418	-6.60787	1.33429	-4.95234	7.33277e-07	1.755e-05	down	1648	None	K15191 La-related protein	None		GO:0001101[response to acid chemical];GO:0003674[molecular_function];GO:0004857[enzyme inhibitor activity];GO:0004864[protein phosphatase inhibitor activity];GO:0005488[binding];GO:0005515[protein binding];GO:0005575[cellular_component];GO:0005622[intracellular];GO:0005623[cell];GO:0005634[nucleus];GO:0005737[cytoplasm];GO:0007154[cell communication];GO:0007165[signal transduction];GO:0008150[bio…	None		PF10604.9(Polyketide cyclase / dehydrase and lipid transport)	Polyketide cyclase / dehydrase and lipid transport)
TRINITY_DN41143_c0_g1	775.835	-13.6354	1.7299	-7.88219	3.21688e-15	7.64284e-13	down	744	None	None	None		GO:0001101[response to acid chemical];GO:0003674[molecular_function];GO:0004857[enzyme inhibitor activity];GO:0004864[protein phosphatase inhibitor activity];GO:0005488[binding];GO:0005515[protein binding];GO:0005575[cellular_component];GO:0005622[intracellular];GO:0005623[cell];GO:0005634[nucleus];GO:0005737[cytoplasm];GO:0007154[cell communication];GO:0007165[signal transduction];GO:0008150[bio…	None		PF10604.9(Polyketide cyclase / dehydrase and lipid transport)	Polyketide cyclase / dehydrase and lipid transport)
TRINITY_DN12269_c0_g1	775.434	-1.68076	0.511218	-3.28776	0.00100989	0.00656328	down	1570	None	None	None		GO:0001101[response to acid chemical];GO:0003674[molecular_function];GO:0003824[catalytic activity];GO:0004721[phosphoprotein phosphatase activity];GO:0004722[protein serine/threonine phosphatase activity];GO:0005488[binding];GO:0005515[protein binding];GO:0005575[cellular_component];GO:0005622[intracellular];GO:0005623[cell];GO:0005634[nucleus];GO:0005737[cytoplasm];GO:0005829[cytosol];GO:000646…	EPZ34102.1 Protein phosphatase 2C domain-containing protein [Rozella allomycis CSF55]		PF00481.21(Protein phosphatase 2C)	(Protein phosphatase 2C)
TRINITY_DN6352_c0_g1	774.096	-2.19694	0.58087	-3.78216	0.000155474	0.00147466	down	1896	None	None	None		None	KDQ54476.1 hypothetical protein JAAARDRAFT_38147 [Jaapia argillacea MUCL 33604]		PF01287.20(Eukaryotic elongation factor 5A hypusine, DNA-binding OB fo	(Eukaryotic elongation factor 5A hypusine, DNA-binding OB fo
TRINITY_DN31246_c0_g1	766.413	-2.40125	0.640807	-3.74723	0.000178801	0.00164748	down	976	None	None	None		GO:0000785[chromatin];GO:0000793[condensed chromosome];GO:0000819[sister chromatid segregation];GO:0003674[molecular_function];GO:0003682[chromatin binding];GO:0003824[catalytic activity];GO:0004672[protein kinase activity];GO:0004674[protein serine/threonine kinase activity];GO:0005488[binding];GO:0005515[protein binding];GO:0005575[cellular_component];GO:0005622[intracellular];GO:0005623[cell];…	ORX91367.1 structural maintenance of chromosome protein 3 [Basidiobolus meristosporus CBS 931.73]		PF02463.19(RecF/RecN/SMC N terminal domain)	(RecF/RecN/SMC N terminal domain)
TRINITY_DN30188_c0_g1	755.364	-13.5968	1.76898	-7.68627	1.51487e-14	3.20789e-12	down	978	None	None	None		None	AGJ95085.1 calcineurin regulatory B subunit [Mucor circinelloides f. lusitanicus]		PF13499.6(EF-hand domain pair)	EF-hand domain pair)
TRINITY_DN31590_c0_g1	751.035	-1.55373	0.446609	-3.47894	0.000503393	0.0037928	down	921	COG0694//[O]//Fe-S cluster biogenesis protein NfuA, 4Fe-4S-binding domain//thioredoxin-like protein [Synechococcus sp. PCC 6312]	K22074 NifU-like protein 1	None		None	ORX73838.1 calcineurin regulatory beta sub-unit [Linderina pennispora]		PF13499.6(EF-hand domain pair)	EF-hand domain pair)
TRINITY_DN127_c0_g1	748.12	-2.24378	0.460574	-4.87171	1.10637e-06	2.42184e-05	down	3694	COG3848//[T]//Phosphohistidine swiveling domain of PEP-utilizing enzymes//Pyruvate, water dikinase [Oscillatoria nigro-viridis PCC 7112]	K15535 Phosphoglucan, water dikinase [EC:2.7.9.5]	None		None	ORX73838.1 calcineurin regulatory beta sub-unit [Linderina pennispora]		PF13499.6(EF-hand domain pair)	EF-hand domain pair)
TRINITY_DN14177_c0_g1	743.515	-1.64882	0.416142	-3.96214	7.42798e-05	0.000816658	down	1462	None	None	None		None	None		PF00400.32(WD domain, G-beta repeat)	(WD domain, G-beta repeat)
TRINITY_DN11536_c0_g1	726.149	-2.70663	0.647177	-4.18221	2.88687e-05	0.000378479	down	1602	None	None	None		None	None		PF11145.8(Protein of unknown function (DUF2921))	Protein of unknown function (DUF2921))
TRINITY_DN25705_c0_g1	724.944	-2.32309	0.688568	-3.3738	0.000741394	0.00514015	down	1097	None	None	None		GO:0003674[molecular_function];GO:0003824[catalytic activity];GO:0004842[ubiquitin-protein transferase activity];GO:0005488[binding];GO:0005515[protein binding];GO:0005575[cellular_component];GO:0005622[intracellular];GO:0005623[cell];GO:0005737[cytoplasm];GO:0005829[cytosol];GO:0006464[cellular protein modification process];GO:0006508[proteolysis];GO:0006511[ubiquitin-dependent protein catabolic…	SCV73322.1 BQ2448_7248 [Microbotryum intermedium]		PF00179.26(Ubiquitin-conjugating enzyme)	(Ubiquitin-conjugating enzyme)
TRINITY_DN8339_c0_g1	723.809	-1.42102	0.444787	-3.19483	0.00139914	0.00847051	down	1733	COG0004//[P]//Ammonia channel protein AmtB//ammonium transporter [Leptospirillum ferriphilum ML-04]	K03320 ammonium transporter	None		None	None		PF00240.23(Ubiquitin family)	(Ubiquitin family)
TRINITY_DN27516_c0_g1	722.57	-1.86636	0.584602	-3.19253	0.00141031	0.00851695	down	1047	None	None	None		GO:0000151[ubiquitin ligase complex];GO:0003674[molecular_function];GO:0005488[binding];GO:0005515[protein binding];GO:0005575[cellular_component];GO:0005622[intracellular];GO:0005623[cell];GO:0008150[biological_process];GO:0009314[response to radiation];GO:0009416[response to light stimulus];GO:0009628[response to abiotic stimulus];GO:0009637[response to blue light];GO:0031461[cullin-RING ubiqui…	ORY03006.1 WD40 repeat-like protein [Basidiobolus meristosporus CBS 931.73]		PF00400.32(WD domain, G-beta repeat)	(WD domain, G-beta repeat)
TRINITY_DN20563_c0_g1	715.9	-3.56197	0.399371	-8.91896	4.70693e-19	2.64727e-16	down	1241	COG0580//[G]//Glycerol uptake facilitator and related aquaporins (Major Intrinsic Protein Family)//MIP family channel protein [Meiothermus silvanus DSM 9946]	K09873 Belongs to the MIP aquaporin (TC 1.A.8) family	None		GO:0003674[molecular_function];GO:0003824[catalytic activity];GO:0004842[ubiquitin-protein transferase activity];GO:0005575[cellular_component];GO:0005622[intracellular];GO:0005623[cell];GO:0005634[nucleus];GO:0005737[cytoplasm];GO:0005829[cytosol];GO:0005886[plasma membrane];GO:0005911[cell-cell junction];GO:0006464[cellular protein modification process];GO:0006807[nitrogen compound metabolic pr…	KIL68290.1 hypothetical protein M378DRAFT_8955 [Amanita muscaria Koide BX008]		PF00899.21(ThiF family)	(ThiF family)
TRINITY_DN3528_c0_g1	714.127	-2.20622	0.58879	-3.74703	0.000178937	0.00164748	down	2162	None	None	None		GO:0000003[reproduction];GO:0000151[ubiquitin ligase complex];GO:0003006[developmental process involved in reproduction];GO:0003674[molecular_function];GO:0003676[nucleic acid binding];GO:0003677[DNA binding];GO:0003684[damaged DNA binding];GO:0005488[binding];GO:0005575[cellular_component];GO:0005622[intracellular];GO:0005623[cell];GO:0005634[nucleus];GO:0005737[cytoplasm];GO:0005829[cytosol];GO…	ORX91440.1 DNA damage-binding protein 1-like protein [Basidiobolus meristosporus CBS 931.73]		PF03178.15(CPSF A subunit region)	(CPSF A subunit region)
TRINITY_DN14899_c0_g1	695.632	-2.52879	0.688965	-3.67042	0.000242155	0.00210798	down	1356	COG2267//[I]//Lysophospholipase, alpha-beta hydrolase superfamily//Carboxylesterase [Candidatus Methylomirabilis oxyfera]	None	None		GO:0002097[tRNA wobble base modification];GO:0002098[tRNA wobble uridine modification];GO:0002143[tRNA wobble position uridine thiolation];GO:0003674[molecular_function];GO:0003824[catalytic activity];GO:0005575[cellular_component];GO:0005622[intracellular];GO:0005623[cell];GO:0005737[cytoplasm];GO:0005829[cytosol];GO:0006139[nucleobase-containing compound metabolic process];GO:0006396[RNA proces…	OAJ44930.1 hypothetical protein BDEG_28110 [Batrachochytrium dendrobatidis JEL423]		PF10288.9(Cytoplasmic tRNA 2-thiolation protein 2)	Cytoplasmic tRNA 2-thiolation protein 2)
TRINITY_DN4910_c0_g1	687.164	-1.47852	0.464141	-3.1855	0.00144503	0.00866752	down	2012	None	None	None		None	GBC41638.1 Ubiquitin-related modifier-like protein [Rhizophagus irregularis DAOM 181602] >PKC09757.1 ubiquitin-related modifier 1 [Rhizophagus irregularis] >PKC69440.1 ubiquitin-related modifier 1 [Rhizophagus irregularis] >PKK73074.1 ubiquitin-related modifier 1 [Rhizophagus irregularis] >PKY18073.1 ubiquitin-related modifier 1 [Rhizophagus irregularis]		PF09138.11(Urm1 (Ubiquitin related modifier))	(Urm1 (Ubiquitin related modifier))
TRINITY_DN38473_c0_g1	687.057	-2.64302	0.592358	-4.46187	8.12459e-06	0.000131465	down	781	None	None	None		GO:0000149[SNARE binding];GO:0003674[molecular_function];GO:0005484[SNAP receptor activity];GO:0005488[binding];GO:0005515[protein binding];GO:0005575[cellular_component];GO:0005622[intracellular];GO:0005623[cell];GO:0005737[cytoplasm];GO:0005768[endosome];GO:0006605[protein targeting];GO:0006623[protein targeting to vacuole];GO:0006810[transport];GO:0006886[intracellular protein transport];GO:00…	OAQ28252.1 vesicle-associated membrane protein [Mortierella elongata AG-77]		PF00957.21(Synaptobrevin)	(Synaptobrevin)
TRINITY_DN14434_c0_g1	679.349	-3.58355	0.537488	-6.66722	2.6069e-11	2.11615e-09	down	1461	COG5580//[O]//Activator of HSP90 ATPase//Activator of Hsp90 ATPase 1 family protein [Turneriella parva DSM 21527]	None	None		GO:0000149[SNARE binding];GO:0003674[molecular_function];GO:0005484[SNAP receptor activity];GO:0005488[binding];GO:0005515[protein binding];GO:0005575[cellular_component];GO:0005622[intracellular];GO:0005623[cell];GO:0005737[cytoplasm];GO:0005773[vacuole];GO:0005794[Golgi apparatus];GO:0006810[transport];GO:0006887[exocytosis];GO:0006906[vesicle fusion];GO:0006950[response to stress];GO:0006970[r…	KFH71079.1 hypothetical protein MVEG_03925 [Mortierella verticillata NRRL 6337]		PF00957.21(Synaptobrevin)	(Synaptobrevin)
TRINITY_DN15427_c0_g1	677.388	-7.64824	1.41132	-5.41922	5.98586e-08	2.02459e-06	down	1419	None	None	None		GO:0000149[SNARE binding];GO:0002682[regulation of immune system process];GO:0002791[regulation of peptide secretion];GO:0003674[molecular_function];GO:0005484[SNAP receptor activity];GO:0005488[binding];GO:0005515[protein binding];GO:0005575[cellular_component];GO:0005622[intracellular];GO:0005623[cell];GO:0005737[cytoplasm];GO:0005768[endosome];GO:0005770[late endosome];GO:0005783[endoplasmic r…	ORY55823.1 hypothetical protein LY90DRAFT_669601 [Neocallimastix californiae]		PF12352.8(Snare region anchored in the vesicle membrane C-terminus)	Snare region anchored in the vesicle membrane C-terminus)
TRINITY_DN36442_c0_g1	671.476	-1.30642	0.399872	-3.26709	0.00108658	0.00694475	down	854	None	None	None		None	PKC69667.1 t-SNARE [Rhizophagus irregularis] >PKK75077.1 t-SNARE [Rhizophagus irregularis]		PF14523.6(Syntaxin-like protein)	Syntaxin-like protein)
TRINITY_DN34871_c0_g1	671.3	-3.7191	1.17923	-3.15383	0.00161141	0.00946154	down	878	None	None	None		GO:0000149[SNARE binding];GO:0003674[molecular_function];GO:0005484[SNAP receptor activity];GO:0005488[binding];GO:0005515[protein binding];GO:0005575[cellular_component];GO:0005622[intracellular];GO:0005623[cell];GO:0005737[cytoplasm];GO:0005783[endoplasmic reticulum];GO:0005794[Golgi apparatus];GO:0005886[plasma membrane];GO:0006810[transport];GO:0006887[exocytosis];GO:0006906[vesicle fusion];G…	XP_006677282.1 hypothetical protein BATDEDRAFT_23448 [Batrachochytrium dendrobatidis JAM81] >EGF82127.1 hypothetical protein BATDEDRAFT_23448 [Batrachochytrium dendrobatidis JAM81]		PF13774.6(Regulated-SNARE-like domain)	Regulated-SNARE-like domain)
TRINITY_DN2944_c0_g1	624.812	-1.9537	0.493907	-3.95561	7.63398e-05	0.000837417	down	2272	None	K08332 U-box domain-containing protein	None		GO:0003674[molecular_function];GO:0005488[binding];GO:0005515[protein binding];GO:0005575[cellular_component];GO:0005622[intracellular];GO:0005623[cell];GO:0005737[cytoplasm];GO:0005768[endosome];GO:0005770[late endosome];GO:0005773[vacuole];GO:0005829[cytosol];GO:0006914[autophagy];GO:0008150[biological_process];GO:0008152[metabolic process];GO:0009056[catabolic process];GO:0009987[cellular proc…	PKY49568.1 hypothetical protein RhiirA4_445938 [Rhizophagus irregularis]		PF16158.5(Ig-like domain from next to BRCA1 gene)	Ig-like domain from next to BRCA1 gene)
TRINITY_DN14347_c0_g1	623.556	-26.5621	4.78487	-5.55126	2.83625e-08	1.05049e-06	down	1475	None	None	None		GO:0003674[molecular_function];GO:0005096[GTPase activator activity];GO:0005488[binding];GO:0005515[protein binding];GO:0005575[cellular_component];GO:0005576[extracellular region];GO:0005622[intracellular];GO:0005623[cell];GO:0005737[cytoplasm];GO:0006810[transport];GO:0006886[intracellular protein transport];GO:0008047[enzyme activator activity];GO:0008104[protein localization];GO:0008150[biolo…	EIE81059.1 hypothetical protein RO3G_05764 [Rhizopus delemar RA 99-880]		PF00566.18(Rab-GTPase-TBC domain)	(Rab-GTPase-TBC domain)
TRINITY_DN3468_c0_g1	618.788	-5.45265	1.12179	-4.86069	1.16978e-06	2.53783e-05	down	2124	COG1501//[G]//Alpha-glucosidase, glycosyl hydrolase family GH31//glycosyl hydrolase family 98 carbohydrate binding module [Paludibacter propionicigenes WB4]	None	None		GO:0000323[lytic vacuole];GO:0000325[plant-type vacuole];GO:0005575[cellular_component];GO:0005622[intracellular];GO:0005623[cell];GO:0005737[cytoplasm];GO:0005764[lysosome];GO:0005765[lysosomal membrane];GO:0005768[endosome];GO:0005770[late endosome];GO:0005773[vacuole];GO:0005774[vacuolar membrane];GO:0005911[cell-cell junction];GO:0006810[transport];GO:0006906[vesicle fusion];GO:0006914[autoph…	CEG64743.1 hypothetical protein RMATCC62417_01664 [Rhizopus microsporus]		PF10367.9(Vacuolar sorting protein 39 domain 2)	Vacuolar sorting protein 39 domain 2)
TRINITY_DN30450_c0_g1	608.705	-3.57873	1.12013	-3.19493	0.00139866	0.00847051	down	972	None	None	None		GO:0003674[molecular_function];GO:0005488[binding];GO:0005515[protein binding];GO:0005575[cellular_component];GO:0005622[intracellular];GO:0005623[cell];GO:0005737[cytoplasm];GO:0005768[endosome];GO:0006810[transport];GO:0006887[exocytosis];GO:0006904[vesicle docking involved in exocytosis];GO:0006996[organelle organization];GO:0007032[endosome organization];GO:0007033[vacuole organization];GO:00…	XP_016607160.1 hypothetical protein SPPG_05379 [Spizellomyces punctatus DAOM BR117] >KNC99120.1 hypothetical protein SPPG_05379 [Spizellomyces punctatus DAOM BR117]		PF00637.20(Region in Clathrin and VPS)	(Region in Clathrin and VPS)
TRINITY_DN7727_c0_g1	594.275	-1.23455	0.377916	-3.26674	0.00108795	0.00694475	down	1783	None	K14948 Polypyrimidine tract-binding protein homolog	None		None	PMD39254.1 acid protease [Meliniomyces variabilis F]		PF14541.6(Xylanase inhibitor C-terminal)	Xylanase inhibitor C-terminal)
TRINITY_DN40985_c0_g1	551.306	-3.27435	0.977551	-3.34955	0.000809435	0.00552537	down	737	None	None	None		GO:0003333[amino acid transmembrane transport];GO:0003674[molecular_function];GO:0005215[transporter activity];GO:0005342[organic acid transmembrane transporter activity];GO:0005575[cellular_component];GO:0005622[intracellular];GO:0005623[cell];GO:0005737[cytoplasm];GO:0005783[endoplasmic reticulum];GO:0005789[endoplasmic reticulum membrane];GO:0006810[transport];GO:0006811[ion transport];GO:0006…	ORZ08176.1 transmembrane amino acid transporter protein-domain-containing protein [Absidia repens]		PF01490.18(Transmembrane amino acid transporter protein)	(Transmembrane amino acid transporter protein)
TRINITY_DN48788_c0_g1	546.521	-13.1297	3.80903	-3.447	0.000566845	0.00417989	down	635	COG0695//[O]//Glutaredoxin//glutaredoxin 3 [Bordetella petrii DSM 12804]	K03676 Glutaredoxin	None		GO:0003674[molecular_function];GO:0003824[catalytic activity];GO:0004672[protein kinase activity];GO:0004674[protein serine/threonine kinase activity];GO:0005575[cellular_component];GO:0005622[intracellular];GO:0005623[cell];GO:0006464[cellular protein modification process];GO:0006468[protein phosphorylation];GO:0006793[phosphorus metabolic process];GO:0006796[phosphate-containing compound metabo…	CDH54751.1 snf1-like protein kinase ssp2 [Lichtheimia corymbifera JMRC:FSU:9682]		PF00069.25(Protein kinase domain)	(Protein kinase domain)
TRINITY_DN1231_c0_g1	542.818	-2.69828	0.839772	-3.21311	0.00131306	0.00804944	down	2697	COG1404//[O]//Serine protease, subtilisin family//peptidase S08 family protein [Ilumatobacter coccineus YM16-304]	None	None		GO:0000045[autophagosome assembly];GO:0000272[polysaccharide catabolic process];GO:0000407[phagophore assembly site];GO:0000422[autophagy of mitochondrion];GO:0001932[regulation of protein phosphorylation];GO:0001934[positive regulation of protein phosphorylation];GO:0003674[molecular_function];GO:0005198[structural molecule activity];GO:0005488[binding];GO:0005515[protein binding];GO:0005575[cel…	None		PF10377.9(Autophagy-related protein 11)	Autophagy-related protein 11)
TRINITY_DN25371_c0_g1	537.732	-3.08261	0.701375	-4.3951	1.10721e-05	0.000170385	down	1104	COG1814//[P]//Predicted Fe2+/Mn2+ transporter, VIT1/CCC1 family//hypothetical protein ANT_28960 [Anaerolinea thermophila UNI-1]	None	None		GO:0005575[cellular_component];GO:0005622[intracellular];GO:0005623[cell];GO:0005737[cytoplasm];GO:0005773[vacuole];GO:0005794[Golgi apparatus];GO:0005886[plasma membrane];GO:0005911[cell-cell junction];GO:0009506[plasmodesma];GO:0012505[endomembrane system];GO:0016020[membrane];GO:0030054[cell junction];GO:0043226[organelle];GO:0043227[membrane-bounded organelle];GO:0043229[intracellular organel…	ORY63715.1 AAA-domain-containing protein [Neocallimastix californiae]		PF00004.29(ATPase family associated with various cellular activities (	(ATPase family associated with various cellular activities (
TRINITY_DN8454_c0_g1	536.201	-2.27993	0.587241	-3.88245	0.00010341	0.00107161	down	1745	None	None	None		None	XP_006678151.1 hypothetical protein BATDEDRAFT_87536 [Batrachochytrium dendrobatidis JAM81] >EGF81281.1 hypothetical protein BATDEDRAFT_87536 [Batrachochytrium dendrobatidis JAM81] >OAJ38146.1 hypothetical protein BDEG_22099 [Batrachochytrium dendrobatidis JEL423]		PF00071.22(Ras family)	(Ras family)
TRINITY_DN38954_c0_g1	510.332	-2.96692	0.808125	-3.67136	0.000241267	0.00210213	down	780	None	None	None		None	KDE03538.1 Ras-like protein Rab-7a [Microbotryum lychnidis-dioicae p1A1 Lamole]		PF00071.22(Ras family)	(Ras family)
TRINITY_DN14791_c0_g1	509.527	-13.0288	1.73426	-7.51263	5.7951e-14	1.02636e-11	down	1377	None	None	None		GO:0000323[lytic vacuole];GO:0000932[P-body];GO:0003674[molecular_function];GO:0003824[catalytic activity];GO:0004175[endopeptidase activity];GO:0004197[cysteine-type endopeptidase activity];GO:0005575[cellular_component];GO:0005576[extracellular region];GO:0005615[extracellular space];GO:0005622[intracellular];GO:0005623[cell];GO:0005737[cytoplasm];GO:0005764[lysosome];GO:0005773[vacuole];GO:000…	KFH62689.1 hypothetical protein MVEG_12081 [Mortierella verticillata NRRL 6337]		PF00112.23(Papain family cysteine protease)	(Papain family cysteine protease)
TRINITY_DN19601_c0_g1	506.843	-2.38603	0.720888	-3.30985	0.000933457	0.00616461	down	1274	None	None	None		GO:0000323[lytic vacuole];GO:0003674[molecular_function];GO:0003824[catalytic activity];GO:0004175[endopeptidase activity];GO:0004197[cysteine-type endopeptidase activity];GO:0005575[cellular_component];GO:0005576[extracellular region];GO:0005615[extracellular space];GO:0005622[intracellular];GO:0005623[cell];GO:0005737[cytoplasm];GO:0005764[lysosome];GO:0005773[vacuole];GO:0006508[proteolysis];G…	KFH62689.1 hypothetical protein MVEG_12081 [Mortierella verticillata NRRL 6337]		PF00112.23(Papain family cysteine protease)	(Papain family cysteine protease)
TRINITY_DN1743_c0_g1	501.202	-2.9495	0.534501	-5.51823	3.42439e-08	1.24004e-06	down	2516	None	None	None		GO:0000323[lytic vacuole];GO:0000932[P-body];GO:0003674[molecular_function];GO:0003824[catalytic activity];GO:0004175[endopeptidase activity];GO:0004197[cysteine-type endopeptidase activity];GO:0005575[cellular_component];GO:0005576[extracellular region];GO:0005615[extracellular space];GO:0005622[intracellular];GO:0005623[cell];GO:0005737[cytoplasm];GO:0005764[lysosome];GO:0005773[vacuole];GO:000…	KFH62689.1 hypothetical protein MVEG_12081 [Mortierella verticillata NRRL 6337]		PF00112.23(Papain family cysteine protease)	(Papain family cysteine protease)
TRINITY_DN35285_c0_g1	499.733	-3.20935	0.917831	-3.49667	0.000471111	0.00362487	down	864	None	K20303 Trafficking protein particle complex subunit	None		GO:0000323[lytic vacuole];GO:0000932[P-body];GO:0003674[molecular_function];GO:0003824[catalytic activity];GO:0004175[endopeptidase activity];GO:0004197[cysteine-type endopeptidase activity];GO:0005575[cellular_component];GO:0005576[extracellular region];GO:0005615[extracellular space];GO:0005622[intracellular];GO:0005623[cell];GO:0005737[cytoplasm];GO:0005764[lysosome];GO:0005773[vacuole];GO:000…	KFH62689.1 hypothetical protein MVEG_12081 [Mortierella verticillata NRRL 6337]		PF00112.23(Papain family cysteine protease)	(Papain family cysteine protease)
TRINITY_DN23611_c0_g1	483.899	-4.30379	1.15003	-3.74233	0.000182322	0.00167074	down	1113	None	None	None		GO:0000785[chromatin];GO:0003674[molecular_function];GO:0003676[nucleic acid binding];GO:0003677[DNA binding];GO:0003682[chromatin binding];GO:0003700[DNA-binding transcription factor activity];GO:0005198[structural molecule activity];GO:0005488[binding];GO:0005575[cellular_component];GO:0005622[intracellular];GO:0005623[cell];GO:0005634[nucleus];GO:0005694[chromosome];GO:0006325[chromatin organi…	XP_501733.1 YALI0C11671p [Yarrowia lipolytica CLIB122] >Q6CC79.1 RecName: Full=Non-histone chromosomal protein 6 >CAG82043.1 YALI0C11671p [Yarrowia lipolytica CLIB122] >SEI34166.1 YALIA101S04e12200g1_1 [Yarrowia lipolytica]		PF00505.19(HMG (high mobility group) box)	(HMG (high mobility group) box)
TRINITY_DN1652_c0_g1	472.207	-2.33469	0.573464	-4.07121	4.67705e-05	0.000563154	down	2570	None	None	None		GO:0000785[chromatin];GO:0003674[molecular_function];GO:0003676[nucleic acid binding];GO:0003677[DNA binding];GO:0003682[chromatin binding];GO:0003700[DNA-binding transcription factor activity];GO:0005198[structural molecule activity];GO:0005488[binding];GO:0005575[cellular_component];GO:0005622[intracellular];GO:0005623[cell];GO:0005634[nucleus];GO:0005694[chromosome];GO:0005737[cytoplasm];GO:00…	XP_014181803.1 protein HMG1 [Trichosporon asahii var. asahii CBS 2479] >EJT50629.1 protein HMG1 [Trichosporon asahii var. asahii CBS 2479]		PF00505.19(HMG (high mobility group) box)	(HMG (high mobility group) box)
TRINITY_DN9390_c0_g1	463.901	-6.41573	0.735223	-8.72623	2.63295e-18	1.22131e-15	down	1707	COG0024//[J]//Methionine aminopeptidase//methionine aminopeptidase [Methanothermobacter thermautotrophicus str. Delta H]	None	None		None	KXS14929.1 HSP20-like chaperone [Gonapodya prolifera JEL478]		PF00011.21(Hsp20/alpha crystallin family)	(Hsp20/alpha crystallin family)
TRINITY_DN24581_c0_g1	459.738	-1.74238	0.467699	-3.72542	0.000194987	0.0017685	down	1120	None	None	None		GO:0000302[response to reactive oxygen species];GO:0005575[cellular_component];GO:0005622[intracellular];GO:0005623[cell];GO:0005737[cytoplasm];GO:0006950[response to stress];GO:0006979[response to oxidative stress];GO:0008150[biological_process];GO:0009266[response to temperature stimulus];GO:0009408[response to heat];GO:0009507[chloroplast];GO:0009536[plastid];GO:0009628[response to abiotic sti…	KXS14929.1 HSP20-like chaperone [Gonapodya prolifera JEL478]		PF00011.21(Hsp20/alpha crystallin family)	(Hsp20/alpha crystallin family)
TRINITY_DN16751_c0_g1	458.588	-2.32681	0.64559	-3.60416	0.00031317	0.00258305	down	1372	COG3979//[G]//Chitodextrinase//putative chitinase [Actinoplanes friuliensis DSM 7358]	None	None		None	ORY46001.1 Josephin-domain-containing protein [Rhizoclosmatium globosum]		PF02099.17(Josephin)	(Josephin)
TRINITY_DN1438_c0_g1	454.272	-2.65047	0.569757	-4.65192	3.28855e-06	5.95424e-05	down	2604	COG1809//[H]//Phosphosulfolactate synthase, CoM biosynthesis protein A//(2R)-phospho-3-sulfolactate synthase ComA [Rhodothermus marinus DSM 4252]	None	None		None	KIR80008.1 chaperone regulator [Cryptococcus gattii EJB2] >KIY34349.1 chaperone regulator [Cryptococcus gattii E566] >KJE05291.1 chaperone regulator [Cryptococcus gattii NT-10]		PF01556.18(DnaJ C terminal domain)	(DnaJ C terminal domain)
TRINITY_DN23847_c0_g1	453.793	-1.4548	0.454829	-3.19857	0.00138113	0.00839273	down	1091	None	None	None		GO:0000003[reproduction];GO:0000902[cell morphogenesis];GO:0000904[cell morphogenesis involved in differentiation];GO:0003006[developmental process involved in reproduction];GO:0003674[molecular_function];GO:0003824[catalytic activity];GO:0005575[cellular_component];GO:0005622[intracellular];GO:0005623[cell];GO:0005737[cytoplasm];GO:0005773[vacuole];GO:0005783[endoplasmic reticulum];GO:0005788[en…	XP_018285504.1 hypothetical protein PHYBLDRAFT_24070, partial [Phycomyces blakesleeanus NRRL 1555(-)] >OAD67464.1 hypothetical protein PHYBLDRAFT_24070, partial [Phycomyces blakesleeanus NRRL 1555(-)]		PF00226.31(DnaJ domain)	(DnaJ domain)
TRINITY_DN20756_c0_g1	447.525	-2.06923	0.534314	-3.87269	0.000107641	0.00110371	down	1241	None	None	None		None	CEG74205.1 Putative Ubiquitin-domain-containing protein [Rhizopus microsporus]		PF00240.23(Ubiquitin family)	(Ubiquitin family)
TRINITY_DN1116_c0_g1	432.65	-3.74837	0.640968	-5.84798	4.97589e-09	2.35292e-07	down	2735	None	None	None		None	KXS14929.1 HSP20-like chaperone [Gonapodya prolifera JEL478]		PF06836.12(Protein of unknown function (DUF1240))	(Protein of unknown function (DUF1240))
TRINITY_DN23595_c0_g1	431.382	-2.97447	0.795641	-3.73846	0.000185151	0.00169189	down	1140	None	None	None		None	OUM59126.1 hypothetical protein PIROE2DRAFT_15431 [Piromyces sp. E2]		PF00011.21(Hsp20/alpha crystallin family)	(Hsp20/alpha crystallin family)
TRINITY_DN2340_c0_g1	411.962	-3.24638	0.558936	-5.80814	6.31704e-09	2.90256e-07	down	2371	None	None	None		GO:0005575[cellular_component];GO:0005622[intracellular];GO:0005623[cell];GO:0005737[cytoplasm];GO:0005829[cytosol];GO:0006950[response to stress];GO:0006979[response to oxidative stress];GO:0008150[biological_process];GO:0044424[intracellular part];GO:0044444[cytoplasmic part];GO:0044464[cell part];GO:0050896[response to stimulus]	PKK64784.1 hypothetical protein RhiirC2_665880 [Rhizophagus irregularis]		PF04811.15(Sec23/Sec24 trunk domain)	(Sec23/Sec24 trunk domain)
TRINITY_DN28410_c0_g1	409.838	-3.93506	0.718659	-5.47556	4.36133e-08	1.53831e-06	down	989	None	K07977 Belongs to the small GTPase superfamily. Arf family	None		GO:0001101[response to acid chemical];GO:0003674[molecular_function];GO:0003824[catalytic activity];GO:0004842[ubiquitin-protein transferase activity];GO:0005488[binding];GO:0005515[protein binding];GO:0005575[cellular_component];GO:0005622[intracellular];GO:0005623[cell];GO:0005737[cytoplasm];GO:0005783[endoplasmic reticulum];GO:0005789[endoplasmic reticulum membrane];GO:0006464[cellular protein…	XP_016605560.1 hypothetical protein SPPG_06996 [Spizellomyces punctatus DAOM BR117] >KNC97520.1 hypothetical protein SPPG_06996 [Spizellomyces punctatus DAOM BR117]		PF00097.25(Zinc finger, C3HC4 type (RING finger))	(Zinc finger, C3HC4 type (RING finger))
TRINITY_DN9645_c0_g1	406.305	-2.76661	0.833365	-3.31981	0.000900791	0.00599768	down	1668	None	None	None		None	ORX88484.1 DnaJ-domain-containing protein [Basidiobolus meristosporus CBS 931.73]		PF00226.31(DnaJ domain)	(DnaJ domain)
TRINITY_DN5014_c0_g1	406.034	-3.17639	0.651079	-4.87866	1.06811e-06	2.35396e-05	down	1930	None	K11547 Kinetochore protein NDC80 homolog	None		None	XP_003958338.1 hypothetical protein KAFR_0G01690 [Kazachstania africana CBS 2517] >CCF59203.1 hypothetical protein KAFR_0G01690 [Kazachstania africana CBS 2517]		PF08609.10(Nucleotide exchange factor Fes1)	(Nucleotide exchange factor Fes1)
TRINITY_DN35679_c0_g1	404.79	-2.51928	0.522233	-4.82405	1.40671e-06	2.95319e-05	down	878	None	None	None		GO:0001101[response to acid chemical];GO:0003674[molecular_function];GO:0003824[catalytic activity];GO:0004842[ubiquitin-protein transferase activity];GO:0005575[cellular_component];GO:0005622[intracellular];GO:0005623[cell];GO:0005737[cytoplasm];GO:0005783[endoplasmic reticulum];GO:0005789[endoplasmic reticulum membrane];GO:0006464[cellular protein modification process];GO:0006508[proteolysis];G…	ORZ06668.1 hypothetical protein BCR42DRAFT_426950 [Absidia repens]		PF13923.6(Zinc finger, C3HC4 type (RING finger))	Zinc finger, C3HC4 type (RING finger))
TRINITY_DN8239_c0_g1	400.733	-3.53599	0.758036	-4.66468	3.091e-06	5.67033e-05	down	1723	None	K18470 Rho GTPase-activating protein	None		GO:0001501[skeletal system development];GO:0003674[molecular_function];GO:0005488[binding];GO:0005575[cellular_component];GO:0005622[intracellular];GO:0005623[cell];GO:0005737[cytoplasm];GO:0005783[endoplasmic reticulum];GO:0005798[Golgi-associated vesicle];GO:0005829[cytosol];GO:0006810[transport];GO:0006888[endoplasmic reticulum to Golgi vesicle-mediated transport];GO:0006900[vesicle budding fr…	KIK20449.1 hypothetical protein PISMIDRAFT_592982 [Pisolithus microcarpus 441]		PF04811.15(Sec23/Sec24 trunk domain)	(Sec23/Sec24 trunk domain)
TRINITY_DN4428_c0_g1	387.501	-6.57638	0.634236	-10.369	3.43154e-25	3.71407e-22	down	2056	None	None	None		GO:0006950[response to stress];GO:0008150[biological_process];GO:0009266[response to temperature stimulus];GO:0009408[response to heat];GO:0009628[response to abiotic stimulus];GO:0050896[response to stimulus]	XP_016612392.1 hypothetical protein SPPG_00083 [Spizellomyces punctatus DAOM BR117] >KND04353.1 hypothetical protein SPPG_00083 [Spizellomyces punctatus DAOM BR117]		PF00011.21(Hsp20/alpha crystallin family)	(Hsp20/alpha crystallin family)
TRINITY_DN30795_c0_g1	374.523	-2.12553	0.415068	-5.12091	3.04064e-07	8.13706e-06	down	903	COG0670//[R]//Integral membrane protein, interacts with FtsH//integral membrane protein [Campylobacter jejuni subsp. jejuni NCTC 11168 = ATCC 700819]	K06890 Belongs to the BI1 family	None		None	KXS14929.1 HSP20-like chaperone [Gonapodya prolifera JEL478]		PF00011.21(Hsp20/alpha crystallin family)	(Hsp20/alpha crystallin family)
TRINITY_DN16565_c0_g1	371.878	-1.52491	0.447046	-3.41108	0.000647053	0.00463793	down	1360	COG3688//[R]//Predicted RNA-binding protein containing a PIN domain//hypothetical protein TherJR_0274 [Thermincola potens JR]	K06962 YacP-like NYN domain	None		GO:0000003[reproduction];GO:0000322[storage vacuole];GO:0000323[lytic vacuole];GO:0000325[plant-type vacuole];GO:0000326[protein storage vacuole];GO:0000327[lytic vacuole within protein storage vacuole];GO:0003006[developmental process involved in reproduction];GO:0003674[molecular_function];GO:0003756[protein disulfide isomerase activity];GO:0003824[catalytic activity];GO:0005575[cellular_compon…	ORY00427.1 hypothetical protein K493DRAFT_103679 [Basidiobolus meristosporus CBS 931.73]		PF00085.20(Thioredoxin)	(Thioredoxin)
TRINITY_DN40087_c0_g1	359.284	-6.5565	0.866521	-7.56647	3.83501e-14	7.32486e-12	down	770	None	None	None		GO:0000302[response to reactive oxygen species];GO:0006950[response to stress];GO:0006979[response to oxidative stress];GO:0008150[biological_process];GO:0009266[response to temperature stimulus];GO:0009314[response to radiation];GO:0009408[response to heat];GO:0009416[response to light stimulus];GO:0009628[response to abiotic stimulus];GO:0009636[response to toxic substance];GO:0009642[response …	ABD49720.1 heat shock protein 22 [Metarhizium anisopliae]		PF00011.21(Hsp20/alpha crystallin family)	(Hsp20/alpha crystallin family)
TRINITY_DN38644_c0_g1	357.966	-1.4467	0.397867	-3.63615	0.000276748	0.00234011	down	882	COG1324//[P]//Uncharacterized protein involved in tolerance to divalent cations//CutA1 divalent ion tolerance protein [Marinithermus hydrothermalis DSM 14884]	K03926 Protein CutA, chloroplastic-like	None		None	None		PF05753.14(Translocon-associated protein beta (TRAPB))	(Translocon-associated protein beta (TRAPB))
TRINITY_DN30713_c0_g1	346.944	-2.29044	0.686575	-3.33604	0.000849805	0.00572868	down	931	None	None	None		GO:0005575[cellular_component];GO:0005622[intracellular];GO:0005623[cell];GO:0005634[nucleus];GO:0005654[nucleoplasm];GO:0005730[nucleolus];GO:0005737[cytoplasm];GO:0005794[Golgi apparatus];GO:0005829[cytosol];GO:0005886[plasma membrane];GO:0008150[biological_process];GO:0009893[positive regulation of metabolic process];GO:0009894[regulation of catabolic process];GO:0009896[positive regulation of…	EXX76046.1 AAA family ATPase CDC48 [Rhizophagus irregularis DAOM 197198w] >PKC16743.1 AAA ATPase [Rhizophagus irregularis] >PKC65187.1 AAA ATPase [Rhizophagus irregularis] >PKK76881.1 AAA ATPase [Rhizophagus irregularis] >PKY13606.1 AAA ATPase [Rhizophagus irregularis] >PKY42888.1 AAA ATPase [Rhizophagus irregularis]		PF00004.29(ATPase family associated with various cellular activities (	(ATPase family associated with various cellular activities (
TRINITY_DN15472_c0_g1	335.791	-4.06399	0.478487	-8.4934	2.00676e-17	7.23993e-15	down	1393	None	K14945 KH domain-containing protein	None		None	PFH45572.1 hypothetical protein AMATHDRAFT_158659 [Amanita thiersii Skay4041]		PF00025.21(ADP-ribosylation factor family)	(ADP-ribosylation factor family)
TRINITY_DN43162_c0_g1	324.13	-1.92993	0.5701	-3.38524	0.00071115	0.0049801	down	716	COG0724//[J]// RNA recognition motif (RRM) domain//RNP-1 like RNA-binding protein [Nitrosococcus halophilus Nc 4]	K13195 RNA recognition motif	None		None	PFH45572.1 hypothetical protein AMATHDRAFT_158659 [Amanita thiersii Skay4041]		PF00025.21(ADP-ribosylation factor family)	(ADP-ribosylation factor family)
TRINITY_DN36015_c0_g1	322.875	-1.69281	0.435074	-3.89086	9.98901e-05	0.00104072	down	810	None	K17795 Mitochondrial import inner membrane translocase subunit	None		GO:0000003[reproduction];GO:0000323[lytic vacuole];GO:0001655[urogenital system development];GO:0001664[G protein-coupled receptor binding];GO:0001775[cell activation];GO:0002252[immune effector process];GO:0002263[cell activation involved in immune response];GO:0002274[myeloid leukocyte activation];GO:0002275[myeloid cell activation involved in immune response];GO:0002283[neutrophil activation i…	None		PF03489.17(Saposin-like type B, region 2)	(Saposin-like type B, region 2)
TRINITY_DN34329_c0_g1	318.739	-2.83969	0.731465	-3.88219	0.00010352	0.00107161	down	888	COG1990//[J]//Peptidyl-tRNA hydrolase//peptidyl-tRNA hydrolase [Methanosphaera stadtmanae DSM 3091]	K04794 peptidyl-tRNA hydrolase 2, mitochondrial-like [EC:3.1.1.29]	None		GO:0002119[nematode larval development];GO:0002164[larval development];GO:0005575[cellular_component];GO:0005622[intracellular];GO:0005623[cell];GO:0005737[cytoplasm];GO:0005794[Golgi apparatus];GO:0005798[Golgi-associated vesicle];GO:0005829[cytosol];GO:0006810[transport];GO:0006886[intracellular protein transport];GO:0006996[organelle organization];GO:0007275[multicellular organism development]…	OZJ05388.1 AP-1 complex subunit mu-1 [Bifiguratus adelaidae]		PF00928.21(Adaptor complexes medium subunit family)	(Adaptor complexes medium subunit family)
TRINITY_DN23626_c0_g1	317.637	-2.26695	0.596007	-3.80356	0.000142633	0.00137529	down	1154	COG1611//[R]//Predicted Rossmann fold nucleotide-binding protein//hypothetical protein Isop_2109 [Isosphaera pallida ATCC 43644]	None	None		None	ORZ09792.1 adaptor-related protein complex 3 sigma 1 subunit [Absidia repens]		PF01217.20(Clathrin adaptor complex small chain)	(Clathrin adaptor complex small chain)
TRINITY_DN37927_c0_g1	317.237	-2.33611	0.732113	-3.19092	0.00141821	0.00853971	down	801	None	None	None		GO:0003674[molecular_function];GO:0003824[catalytic activity];GO:0004806[triglyceride lipase activity];GO:0005575[cellular_component];GO:0005576[extracellular region];GO:0005615[extracellular space];GO:0016298[lipase activity];GO:0016787[hydrolase activity];GO:0016788[hydrolase activity, acting on ester bonds];GO:0044421[extracellular region part];GO:0052689[carboxylic ester hydrolase activity]	OON05990.1 hypothetical protein BSLG_04240 [Batrachochytrium salamandrivorans]		PF04083.16(Partial alpha/beta-hydrolase lipase region)	(Partial alpha/beta-hydrolase lipase region)
TRINITY_DN10809_c0_g1	315.98	-2.19396	0.567282	-3.8675	0.000109959	0.00111397	down	1611	None	K11308 Belongs to the MYST (SAS MOZ) family [EC:2.3.1.48]	None		GO:0000041[transition metal ion transport];GO:0005575[cellular_component];GO:0005622[intracellular];GO:0005623[cell];GO:0005737[cytoplasm];GO:0005773[vacuole];GO:0005774[vacuolar membrane];GO:0005794[Golgi apparatus];GO:0005911[cell-cell junction];GO:0006810[transport];GO:0006811[ion transport];GO:0006812[cation transport];GO:0006828[manganese ion transport];GO:0006950[response to stress];GO:0006…	EXX66019.1 divalent metal ion transporter SMF2 [Rhizophagus irregularis DAOM 197198w] >GBC28347.1 Natural resistance-associated macrophage protein [Rhizophagus irregularis DAOM 181602] >PKC10120.1 Nramp-domain-containing protein [Rhizophagus irregularis] >PKC66275.1 Nramp-domain-containing protein [Rhizophagus irregularis] >PKK62579.1 Nramp-domain-containing protein [Rhizophagus irregularis] >PKY…		PF01566.18(Natural resistance-associated macrophage protein)	(Natural resistance-associated macrophage protein)
TRINITY_DN25780_c0_g1	304.029	-12.2839	1.79686	-6.83629	8.12677e-12	7.53932e-10	down	1032	COG0251//[V]//Enamine deaminase RidA, house cleaning of reactive enamine intermediates, YjgF/YER057c/UK114 family//endoribonuclease L-PSP [Haliangium ochraceum DSM 14365]	K09022 Ribonuclease UK114-like [EC:3.5.99.10]	None		GO:0000278[mitotic cell cycle];GO:0000280[nuclear division];GO:0000281[mitotic cytokinesis];GO:0000910[cytokinesis];GO:0000911[cytokinesis by cell plate formation];GO:0000919[cell plate assembly];GO:0005575[cellular_component];GO:0005622[intracellular];GO:0005623[cell];GO:0005634[nucleus];GO:0005737[cytoplasm];GO:0005768[endosome];GO:0005829[cytosol];GO:0005886[plasma membrane];GO:0006810[transpo…	None		PF14604.6(Variant SH3 domain)	Variant SH3 domain)
TRINITY_DN11355_c0_g1	300.805	-2.66527	0.478403	-5.57119	2.53012e-08	9.62732e-07	down	1609	COG0724//[J]// RNA recognition motif (RRM) domain//RNP-1 like RNA-binding protein [Haliangium ochraceum DSM 14365]	None	None		GO:0003674[molecular_function];GO:0005215[transporter activity];GO:0005575[cellular_component];GO:0005622[intracellular];GO:0005623[cell];GO:0005737[cytoplasm];GO:0005768[endosome];GO:0005770[late endosome];GO:0006810[transport];GO:0006886[intracellular protein transport];GO:0008104[protein localization];GO:0008150[biological_process];GO:0008565[obsolete protein transporter activity];GO:0012505[e…	ORX99174.1 vacuolar protein sorting-associated protein 35 [Basidiobolus meristosporus CBS 931.73]		PF03635.17(Vacuolar protein sorting-associated protein 35)	(Vacuolar protein sorting-associated protein 35)
TRINITY_DN32440_c0_g1	296.284	-1.77669	0.480635	-3.69655	0.000218551	0.00194777	down	900	COG1963//[R]//Acid phosphatase family membrane protein YuiD//hypothetical protein tll0019 [Thermosynechococcus elongatus BP-1]	K09775 Divergent PAP2 family	None		None	XP_021877483.1 regulator of Vps4 activity in the MVB pathway-domain-containing protein [Lobosporangium transversale] >ORZ06320.1 regulator of Vps4 activity in the MVB pathway-domain-containing protein [Lobosporangium transversale]		PF03398.14(Regulator of Vps4 activity in the MVB pathway)	(Regulator of Vps4 activity in the MVB pathway)
TRINITY_DN14222_c0_g1	293.773	-6.31076	1.81332	-3.48022	0.000500994	0.00379174	down	1447	None	None	None		GO:0006464[cellular protein modification process];GO:0006508[proteolysis];GO:0006807[nitrogen compound metabolic process];GO:0008150[biological_process];GO:0008152[metabolic process];GO:0009987[cellular process];GO:0016579[protein deubiquitination];GO:0019538[protein metabolic process];GO:0036211[protein modification process];GO:0043170[macromolecule metabolic process];GO:0043412[macromolecule mo…	CDO56079.1 conserved hypothetical protein [Galactomyces candidum]		PF01398.21(JAB1/Mov34/MPN/PAD-1 ubiquitin protease)	(JAB1/Mov34/MPN/PAD-1 ubiquitin protease)
TRINITY_DN18887_c0_g1	292.22	-2.46443	0.765051	-3.22126	0.00127627	0.00786347	down	1309	None	None	None		GO:0006464[cellular protein modification process];GO:0006508[proteolysis];GO:0006807[nitrogen compound metabolic process];GO:0008150[biological_process];GO:0008152[metabolic process];GO:0009987[cellular process];GO:0016579[protein deubiquitination];GO:0019538[protein metabolic process];GO:0036211[protein modification process];GO:0043170[macromolecule metabolic process];GO:0043412[macromolecule mo…	ORZ13039.1 hypothetical protein BCR42DRAFT_419034 [Absidia repens]		PF01398.21(JAB1/Mov34/MPN/PAD-1 ubiquitin protease)	(JAB1/Mov34/MPN/PAD-1 ubiquitin protease)
TRINITY_DN18942_c0_g1	291.656	-3.10878	0.869059	-3.57718	0.000347327	0.00281942	down	1290	None	K15103 Belongs to the mitochondrial carrier (TC 2.A.29) family	None		GO:0000139[Golgi membrane];GO:0002376[immune system process];GO:0003674[molecular_function];GO:0005085[guanyl-nucleotide exchange factor activity];GO:0005086[ARF guanyl-nucleotide exchange factor activity];GO:0005488[binding];GO:0005515[protein binding];GO:0005575[cellular_component];GO:0005622[intracellular];GO:0005623[cell];GO:0005634[nucleus];GO:0005654[nucleoplasm];GO:0005730[nucleolus];GO:00…	XP_013429059.1 hypothetical protein M436DRAFT_42946 [Aureobasidium namibiae CBS 147.97] >KEQ74922.1 hypothetical protein M436DRAFT_42946 [Aureobasidium namibiae CBS 147.97]		PF16206.5(C-terminal region of Mon2 protein)	C-terminal region of Mon2 protein)
TRINITY_DN13328_c0_g1	290.682	-6.72439	1.26928	-5.29781	1.17199e-07	3.65908e-06	down	1513	COG0515//[T]//Serine/threonine protein kinase//serine/threonine protein kinase [Microlunatus phosphovorus NM-1]	None	None		None	None		PF01352.27(KRAB box)	(KRAB box)
TRINITY_DN17976_c0_g1	289.755	-2.30001	0.584732	-3.93344	8.37388e-05	0.000906333	down	1327	None	None	None		None	GAN02184.1 hypothetical protein MAM1_0018d01625 [Mucor ambiguus]		PF01412.18(Putative GTPase activating protein for Arf)	(Putative GTPase activating protein for Arf)
TRINITY_DN26703_c0_g1	280.186	-1.32113	0.410338	-3.21962	0.00128362	0.00789879	down	1085	COG2833//[S]//Uncharacterized conserved protein, contains ferritin-like DUF455 domain//hypothetical protein PSE_3467 [Pseudovibrio sp. FO-BEG1]	K06940 Protein of unknown function (DUF455)	None		None	None		PF00561.20(alpha/beta hydrolase fold)	(alpha/beta hydrolase fold)
TRINITY_DN37827_c0_g1	279.126	-6.28464	1.06658	-5.89234	3.80768e-09	1.86385e-07	down	816	None	None	None		GO:0000003[reproduction];GO:0001101[response to acid chemical];GO:0003006[developmental process involved in reproduction];GO:0005575[cellular_component];GO:0005622[intracellular];GO:0005623[cell];GO:0005737[cytoplasm];GO:0005829[cytosol];GO:0007275[multicellular organism development];GO:0008150[biological_process];GO:0009555[pollen development];GO:0009719[response to endogenous stimulus];GO:00097…	XP_016611519.1 hypothetical protein SPPG_00964 [Spizellomyces punctatus DAOM BR117] >KND03480.1 hypothetical protein SPPG_00964 [Spizellomyces punctatus DAOM BR117]		PF01412.18(Putative GTPase activating protein for Arf)	(Putative GTPase activating protein for Arf)
TRINITY_DN23818_c0_g1	261.618	-4.23952	1.34137	-3.16059	0.00157449	0.00927835	down	1170	None	K09419 Heat Stress Transcription Factor	None		None	ORY94882.1 ADP-ribosylation factor [Syncephalastrum racemosum]		PF00025.21(ADP-ribosylation factor family)	(ADP-ribosylation factor family)
TRINITY_DN24084_c0_g1	257.19	-1.97314	0.610959	-3.22957	0.00123975	0.00769057	down	1146	None	K21804 Lysine methyltransferase	None		GO:0000139[Golgi membrane];GO:0003674[molecular_function];GO:0005488[binding];GO:0005515[protein binding];GO:0005575[cellular_component];GO:0005622[intracellular];GO:0005623[cell];GO:0005737[cytoplasm];GO:0005768[endosome];GO:0005769[early endosome];GO:0005794[Golgi apparatus];GO:0005802[trans-Golgi network];GO:0005886[plasma membrane];GO:0006810[transport];GO:0008150[biological_process];GO:00099…	XP_956972.2 GTP-binding protein ypt3 [Neurospora crassa OR74A] >CAD21237.1 probable GTP-binding protein Drab11 [Neurospora crassa] >EAA27736.2 GTP-binding protein ypt3 [Neurospora crassa OR74A]		PF00071.22(Ras family)	(Ras family)
TRINITY_DN4563_c0_g1	253.728	-1.98218	0.62696	-3.16157	0.00156919	0.00926341	down	2129	COG1262//[O]//Formylglycine-generating enzyme, required for sulfatase activity, contains SUMF1/FGE domain//serine/threonine protein kinase [Candidatus Solibacter usitatus Ellin6076]	None	None		GO:0000295[adenine nucleotide transmembrane transporter activity];GO:0003674[molecular_function];GO:0005215[transporter activity];GO:0005346[purine ribonucleotide transmembrane transporter activity];GO:0005347[ATP transmembrane transporter activity];GO:0005575[cellular_component];GO:0005622[intracellular];GO:0005623[cell];GO:0005737[cytoplasm];GO:0005739[mitochondrion];GO:0005740[mitochondrial en…	EEB96973.1 hypothetical protein MPER_03800 [Moniliophthora perniciosa FA553]		PF00153.27(Mitochondrial carrier protein)	(Mitochondrial carrier protein)
TRINITY_DN11954_c0_g1	253.431	-1.96255	0.438961	-4.47089	7.78965e-06	0.000126836	down	1587	COG0264//[J]//Translation elongation factor EF-Ts//translation elongation factor Ts [Micavibrio aeruginosavorus ARL-13]	None	None		GO:0003674[molecular_function];GO:0003824[catalytic activity];GO:0005575[cellular_component];GO:0005623[cell];GO:0005886[plasma membrane];GO:0008150[biological_process];GO:0008152[metabolic process];GO:0016020[membrane];GO:0016491[oxidoreductase activity];GO:0016705[oxidoreductase activity, acting on paired donors, with incorporation or reduction of molecular oxygen];GO:0016706[2-oxoglutarate-dep…	ORY46615.1 phytanoyl-CoA dioxygenase family protein [Rhizoclosmatium globosum]		PF05721.13(Phytanoyl-CoA dioxygenase (PhyH))	(Phytanoyl-CoA dioxygenase (PhyH))
TRINITY_DN19476_c0_g1	252.076	-25.3246	4.78506	-5.29242	1.20706e-07	3.73268e-06	down	1254	None	None	None		None	PKY38941.1 mitochondrial carrier [Rhizophagus irregularis]		PF00153.27(Mitochondrial carrier protein)	(Mitochondrial carrier protein)
TRINITY_DN329_c0_g1	250.991	-1.54316	0.405682	-3.80386	0.000142461	0.00137529	down	3294	COG1181//[MR]//D-alanine-D-alanine ligase and related ATP-grasp enzymes//D-alanine--D-alanine ligase [Candidatus Protochlamydia amoebophila UWE25]	None	None		GO:0003674[molecular_function];GO:0003676[nucleic acid binding];GO:0003723[RNA binding];GO:0003729[mRNA binding];GO:0003735[structural constituent of ribosome];GO:0005198[structural molecule activity];GO:0005488[binding];GO:0005575[cellular_component];GO:0005622[intracellular];GO:0005623[cell];GO:0005634[nucleus];GO:0005730[nucleolus];GO:0005737[cytoplasm];GO:0005829[cytosol];GO:0005840[ribosome]…	KNE63437.1 hypothetical protein AMAG_08565 [Allomyces macrogynus ATCC 38327] >KNE64631.1 hypothetical protein AMAG_09987 [Allomyces macrogynus ATCC 38327]		PF01092.19(Ribosomal protein S6e)	(Ribosomal protein S6e)
TRINITY_DN29079_c0_g1	250.45	-2.53747	0.668802	-3.79405	0.000148208	0.00141539	down	991	None	K08511 Belongs to the synaptobrevin family	None		None	GBC35946.1 14-3-3 protein epsilon [Rhizophagus irregularis DAOM 181602]		PF00244.20(14-3-3 protein)	(14-3-3 protein)
TRINITY_DN43124_c0_g1	250.314	-1.28904	0.402397	-3.2034	0.00135813	0.00829441	down	718	None	None	None		GO:0003674[molecular_function];GO:0003824[catalytic activity];GO:0004672[protein kinase activity];GO:0004674[protein serine/threonine kinase activity];GO:0005575[cellular_component];GO:0005622[intracellular];GO:0005623[cell];GO:0005634[nucleus];GO:0005737[cytoplasm];GO:0005829[cytosol];GO:0006464[cellular protein modification process];GO:0006468[protein phosphorylation];GO:0006793[phosphorus meta…	PHH59390.1 hypothetical protein CDD81_3329 [Ophiocordyceps australis]		PF00069.25(Protein kinase domain)	(Protein kinase domain)
TRINITY_DN26300_c0_g1	248.559	-2.29377	0.426723	-5.37532	7.64483e-08	2.50735e-06	down	1035	None	None	None		GO:0000325[plant-type vacuole];GO:0003674[molecular_function];GO:0003824[catalytic activity];GO:0004672[protein kinase activity];GO:0004674[protein serine/threonine kinase activity];GO:0005575[cellular_component];GO:0005622[intracellular];GO:0005623[cell];GO:0005634[nucleus];GO:0005737[cytoplasm];GO:0005773[vacuole];GO:0005774[vacuolar membrane];GO:0006464[cellular protein modification process];G…	KHJ33011.1 putative serine threonine protein kinase [Erysiphe necator]		PF00069.25(Protein kinase domain)	(Protein kinase domain)
TRINITY_DN32632_c0_g1	248.035	-3.22025	0.65182	-4.9404	7.79612e-07	1.83879e-05	down	925	None	K16732 65-kDa microtubule-associated protein	None		GO:0000003[reproduction];GO:0001101[response to acid chemical];GO:0003006[developmental process involved in reproduction];GO:0003674[molecular_function];GO:0003824[catalytic activity];GO:0004672[protein kinase activity];GO:0004674[protein serine/threonine kinase activity];GO:0005575[cellular_component];GO:0005622[intracellular];GO:0005623[cell];GO:0005634[nucleus];GO:0005737[cytoplasm];GO:0006464…	EXX78033.1 Snf1p [Rhizophagus irregularis DAOM 197198w] >GBC47533.1 5'-AMP-activated protein kinase, catalytic alpha subunit [Rhizophagus irregularis DAOM 181602]		PF00069.25(Protein kinase domain)	(Protein kinase domain)
TRINITY_DN34331_c0_g1	231.679	-3.06753	0.905875	-3.38626	0.000708531	0.00497025	down	852	None	None	None		None	XP_023461672.1 heat shock protein 90 [Rhizopus microsporus ATCC 52813] >ORE11016.1 hsp83-like protein [Rhizopus microsporus var. microsporus] >PHZ07964.1 heat shock protein 90 [Rhizopus microsporus ATCC 52813]		PF02518.26(Histidine kinase-, DNA gyrase B-, and HSP90-like ATPase)	(Histidine kinase-, DNA gyrase B-, and HSP90-like ATPase)
TRINITY_DN3659_c0_g1	230.655	-3.74164	0.458144	-8.16694	3.16297e-16	8.80301e-14	down	2146	None	None	None		None	XP_016610346.1 hsp82-like protein [Spizellomyces punctatus DAOM BR117] >KND02307.1 hsp82-like protein [Spizellomyces punctatus DAOM BR117]		PF00183.18(Hsp90 protein)	(Hsp90 protein)
TRINITY_DN3788_c0_g1	226.056	-1.84763	0.408863	-4.51896	6.21452e-06	0.000104372	down	2130	COG3774//[M]//Mannosyltransferase OCH1 or related enzyme//glycosyl transferase family protein [Prevotella ruminicola 23]	None	None		None	XP_016610346.1 hsp82-like protein [Spizellomyces punctatus DAOM BR117] >KND02307.1 hsp82-like protein [Spizellomyces punctatus DAOM BR117]		PF00183.18(Hsp90 protein)	(Hsp90 protein)
TRINITY_DN10305_c0_g1	223.238	-11.8381	3.05286	-3.87772	0.000105438	0.0010857	down	1666	None	None	None		None	EPZ32020.1 Calcium-binding protein 39 [Rozella allomycis CSF55]		PF08569.11(Mo25-like)	(Mo25-like)
TRINITY_DN26152_c0_g1	221.004	-1.44112	0.440902	-3.26858	0.0010809	0.00692246	down	1085	COG2302//[R]//RNA-binding protein YlmH, contains S4-like domain//photosystem II S4 domain-containing protein [Chroococcidiopsis thermalis PCC 7203]	None	None		GO:0002791[regulation of peptide secretion];GO:0002793[positive regulation of peptide secretion];GO:0003674[molecular_function];GO:0005488[binding];GO:0005575[cellular_component];GO:0005623[cell];GO:0005886[plasma membrane];GO:0006082[organic acid metabolic process];GO:0006629[lipid metabolic process];GO:0006631[fatty acid metabolic process];GO:0006950[response to stress];GO:0006979[response to o…	XP_002910558.1 HlyIII channel protein [Coprinopsis cinerea okayama7#130] >EFI27064.1 HlyIII channel protein [Coprinopsis cinerea okayama7#130]		PF03006.20(Haemolysin-III related)	(Haemolysin-III related)
TRINITY_DN6149_c0_g1	220.752	-2.72372	0.526993	-5.16842	2.36082e-07	6.44166e-06	down	1914	None	None	None		GO:0006950[response to stress];GO:0006970[response to osmotic stress];GO:0008150[biological_process];GO:0009628[response to abiotic stimulus];GO:0009651[response to salt stress];GO:0009719[response to endogenous stimulus];GO:0009725[response to hormone];GO:0009743[response to carbohydrate];GO:0009744[response to sucrose];GO:0009787[regulation of abscisic acid-activated signaling pathway];GO:00097…	XP_023461219.1 putative hemolysin-III channel protein Izh2 [Rhizopus microsporus ATCC 52813] >ORE07502.1 putative hemolysin-III channel protein Izh2 [Rhizopus microsporus var. microsporus] >PHZ07511.1 putative hemolysin-III channel protein Izh2 [Rhizopus microsporus ATCC 52813]		PF03006.20(Haemolysin-III related)	(Haemolysin-III related)
TRINITY_DN11752_c0_g1	220.688	-1.79293	0.538268	-3.33092	0.000865593	0.00580299	down	1580	None	K10999 Belongs to the glycosyltransferase 2 family. Plant cellulose synthase subfamily [EC:2.4.1.12]	None		GO:0006950[response to stress];GO:0006970[response to osmotic stress];GO:0008150[biological_process];GO:0009628[response to abiotic stimulus];GO:0009651[response to salt stress];GO:0009719[response to endogenous stimulus];GO:0009725[response to hormone];GO:0009743[response to carbohydrate];GO:0009744[response to sucrose];GO:0009787[regulation of abscisic acid-activated signaling pathway];GO:00097…	KXT05511.1 hypothetical protein AC578_3692 [Mycosphaerella eumusae]		PF03006.20(Haemolysin-III related)	(Haemolysin-III related)
[truncated: 1,121 more rows]

## Sheet: CK1_16 VS CK2_16
Table S6 DEGs in the comparison of CK1_16 VS CK2_16
	baseMean	log2FoldChange	lfcSE	stat	pvalue	padj	sig	length	cog	kegg	kegg_path	go	nr	pfam
[truncated: 570 more rows]

## Sheet: T1_64 VS T2_64
Table S6 DEGs in the comparison of T1_64 VS T2_64
	baseMean	log2FoldChange	lfcSE	stat	pvalue	padj	sig	length	cog	kegg	kegg_path	pfam	go	nr
[truncated: 811 more rows]

## Sheet: CK1_64 VS  CK2_64
Table S6 DEGs in the comparison of CK1_64 VS CK2_64
	baseMean	log2FoldChange	lfcSE	stat	pvalue	padj	sig	length	cog	kegg	kegg_path	pfam	go	nr
[truncated: 560 more rows]

## Sheet: T1_16 VS T1_64
Table S6 DEGs in the comparison of T1_16 VS T1_64
[truncated: 1,435 more rows]

## Sheet: CK1_16 VS CK1_64
Table S6 DEGs in the comparison of CK1_16 VS CK1_64
[truncated: 1,379 more rows]

[truncated: 2 more sheets: T2_16 VS T2_64, CK2_16 VS CK2_64]
