# Supplementary material for: Accurate Long-Read RNA Sequencing Analysis Reveals the Key Pathways and Candidate Genes under Drought Stress in the Seed Germination Stage in Faba Bean
Source: Int J Mol Sci. 2024 Aug 15;25(16):8875. doi: 10.3390/ijms25168875 (PMC11354372; doi:10.3390/ijms25168875)
Supplement: Supplementary file 1 [file ijms-25-08875-s001.zip › Supplementary tables-revised/Table S7.xlsx]

## Sheet: T1_16vsT2_16
Table S7 KEGG pathways enriched from the DEGs in comparison of T1_16 VS T2_16
KEGG_A_class	KEGG_B_class	Pathway	out (534)	All (3395)	Pvalue	Qvalue	Pathway ID	Genes	K_IDs
Metabolism	Amino acid metabolism	Cysteine and methionine metabolism	22	79	0.00392624	0.479001	ko00270	TRINITY_DN13237_c0_g1;TRINITY_DN16771_c0_g1;TRINITY_DN14639_c0_g1;TRINITY_DN3638_c0_g1;TRINITY_DN14523_c0_g1;TRINITY_DN10078_c0_g1;TRINITY_DN6049_c0_g1;TRINITY_DN2157_c0_g1;TRINITY_DN3493_c0_g1;TRINITY_DN553_c0_g1;TRINITY_DN11885_c0_g1;TRINITY_DN16838_c0_g1;TRINITY_DN19743_c0_g1;TRINITY_DN20415_c0_g1;TRINITY_DN9977_c0_g1;TRINITY_DN8046_c0_g1;TRINITY_DN39123_c0_g1;TRINITY_DN14525_c0_g1;TRINITY_DN1…	K13034+K00016+K00025+K00026+K00826+K00797+K01251+K01919+K00928+K12524+K01761+K01244+K00640+K00640+K14455+K00811+K08967+K00547+K05396+K05396+K00558+K08967
Metabolism	Glycan biosynthesis and metabolism	Various types of N-glycan biosynthesis	7	21	0.0358267	0.834985	ko00513	TRINITY_DN9307_c0_g1;TRINITY_DN1271_c0_g1;TRINITY_DN1381_c0_g1;TRINITY_DN8112_c0_g1;TRINITY_DN1742_c0_g1;TRINITY_DN7882_c0_g1;TRINITY_DN15532_c0_g1	K03844+K07151+K07151+K00717+K01230+K12666+K12669
Metabolism	Glycan biosynthesis and metabolism	N-Glycan biosynthesis	9	30	0.035889	0.834985	ko00510	TRINITY_DN9307_c0_g1;TRINITY_DN25373_c0_g1;TRINITY_DN11712_c0_g1;TRINITY_DN1271_c0_g1;TRINITY_DN1381_c0_g1;TRINITY_DN8112_c0_g1;TRINITY_DN1742_c0_g1;TRINITY_DN7882_c0_g1;TRINITY_DN15532_c0_g1	K03844+K00721+K01001+K07151+K07151+K00717+K01230+K12666+K12669
Metabolism	Energy metabolism	Sulfur metabolism	9	30	0.035889	0.834985	ko00920	TRINITY_DN13237_c0_g1;TRINITY_DN1464_c0_g1;TRINITY_DN1076_c0_g1;TRINITY_DN9235_c0_g1;TRINITY_DN19743_c0_g1;TRINITY_DN20415_c0_g1;TRINITY_DN13709_c0_g1;TRINITY_DN8452_c0_g1;TRINITY_DN18337_c0_g1	K13034+K00392+K05907+K05907+K00640+K00640+K01082+K17285+K00988
Environmental Information Processing	Membrane transport	ABC transporters	5	13	0.040737	0.834985	ko02010	TRINITY_DN250_c0_g1;TRINITY_DN16_c0_g1;TRINITY_DN3096_c0_g1;TRINITY_DN15099_c0_g1;TRINITY_DN3059_c0_g1	K05658+K05658+K05657+K05658+K05681
Environmental Information Processing	Signal transduction	MAPK signaling pathway - plant	18	76	0.0437705	0.834985	ko04016	TRINITY_DN25802_c0_g1;TRINITY_DN2027_c0_g1;TRINITY_DN10607_c0_g1;TRINITY_DN8484_c0_g1;TRINITY_DN12095_c0_g1;TRINITY_DN379_c0_g1;TRINITY_DN30825_c0_g1;TRINITY_DN5146_c0_g1;TRINITY_DN27766_c0_g1;TRINITY_DN28548_c0_g1;TRINITY_DN34399_c0_g1;TRINITY_DN21659_c0_g1;TRINITY_DN24381_c0_g1;TRINITY_DN755_c0_g1;TRINITY_DN1454_c0_g1;TRINITY_DN41855_c0_g1;TRINITY_DN30282_c0_g1;TRINITY_DN26741_c0_g1	K20604+K13416+K20714+K14497+K14498+K17686+K02183+K13424+K14496+K14496+K14496+K14496+K14496+K14515+K14515+K20557+K20725+K20726
Metabolism	Lipid metabolism	Cutin, suberine and wax biosynthesis	5	14	0.0554245	0.834985	ko00073	TRINITY_DN6675_c0_g1;TRINITY_DN8364_c0_g1;TRINITY_DN3559_c0_g1;TRINITY_DN5037_c0_g1;TRINITY_DN3097_c0_g1	K13407+K13407+K15398+K13407+K15404
Metabolism	Carbohydrate metabolism	Starch and sucrose metabolism	23	106	0.0613395	0.834985	ko00500	TRINITY_DN252_c0_g1;TRINITY_DN560_c0_g1;TRINITY_DN3950_c0_g1;TRINITY_DN727_c0_g1;TRINITY_DN781_c0_g1;TRINITY_DN13494_c0_g1;TRINITY_DN13200_c0_g1;TRINITY_DN11045_c0_g1;TRINITY_DN8185_c0_g1;TRINITY_DN1096_c0_g1;TRINITY_DN5131_c0_g1;TRINITY_DN502_c0_g1;TRINITY_DN41527_c0_g1;TRINITY_DN8028_c0_g1;TRINITY_DN5901_c0_g1;TRINITY_DN9457_c0_g1;TRINITY_DN2018_c0_g1;TRINITY_DN11071_c0_g1;TRINITY_DN120_c0_g1;T…	K00688+K00700+K00703+K00695+K00695+K00975+K00847+K07024+K00696+K01214+K01513+K16055+K01087+K01188+K01188+K01188+K01179+K01179+K00750+K00706+K00750+K01177+K19892
Metabolism	Lipid metabolism	Sphingolipid metabolism	7	24	0.0701217	0.834985	ko00600	TRINITY_DN4300_c0_g1;TRINITY_DN12945_c0_g1;TRINITY_DN6160_c0_g1;TRINITY_DN11206_c0_g1;TRINITY_DN37128_c0_g1;TRINITY_DN6954_c0_g1;TRINITY_DN909_c0_g1	K00654+K04716+K04718+K07407+K07407+K04713+K04713
Metabolism	Glycan biosynthesis and metabolism	Glycosphingolipid biosynthesis - globo and isoglobo series	3	7	0.0828326	0.834985	ko00603	TRINITY_DN11206_c0_g1;TRINITY_DN37128_c0_g1;TRINITY_DN5253_c0_g1	K07407+K07407+K00780
Genetic Information Processing	Folding, sorting and degradation	Protein processing in endoplasmic reticulum	36	183	0.0831467	0.834985	ko04141	TRINITY_DN36890_c0_g1;TRINITY_DN32509_c0_g1;TRINITY_DN37694_c0_g1;TRINITY_DN28564_c0_g1;TRINITY_DN41845_c0_g1;TRINITY_DN25041_c0_g1;TRINITY_DN35771_c0_g1;TRINITY_DN33494_c0_g1;TRINITY_DN33917_c0_g1;TRINITY_DN1784_c0_g1;TRINITY_DN1748_c0_g1;TRINITY_DN8641_c0_g1;TRINITY_DN18813_c0_g1;TRINITY_DN30683_c0_g1;TRINITY_DN1115_c0_g1;TRINITY_DN1271_c0_g1;TRINITY_DN1381_c0_g1;TRINITY_DN7181_c0_g1;TRINITY_DN…	K13993+K13993+K13993+K13993+K13993+K13993+K13993+K04079+K04079+K04079+K09490+K09503+K09518+K07953+K13525+K07151+K07151+K09580+K01230+K03094+K04523+K06689+K07953+K08057+K09481+K10666+K10666+K10839+K11863+K12666+K12669+K13250+K14001+K14006+K14007+K14009
Metabolism	Energy metabolism	Nitrogen metabolism	6	21	0.0987197	0.834985	ko00910	TRINITY_DN2_c0_g1;TRINITY_DN7834_c0_g1;TRINITY_DN22317_c0_g1;TRINITY_DN14997_c0_g1;TRINITY_DN15286_c0_g1;TRINITY_DN32327_c0_g1	K00284+K01915+K01673+K01501+K01501+K01725
Genetic Information Processing	Transcription	RNA polymerase	9	36	0.100176	0.834985	ko03020	TRINITY_DN75_c0_g1;TRINITY_DN20352_c0_g1;TRINITY_DN23325_c0_g1;TRINITY_DN12279_c0_g1;TRINITY_DN30330_c0_g1;TRINITY_DN45626_c0_g1;TRINITY_DN25732_c0_g1;TRINITY_DN31475_c0_g1;TRINITY_DN44168_c0_g1	K03010+K03011+K03013+K03005+K03006+K03015+K03015+K03016+K03020
Metabolism	Amino acid metabolism	Lysine biosynthesis	4	12	0.105622	0.834985	ko00300	TRINITY_DN7392_c0_g1;TRINITY_DN17716_c0_g1;TRINITY_DN3493_c0_g1;TRINITY_DN553_c0_g1	K01586+K01714+K00928+K12524
Metabolism	Metabolism of terpenoids and polyketides	Zeatin biosynthesis	4	13	0.13446	0.834985	ko00908	TRINITY_DN8498_c0_g1;TRINITY_DN7269_c0_g1;TRINITY_DN7174_c0_g1;TRINITY_DN28620_c0_g1	K00791+K13496+K13496+K13496
Metabolism	Metabolism of cofactors and vitamins	Pantothenate and CoA biosynthesis	6	23	0.140329	0.834985	ko00770	TRINITY_DN3591_c0_g1;TRINITY_DN4537_c0_g1;TRINITY_DN14523_c0_g1;TRINITY_DN8771_c0_g1;TRINITY_DN5131_c0_g1;TRINITY_DN13477_c0_g1	K01652+K00053+K00826+K01653+K01513+K09680
Metabolism	Biosynthesis of other secondary metabolites	Monobactam biosynthesis	3	9	0.156547	0.834985	ko00261	TRINITY_DN17716_c0_g1;TRINITY_DN3493_c0_g1;TRINITY_DN553_c0_g1	K01714+K00928+K12524
Metabolism	Biosynthesis of other secondary metabolites	Isoflavonoid biosynthesis	3	9	0.156547	0.834985	ko00943	TRINITY_DN27224_c0_g1;TRINITY_DN19700_c0_g1;TRINITY_DN17778_c0_g1	K13265+K13262+K13262
Metabolism	Carbohydrate metabolism	Citrate cycle (TCA cycle)	9	40	0.165755	0.834985	ko00020	TRINITY_DN9262_c0_g1;TRINITY_DN14639_c0_g1;TRINITY_DN3638_c0_g1;TRINITY_DN12286_c0_g1;TRINITY_DN20413_c0_g1;TRINITY_DN3763_c0_g1;TRINITY_DN7758_c0_g1;TRINITY_DN1714_c0_g1;TRINITY_DN8327_c0_g1	K00162+K00025+K00026+K01648+K00235+K00627+K00031+K00234+K00161
Metabolism	Carbohydrate metabolism	C5-Branched dibasic acid metabolism	2	5	0.178267	0.834985	ko00660	TRINITY_DN3591_c0_g1;TRINITY_DN8771_c0_g1	K01652+K01653
Genetic Information Processing	Replication and repair	Non-homologous end-joining	2	5	0.178267	0.834985	ko03450	TRINITY_DN14235_c0_g1;TRINITY_DN2176_c0_g1	K04799+K10885
Genetic Information Processing	Replication and repair	Base excision repair	7	30	0.181144	0.834985	ko03410	TRINITY_DN6203_c0_g1;TRINITY_DN14235_c0_g1;TRINITY_DN289_c0_g1;TRINITY_DN44941_c0_g1;TRINITY_DN26493_c0_g1;TRINITY_DN31956_c0_g1;TRINITY_DN5331_c0_g1	K03660+K04799+K10798+K03505+K04802+K10802+K10802
Metabolism	Carbohydrate metabolism	Pentose and glucuronate interconversions	11	52	0.183757	0.834985	ko00040	TRINITY_DN17812_c0_g1;TRINITY_DN14459_c0_g1;TRINITY_DN10193_c0_g1;TRINITY_DN6129_c0_g1;TRINITY_DN7665_c0_g1;TRINITY_DN2897_c0_g1;TRINITY_DN4333_c0_g1;TRINITY_DN4461_c0_g1;TRINITY_DN3852_c0_g1;TRINITY_DN5756_c0_g1;TRINITY_DN4757_c0_g1	K01783+K00008+K00699+K01805+K01728+K12447+K01051+K01051+K01051+K01051+K01051
Metabolism	Lipid metabolism	Glycerolipid metabolism	12	58	0.190514	0.834985	ko00561	TRINITY_DN15057_c0_g1;TRINITY_DN16293_c0_g1;TRINITY_DN5494_c0_g1;TRINITY_DN7776_c0_g1;TRINITY_DN1088_c0_g1;TRINITY_DN14397_c0_g1;TRINITY_DN17515_c0_g1;TRINITY_DN11581_c0_g1;TRINITY_DN11206_c0_g1;TRINITY_DN37128_c0_g1;TRINITY_DN1056_c0_g1;TRINITY_DN5696_c0_g1	K13513+K14457+K03715+K00901+K14674+K01054+K01054+K01054+K07407+K07407+K09480+K09480
Metabolism	Global and overview maps	2-Oxocarboxylic acid metabolism	9	42	0.204623	0.834985	ko01210	TRINITY_DN3591_c0_g1;TRINITY_DN4537_c0_g1;TRINITY_DN14523_c0_g1;TRINITY_DN8771_c0_g1;TRINITY_DN3493_c0_g1;TRINITY_DN7758_c0_g1;TRINITY_DN3294_c0_g1;TRINITY_DN9977_c0_g1;TRINITY_DN8046_c0_g1	K01652+K00053+K00826+K01653+K00928+K00031+K14682+K14455+K00811
Metabolism	Carbohydrate metabolism	Pyruvate metabolism	14	71	0.216664	0.834985	ko00620	TRINITY_DN9262_c0_g1;TRINITY_DN16771_c0_g1;TRINITY_DN14639_c0_g1;TRINITY_DN3638_c0_g1;TRINITY_DN3787_c0_g1;TRINITY_DN4487_c0_g1;TRINITY_DN2907_c0_g1;TRINITY_DN17023_c0_g1;TRINITY_DN3388_c0_g1;TRINITY_DN3763_c0_g1;TRINITY_DN14630_c0_g1;TRINITY_DN14876_c0_g1;TRINITY_DN8327_c0_g1;TRINITY_DN41140_c0_g1	K00162+K00016+K00025+K00026+K00028+K00029+K00029+K01759+K00873+K00627+K02160+K18881+K00161+K01512
Genetic Information Processing	Replication and repair	Nucleotide excision repair	9	43	0.225345	0.834985	ko03420	TRINITY_DN12837_c0_g1;TRINITY_DN1419_c0_g1;TRINITY_DN1202_c0_g1;TRINITY_DN15810_c0_g1;TRINITY_DN44941_c0_g1;TRINITY_DN26493_c0_g1;TRINITY_DN101_c0_g1;TRINITY_DN21645_c0_g1;TRINITY_DN13067_c0_g1	K10756+K10843+K10844+K03143+K03505+K04802+K10610+K10739+K10839
Metabolism	Metabolism of other amino acids	Glutathione metabolism	13	66	0.229193	0.834985	ko00480	TRINITY_DN4653_c0_g1;TRINITY_DN5379_c0_g1;TRINITY_DN10505_c0_g1;TRINITY_DN10078_c0_g1;TRINITY_DN2157_c0_g1;TRINITY_DN7758_c0_g1;TRINITY_DN31773_c0_g1;TRINITY_DN39375_c0_g1;TRINITY_DN34436_c0_g1;TRINITY_DN33375_c0_g1;TRINITY_DN29845_c0_g1;TRINITY_DN40301_c0_g1;TRINITY_DN32442_c0_g1	K01255+K00036+K00434+K00797+K01919+K00031+K00799+K00799+K00799+K00799+K00799+K00799+K00799
Metabolism	Global and overview maps	Metabolic pathways	251	1543	0.229958	0.834985	ko01100	TRINITY_DN22230_c0_g1;TRINITY_DN7392_c0_g1;TRINITY_DN9262_c0_g1;TRINITY_DN3591_c0_g1;TRINITY_DN13237_c0_g1;TRINITY_DN17812_c0_g1;TRINITY_DN16771_c0_g1;TRINITY_DN14639_c0_g1;TRINITY_DN3638_c0_g1;TRINITY_DN8533_c0_g1;TRINITY_DN12286_c0_g1;TRINITY_DN6183_c0_g1;TRINITY_DN11144_c0_g1;TRINITY_DN252_c0_g1;TRINITY_DN4537_c0_g1;TRINITY_DN5386_c0_g1;TRINITY_DN8303_c0_g1;TRINITY_DN5722_c0_g1;TRINITY_DN2792_…	K01476+K01586+K00162+K01652+K13034+K01783+K00016+K00025+K00026+K00765+K01648+K02132+K02132+K00688+K00053+K00275+K05359+K01736+K00600+K00826+K01807+K00927+K01609+K00602+K00787+K01933+K00392+K01915+K05907+K05907+K00616+K01555+K13513+K13510+K00850+K01934+K00654+K03955+K01255+K00028+K00029+K00029+K01673+K00700+K00703+K10251+K10251+K00793+K18660+K03644+K00791+K01714+K15397+K01759+K01057+K00036+K00434+…
Metabolism	Amino acid metabolism	Valine, leucine and isoleucine biosynthesis	4	16	0.235763	0.834985	ko00290	TRINITY_DN3591_c0_g1;TRINITY_DN4537_c0_g1;TRINITY_DN14523_c0_g1;TRINITY_DN8771_c0_g1	K01652+K00053+K00826+K01653
Genetic Information Processing	Transcription	Basal transcription factors	6	27	0.242382	0.834985	ko03022	TRINITY_DN1419_c0_g1;TRINITY_DN1202_c0_g1;TRINITY_DN8298_c0_g1;TRINITY_DN46601_c0_g1;TRINITY_DN38746_c0_g1;TRINITY_DN15810_c0_g1	K10843+K10844+K03122+K03123+K03127+K03143
Cellular Processes	Transport and catabolism	Phagosome	14	73	0.24953	0.834985	ko04145	TRINITY_DN23583_c0_g1;TRINITY_DN23065_c0_g1;TRINITY_DN13880_c0_g1;TRINITY_DN7790_c0_g1;TRINITY_DN8353_c0_g1;TRINITY_DN15228_c0_g1;TRINITY_DN37253_c0_g1;TRINITY_DN43138_c0_g1;TRINITY_DN9562_c0_g1;TRINITY_DN6915_c0_g1;TRINITY_DN11282_c0_g1;TRINITY_DN14149_c0_g1;TRINITY_DN15826_c0_g1;TRINITY_DN48914_c0_g1	K07897+K07897+K01365+K01365+K01365+K01365+K02152+K02152+K02154+K07375+K08057+K08488+K08517+K09481
Metabolism	Metabolism of terpenoids and polyketides	Terpenoid backbone biosynthesis	7	33	0.254091	0.834985	ko00900	TRINITY_DN15742_c0_g1;TRINITY_DN8698_c0_g1;TRINITY_DN1900_c0_g1;TRINITY_DN13430_c0_g1;TRINITY_DN20479_c0_g1;TRINITY_DN9158_c0_g1;TRINITY_DN12971_c0_g1	K00787+K05356+K01662+K00021+K01823+K01597+K15889
Metabolism	Lipid metabolism	Ether lipid metabolism	5	22	0.257074	0.834985	ko00565	TRINITY_DN10670_c0_g1;TRINITY_DN20_c0_g1;TRINITY_DN13273_c0_g1;TRINITY_DN1088_c0_g1;TRINITY_DN27383_c0_g1	K13510+K01115+K01115+K14674+K06123
Metabolism	Energy metabolism	Carbon fixation in photosynthetic organisms	11	56	0.257563	0.834985	ko00710	TRINITY_DN17812_c0_g1;TRINITY_DN14639_c0_g1;TRINITY_DN3638_c0_g1;TRINITY_DN13680_c0_g1;TRINITY_DN6028_c0_g1;TRINITY_DN3787_c0_g1;TRINITY_DN4487_c0_g1;TRINITY_DN2907_c0_g1;TRINITY_DN9977_c0_g1;TRINITY_DN22336_c0_g1;TRINITY_DN35855_c0_g1	K01783+K00025+K00026+K01807+K00927+K00028+K00029+K00029+K14455+K01807+K01602
Genetic Information Processing	Translation	RNA transport	22	121	0.259868	0.834985	ko03013	TRINITY_DN8708_c0_g1;TRINITY_DN7327_c0_g1;TRINITY_DN22404_c0_g1;TRINITY_DN24307_c0_g1;TRINITY_DN24904_c0_g1;TRINITY_DN28625_c0_g1;TRINITY_DN28795_c0_g1;TRINITY_DN7221_c0_g1;TRINITY_DN7675_c0_g1;TRINITY_DN14019_c0_g1;TRINITY_DN22858_c0_g1;TRINITY_DN26745_c0_g1;TRINITY_DN6364_c0_g1;TRINITY_DN45011_c0_g1;TRINITY_DN21994_c0_g1;TRINITY_DN3256_c0_g1;TRINITY_DN12099_c0_g1;TRINITY_DN3508_c0_g1;TRINITY_DN…	K12812+K03257+K13126+K12876+K13126+K07936+K07936+K03231+K03231+K03247+K03249+K03257+K07562+K12160+K12160+K12881+K13137+K13151+K14297+K14304+K14307+K14312
Metabolism	Amino acid metabolism	Alanine, aspartate and glutamate metabolism	8	39	0.262599	0.834985	ko00250	TRINITY_DN7834_c0_g1;TRINITY_DN16552_c0_g1;TRINITY_DN3548_c0_g1;TRINITY_DN1479_c0_g1;TRINITY_DN4548_c0_g1;TRINITY_DN9977_c0_g1;TRINITY_DN8046_c0_g1;TRINITY_DN763_c0_g1	K01915+K13566+K00294+K17761+K17761+K14455+K00811+K01939
Genetic Information Processing	Replication and repair	DNA replication	8	39	0.262599	0.834985	ko03030	TRINITY_DN21447_c0_g1;TRINITY_DN14235_c0_g1;TRINITY_DN12837_c0_g1;TRINITY_DN44941_c0_g1;TRINITY_DN26493_c0_g1;TRINITY_DN21645_c0_g1;TRINITY_DN27459_c0_g1;TRINITY_DN35343_c0_g1	K10743+K04799+K10756+K03505+K04802+K10739+K10744+K10745
Metabolism	Carbohydrate metabolism	Butanoate metabolism	4	17	0.272873	0.834985	ko00650	TRINITY_DN3591_c0_g1;TRINITY_DN8771_c0_g1;TRINITY_DN1479_c0_g1;TRINITY_DN4548_c0_g1	K01652+K01653+K17761+K17761
Metabolism	Amino acid metabolism	Arginine and proline metabolism	10	51	0.273766	0.834985	ko00330	TRINITY_DN22230_c0_g1;TRINITY_DN10078_c0_g1;TRINITY_DN3548_c0_g1;TRINITY_DN622_c0_g1;TRINITY_DN9977_c0_g1;TRINITY_DN8046_c0_g1;TRINITY_DN12408_c0_g1;TRINITY_DN12851_c0_g1;TRINITY_DN21561_c0_g1;TRINITY_DN10453_c0_g1	K01476+K00797+K00294+K01583+K14455+K00811+K10536+K00472+K00472+K00819
Genetic Information Processing	Replication and repair	Mismatch repair	5	23	0.289503	0.84203	ko03430	TRINITY_DN12837_c0_g1;TRINITY_DN44941_c0_g1;TRINITY_DN26493_c0_g1;TRINITY_DN21645_c0_g1;TRINITY_DN1286_c0_g1	K10756+K03505+K04802+K10739+K10746
Metabolism	Biosynthesis of other secondary metabolites	Biosynthesis of various secondary metabolites - part 2	1	2	0.289879	0.84203	ko00998	TRINITY_DN24947_c0_g1	K21568
Metabolism	Metabolism of terpenoids and polyketides	Monoterpenoid biosynthesis	2	7	0.30382	0.861942	ko00902	TRINITY_DN21881_c0_g1;TRINITY_DN26374_c0_g1	K15095+K15095
Metabolism	Metabolism of cofactors and vitamins	Thiamine metabolism	4	18	0.310864	0.861942	ko00730	TRINITY_DN24486_c0_g1;TRINITY_DN1900_c0_g1;TRINITY_DN33402_c0_g1;TRINITY_DN25762_c0_g1	K00939+K01662+K06928+K20896
Metabolism	Metabolism of cofactors and vitamins	One carbon pool by folate	4	20	0.387775	0.996271	ko00670	TRINITY_DN2792_c0_g1;TRINITY_DN4049_c0_g1;TRINITY_DN22579_c0_g1;TRINITY_DN2981_c0_g1	K00600+K00602+K01934+K01938
Metabolism	Metabolism of cofactors and vitamins	Riboflavin metabolism	4	20	0.387775	0.996271	ko00740	TRINITY_DN27657_c0_g1;TRINITY_DN10173_c0_g1;TRINITY_DN5131_c0_g1;TRINITY_DN8297_c0_g1	K00793+K14652+K01513+K11752
Metabolism	Amino acid metabolism	Arginine biosynthesis	5	27	0.423169	0.996271	ko00220	TRINITY_DN22230_c0_g1;TRINITY_DN7834_c0_g1;TRINITY_DN3294_c0_g1;TRINITY_DN9977_c0_g1;TRINITY_DN8046_c0_g1	K01476+K01915+K14682+K14455+K00811
Genetic Information Processing	Folding, sorting and degradation	Sulfur relay system	2	9	0.425736	0.996271	ko04122	TRINITY_DN43610_c0_g1;TRINITY_DN7917_c0_g1	K12161+K14169
Metabolism	Lipid metabolism	Fatty acid elongation	4	21	0.425933	0.996271	ko00062	TRINITY_DN16847_c0_g1;TRINITY_DN21960_c0_g1;TRINITY_DN7928_c0_g1;TRINITY_DN5652_c0_g1	K10251+K10251+K15397+K15397
Metabolism	Carbohydrate metabolism	Galactose metabolism	7	40	0.444346	0.996271	ko00052	TRINITY_DN9065_c0_g1;TRINITY_DN11206_c0_g1;TRINITY_DN37128_c0_g1;TRINITY_DN1589_c0_g1;TRINITY_DN2897_c0_g1;TRINITY_DN1127_c0_g1;TRINITY_DN24951_c0_g1	K00850+K07407+K07407+K06617+K12447+K06617+K06617
Metabolism	Amino acid metabolism	Phenylalanine, tyrosine and tryptophan biosynthesis	6	34	0.450008	0.996271	ko00400	TRINITY_DN8303_c0_g1;TRINITY_DN5722_c0_g1;TRINITY_DN26399_c0_g1;TRINITY_DN18695_c0_g1;TRINITY_DN9977_c0_g1;TRINITY_DN8046_c0_g1	K05359+K01736+K01609+K00891+K14455+K00811
Metabolism	Metabolism of other amino acids	Cyanoamino acid metabolism	7	41	0.471685	0.996271	ko00460	TRINITY_DN13237_c0_g1;TRINITY_DN2792_c0_g1;TRINITY_DN14997_c0_g1;TRINITY_DN15286_c0_g1;TRINITY_DN8028_c0_g1;TRINITY_DN5901_c0_g1;TRINITY_DN9457_c0_g1	K13034+K00600+K01501+K01501+K01188+K01188+K01188
Genetic Information Processing	Folding, sorting and degradation	SNARE interactions in vesicular transport	6	35	0.47963	0.996271	ko04130	TRINITY_DN18549_c0_g1;TRINITY_DN15931_c0_g1;TRINITY_DN14149_c0_g1;TRINITY_DN29586_c0_g1;TRINITY_DN21391_c0_g1;TRINITY_DN15826_c0_g1	K08486+K08486+K08488+K08496+K08515+K08517
Metabolism	Biosynthesis of other secondary metabolites	Flavonoid biosynthesis	5	29	0.488876	0.996271	ko00941	TRINITY_DN15955_c0_g1;TRINITY_DN32703_c0_g1;TRINITY_DN25410_c0_g1;TRINITY_DN34701_c0_g1;TRINITY_DN29804_c0_g1	K00660+K00588+K00588+K01859+K01859
Metabolism	Glycan biosynthesis and metabolism	Glycosphingolipid biosynthesis - ganglio series	1	4	0.495839	0.996271	ko00604	TRINITY_DN5253_c0_g1	K00780
Metabolism	Metabolism of cofactors and vitamins	Lipoic acid metabolism	1	4	0.495839	0.996271	ko00785	TRINITY_DN12449_c0_g1	K03644
Metabolism	Global and overview maps	Biosynthesis of amino acids	30	188	0.497404	0.996271	ko01230	TRINITY_DN22230_c0_g1;TRINITY_DN7392_c0_g1;TRINITY_DN3591_c0_g1;TRINITY_DN13237_c0_g1;TRINITY_DN17812_c0_g1;TRINITY_DN8533_c0_g1;TRINITY_DN4537_c0_g1;TRINITY_DN8303_c0_g1;TRINITY_DN5722_c0_g1;TRINITY_DN2792_c0_g1;TRINITY_DN14523_c0_g1;TRINITY_DN13680_c0_g1;TRINITY_DN6028_c0_g1;TRINITY_DN26399_c0_g1;TRINITY_DN7834_c0_g1;TRINITY_DN15076_c0_g1;TRINITY_DN9065_c0_g1;TRINITY_DN17716_c0_g1;TRINITY_DN877…	K01476+K01586+K01652+K13034+K01783+K00765+K00053+K05359+K01736+K00600+K00826+K01807+K00927+K01609+K01915+K00616+K00850+K01714+K01653+K00873+K00928+K12524+K00031+K00891+K00640+K00640+K14682+K14455+K00811+K01807
Organismal Systems	Environmental adaptation	Circadian rhythm - plant	4	23	0.500079	0.996271	ko04712	TRINITY_DN15385_c0_g1;TRINITY_DN15955_c0_g1;TRINITY_DN336_c0_g1;TRINITY_DN39664_c0_g1	K03097+K00660+K10143+K16221
Metabolism	Energy metabolism	Oxidative phosphorylation	14	87	0.50889	0.996271	ko00190	TRINITY_DN6183_c0_g1;TRINITY_DN11144_c0_g1;TRINITY_DN36272_c0_g1;TRINITY_DN269_c0_g1;TRINITY_DN20413_c0_g1;TRINITY_DN1714_c0_g1;TRINITY_DN9951_c0_g1;TRINITY_DN42811_c0_g1;TRINITY_DN33492_c0_g1;TRINITY_DN37253_c0_g1;TRINITY_DN43138_c0_g1;TRINITY_DN9562_c0_g1;TRINITY_DN31658_c0_g1;TRINITY_DN39402_c0_g1	K02132+K02132+K03955+K01535+K00235+K00234+K02259+K00417+K02140+K02152+K02152+K02154+K03937+K03963
Metabolism	Global and overview maps	Carbon metabolism	32	202	0.513637	0.996271	ko01200	TRINITY_DN9262_c0_g1;TRINITY_DN13237_c0_g1;TRINITY_DN17812_c0_g1;TRINITY_DN14639_c0_g1;TRINITY_DN3638_c0_g1;TRINITY_DN2792_c0_g1;TRINITY_DN13680_c0_g1;TRINITY_DN6028_c0_g1;TRINITY_DN15076_c0_g1;TRINITY_DN9065_c0_g1;TRINITY_DN3787_c0_g1;TRINITY_DN4487_c0_g1;TRINITY_DN2907_c0_g1;TRINITY_DN15468_c0_g1;TRINITY_DN5379_c0_g1;TRINITY_DN3388_c0_g1;TRINITY_DN20413_c0_g1;TRINITY_DN3763_c0_g1;TRINITY_DN3325…	K00162+K13034+K01783+K00025+K00026+K00600+K01807+K00927+K00616+K00850+K00028+K00029+K00029+K01057+K00036+K00873+K00235+K00627+K02437+K02160+K00031+K00640+K00640+K00234+K00121+K00161+K14455+K01807+K01938+K01602+K01966+K05605
Metabolism	Lipid metabolism	alpha-Linolenic acid metabolism	8	49	0.514858	0.996271	ko00592	TRINITY_DN4021_c0_g1;TRINITY_DN1088_c0_g1;TRINITY_DN16005_c0_g1;TRINITY_DN11074_c0_g1;TRINITY_DN16108_c0_g1;TRINITY_DN895_c0_g1;TRINITY_DN9061_c0_g1;TRINITY_DN13355_c0_g1	K22389+K14674+K05894+K05894+K05894+K00454+K01723+K08241
Environmental Information Processing	Signal transduction	Plant hormone signal transduction	18	114	0.533821	0.996271	ko04075	TRINITY_DN3051_c0_g1;TRINITY_DN2027_c0_g1;TRINITY_DN8484_c0_g1;TRINITY_DN39747_c0_g1;TRINITY_DN5419_c0_g1;TRINITY_DN12095_c0_g1;TRINITY_DN3498_c0_g1;TRINITY_DN872_c0_g1;TRINITY_DN23010_c0_g1;TRINITY_DN30203_c0_g1;TRINITY_DN27766_c0_g1;TRINITY_DN28548_c0_g1;TRINITY_DN34399_c0_g1;TRINITY_DN21659_c0_g1;TRINITY_DN24381_c0_g1;TRINITY_DN9563_c0_g1;TRINITY_DN755_c0_g1;TRINITY_DN1454_c0_g1	K14487+K13416+K14497+K14492+K14500+K14498+K14489+K14486+K14495+K14495+K14496+K14496+K14496+K14496+K14496+K14505+K14515+K14515
Metabolism	Metabolism of cofactors and vitamins	Biotin metabolism	2	11	0.53558	0.996271	ko00780	TRINITY_DN10588_c0_g1;TRINITY_DN8188_c0_g1	K00208+K00208
Metabolism	Biosynthesis of other secondary metabolites	Stilbenoid, diarylheptanoid and gingerol biosynthesis	2	11	0.53558	0.996271	ko00945	TRINITY_DN32703_c0_g1;TRINITY_DN25410_c0_g1	K00588+K00588
Metabolism	Global and overview maps	Biosynthesis of secondary metabolites	132	843	0.545114	0.996271	ko01110	TRINITY_DN22230_c0_g1;TRINITY_DN7392_c0_g1;TRINITY_DN9262_c0_g1;TRINITY_DN3591_c0_g1;TRINITY_DN13237_c0_g1;TRINITY_DN17812_c0_g1;TRINITY_DN16771_c0_g1;TRINITY_DN14639_c0_g1;TRINITY_DN3638_c0_g1;TRINITY_DN8533_c0_g1;TRINITY_DN12286_c0_g1;TRINITY_DN252_c0_g1;TRINITY_DN4537_c0_g1;TRINITY_DN8303_c0_g1;TRINITY_DN5722_c0_g1;TRINITY_DN2792_c0_g1;TRINITY_DN14523_c0_g1;TRINITY_DN13680_c0_g1;TRINITY_DN6028…	K01476+K01586+K00162+K01652+K13034+K01783+K00016+K00025+K00026+K00765+K01648+K00688+K00053+K05359+K01736+K00600+K00826+K01807+K00927+K01609+K00602+K00787+K05356+K01933+K00616+K13513+K00850+K00700+K00703+K10251+K10251+K00793+K00791+K01714+K15397+K01057+K00036+K00228+K00695+K00695+K01653+K00975+K13265+K09753+K09753+K00873+K00235+K00627+K02437+K02160+K00847+K00928+K12524+K00031+K07024+K00696+K00939+…
Metabolism	Carbohydrate metabolism	Pentose phosphate pathway	7	44	0.55122	0.996271	ko00030	TRINITY_DN17812_c0_g1;TRINITY_DN13680_c0_g1;TRINITY_DN15076_c0_g1;TRINITY_DN9065_c0_g1;TRINITY_DN15468_c0_g1;TRINITY_DN5379_c0_g1;TRINITY_DN22336_c0_g1	K01783+K01807+K00616+K00850+K01057+K00036+K01807
Metabolism	Lipid metabolism	Glycerophospholipid metabolism	11	70	0.552941	0.996271	ko00564	TRINITY_DN15057_c0_g1;TRINITY_DN8017_c0_g1;TRINITY_DN10670_c0_g1;TRINITY_DN4021_c0_g1;TRINITY_DN20_c0_g1;TRINITY_DN13273_c0_g1;TRINITY_DN7776_c0_g1;TRINITY_DN1088_c0_g1;TRINITY_DN27383_c0_g1;TRINITY_DN27629_c0_g1;TRINITY_DN27862_c0_g1	K13513+K13511+K13510+K22389+K01115+K01115+K00901+K14674+K06123+K06124+K06124
Metabolism	Metabolism of terpenoids and polyketides	Carotenoid biosynthesis	3	18	0.555299	0.996271	ko00906	TRINITY_DN39365_c0_g1;TRINITY_DN13013_c0_g1;TRINITY_DN43967_c0_g1	K09843+K15744+K14595
Metabolism	Lipid metabolism	Steroid biosynthesis	3	19	0.593924	0.999394	ko00100	TRINITY_DN1088_c0_g1;TRINITY_DN13912_c0_g1;TRINITY_DN1591_c0_g1	K14674+K08242+K01052
Metabolism	Lipid metabolism	Arachidonic acid metabolism	2	13	0.630102	0.999394	ko00590	TRINITY_DN16149_c0_g1;TRINITY_DN1088_c0_g1	K00079+K14674
Metabolism	Biosynthesis of other secondary metabolites	Isoquinoline alkaloid biosynthesis	2	13	0.630102	0.999394	ko00950	TRINITY_DN9977_c0_g1;TRINITY_DN8046_c0_g1	K14455+K00811
Metabolism	Lipid metabolism	Biosynthesis of unsaturated fatty acids	3	20	0.630303	0.999394	ko01040	TRINITY_DN16847_c0_g1;TRINITY_DN21960_c0_g1;TRINITY_DN7645_c0_g1	K10251+K10251+K10256
Genetic Information Processing	Folding, sorting and degradation	Proteasome	8	54	0.631869	0.999394	ko03050	TRINITY_DN20377_c0_g1;TRINITY_DN19755_c0_g1;TRINITY_DN11057_c0_g1;TRINITY_DN35171_c0_g1;TRINITY_DN21956_c0_g1;TRINITY_DN12808_c0_g1;TRINITY_DN14569_c0_g1;TRINITY_DN11588_c0_g1	K02728+K02731+K03066+K02734+K03031+K03038+K03038+K03039
Metabolism	Biosynthesis of other secondary metabolites	Glucosinolate biosynthesis	1	6	0.642143	0.999394	ko00966	TRINITY_DN14523_c0_g1	K00826
Metabolism	Metabolism of cofactors and vitamins	Folate biosynthesis	3	21	0.664364	0.999394	ko00790	TRINITY_DN10173_c0_g1;TRINITY_DN16149_c0_g1;TRINITY_DN80_c0_g1	K14652+K00079+K15631
Genetic Information Processing	Transcription	Spliceosome	23	157	0.682425	0.999394	ko03040	TRINITY_DN8708_c0_g1;TRINITY_DN14614_c0_g1;TRINITY_DN31139_c0_g1;TRINITY_DN17999_c0_g1;TRINITY_DN14606_c0_g1;TRINITY_DN26926_c0_g1;TRINITY_DN24307_c0_g1;TRINITY_DN18327_c0_g1;TRINITY_DN23198_c0_g1;TRINITY_DN28026_c0_g1;TRINITY_DN24154_c0_g1;TRINITY_DN33534_c0_g1;TRINITY_DN25884_c0_g1;TRINITY_DN428_c0_g1;TRINITY_DN11870_c0_g1;TRINITY_DN5019_c0_g1;TRINITY_DN29851_c0_g1;TRINITY_DN4262_c0_g1;TRINITY_…	K12812+K12823+K09567+K12733+K12831+K12885+K12876+K12890+K12890+K12741+K12885+K12900+K11091+K11093+K12817+K12829+K12861+K12865+K12868+K12873+K12881+K12896+K12897
Metabolism	Nucleotide metabolism	Purine metabolism	12	84	0.689553	0.999394	ko00230	TRINITY_DN4049_c0_g1;TRINITY_DN11085_c0_g1;TRINITY_DN3388_c0_g1;TRINITY_DN24486_c0_g1;TRINITY_DN5131_c0_g1;TRINITY_DN33402_c0_g1;TRINITY_DN546_c0_g1;TRINITY_DN3338_c0_g1;TRINITY_DN4074_c0_g1;TRINITY_DN3771_c0_g1;TRINITY_DN18337_c0_g1;TRINITY_DN763_c0_g1	K00602+K01933+K00873+K00939+K01513+K06928+K01490+K14641+K14641+K00893+K00988+K01939
Metabolism	Carbohydrate metabolism	Fructose and mannose metabolism	6	43	0.690267	0.999394	ko00051	TRINITY_DN9065_c0_g1;TRINITY_DN13200_c0_g1;TRINITY_DN14459_c0_g1;TRINITY_DN10457_c0_g1;TRINITY_DN26410_c0_g1;TRINITY_DN6129_c0_g1	K00850+K00847+K00008+K00966+K01809+K01805
Metabolism	Metabolism of cofactors and vitamins	Porphyrin and chlorophyll metabolism	6	43	0.690267	0.999394	ko00860	TRINITY_DN12072_c0_g1;TRINITY_DN5036_c0_g1;TRINITY_DN9951_c0_g1;TRINITY_DN10193_c0_g1;TRINITY_DN18094_c0_g1;TRINITY_DN24934_c0_g1	K00228+K13606+K02259+K00699+K08101+K13545
Metabolism	Metabolism of cofactors and vitamins	Vitamin B6 metabolism	1	7	0.69853	0.999394	ko00750	TRINITY_DN5386_c0_g1	K00275
Organismal Systems	Environmental adaptation	Plant-pathogen interaction	14	101	0.740468	0.999394	ko04626	TRINITY_DN5817_c0_g1;TRINITY_DN33494_c0_g1;TRINITY_DN33917_c0_g1;TRINITY_DN1784_c0_g1;TRINITY_DN7928_c0_g1;TRINITY_DN2027_c0_g1;TRINITY_DN14719_c0_g1;TRINITY_DN37409_c0_g1;TRINITY_DN30825_c0_g1;TRINITY_DN12873_c0_g1;TRINITY_DN5146_c0_g1;TRINITY_DN38498_c0_g1;TRINITY_DN5652_c0_g1;TRINITY_DN3494_c0_g1	K02358+K04079+K04079+K04079+K15397+K13416+K13436+K01373+K02183+K12795+K13424+K13448+K15397+K18875
Metabolism	Carbohydrate metabolism	Propanoate metabolism	4	31	0.741926	0.999394	ko00640	TRINITY_DN16771_c0_g1;TRINITY_DN14630_c0_g1;TRINITY_DN5389_c0_g1;TRINITY_DN11569_c0_g1	K00016+K02160+K01966+K05605
Metabolism	Lipid metabolism	Linoleic acid metabolism	2	17	0.773237	0.999394	ko00591	TRINITY_DN1088_c0_g1;TRINITY_DN895_c0_g1	K14674+K00454
Metabolism	Amino acid metabolism	Valine, leucine and isoleucine degradation	5	40	0.777212	0.999394	ko00280	TRINITY_DN14523_c0_g1;TRINITY_DN44141_c0_g1;TRINITY_DN18919_c0_g1;TRINITY_DN5389_c0_g1;TRINITY_DN11569_c0_g1	K00826+K18660+K00020+K01966+K05605
Metabolism	Energy metabolism	Photosynthesis - antenna proteins	1	9	0.786085	0.999394	ko00196	TRINITY_DN25664_c0_g1	K08912
Metabolism	Glycan biosynthesis and metabolism	Other types of O-glycan biosynthesis	1	9	0.786085	0.999394	ko00514	TRINITY_DN24804_c0_g1	K18134
Metabolism	Glycan biosynthesis and metabolism	Glycosaminoglycan degradation	1	9	0.786085	0.999394	ko00531	TRINITY_DN11326_c0_g1	K10532
Metabolism	Lipid metabolism	Fatty acid biosynthesis	4	33	0.7861	0.999394	ko00061	TRINITY_DN44141_c0_g1;TRINITY_DN14630_c0_g1;TRINITY_DN10588_c0_g1;TRINITY_DN8188_c0_g1	K18660+K02160+K00208+K00208
Metabolism	Carbohydrate metabolism	Glyoxylate and dicarboxylate metabolism	8	63	0.796852	0.999394	ko00630	TRINITY_DN14639_c0_g1;TRINITY_DN3638_c0_g1;TRINITY_DN2_c0_g1;TRINITY_DN2792_c0_g1;TRINITY_DN7834_c0_g1;TRINITY_DN33250_c0_g1;TRINITY_DN35855_c0_g1;TRINITY_DN5389_c0_g1	K00025+K00026+K00284+K00600+K01915+K02437+K01602+K01966
Genetic Information Processing	Translation	Ribosome biogenesis in eukaryotes	8	63	0.796852	0.999394	ko03008	TRINITY_DN7724_c0_g1;TRINITY_DN28694_c0_g1;TRINITY_DN15385_c0_g1;TRINITY_DN28625_c0_g1;TRINITY_DN28795_c0_g1;TRINITY_DN6364_c0_g1;TRINITY_DN14102_c0_g1;TRINITY_DN4020_c0_g1	K14565+K03264+K03097+K07936+K07936+K07562+K11108+K11883
Metabolism	Biosynthesis of other secondary metabolites	Tropane, piperidine and pyridine alkaloid biosynthesis	2	18	0.80048	0.999394	ko00960	TRINITY_DN9977_c0_g1;TRINITY_DN8046_c0_g1	K14455+K00811
Metabolism	Global and overview maps	Fatty acid metabolism	7	56	0.800501	0.999394	ko01212	TRINITY_DN16847_c0_g1;TRINITY_DN21960_c0_g1;TRINITY_DN44141_c0_g1;TRINITY_DN14630_c0_g1;TRINITY_DN10588_c0_g1;TRINITY_DN8188_c0_g1;TRINITY_DN7645_c0_g1	K10251+K10251+K18660+K02160+K00208+K00208+K10256
Genetic Information Processing	Translation	Ribosome	36	258	0.816173	0.999394	ko03010	TRINITY_DN40237_c0_g1;TRINITY_DN19193_c0_g1;TRINITY_DN28677_c0_g1;TRINITY_DN13853_c0_g1;TRINITY_DN11059_c0_g1;TRINITY_DN39809_c0_g1;TRINITY_DN19904_c0_g1;TRINITY_DN32399_c0_g1;TRINITY_DN24849_c0_g1;TRINITY_DN37535_c0_g1;TRINITY_DN33406_c0_g1;TRINITY_DN43070_c0_g1;TRINITY_DN38280_c0_g1;TRINITY_DN52849_c0_g1;TRINITY_DN42581_c0_g1;TRINITY_DN35186_c0_g1;TRINITY_DN38671_c0_g1;TRINITY_DN31401_c0_g1;TRI…	K02969+K02998+K02865+K02925+K02930+K02893+K02890+K02868+K02931+K02940+K02952+K02964+K02958+K02949+K02900+K02879+K02959+K02864+K02932+K02997+K02997+K02987+K02912+K02896+K02910+K02910+K02991+K02885+K02881+K02901+K02909+K02934+K02941+K02945+K02977+K02993
Metabolism	Metabolism of terpenoids and polyketides	Diterpenoid biosynthesis	1	10	0.819821	0.999394	ko00904	TRINITY_DN8686_c0_g1	K16084
Metabolism	Amino acid metabolism	Tyrosine metabolism	4	35	0.824035	0.999394	ko00350	TRINITY_DN12509_c0_g1;TRINITY_DN14579_c0_g1;TRINITY_DN9977_c0_g1;TRINITY_DN8046_c0_g1	K01555+K00121+K14455+K00811
Metabolism	Carbohydrate metabolism	Amino sugar and nucleotide sugar metabolism	14	108	0.824816	0.999394	ko00520	TRINITY_DN13494_c0_g1;TRINITY_DN7116_c0_g1;TRINITY_DN13200_c0_g1;TRINITY_DN2656_c0_g1;TRINITY_DN11672_c0_g1;TRINITY_DN10457_c0_g1;TRINITY_DN3944_c0_g1;TRINITY_DN1544_c0_g1;TRINITY_DN26410_c0_g1;TRINITY_DN27619_c0_g1;TRINITY_DN2897_c0_g1;TRINITY_DN21438_c0_g1;TRINITY_DN14456_c0_g1;TRINITY_DN46211_c0_g1	K00975+K08678+K00847+K00972+K12448+K00966+K13648+K15920+K01809+K01183+K12447+K00326+K13379+K13648
Genetic Information Processing	Translation	Aminoacyl-tRNA biosynthesis	5	43	0.829384	0.999394	ko00970	TRINITY_DN4721_c0_g1;TRINITY_DN12775_c0_g1;TRINITY_DN5324_c0_g1;TRINITY_DN229_c0_g1;TRINITY_DN5291_c0_g1	K22503+K01866+K01883+K01873+K01889
Genetic Information Processing	Folding, sorting and degradation	Protein export	5	44	0.844404	0.999394	ko03060	TRINITY_DN1748_c0_g1;TRINITY_DN18796_c0_g1;TRINITY_DN32094_c0_g1;TRINITY_DN26531_c0_g1;TRINITY_DN48914_c0_g1	K09490+K09647+K03100+K03116+K09481
Cellular Processes	Transport and catabolism	Autophagy - other eukaryotes	2	20	0.846389	0.999394	ko04136	TRINITY_DN11400_c0_g1;TRINITY_DN10_c0_g1	K04382+K08330
Genetic Information Processing	Folding, sorting and degradation	RNA degradation	9	75	0.856317	0.999394	ko03018	TRINITY_DN9065_c0_g1;TRINITY_DN1461_c0_g1;TRINITY_DN2549_c0_g1;TRINITY_DN1779_c0_g1;TRINITY_DN24787_c0_g1;TRINITY_DN22404_c0_g1;TRINITY_DN24904_c0_g1;TRINITY_DN20387_c0_g1;TRINITY_DN1244_c0_g1	K00850+K12591+K12614+K12614+K12590+K13126+K13126+K12602+K12603
Metabolism	Glycan biosynthesis and metabolism	Other glycan degradation	1	12	0.872192	0.999394	ko00511	TRINITY_DN9082_c0_g1	K01206
Genetic Information Processing	Translation	mRNA surveillance pathway	11	92	0.878254	0.999394	ko03015	TRINITY_DN8708_c0_g1;TRINITY_DN12953_c0_g1;TRINITY_DN11400_c0_g1;TRINITY_DN13410_c0_g1;TRINITY_DN22404_c0_g1;TRINITY_DN24307_c0_g1;TRINITY_DN24904_c0_g1;TRINITY_DN22021_c0_g1;TRINITY_DN3533_c0_g1;TRINITY_DN3256_c0_g1;TRINITY_DN4621_c0_g1	K12812+K06269+K04382+K06269+K13126+K12876+K13126+K14396+K03267+K12881+K14398
Cellular Processes	Transport and catabolism	Endocytosis	19	151	0.887517	0.999394	ko04144	TRINITY_DN11791_c0_g1;TRINITY_DN23583_c0_g1;TRINITY_DN23065_c0_g1;TRINITY_DN22202_c0_g1;TRINITY_DN20109_c0_g1;TRINITY_DN24491_c0_g1;TRINITY_DN20_c0_g1;TRINITY_DN13273_c0_g1;TRINITY_DN687_c0_g1;TRINITY_DN458_c0_g1;TRINITY_DN16753_c0_g1;TRINITY_DN5200_c0_g1;TRINITY_DN26602_c0_g1;TRINITY_DN10885_c0_g1;TRINITY_DN1564_c0_g1;TRINITY_DN9048_c0_g1;TRINITY_DN1220_c0_g1;TRINITY_DN16026_c0_g1;TRINITY_DN2235…	K19367+K07897+K07897+K07937+K07901+K07904+K01115+K01115+K00889+K10396+K11247+K11866+K11866+K12486+K12486+K12493+K18468+K19476+K19476
Metabolism	Nucleotide metabolism	Pyrimidine metabolism	6	56	0.894772	0.999394	ko00240	TRINITY_DN29767_c0_g1;TRINITY_DN5131_c0_g1;TRINITY_DN3338_c0_g1;TRINITY_DN4074_c0_g1;TRINITY_DN212_c0_g1;TRINITY_DN3771_c0_g1	K13800+K01513+K14641+K14641+K00876+K00893
Metabolism	Carbohydrate metabolism	Ascorbate and aldarate metabolism	4	40	0.89507	0.999394	ko00053	TRINITY_DN10505_c0_g1;TRINITY_DN10193_c0_g1;TRINITY_DN2897_c0_g1;TRINITY_DN2355_c0_g1	K00434+K00699+K12447+K14190
Genetic Information Processing	Replication and repair	Homologous recombination	3	34	0.92112	0.999394	ko03440	TRINITY_DN17953_c0_g1;TRINITY_DN44941_c0_g1;TRINITY_DN21645_c0_g1	K04482+K03505+K10739
Metabolism	Metabolism of cofactors and vitamins	Ubiquinone and other terpenoid-quinone biosynthesis	2	25	0.922186	0.999394	ko00130	TRINITY_DN10798_c0_g1;TRINITY_DN24702_c0_g1	K12501+K03809
Metabolism	Amino acid metabolism	Tryptophan metabolism	3	35	0.930222	0.999394	ko00380	TRINITY_DN14997_c0_g1;TRINITY_DN15286_c0_g1;TRINITY_DN5081_c0_g1	K01501+K01501+K07408
Metabolism	Amino acid metabolism	Phenylalanine metabolism	2	26	0.932336	0.999394	ko00360	TRINITY_DN9977_c0_g1;TRINITY_DN8046_c0_g1	K14455+K00811
Metabolism	Metabolism of cofactors and vitamins	Nicotinate and nicotinamide metabolism	1	16	0.935735	0.999394	ko00760	TRINITY_DN5131_c0_g1	K01513
Metabolism	Metabolism of other amino acids	Selenocompound metabolism	1	18	0.954445	0.999394	ko00450	TRINITY_DN11885_c0_g1	K01761
Environmental Information Processing	Signal transduction	Phosphatidylinositol signaling system	3	40	0.962857	0.999394	ko04070	TRINITY_DN7776_c0_g1;TRINITY_DN687_c0_g1;TRINITY_DN30825_c0_g1	K00901+K00889+K02183
Genetic Information Processing	Folding, sorting and degradation	Ubiquitin mediated proteolysis	10	103	0.973359	0.999394	ko04120	TRINITY_DN40339_c0_g1;TRINITY_DN5359_c0_g1;TRINITY_DN41544_c0_g1;TRINITY_DN12002_c0_g1;TRINITY_DN37785_c0_g1;TRINITY_DN336_c0_g1;TRINITY_DN10119_c0_g1;TRINITY_DN28404_c0_g1;TRINITY_DN522_c0_g1;TRINITY_DN101_c0_g1	K03094+K03178+K03873+K04506+K06689+K10143+K10260+K10576+K10581+K10610
Metabolism	Amino acid metabolism	Glycine, serine and threonine metabolism	4	54	0.979193	0.999394	ko00260	TRINITY_DN2792_c0_g1;TRINITY_DN33250_c0_g1;TRINITY_DN3493_c0_g1;TRINITY_DN553_c0_g1	K00600+K02437+K00928+K12524
Metabolism	Amino acid metabolism	Histidine metabolism	1	23	0.980746	0.999394	ko00340	TRINITY_DN8533_c0_g1	K00765
Metabolism	Carbohydrate metabolism	Inositol phosphate metabolism	2	35	0.981555	0.999394	ko00562	TRINITY_DN5516_c0_g1;TRINITY_DN687_c0_g1	K01858+K00889
Metabolism	Biosynthesis of other secondary metabolites	Phenylpropanoid biosynthesis	9	99	0.982034	0.999394	ko00940	TRINITY_DN15765_c0_g1;TRINITY_DN23989_c0_g1;TRINITY_DN8028_c0_g1;TRINITY_DN5901_c0_g1;TRINITY_DN9457_c0_g1;TRINITY_DN32703_c0_g1;TRINITY_DN25410_c0_g1;TRINITY_DN19102_c0_g1;TRINITY_DN7435_c0_g1	K09753+K09753+K01188+K01188+K01188+K00588+K00588+K00430+K09756
Metabolism	Carbohydrate metabolism	Glycolysis / Gluconeogenesis	9	104	0.989045	0.999394	ko00010	TRINITY_DN9262_c0_g1;TRINITY_DN16771_c0_g1;TRINITY_DN6028_c0_g1;TRINITY_DN9065_c0_g1;TRINITY_DN3388_c0_g1;TRINITY_DN3763_c0_g1;TRINITY_DN14579_c0_g1;TRINITY_DN8327_c0_g1;TRINITY_DN3410_c0_g1	K00162+K00016+K00927+K00850+K00873+K00627+K00121+K00161+K01568
Cellular Processes	Transport and catabolism	Peroxisome	4	72	0.997978	0.999394	ko04146	TRINITY_DN7758_c0_g1;TRINITY_DN20307_c0_g1;TRINITY_DN13263_c0_g1;TRINITY_DN15828_c0_g1	K00031+K00477+K13354+K13354
Metabolism	Energy metabolism	Photosynthesis	1	37	0.998286	0.999394	ko00195	TRINITY_DN34196_c0_g1	K02639
Metabolism	Metabolism of other amino acids	beta-Alanine metabolism	1	39	0.998788	0.999394	ko00410	TRINITY_DN11569_c0_g1	K05605
Metabolism	Lipid metabolism	Fatty acid degradation	1	43	0.999394	0.999394	ko00071	TRINITY_DN14579_c0_g1	K00121

## Sheet: T1_64vsT2_64
Table S7 KEGG pathways enriched from the DEGs in comparison of T1_64 VS T2_64
KEGG_A_class	KEGG_B_class	Pathway	out (310)	All (3395)	Pvalue	Qvalue	Pathway ID	Genes	K_IDs
Metabolism	Global and overview maps	Biosynthesis of secondary metabolites	100	843	0.00119799	0.0813437	ko01110	TRINITY_DN11468_c0_g1;TRINITY_DN4147_c0_g1;TRINITY_DN8533_c0_g1;TRINITY_DN6507_c0_g1;TRINITY_DN6118_c0_g1;TRINITY_DN12086_c0_g1;TRINITY_DN14919_c0_g1;TRINITY_DN9888_c0_g1;TRINITY_DN38725_c0_g1;TRINITY_DN25961_c0_g1;TRINITY_DN7026_c0_g1;TRINITY_DN9688_c0_g1;TRINITY_DN13680_c0_g1;TRINITY_DN7405_c0_g1;TRINITY_DN15197_c0_g1;TRINITY_DN12702_c0_g1;TRINITY_DN15076_c0_g1;TRINITY_DN7416_c0_g1;TRINITY_DN60…	K01738+K01835+K00765+K01900+K01702+K00830+K00611+K00872+K00940+K00940+K00600+K01649+K01807+K01696+K01803+K03841+K00616+K00789+K00850+K00703+K00703+K10251+K01714+K01714+K00036+K01647+K00695+K13265+K13265+K00235+K03787+K13066+K00847+K00696+K01739+K03809+K00002+K01792+K01613+K00099+K14652+K03526+K14085+K00218+K00059+K01681+K00083+K00166+K00966+K00231+K10527+K00021+K03403+K01823+K13051+K00811+K02259+…
Metabolism	Carbohydrate metabolism	Pentose phosphate pathway	11	44	0.00150636	0.0813437	ko00030	TRINITY_DN4147_c0_g1;TRINITY_DN13680_c0_g1;TRINITY_DN12702_c0_g1;TRINITY_DN15076_c0_g1;TRINITY_DN6027_c0_g1;TRINITY_DN5379_c0_g1;TRINITY_DN11266_c0_g1;TRINITY_DN22336_c0_g1;TRINITY_DN26241_c0_g1;TRINITY_DN11132_c0_g1;TRINITY_DN15560_c0_g1	K01835+K01807+K03841+K00616+K00850+K00036+K00131+K01807+K01807+K01623+K01623
Metabolism	Global and overview maps	Metabolic pathways	164	1543	0.00347048	0.124937	ko01100	TRINITY_DN11468_c0_g1;TRINITY_DN4147_c0_g1;TRINITY_DN8533_c0_g1;TRINITY_DN6507_c0_g1;TRINITY_DN6118_c0_g1;TRINITY_DN12086_c0_g1;TRINITY_DN14919_c0_g1;TRINITY_DN9888_c0_g1;TRINITY_DN38725_c0_g1;TRINITY_DN25961_c0_g1;TRINITY_DN7026_c0_g1;TRINITY_DN9688_c0_g1;TRINITY_DN13680_c0_g1;TRINITY_DN7405_c0_g1;TRINITY_DN1166_c0_g1;TRINITY_DN15197_c0_g1;TRINITY_DN12702_c0_g1;TRINITY_DN15076_c0_g1;TRINITY_DN32…	K01738+K01835+K00765+K01900+K01702+K00830+K00611+K00872+K00940+K00940+K00600+K01649+K01807+K01696+K01874+K01803+K03841+K00616+K01557+K01557+K01555+K00789+K00850+K00703+K00703+K10251+K01714+K01714+K01759+K00036+K01647+K01061+K00797+K00695+K12449+K08678+K00235+K03787+K01251+K13066+K00847+K00860+K00609+K00696+K00855+K00967+K00799+K00799+K00799+K01739+K03809+K00002+K01792+K01613+K18881+K07441+K02435+…
Metabolism	Carbohydrate metabolism	Fructose and mannose metabolism	9	43	0.0136287	0.367976	ko00051	TRINITY_DN15197_c0_g1;TRINITY_DN12702_c0_g1;TRINITY_DN6027_c0_g1;TRINITY_DN31004_c0_g1;TRINITY_DN10457_c0_g1;TRINITY_DN6129_c0_g1;TRINITY_DN11132_c0_g1;TRINITY_DN15560_c0_g1;TRINITY_DN8762_c0_g1	K01803+K03841+K00850+K00847+K00966+K01805+K01623+K01623+K00844
Metabolism	Carbohydrate metabolism	Galactose metabolism	8	40	0.0254092	0.42721	ko00052	TRINITY_DN4147_c0_g1;TRINITY_DN6027_c0_g1;TRINITY_DN4530_c0_g1;TRINITY_DN11206_c0_g1;TRINITY_DN19804_c0_g1;TRINITY_DN8762_c0_g1;TRINITY_DN15949_c0_g1;TRINITY_DN1127_c0_g1	K01835+K00850+K01193+K07407+K00963+K00844+K18819+K06617
Metabolism	Metabolism of other amino acids	Taurine and hypotaurine metabolism	3	8	0.029838	0.42721	ko00430	TRINITY_DN21766_c0_g1;TRINITY_DN32554_c0_g1;TRINITY_DN22207_c0_g1	K10712+K10712+K10712
Metabolism	Lipid metabolism	Cutin, suberine and wax biosynthesis	4	14	0.0326761	0.42721	ko00073	TRINITY_DN6675_c0_g1;TRINITY_DN8364_c0_g1;TRINITY_DN15167_c0_g1;TRINITY_DN3688_c0_g1	K13407+K13407+K17991+K15404
Metabolism	Global and overview maps	Biosynthesis of amino acids	25	188	0.0327475	0.42721	ko01230	TRINITY_DN11468_c0_g1;TRINITY_DN8533_c0_g1;TRINITY_DN6118_c0_g1;TRINITY_DN14919_c0_g1;TRINITY_DN9888_c0_g1;TRINITY_DN7026_c0_g1;TRINITY_DN9688_c0_g1;TRINITY_DN13680_c0_g1;TRINITY_DN7405_c0_g1;TRINITY_DN15197_c0_g1;TRINITY_DN15076_c0_g1;TRINITY_DN7416_c0_g1;TRINITY_DN6027_c0_g1;TRINITY_DN16601_c0_g1;TRINITY_DN17716_c0_g1;TRINITY_DN6030_c0_g1;TRINITY_DN3979_c0_g1;TRINITY_DN244_c0_g1;TRINITY_DN8046_…	K01738+K00765+K01702+K00611+K00872+K00600+K01649+K01807+K01696+K01803+K00616+K00789+K00850+K01714+K01714+K01647+K01739+K01681+K00811+K00293+K01807+K01807+K01623+K01623+K00873
Genetic Information Processing	Folding, sorting and degradation	SNARE interactions in vesicular transport	7	35	0.0356008	0.42721	ko04130	TRINITY_DN18549_c0_g1;TRINITY_DN26381_c0_g1;TRINITY_DN21706_c0_g1;TRINITY_DN25940_c0_g1;TRINITY_DN23271_c0_g1;TRINITY_DN21391_c0_g1;TRINITY_DN28287_c0_g1	K08486+K08493+K08493+K08498+K08501+K08515+K08516
Metabolism	Energy metabolism	Carbon fixation in photosynthetic organisms	9	56	0.064532	0.696945	ko00710	TRINITY_DN13680_c0_g1;TRINITY_DN15197_c0_g1;TRINITY_DN12702_c0_g1;TRINITY_DN11643_c0_g1;TRINITY_DN22336_c0_g1;TRINITY_DN26241_c0_g1;TRINITY_DN11132_c0_g1;TRINITY_DN15560_c0_g1;TRINITY_DN31749_c0_g1	K01807+K01803+K03841+K00855+K01807+K01807+K01623+K01623+K01602
Metabolism	Metabolism of terpenoids and polyketides	Terpenoid backbone biosynthesis	6	33	0.0745138	0.73159	ko00900	TRINITY_DN8497_c0_g1;TRINITY_DN1029_c0_g1;TRINITY_DN13430_c0_g1;TRINITY_DN48747_c0_g1;TRINITY_DN6642_c0_g1;TRINITY_DN37624_c0_g1	K00099+K03526+K00021+K01823+K00938+K11778
Metabolism	Amino acid metabolism	Lysine biosynthesis	3	12	0.0893055	0.732829	ko00300	TRINITY_DN16601_c0_g1;TRINITY_DN17716_c0_g1;TRINITY_DN7130_c0_g1	K01714+K01714+K00293
Metabolism	Metabolism of other amino acids	Phosphonate and phosphinate metabolism	2	6	0.0974411	0.732829	ko00440	TRINITY_DN7756_c0_g1;TRINITY_DN20007_c0_g1	K00967+K00968
Metabolism	Carbohydrate metabolism	Starch and sucrose metabolism	14	106	0.0993029	0.732829	ko00500	TRINITY_DN4147_c0_g1;TRINITY_DN2940_c0_g1;TRINITY_DN3950_c0_g1;TRINITY_DN727_c0_g1;TRINITY_DN31004_c0_g1;TRINITY_DN8185_c0_g1;TRINITY_DN4530_c0_g1;TRINITY_DN5295_c0_g1;TRINITY_DN8026_c0_g1;TRINITY_DN7822_c0_g1;TRINITY_DN11071_c0_g1;TRINITY_DN1977_c0_g1;TRINITY_DN19804_c0_g1;TRINITY_DN8762_c0_g1	K01835+K00703+K00703+K00695+K00847+K00696+K01193+K01177+K01188+K01188+K01179+K01179+K00963+K00844
Metabolism	Lipid metabolism	Biosynthesis of unsaturated fatty acids	4	20	0.102873	0.732829	ko01040	TRINITY_DN16847_c0_g1;TRINITY_DN10493_c0_g1;TRINITY_DN15246_c0_g1;TRINITY_DN14677_c0_g1	K10251+K00232+K03921+K10258
Metabolism	Metabolism of terpenoids and polyketides	Zeatin biosynthesis	3	13	0.108567	0.732829	ko00908	TRINITY_DN2735_c0_g1;TRINITY_DN9256_c0_g1;TRINITY_DN7269_c0_g1	K13496+K13496+K13496
Metabolism	Glycan biosynthesis and metabolism	Various types of N-glycan biosynthesis	4	21	0.118409	0.752247	ko00513	TRINITY_DN25338_c0_g1;TRINITY_DN7937_c0_g1;TRINITY_DN24966_c0_g1;TRINITY_DN15532_c0_g1	K07441+K03842+K12666+K12669
Genetic Information Processing	Translation	Ribosome	29	258	0.134223	0.805337	ko03010	TRINITY_DN24276_c0_g1;TRINITY_DN43504_c0_g1;TRINITY_DN19193_c0_g1;TRINITY_DN12929_c0_g1;TRINITY_DN19904_c0_g1;TRINITY_DN43070_c0_g1;TRINITY_DN21523_c0_g1;TRINITY_DN38280_c0_g1;TRINITY_DN38152_c0_g1;TRINITY_DN27590_c0_g1;TRINITY_DN31953_c0_g1;TRINITY_DN10182_c0_g1;TRINITY_DN24958_c0_g1;TRINITY_DN23552_c0_g1;TRINITY_DN46328_c0_g1;TRINITY_DN44020_c0_g1;TRINITY_DN29733_c0_g1;TRINITY_DN40028_c0_g1;TRI…	K02989+K02969+K02998+K02930+K02890+K02964+K02872+K02958+K02902+K02902+K02902+K02881+K02939+K02987+K02912+K02910+K02885+K02966+K02976+K02977+K02882+K02882+K02891+K02896+K02920+K02934+K02951+K02977+K02990
Metabolism	Carbohydrate metabolism	Glycolysis / Gluconeogenesis	13	104	0.149546	0.811789	ko00010	TRINITY_DN4147_c0_g1;TRINITY_DN15197_c0_g1;TRINITY_DN12702_c0_g1;TRINITY_DN6027_c0_g1;TRINITY_DN19434_c0_g1;TRINITY_DN15767_c0_g1;TRINITY_DN5655_c0_g1;TRINITY_DN11266_c0_g1;TRINITY_DN11132_c0_g1;TRINITY_DN15560_c0_g1;TRINITY_DN5157_c0_g1;TRINITY_DN2979_c0_g1;TRINITY_DN8762_c0_g1	K01835+K01803+K03841+K00850+K00002+K01792+K14085+K00131+K01623+K01623+K00873+K01568+K00844
Metabolism	Global and overview maps	Carbon metabolism	23	202	0.153492	0.811789	ko01200	TRINITY_DN11468_c0_g1;TRINITY_DN6507_c0_g1;TRINITY_DN12086_c0_g1;TRINITY_DN7026_c0_g1;TRINITY_DN13680_c0_g1;TRINITY_DN15197_c0_g1;TRINITY_DN12702_c0_g1;TRINITY_DN15076_c0_g1;TRINITY_DN6027_c0_g1;TRINITY_DN5379_c0_g1;TRINITY_DN6030_c0_g1;TRINITY_DN20413_c0_g1;TRINITY_DN11643_c0_g1;TRINITY_DN11266_c0_g1;TRINITY_DN244_c0_g1;TRINITY_DN22336_c0_g1;TRINITY_DN26241_c0_g1;TRINITY_DN10493_c0_g1;TRINITY_DN…	K01738+K01900+K00830+K00600+K01807+K01803+K03841+K00616+K00850+K00036+K01647+K00235+K00855+K00131+K01681+K01807+K01807+K00232+K01623+K01623+K00873+K01602+K00844
Metabolism	Amino acid metabolism	Cysteine and methionine metabolism	10	79	0.179964	0.811789	ko00270	TRINITY_DN11468_c0_g1;TRINITY_DN7416_c0_g1;TRINITY_DN9649_c0_g1;TRINITY_DN6049_c0_g1;TRINITY_DN3979_c0_g1;TRINITY_DN16838_c0_g1;TRINITY_DN8046_c0_g1;TRINITY_DN27961_c0_g1;TRINITY_DN20875_c0_g1;TRINITY_DN8619_c0_g1	K01738+K00789+K00797+K01251+K01739+K01244+K00811+K08967+K05933+K08967
Metabolism	Biosynthesis of other secondary metabolites	Phenylpropanoid biosynthesis	12	99	0.188414	0.811789	ko00940	TRINITY_DN11587_c0_g1;TRINITY_DN11274_c0_g1;TRINITY_DN8328_c0_g1;TRINITY_DN8026_c0_g1;TRINITY_DN7822_c0_g1;TRINITY_DN56357_c0_g1;TRINITY_DN23751_c0_g1;TRINITY_DN18251_c0_g1;TRINITY_DN15574_c0_g1;TRINITY_DN17101_c0_g1;TRINITY_DN18088_c0_g1;TRINITY_DN19102_c0_g1	K13066+K00083+K09754+K01188+K01188+K06892+K00430+K00430+K00430+K00430+K00430+K00430
Metabolism	Carbohydrate metabolism	Pentose and glucuronate interconversions	7	52	0.191983	0.811789	ko00040	TRINITY_DN19434_c0_g1;TRINITY_DN6175_c0_g1;TRINITY_DN6129_c0_g1;TRINITY_DN10854_c0_g1;TRINITY_DN19804_c0_g1;TRINITY_DN15534_c0_g1;TRINITY_DN7997_c0_g1	K00002+K00012+K01805+K01728+K00963+K01051+K01213
Metabolism	Energy metabolism	Photosynthesis - antenna proteins	2	9	0.195431	0.811789	ko00196	TRINITY_DN25664_c0_g1;TRINITY_DN22523_c0_g1	K08912+K08915
Metabolism	Biosynthesis of other secondary metabolites	Monobactam biosynthesis	2	9	0.195431	0.811789	ko00261	TRINITY_DN16601_c0_g1;TRINITY_DN17716_c0_g1	K01714+K01714
Metabolism	Biosynthesis of other secondary metabolites	Isoflavonoid biosynthesis	2	9	0.195431	0.811789	ko00943	TRINITY_DN27224_c0_g1;TRINITY_DN17656_c0_g1	K13265+K13265
Metabolism	Metabolism of cofactors and vitamins	Thiamine metabolism	3	18	0.222837	0.891348	ko00730	TRINITY_DN33402_c0_g1;TRINITY_DN25762_c0_g1;TRINITY_DN32110_c0_g1	K06928+K20896+K20896
Metabolism	Lipid metabolism	Steroid biosynthesis	3	19	0.248053	0.948341	ko00100	TRINITY_DN825_c0_g1;TRINITY_DN6137_c0_g1;TRINITY_DN15066_c0_g1	K01853+K05917+K00559
Metabolism	Carbohydrate metabolism	Amino sugar and nucleotide sugar metabolism	12	108	0.278923	0.948341	ko00520	TRINITY_DN4147_c0_g1;TRINITY_DN9014_c0_g1;TRINITY_DN7116_c0_g1;TRINITY_DN31004_c0_g1;TRINITY_DN6175_c0_g1;TRINITY_DN10457_c0_g1;TRINITY_DN1476_c0_g1;TRINITY_DN1033_c0_g1;TRINITY_DN23451_c0_g1;TRINITY_DN19804_c0_g1;TRINITY_DN8762_c0_g1;TRINITY_DN6429_c0_g1	K01835+K12449+K08678+K00847+K00012+K00966+K15920+K15920+K01183+K00963+K00844+K13379
Metabolism	Amino acid metabolism	Alanine, aspartate and glutamate metabolism	5	39	0.281274	0.948341	ko00250	TRINITY_DN12086_c0_g1;TRINITY_DN14542_c0_g1;TRINITY_DN3548_c0_g1;TRINITY_DN16177_c0_g1;TRINITY_DN8046_c0_g1	K00830+K00609+K00294+K13051+K00811
Metabolism	Glycan biosynthesis and metabolism	N-Glycan biosynthesis	4	30	0.291216	0.948341	ko00510	TRINITY_DN25338_c0_g1;TRINITY_DN7937_c0_g1;TRINITY_DN24966_c0_g1;TRINITY_DN15532_c0_g1	K07441+K03842+K12666+K12669
Genetic Information Processing	Replication and repair	Base excision repair	4	30	0.291216	0.948341	ko03410	TRINITY_DN289_c0_g1;TRINITY_DN44941_c0_g1;TRINITY_DN26493_c0_g1;TRINITY_DN31956_c0_g1	K10798+K03505+K04802+K10802
Metabolism	Lipid metabolism	Fatty acid elongation	3	21	0.299551	0.948341	ko00062	TRINITY_DN16847_c0_g1;TRINITY_DN14677_c0_g1;TRINITY_DN4600_c0_g1	K10251+K10258+K15397
Genetic Information Processing	Folding, sorting and degradation	Protein processing in endoplasmic reticulum	19	183	0.309588	0.948341	ko04141	TRINITY_DN37075_c0_g1;TRINITY_DN32509_c0_g1;TRINITY_DN38996_c0_g1;TRINITY_DN34992_c0_g1;TRINITY_DN8506_c0_g1;TRINITY_DN1784_c0_g1;TRINITY_DN772_c0_g1;TRINITY_DN2643_c0_g1;TRINITY_DN20283_c0_g1;TRINITY_DN41589_c0_g1;TRINITY_DN30925_c0_g1;TRINITY_DN37785_c0_g1;TRINITY_DN25493_c0_g1;TRINITY_DN5395_c0_g1;TRINITY_DN16294_c0_g1;TRINITY_DN24966_c0_g1;TRINITY_DN15532_c0_g1;TRINITY_DN18896_c0_g1;TRINITY_D…	K13993+K13993+K13993+K13993+K10956+K04079+K09487+K03283+K03283+K03868+K06689+K06689+K10666+K10950+K11863+K12666+K12669+K13250+K14018
Metabolism	Amino acid metabolism	Arginine and proline metabolism	6	51	0.320412	0.948341	ko00330	TRINITY_DN9649_c0_g1;TRINITY_DN3548_c0_g1;TRINITY_DN5655_c0_g1;TRINITY_DN8046_c0_g1;TRINITY_DN21561_c0_g1;TRINITY_DN37756_c0_g1	K00797+K00294+K14085+K00811+K00472+K00472
Metabolism	Global and overview maps	2-Oxocarboxylic acid metabolism	5	42	0.336916	0.948341	ko01210	TRINITY_DN6118_c0_g1;TRINITY_DN9688_c0_g1;TRINITY_DN6030_c0_g1;TRINITY_DN244_c0_g1;TRINITY_DN8046_c0_g1	K01702+K01649+K01647+K01681+K00811
Metabolism	Nucleotide metabolism	Purine metabolism	9	84	0.358381	0.948341	ko00230	TRINITY_DN4147_c0_g1;TRINITY_DN38725_c0_g1;TRINITY_DN25961_c0_g1;TRINITY_DN16625_c0_g1;TRINITY_DN17230_c0_g1;TRINITY_DN33402_c0_g1;TRINITY_DN5157_c0_g1;TRINITY_DN3338_c0_g1;TRINITY_DN3771_c0_g1	K01835+K00940+K00940+K03787+K00860+K06928+K00873+K14641+K00893
Genetic Information Processing	Replication and repair	Non-homologous end-joining	1	5	0.380633	0.948341	ko03450	TRINITY_DN2176_c0_g1	K10885
Metabolism	Amino acid metabolism	Tyrosine metabolism	4	35	0.398666	0.948341	ko00350	TRINITY_DN32983_c0_g1;TRINITY_DN29210_c0_g1;TRINITY_DN12509_c0_g1;TRINITY_DN8046_c0_g1	K01557+K01557+K01555+K00811
Metabolism	Carbohydrate metabolism	Inositol phosphate metabolism	4	35	0.398666	0.948341	ko00562	TRINITY_DN15197_c0_g1;TRINITY_DN17602_c0_g1;TRINITY_DN4667_c0_g1;TRINITY_DN2819_c0_g1	K01803+K00913+K01765+K05857
Metabolism	Nucleotide metabolism	Pyrimidine metabolism	6	56	0.404803	0.948341	ko00240	TRINITY_DN38725_c0_g1;TRINITY_DN25961_c0_g1;TRINITY_DN16625_c0_g1;TRINITY_DN14542_c0_g1;TRINITY_DN3338_c0_g1;TRINITY_DN3771_c0_g1	K00940+K00940+K03787+K00609+K14641+K00893
Metabolism	Global and overview maps	Fatty acid metabolism	6	56	0.404803	0.948341	ko01212	TRINITY_DN16847_c0_g1;TRINITY_DN26950_c0_g1;TRINITY_DN1575_c0_g1;TRINITY_DN10493_c0_g1;TRINITY_DN15246_c0_g1;TRINITY_DN14677_c0_g1	K10251+K00059+K10527+K00232+K03921+K10258
Genetic Information Processing	Transcription	RNA polymerase	4	36	0.420029	0.948341	ko03020	TRINITY_DN16615_c0_g1;TRINITY_DN12279_c0_g1;TRINITY_DN45626_c0_g1;TRINITY_DN44168_c0_g1	K03004+K03005+K03015+K03020
Metabolism	Amino acid metabolism	Valine, leucine and isoleucine biosynthesis	2	16	0.436783	0.948341	ko00290	TRINITY_DN6118_c0_g1;TRINITY_DN9688_c0_g1	K01702+K01649
Organismal Systems	Environmental adaptation	Plant-pathogen interaction	10	101	0.443467	0.948341	ko04626	TRINITY_DN1784_c0_g1;TRINITY_DN772_c0_g1;TRINITY_DN2354_c0_g1;TRINITY_DN42536_c0_g1;TRINITY_DN39131_c0_g1;TRINITY_DN12873_c0_g1;TRINITY_DN800_c0_g1;TRINITY_DN17991_c0_g1;TRINITY_DN19539_c0_g1;TRINITY_DN4600_c0_g1	K04079+K09487+K13412+K13448+K13448+K12795+K13447+K13448+K13448+K15397
Genetic Information Processing	Transcription	Spliceosome	15	157	0.467398	0.948341	ko03040	TRINITY_DN2643_c0_g1;TRINITY_DN20283_c0_g1;TRINITY_DN4567_c0_g1;TRINITY_DN31139_c0_g1;TRINITY_DN17999_c0_g1;TRINITY_DN28026_c0_g1;TRINITY_DN28690_c0_g1;TRINITY_DN42069_c0_g1;TRINITY_DN20553_c0_g1;TRINITY_DN27006_c0_g1;TRINITY_DN23279_c0_g1;TRINITY_DN2426_c0_g1;TRINITY_DN18580_c0_g1;TRINITY_DN510_c0_g1;TRINITY_DN21342_c0_g1	K03283+K03283+K12823+K09567+K12733+K12741+K12885+K12833+K12883+K12900+K12893+K12816+K12868+K12882+K12896
Metabolism	Glycan biosynthesis and metabolism	Glycosphingolipid biosynthesis - globo and isoglobo series	1	7	0.488745	0.948341	ko00603	TRINITY_DN11206_c0_g1	K07407
Metabolism	Metabolism of other amino acids	Selenocompound metabolism	2	18	0.499316	0.948341	ko00450	TRINITY_DN1166_c0_g1;TRINITY_DN3979_c0_g1	K01874+K01739
Metabolism	Metabolism of terpenoids and polyketides	Carotenoid biosynthesis	2	18	0.499316	0.948341	ko00906	TRINITY_DN2775_c0_g1;TRINITY_DN43967_c0_g1	K15747+K14595
Metabolism	Biosynthesis of other secondary metabolites	Tropane, piperidine and pyridine alkaloid biosynthesis	2	18	0.499316	0.948341	ko00960	TRINITY_DN26120_c0_g1;TRINITY_DN8046_c0_g1	K05354+K00811
Metabolism	Carbohydrate metabolism	Citrate cycle (TCA cycle)	4	40	0.503188	0.948341	ko00020	TRINITY_DN6507_c0_g1;TRINITY_DN6030_c0_g1;TRINITY_DN20413_c0_g1;TRINITY_DN244_c0_g1	K01900+K01647+K00235+K01681
Metabolism	Carbohydrate metabolism	Ascorbate and aldarate metabolism	4	40	0.503188	0.948341	ko00053	TRINITY_DN6175_c0_g1;TRINITY_DN5655_c0_g1;TRINITY_DN33451_c0_g1;TRINITY_DN2937_c0_g1	K00012+K14085+K08232+K14190
Metabolism	Carbohydrate metabolism	Glyoxylate and dicarboxylate metabolism	6	63	0.520911	0.948341	ko00630	TRINITY_DN12086_c0_g1;TRINITY_DN7026_c0_g1;TRINITY_DN6030_c0_g1;TRINITY_DN22118_c0_g1;TRINITY_DN244_c0_g1;TRINITY_DN31749_c0_g1	K00830+K00600+K01647+K01433+K01681+K01602
Metabolism	Metabolism of other amino acids	Cyanoamino acid metabolism	4	41	0.523185	0.948341	ko00460	TRINITY_DN7026_c0_g1;TRINITY_DN16177_c0_g1;TRINITY_DN8026_c0_g1;TRINITY_DN7822_c0_g1	K00600+K13051+K01188+K01188
Metabolism	Energy metabolism	Sulfur metabolism	3	30	0.525287	0.948341	ko00920	TRINITY_DN11468_c0_g1;TRINITY_DN17230_c0_g1;TRINITY_DN3979_c0_g1	K01738+K00860+K01739
Metabolism	Amino acid metabolism	Lysine degradation	3	31	0.548078	0.948341	ko00310	TRINITY_DN5655_c0_g1;TRINITY_DN7130_c0_g1;TRINITY_DN6744_c0_g1	K14085+K00293+K11426
Metabolism	Carbohydrate metabolism	Propanoate metabolism	3	31	0.548078	0.948341	ko00640	TRINITY_DN6507_c0_g1;TRINITY_DN8352_c0_g1;TRINITY_DN10493_c0_g1	K01900+K00166+K00232
Environmental Information Processing	Signal transduction	MAPK signaling pathway - plant	7	76	0.549566	0.948341	ko04016	TRINITY_DN38725_c0_g1;TRINITY_DN25961_c0_g1;TRINITY_DN800_c0_g1;TRINITY_DN27766_c0_g1;TRINITY_DN18110_c0_g1;TRINITY_DN34399_c0_g1;TRINITY_DN1454_c0_g1	K00940+K00940+K13447+K14496+K14496+K14496+K14515
Genetic Information Processing	Translation	RNA transport	11	121	0.554082	0.948341	ko03013	TRINITY_DN22404_c0_g1;TRINITY_DN20553_c0_g1;TRINITY_DN28625_c0_g1;TRINITY_DN26745_c0_g1;TRINITY_DN609_c0_g1;TRINITY_DN4805_c0_g1;TRINITY_DN45011_c0_g1;TRINITY_DN510_c0_g1;TRINITY_DN12099_c0_g1;TRINITY_DN13645_c0_g1;TRINITY_DN2693_c0_g1	K13126+K12883+K07936+K03257+K03260+K03262+K12160+K12882+K13137+K13175+K18213
Metabolism	Amino acid metabolism	Glycine, serine and threonine metabolism	5	54	0.556497	0.948341	ko00260	TRINITY_DN12086_c0_g1;TRINITY_DN9888_c0_g1;TRINITY_DN7026_c0_g1;TRINITY_DN7405_c0_g1;TRINITY_DN5655_c0_g1	K00830+K00872+K00600+K01696+K14085
Genetic Information Processing	Folding, sorting and degradation	Proteasome	5	54	0.556497	0.948341	ko03050	TRINITY_DN25260_c0_g1;TRINITY_DN20377_c0_g1;TRINITY_DN2382_c0_g1;TRINITY_DN4792_c0_g1;TRINITY_DN11588_c0_g1	K02735+K02728+K02725+K02725+K03039
Metabolism	Metabolism of cofactors and vitamins	One carbon pool by folate	2	20	0.557233	0.948341	ko00670	TRINITY_DN7026_c0_g1;TRINITY_DN22118_c0_g1	K00600+K01433
Metabolism	Metabolism of cofactors and vitamins	Riboflavin metabolism	2	20	0.557233	0.948341	ko00740	TRINITY_DN18846_c0_g1;TRINITY_DN9058_c0_g1	K14652+K11752
Metabolism	Metabolism of cofactors and vitamins	Porphyrin and chlorophyll metabolism	4	43	0.56198	0.948341	ko00860	TRINITY_DN7969_c0_g1;TRINITY_DN8194_c0_g1;TRINITY_DN7984_c0_g1;TRINITY_DN9951_c0_g1	K00218+K00231+K03403+K02259
Genetic Information Processing	Folding, sorting and degradation	Sulfur relay system	1	9	0.578036	0.956523	ko04122	TRINITY_DN13698_c0_g1	K14168
Metabolism	Metabolism of terpenoids and polyketides	Diterpenoid biosynthesis	1	10	0.616669	0.956523	ko00904	TRINITY_DN6975_c0_g1	K16084
Metabolism	Amino acid metabolism	Histidine metabolism	2	23	0.634875	0.956523	ko00340	TRINITY_DN8533_c0_g1;TRINITY_DN5655_c0_g1	K00765+K14085
Genetic Information Processing	Replication and repair	Mismatch repair	2	23	0.634875	0.956523	ko03430	TRINITY_DN44941_c0_g1;TRINITY_DN26493_c0_g1	K03505+K04802
Organismal Systems	Environmental adaptation	Circadian rhythm - plant	2	23	0.634875	0.956523	ko04712	TRINITY_DN11181_c0_g1;TRINITY_DN11633_c0_g1	K03097+K00660
Metabolism	Carbohydrate metabolism	Pyruvate metabolism	6	71	0.641156	0.956523	ko00620	TRINITY_DN9688_c0_g1;TRINITY_DN25464_c0_g1;TRINITY_DN14876_c0_g1;TRINITY_DN5655_c0_g1;TRINITY_DN41140_c0_g1;TRINITY_DN5157_c0_g1	K01649+K01759+K18881+K14085+K01512+K00873
Metabolism	Metabolism of cofactors and vitamins	Biotin metabolism	1	11	0.651774	0.956523	ko00780	TRINITY_DN26950_c0_g1	K00059
Metabolism	Biosynthesis of other secondary metabolites	Stilbenoid, diarylheptanoid and gingerol biosynthesis	1	11	0.651774	0.956523	ko00945	TRINITY_DN8328_c0_g1	K09754
Metabolism	Lipid metabolism	Sphingolipid metabolism	2	24	0.65828	0.956523	ko00600	TRINITY_DN11206_c0_g1;TRINITY_DN6954_c0_g1	K07407+K04713
Metabolism	Lipid metabolism	alpha-Linolenic acid metabolism	4	49	0.667157	0.956523	ko00592	TRINITY_DN1575_c0_g1;TRINITY_DN10493_c0_g1;TRINITY_DN9716_c0_g1;TRINITY_DN12264_c0_g1	K10527+K00232+K01723+K08241
Cellular Processes	Transport and catabolism	Phagosome	6	73	0.66826	0.956523	ko04145	TRINITY_DN8506_c0_g1;TRINITY_DN19707_c0_g1;TRINITY_DN8353_c0_g1;TRINITY_DN20086_c0_g1;TRINITY_DN43138_c0_g1;TRINITY_DN29565_c0_g1	K10956+K02149+K01365+K01365+K02152+K03661
Genetic Information Processing	Folding, sorting and degradation	RNA degradation	6	75	0.694042	0.956523	ko03018	TRINITY_DN6027_c0_g1;TRINITY_DN25070_c0_g1;TRINITY_DN24787_c0_g1;TRINITY_DN22404_c0_g1;TRINITY_DN32995_c0_g1;TRINITY_DN12433_c0_g1	K00850+K11600+K12590+K13126+K08311+K12581
Metabolism	Energy metabolism	Oxidative phosphorylation	7	87	0.69441	0.956523	ko00190	TRINITY_DN20413_c0_g1;TRINITY_DN19707_c0_g1;TRINITY_DN9951_c0_g1;TRINITY_DN43138_c0_g1;TRINITY_DN29565_c0_g1;TRINITY_DN38412_c0_g1;TRINITY_DN38773_c0_g1	K00235+K02149+K02259+K02152+K03661+K03950+K03965
Metabolism	Biosynthesis of other secondary metabolites	Isoquinoline alkaloid biosynthesis	1	13	0.712661	0.956523	ko00950	TRINITY_DN8046_c0_g1	K00811
Environmental Information Processing	Membrane transport	ABC transporters	1	13	0.712661	0.956523	ko02010	TRINITY_DN15099_c0_g1	K05658
Metabolism	Amino acid metabolism	Arginine biosynthesis	2	27	0.721319	0.956523	ko00220	TRINITY_DN14919_c0_g1;TRINITY_DN8046_c0_g1	K00611+K00811
Metabolism	Amino acid metabolism	Valine, leucine and isoleucine degradation	3	40	0.721721	0.956523	ko00280	TRINITY_DN5655_c0_g1;TRINITY_DN17039_c0_g1;TRINITY_DN8352_c0_g1	K14085+K05607+K00166
Metabolism	Metabolism of other amino acids	Glutathione metabolism	5	66	0.733939	0.956523	ko00480	TRINITY_DN5379_c0_g1;TRINITY_DN9649_c0_g1;TRINITY_DN33375_c0_g1;TRINITY_DN30469_c0_g1;TRINITY_DN40301_c0_g1	K00036+K00797+K00799+K00799+K00799
Metabolism	Biosynthesis of other secondary metabolites	Flavonoid biosynthesis	2	29	0.757685	0.956523	ko00941	TRINITY_DN8328_c0_g1;TRINITY_DN11633_c0_g1	K09754+K00660
Metabolism	Lipid metabolism	Fatty acid degradation	3	43	0.766643	0.956523	ko00071	TRINITY_DN5655_c0_g1;TRINITY_DN1575_c0_g1;TRINITY_DN10493_c0_g1	K14085+K10527+K00232
Genetic Information Processing	Translation	Aminoacyl-tRNA biosynthesis	3	43	0.766643	0.956523	ko00970	TRINITY_DN1166_c0_g1;TRINITY_DN229_c0_g1;TRINITY_DN38055_c0_g1	K01874+K01873+K02435
Genetic Information Processing	Replication and repair	Nucleotide excision repair	3	43	0.766643	0.956523	ko03420	TRINITY_DN44941_c0_g1;TRINITY_DN41589_c0_g1;TRINITY_DN26493_c0_g1	K03505+K03868+K04802
Metabolism	Lipid metabolism	Glycerophospholipid metabolism	5	70	0.780095	0.956523	ko00564	TRINITY_DN26173_c0_g1;TRINITY_DN7756_c0_g1;TRINITY_DN3263_c0_g1;TRINITY_DN20007_c0_g1;TRINITY_DN27629_c0_g1	K06130+K00967+K01613+K00968+K06124
Metabolism	Metabolism of cofactors and vitamins	Nicotinate and nicotinamide metabolism	1	16	0.784673	0.956523	ko00760	TRINITY_DN16625_c0_g1	K03787
Metabolism	Lipid metabolism	Glycerolipid metabolism	4	58	0.790031	0.956523	ko00561	TRINITY_DN19434_c0_g1;TRINITY_DN5655_c0_g1;TRINITY_DN17515_c0_g1;TRINITY_DN11206_c0_g1	K00002+K14085+K01054+K07407
Metabolism	Lipid metabolism	Fatty acid biosynthesis	2	33	0.818263	0.956523	ko00061	TRINITY_DN26950_c0_g1;TRINITY_DN15246_c0_g1	K00059+K03921
Metabolism	Amino acid metabolism	Phenylalanine, tyrosine and tryptophan biosynthesis	2	34	0.831127	0.956523	ko00400	TRINITY_DN7405_c0_g1;TRINITY_DN8046_c0_g1	K01696+K00811
Metabolism	Amino acid metabolism	Tryptophan metabolism	2	35	0.843166	0.956523	ko00380	TRINITY_DN5655_c0_g1;TRINITY_DN5081_c0_g1	K14085+K07408
Genetic Information Processing	Translation	mRNA surveillance pathway	6	92	0.858869	0.956523	ko03015	TRINITY_DN12953_c0_g1;TRINITY_DN22404_c0_g1;TRINITY_DN20553_c0_g1;TRINITY_DN29006_c0_g1;TRINITY_DN8110_c0_g1;TRINITY_DN510_c0_g1	K06269+K13126+K12883+K14396+K04354+K12882
Metabolism	Metabolism of cofactors and vitamins	Folate biosynthesis	1	21	0.866951	0.956523	ko00790	TRINITY_DN18846_c0_g1	K14652
Metabolism	Metabolism of other amino acids	beta-Alanine metabolism	2	39	0.883918	0.956523	ko00410	TRINITY_DN5655_c0_g1;TRINITY_DN10493_c0_g1	K14085+K00232
Genetic Information Processing	Replication and repair	DNA replication	2	39	0.883918	0.956523	ko03030	TRINITY_DN44941_c0_g1;TRINITY_DN26493_c0_g1	K03505+K04802
Metabolism	Metabolism of cofactors and vitamins	Pantothenate and CoA biosynthesis	1	23	0.89028	0.956523	ko00770	TRINITY_DN13477_c0_g1	K09680
Environmental Information Processing	Signal transduction	Phosphatidylinositol signaling system	2	40	0.892454	0.956523	ko04070	TRINITY_DN17602_c0_g1;TRINITY_DN2819_c0_g1	K00913+K05857
Cellular Processes	Transport and catabolism	Peroxisome	4	72	0.906545	0.956523	ko04146	TRINITY_DN12086_c0_g1;TRINITY_DN22591_c0_g1;TRINITY_DN10493_c0_g1;TRINITY_DN27102_c0_g1	K00830+K04564+K00232+K04565
Environmental Information Processing	Signal transduction	Plant hormone signal transduction	7	114	0.908375	0.956523	ko04075	TRINITY_DN3044_c0_g1;TRINITY_DN5419_c0_g1;TRINITY_DN41438_c0_g1;TRINITY_DN27766_c0_g1;TRINITY_DN18110_c0_g1;TRINITY_DN34399_c0_g1;TRINITY_DN1454_c0_g1	K14487+K14500+K14484+K14496+K14496+K14496+K14515
Metabolism	Metabolism of cofactors and vitamins	Ubiquinone and other terpenoid-quinone biosynthesis	1	25	0.909529	0.956523	ko00130	TRINITY_DN24702_c0_g1	K03809
Metabolism	Amino acid metabolism	Phenylalanine metabolism	1	26	0.917851	0.956523	ko00360	TRINITY_DN8046_c0_g1	K00811
Genetic Information Processing	Folding, sorting and degradation	Ubiquitin mediated proteolysis	6	103	0.920307	0.956523	ko04120	TRINITY_DN43238_c0_g1;TRINITY_DN42774_c0_g1;TRINITY_DN41589_c0_g1;TRINITY_DN30925_c0_g1;TRINITY_DN37785_c0_g1;TRINITY_DN40051_c0_g1	K10686+K03355+K03868+K06689+K06689+K10144
Genetic Information Processing	Folding, sorting and degradation	Protein export	2	44	0.921097	0.956523	ko03060	TRINITY_DN8506_c0_g1;TRINITY_DN8719_c0_g1	K10956+K03110
Genetic Information Processing	Translation	Ribosome biogenesis in eukaryotes	3	63	0.936798	0.963564	ko03008	TRINITY_DN23433_c0_g1;TRINITY_DN11181_c0_g1;TRINITY_DN28625_c0_g1	K03264+K03097+K07936
Genetic Information Processing	Replication and repair	Homologous recombination	1	34	0.962081	0.972988	ko03440	TRINITY_DN44941_c0_g1	K03505
Metabolism	Energy metabolism	Photosynthesis	1	37	0.971638	0.972988	ko00195	TRINITY_DN36597_c0_g1	K02638
Cellular Processes	Transport and catabolism	Endocytosis	8	151	0.972988	0.972988	ko04144	TRINITY_DN2643_c0_g1;TRINITY_DN20283_c0_g1;TRINITY_DN5565_c0_g1;TRINITY_DN22202_c0_g1;TRINITY_DN25582_c0_g1;TRINITY_DN19415_c0_g1;TRINITY_DN2795_c0_g1;TRINITY_DN43904_c0_g1	K03283+K03283+K01528+K07937+K07937+K07901+K01528+K12486

## Sheet: T1_16vsT1_64
Table S7 KEGG pathways enriched from the DEGs in comparison of T1_16 VS T1_64
KEGG_A_class	KEGG_B_class	Pathway	out (462)	All (3395)	Pvalue	Qvalue	Pathway ID	Genes	K_IDs
Metabolism	Global and overview maps	Metabolic pathways	244	1543	0.000384975	0.046967	ko01100	TRINITY_DN6340_c0_g1;TRINITY_DN20984_c0_g1;TRINITY_DN13237_c0_g1;TRINITY_DN4147_c0_g1;TRINITY_DN17812_c0_g1;TRINITY_DN16771_c0_g1;TRINITY_DN14639_c0_g1;TRINITY_DN2746_c0_g1;TRINITY_DN12286_c0_g1;TRINITY_DN6_c0_g1;TRINITY_DN6183_c0_g1;TRINITY_DN11144_c0_g1;TRINITY_DN6118_c0_g1;TRINITY_DN12086_c0_g1;TRINITY_DN6186_c0_g1;TRINITY_DN38725_c0_g1;TRINITY_DN7026_c0_g1;TRINITY_DN5096_c0_g1;TRINITY_DN3937_…	K01756+K01738+K13034+K01835+K01783+K00016+K00025+K11808+K01648+K01952+K02132+K02132+K01702+K00830+K01580+K00940+K00600+K00600+K00600+K00826+K00826+K01807+K00800+K01609+K13789+K01874+K01923+K00767+K01810+K05907+K01557+K01557+K00789+K13513+K00895+K04035+K01934+K00654+K03955+K01772+K00028+K00028+K00029+K01930+K01673+K00700+K00703+K00703+K10251+K00793+K03644+K15397+K01759+K01759+K02134+K01057+K00036+…
Metabolism	Carbohydrate metabolism	Starch and sucrose metabolism	26	106	0.00151609	0.0924816	ko00500	TRINITY_DN4147_c0_g1;TRINITY_DN2955_c0_g1;TRINITY_DN560_c0_g1;TRINITY_DN2940_c0_g1;TRINITY_DN3950_c0_g1;TRINITY_DN13494_c0_g1;TRINITY_DN4038_c0_g1;TRINITY_DN6974_c0_g1;TRINITY_DN15901_c0_g1;TRINITY_DN8185_c0_g1;TRINITY_DN3497_c0_g1;TRINITY_DN1096_c0_g1;TRINITY_DN498_c0_g1;TRINITY_DN4242_c0_g1;TRINITY_DN502_c0_g1;TRINITY_DN7055_c0_g1;TRINITY_DN5901_c0_g1;TRINITY_DN9457_c0_g1;TRINITY_DN19804_c0_g1;…	K01835+K01810+K00700+K00703+K00703+K00975+K00975+K00975+K00847+K00696+K05349+K01214+K00705+K01177+K16055+K05350+K01188+K01188+K00963+K00844+K00844+K00750+K00706+K01177+K19892+K19892
Metabolism	Amino acid metabolism	Cysteine and methionine metabolism	20	79	0.00350571	0.142566	ko00270	TRINITY_DN20984_c0_g1;TRINITY_DN13237_c0_g1;TRINITY_DN16771_c0_g1;TRINITY_DN14639_c0_g1;TRINITY_DN14094_c0_g1;TRINITY_DN14523_c0_g1;TRINITY_DN10280_c0_g1;TRINITY_DN16065_c0_g1;TRINITY_DN3493_c0_g1;TRINITY_DN553_c0_g1;TRINITY_DN1187_c0_g1;TRINITY_DN20415_c0_g1;TRINITY_DN1899_c0_g1;TRINITY_DN9977_c0_g1;TRINITY_DN8046_c0_g1;TRINITY_DN39123_c0_g1;TRINITY_DN14525_c0_g1;TRINITY_DN11736_c0_g1;TRINITY_DN…	K01738+K13034+K00016+K00025+K00826+K00826+K00789+K22207+K00928+K12524+K00549+K00640+K00058+K14455+K00811+K08967+K00547+K05396+K00558+K08967
Metabolism	Energy metabolism	Oxidative phosphorylation	21	87	0.0051528	0.15716	ko00190	TRINITY_DN6183_c0_g1;TRINITY_DN11144_c0_g1;TRINITY_DN37097_c0_g1;TRINITY_DN31282_c0_g1;TRINITY_DN269_c0_g1;TRINITY_DN34159_c0_g1;TRINITY_DN7297_c0_g1;TRINITY_DN61820_c0_g1;TRINITY_DN2353_c0_g1;TRINITY_DN4595_c0_g1;TRINITY_DN1714_c0_g1;TRINITY_DN1675_c0_g1;TRINITY_DN4407_c0_g1;TRINITY_DN35293_c0_g1;TRINITY_DN24240_c0_g1;TRINITY_DN16633_c0_g1;TRINITY_DN16690_c0_g1;TRINITY_DN1148_c0_g1;TRINITY_DN495…	K02132+K02132+K03955+K02134+K01535+K03936+K03878+K03879+K03881+K03881+K00234+K02145+K02147+K00412+K00412+K02261+K00413+K01507+K02109+K02154+K03661
Genetic Information Processing	Folding, sorting and degradation	Protein processing in endoplasmic reticulum	37	183	0.00694193	0.167375	ko04141	TRINITY_DN36890_c0_g1;TRINITY_DN32509_c0_g1;TRINITY_DN34738_c0_g1;TRINITY_DN38996_c0_g1;TRINITY_DN37345_c0_g1;TRINITY_DN21268_c0_g1;TRINITY_DN38225_c0_g1;TRINITY_DN41845_c0_g1;TRINITY_DN35771_c0_g1;TRINITY_DN43748_c0_g1;TRINITY_DN33494_c0_g1;TRINITY_DN33917_c0_g1;TRINITY_DN14758_c0_g1;TRINITY_DN772_c0_g1;TRINITY_DN41546_c0_g1;TRINITY_DN1748_c0_g1;TRINITY_DN6228_c0_g1;TRINITY_DN18813_c0_g1;TRINITY…	K13993+K13993+K13993+K13993+K13993+K13993+K13993+K13993+K13993+K13993+K04079+K04079+K04079+K09487+K04079+K09490+K09523+K09518+K07151+K07151+K01230+K07953+K08288+K08852+K08852+K09561+K10666+K10666+K10666+K11863+K12666+K13993+K14005+K14006+K14007+K14009+K14018
Metabolism	Global and overview maps	Biosynthesis of secondary metabolites	136	843	0.00872348	0.167375	ko01110	TRINITY_DN6340_c0_g1;TRINITY_DN20984_c0_g1;TRINITY_DN13237_c0_g1;TRINITY_DN4147_c0_g1;TRINITY_DN17812_c0_g1;TRINITY_DN16771_c0_g1;TRINITY_DN14639_c0_g1;TRINITY_DN2746_c0_g1;TRINITY_DN12286_c0_g1;TRINITY_DN6_c0_g1;TRINITY_DN6118_c0_g1;TRINITY_DN12086_c0_g1;TRINITY_DN6186_c0_g1;TRINITY_DN38725_c0_g1;TRINITY_DN7026_c0_g1;TRINITY_DN5096_c0_g1;TRINITY_DN3937_c0_g1;TRINITY_DN14094_c0_g1;TRINITY_DN14523…	K01756+K01738+K13034+K01835+K01783+K00016+K00025+K11808+K01648+K01952+K01702+K00830+K01580+K00940+K00600+K00600+K00600+K00826+K00826+K01807+K00800+K01609+K13789+K01923+K01810+K00789+K13513+K00895+K04035+K01772+K00700+K00703+K00703+K10251+K00793+K15397+K01057+K00036+K01647+K04040+K14272+K00975+K00975+K00975+K15891+K09753+K09753+K00873+K02437+K02160+K02160+K01658+K00847+K00928+K12524+K00696+K00549+…
Metabolism	Amino acid metabolism	Glycine, serine and threonine metabolism	14	54	0.0109956	0.167375	ko00260	TRINITY_DN12086_c0_g1;TRINITY_DN7026_c0_g1;TRINITY_DN5096_c0_g1;TRINITY_DN3937_c0_g1;TRINITY_DN7433_c0_g1;TRINITY_DN33250_c0_g1;TRINITY_DN3493_c0_g1;TRINITY_DN553_c0_g1;TRINITY_DN3678_c0_g1;TRINITY_DN1899_c0_g1;TRINITY_DN10342_c0_g1;TRINITY_DN846_c0_g1;TRINITY_DN1492_c0_g1;TRINITY_DN1089_c0_g1	K00830+K00600+K00600+K00600+K14272+K02437+K00928+K12524+K15633+K00058+K15893+K00306+K00276+K00276
Metabolism	Amino acid metabolism	Alanine, aspartate and glutamate metabolism	11	39	0.0122162	0.167375	ko00250	TRINITY_DN6340_c0_g1;TRINITY_DN12086_c0_g1;TRINITY_DN6186_c0_g1;TRINITY_DN7433_c0_g1;TRINITY_DN1479_c0_g1;TRINITY_DN4548_c0_g1;TRINITY_DN19521_c0_g1;TRINITY_DN9977_c0_g1;TRINITY_DN8046_c0_g1;TRINITY_DN14945_c0_g1;TRINITY_DN763_c0_g1	K01756+K00830+K01580+K14272+K17761+K17761+K17761+K14455+K00811+K01915+K01939
Metabolism	Global and overview maps	Carbon metabolism	39	202	0.0123473	0.167375	ko01200	TRINITY_DN20984_c0_g1;TRINITY_DN13237_c0_g1;TRINITY_DN17812_c0_g1;TRINITY_DN14639_c0_g1;TRINITY_DN12086_c0_g1;TRINITY_DN7026_c0_g1;TRINITY_DN5096_c0_g1;TRINITY_DN3937_c0_g1;TRINITY_DN13680_c0_g1;TRINITY_DN2955_c0_g1;TRINITY_DN2742_c0_g1;TRINITY_DN3787_c0_g1;TRINITY_DN4487_c0_g1;TRINITY_DN15468_c0_g1;TRINITY_DN5379_c0_g1;TRINITY_DN4046_c0_g1;TRINITY_DN7433_c0_g1;TRINITY_DN3388_c0_g1;TRINITY_DN3325…	K01738+K13034+K01783+K00025+K00830+K00600+K00600+K00600+K01807+K01810+K00028+K00028+K00029+K01057+K00036+K01647+K14272+K00873+K02437+K02160+K02160+K15633+K00131+K00640+K01681+K00058+K15893+K00122+K00234+K14455+K01601+K01610+K00232+K17865+K01595+K02160+K00844+K00844+K05605
Metabolism	Glycan biosynthesis and metabolism	Other glycan degradation	5	12	0.0158993	0.193972	ko00511	TRINITY_DN290_c0_g1;TRINITY_DN145_c0_g1;TRINITY_DN9082_c0_g1;TRINITY_DN366_c0_g1;TRINITY_DN36728_c0_g1	K01191+K01190+K01206+K01191+K01227
Metabolism	Carbohydrate metabolism	Glyoxylate and dicarboxylate metabolism	15	63	0.0190325	0.211087	ko00630	TRINITY_DN14639_c0_g1;TRINITY_DN2_c0_g1;TRINITY_DN12086_c0_g1;TRINITY_DN7026_c0_g1;TRINITY_DN5096_c0_g1;TRINITY_DN3937_c0_g1;TRINITY_DN4046_c0_g1;TRINITY_DN7433_c0_g1;TRINITY_DN33250_c0_g1;TRINITY_DN244_c0_g1;TRINITY_DN10342_c0_g1;TRINITY_DN13613_c0_g1;TRINITY_DN4723_c0_g1;TRINITY_DN28741_c0_g1;TRINITY_DN14945_c0_g1	K00025+K00284+K00830+K00600+K00600+K00600+K01647+K14272+K02437+K01681+K15893+K00122+K01601+K17865+K01915
Metabolism	Carbohydrate metabolism	Amino sugar and nucleotide sugar metabolism	22	108	0.0308755	0.313901	ko00520	TRINITY_DN4147_c0_g1;TRINITY_DN2955_c0_g1;TRINITY_DN13494_c0_g1;TRINITY_DN4038_c0_g1;TRINITY_DN6974_c0_g1;TRINITY_DN9014_c0_g1;TRINITY_DN13225_c0_g1;TRINITY_DN34942_c0_g1;TRINITY_DN15901_c0_g1;TRINITY_DN2656_c0_g1;TRINITY_DN17371_c0_g1;TRINITY_DN10457_c0_g1;TRINITY_DN1559_c0_g1;TRINITY_DN3144_c0_g1;TRINITY_DN1544_c0_g1;TRINITY_DN1476_c0_g1;TRINITY_DN1888_c0_g1;TRINITY_DN26410_c0_g1;TRINITY_DN1980…	K01835+K01810+K00975+K00975+K00975+K12449+K08678+K00621+K00847+K00972+K00326+K00966+K13648+K13648+K15920+K15920+K15920+K01809+K00963+K00844+K00844+K00326
Metabolism	Biosynthesis of other secondary metabolites	Glucosinolate biosynthesis	3	6	0.0364459	0.326009	ko00966	TRINITY_DN14094_c0_g1;TRINITY_DN14523_c0_g1;TRINITY_DN9304_c0_g1	K00826+K00826+K11820
Metabolism	Carbohydrate metabolism	Galactose metabolism	10	40	0.0374109	0.326009	ko00052	TRINITY_DN4147_c0_g1;TRINITY_DN17463_c0_g1;TRINITY_DN145_c0_g1;TRINITY_DN37128_c0_g1;TRINITY_DN19804_c0_g1;TRINITY_DN4991_c0_g1;TRINITY_DN8762_c0_g1;TRINITY_DN15949_c0_g1;TRINITY_DN1127_c0_g1;TRINITY_DN24951_c0_g1	K01835+K01785+K01190+K07407+K00963+K00844+K00844+K18819+K06617+K06617
Metabolism	Metabolism of other amino acids	Cyanoamino acid metabolism	10	41	0.0437081	0.355492	ko00460	TRINITY_DN13237_c0_g1;TRINITY_DN7026_c0_g1;TRINITY_DN5096_c0_g1;TRINITY_DN3937_c0_g1;TRINITY_DN14997_c0_g1;TRINITY_DN15286_c0_g1;TRINITY_DN3497_c0_g1;TRINITY_DN7055_c0_g1;TRINITY_DN5901_c0_g1;TRINITY_DN9457_c0_g1	K13034+K00600+K00600+K00600+K01501+K01501+K05349+K05350+K01188+K01188
Metabolism	Global and overview maps	2-Oxocarboxylic acid metabolism	10	42	0.0506891	0.355529	ko01210	TRINITY_DN6118_c0_g1;TRINITY_DN14094_c0_g1;TRINITY_DN14523_c0_g1;TRINITY_DN4046_c0_g1;TRINITY_DN7433_c0_g1;TRINITY_DN3493_c0_g1;TRINITY_DN244_c0_g1;TRINITY_DN9977_c0_g1;TRINITY_DN8046_c0_g1;TRINITY_DN9304_c0_g1	K01702+K00826+K00826+K01647+K14272+K00928+K01681+K14455+K00811+K11820
Metabolism	Carbohydrate metabolism	Pyruvate metabolism	15	71	0.0511987	0.355529	ko00620	TRINITY_DN16771_c0_g1;TRINITY_DN14639_c0_g1;TRINITY_DN2742_c0_g1;TRINITY_DN3787_c0_g1;TRINITY_DN4487_c0_g1;TRINITY_DN17023_c0_g1;TRINITY_DN14024_c0_g1;TRINITY_DN3388_c0_g1;TRINITY_DN23620_c0_g1;TRINITY_DN17114_c0_g1;TRINITY_DN14630_c0_g1;TRINITY_DN4163_c0_g1;TRINITY_DN30281_c0_g1;TRINITY_DN325_c0_g1;TRINITY_DN17095_c0_g1	K00016+K00025+K00028+K00028+K00029+K01759+K01759+K00873+K01069+K02160+K02160+K00128+K01610+K01595+K02160
Metabolism	Glycan biosynthesis and metabolism	Various types of N-glycan biosynthesis	6	21	0.0553693	0.355529	ko00513	TRINITY_DN9307_c0_g1;TRINITY_DN25338_c0_g1;TRINITY_DN1271_c0_g1;TRINITY_DN1381_c0_g1;TRINITY_DN1742_c0_g1;TRINITY_DN7882_c0_g1	K03844+K07441+K07151+K07151+K01230+K12666
Metabolism	Energy metabolism	Nitrogen metabolism	6	21	0.0553693	0.355529	ko00910	TRINITY_DN2_c0_g1;TRINITY_DN22317_c0_g1;TRINITY_DN14997_c0_g1;TRINITY_DN15286_c0_g1;TRINITY_DN32327_c0_g1;TRINITY_DN14945_c0_g1	K00284+K01673+K01501+K01501+K01725+K01915
Metabolism	Carbohydrate metabolism	Butanoate metabolism	5	17	0.0699425	0.426649	ko00650	TRINITY_DN6186_c0_g1;TRINITY_DN1479_c0_g1;TRINITY_DN4548_c0_g1;TRINITY_DN19521_c0_g1;TRINITY_DN28741_c0_g1	K01580+K17761+K17761+K17761+K17865
Metabolism	Metabolism of terpenoids and polyketides	Carotenoid biosynthesis	5	18	0.0864749	0.491257	ko00906	TRINITY_DN5744_c0_g1;TRINITY_DN23379_c0_g1;TRINITY_DN39365_c0_g1;TRINITY_DN57350_c0_g1;TRINITY_DN10143_c0_g1	K09838+K09843+K09843+K09843+K09843
Metabolism	Biosynthesis of other secondary metabolites	Isoquinoline alkaloid biosynthesis	4	13	0.0885873	0.491257	ko00950	TRINITY_DN9977_c0_g1;TRINITY_DN8046_c0_g1;TRINITY_DN1492_c0_g1;TRINITY_DN1089_c0_g1	K14455+K00811+K00276+K00276
Metabolism	Lipid metabolism	Cutin, suberine and wax biosynthesis	4	14	0.111267	0.590197	ko00073	TRINITY_DN3559_c0_g1;TRINITY_DN15167_c0_g1;TRINITY_DN3097_c0_g1;TRINITY_DN3935_c0_g1	K15398+K17991+K15404+K15404
Metabolism	Energy metabolism	Carbon fixation in photosynthetic organisms	11	56	0.130555	0.655155	ko00710	TRINITY_DN17812_c0_g1;TRINITY_DN14639_c0_g1;TRINITY_DN13680_c0_g1;TRINITY_DN2742_c0_g1;TRINITY_DN3787_c0_g1;TRINITY_DN4487_c0_g1;TRINITY_DN7433_c0_g1;TRINITY_DN9977_c0_g1;TRINITY_DN4723_c0_g1;TRINITY_DN30281_c0_g1;TRINITY_DN325_c0_g1	K01783+K00025+K01807+K00028+K00028+K00029+K14272+K14455+K01601+K01610+K01595
Organismal Systems	Environmental adaptation	Plant-pathogen interaction	18	101	0.135329	0.655155	ko04626	TRINITY_DN5817_c0_g1;TRINITY_DN33494_c0_g1;TRINITY_DN33917_c0_g1;TRINITY_DN14758_c0_g1;TRINITY_DN772_c0_g1;TRINITY_DN41546_c0_g1;TRINITY_DN7928_c0_g1;TRINITY_DN10052_c0_g1;TRINITY_DN4610_c0_g1;TRINITY_DN307_c0_g1;TRINITY_DN37409_c0_g1;TRINITY_DN23403_c0_g1;TRINITY_DN10590_c0_g1;TRINITY_DN17991_c0_g1;TRINITY_DN19539_c0_g1;TRINITY_DN5513_c0_g1;TRINITY_DN28155_c0_g1;TRINITY_DN3494_c0_g1	K02358+K04079+K04079+K04079+K09487+K04079+K15397+K13412+K13412+K13457+K01373+K13424+K13424+K13448+K13448+K13457+K15397+K18875
Metabolism	Metabolism of terpenoids and polyketides	Sesquiterpenoid and triterpenoid biosynthesis	2	5	0.139623	0.655155	ko00909	TRINITY_DN10486_c0_g1;TRINITY_DN1338_c0_g1	K15891+K15813
Metabolism	Metabolism of terpenoids and polyketides	Terpenoid backbone biosynthesis	7	33	0.152023	0.68692	ko00900	TRINITY_DN14364_c0_g1;TRINITY_DN10486_c0_g1;TRINITY_DN9811_c0_g1;TRINITY_DN1029_c0_g1;TRINITY_DN1900_c0_g1;TRINITY_DN9940_c0_g1;TRINITY_DN12971_c0_g1	K13789+K15891+K03527+K03526+K01662+K05954+K15889
Metabolism	Biosynthesis of other secondary metabolites	Stilbenoid, diarylheptanoid and gingerol biosynthesis	3	11	0.17995	0.784066	ko00945	TRINITY_DN35511_c0_g1;TRINITY_DN32703_c0_g1;TRINITY_DN10033_c0_g1	K00487+K00588+K13065
Metabolism	Glycan biosynthesis and metabolism	N-Glycan biosynthesis	6	30	0.215723	0.814594	ko00510	TRINITY_DN9307_c0_g1;TRINITY_DN25338_c0_g1;TRINITY_DN1271_c0_g1;TRINITY_DN1381_c0_g1;TRINITY_DN1742_c0_g1;TRINITY_DN7882_c0_g1	K03844+K07441+K07151+K07151+K01230+K12666
Metabolism	Energy metabolism	Sulfur metabolism	6	30	0.215723	0.814594	ko00920	TRINITY_DN20984_c0_g1;TRINITY_DN13237_c0_g1;TRINITY_DN1076_c0_g1;TRINITY_DN23933_c0_g1;TRINITY_DN20415_c0_g1;TRINITY_DN8452_c0_g1	K01738+K13034+K05907+K01082+K00640+K17285
Metabolism	Biosynthesis of other secondary metabolites	Tropane, piperidine and pyridine alkaloid biosynthesis	4	18	0.221993	0.814594	ko00960	TRINITY_DN9977_c0_g1;TRINITY_DN8046_c0_g1;TRINITY_DN1492_c0_g1;TRINITY_DN1089_c0_g1	K14455+K00811+K00276+K00276
Metabolism	Metabolism of cofactors and vitamins	Porphyrin and chlorophyll metabolism	8	43	0.222808	0.814594	ko00860	TRINITY_DN11397_c0_g1;TRINITY_DN2572_c0_g1;TRINITY_DN12351_c0_g1;TRINITY_DN13057_c0_g1;TRINITY_DN8194_c0_g1;TRINITY_DN14959_c0_g1;TRINITY_DN24934_c0_g1;TRINITY_DN18994_c0_g1	K04035+K01772+K04040+K19073+K00231+K03405+K13545+K22013
Genetic Information Processing	Translation	Aminoacyl-tRNA biosynthesis	8	43	0.222808	0.814594	ko00970	TRINITY_DN1166_c0_g1;TRINITY_DN6920_c0_g1;TRINITY_DN5324_c0_g1;TRINITY_DN5072_c0_g1;TRINITY_DN229_c0_g1;TRINITY_DN38055_c0_g1;TRINITY_DN23328_c0_g1;TRINITY_DN5291_c0_g1	K01874+K01866+K01883+K01881+K01873+K02435+K01872+K01889
Environmental Information Processing	Signal transduction	MAPK signaling pathway - plant	13	76	0.227018	0.814594	ko04016	TRINITY_DN38725_c0_g1;TRINITY_DN14065_c0_g1;TRINITY_DN4436_c0_g1;TRINITY_DN23403_c0_g1;TRINITY_DN10590_c0_g1;TRINITY_DN27766_c0_g1;TRINITY_DN18110_c0_g1;TRINITY_DN34399_c0_g1;TRINITY_DN21659_c0_g1;TRINITY_DN24381_c0_g1;TRINITY_DN8_c0_g1;TRINITY_DN755_c0_g1;TRINITY_DN34261_c0_g1	K00940+K14498+K20538+K13424+K13424+K14496+K14496+K14496+K14496+K14496+K14513+K14515+K20725
Metabolism	Carbohydrate metabolism	Propanoate metabolism	6	31	0.239133	0.82161	ko00640	TRINITY_DN16771_c0_g1;TRINITY_DN17114_c0_g1;TRINITY_DN14630_c0_g1;TRINITY_DN10493_c0_g1;TRINITY_DN17095_c0_g1;TRINITY_DN11569_c0_g1	K00016+K02160+K02160+K00232+K02160+K05605
Metabolism	Carbohydrate metabolism	Pentose phosphate pathway	8	44	0.242442	0.82161	ko00030	TRINITY_DN4147_c0_g1;TRINITY_DN17812_c0_g1;TRINITY_DN13680_c0_g1;TRINITY_DN2955_c0_g1;TRINITY_DN3463_c0_g1;TRINITY_DN15468_c0_g1;TRINITY_DN5379_c0_g1;TRINITY_DN5533_c0_g1	K01835+K01783+K01807+K01810+K00895+K01057+K00036+K00131
Metabolism	Metabolism of terpenoids and polyketides	Zeatin biosynthesis	3	13	0.255692	0.843094	ko00908	TRINITY_DN10259_c0_g1;TRINITY_DN7269_c0_g1;TRINITY_DN7174_c0_g1	K13496+K13496+K13496
Metabolism	Carbohydrate metabolism	Pentose and glucuronate interconversions	9	52	0.270293	0.867782	ko00040	TRINITY_DN17812_c0_g1;TRINITY_DN14459_c0_g1;TRINITY_DN18157_c0_g1;TRINITY_DN19804_c0_g1;TRINITY_DN4333_c0_g1;TRINITY_DN4461_c0_g1;TRINITY_DN4962_c0_g1;TRINITY_DN4757_c0_g1;TRINITY_DN12233_c0_g1	K01783+K00008+K01728+K00963+K01051+K01051+K01051+K01051+K01051
Metabolism	Metabolism of cofactors and vitamins	One carbon pool by folate	4	20	0.285292	0.878345	ko00670	TRINITY_DN7026_c0_g1;TRINITY_DN5096_c0_g1;TRINITY_DN3937_c0_g1;TRINITY_DN22579_c0_g1	K00600+K00600+K00600+K01934
Metabolism	Lipid metabolism	Fatty acid biosynthesis	6	33	0.287982	0.878345	ko00061	TRINITY_DN17114_c0_g1;TRINITY_DN14630_c0_g1;TRINITY_DN10588_c0_g1;TRINITY_DN3315_c0_g1;TRINITY_DN26950_c0_g1;TRINITY_DN17095_c0_g1	K02160+K02160+K00208+K01897+K00059+K02160
Metabolism	Metabolism of other amino acids	Taurine and hypotaurine metabolism	2	8	0.298661	0.888698	ko00430	TRINITY_DN6186_c0_g1;TRINITY_DN22207_c0_g1	K01580+K10712
Metabolism	Lipid metabolism	Fatty acid elongation	4	21	0.317893	0.923403	ko00062	TRINITY_DN21960_c0_g1;TRINITY_DN7928_c0_g1;TRINITY_DN34608_c0_g1;TRINITY_DN28155_c0_g1	K10251+K15397+K01068+K15397
Metabolism	Amino acid metabolism	Tyrosine metabolism	6	35	0.338683	0.948081	ko00350	TRINITY_DN32983_c0_g1;TRINITY_DN29210_c0_g1;TRINITY_DN9977_c0_g1;TRINITY_DN8046_c0_g1;TRINITY_DN1492_c0_g1;TRINITY_DN1089_c0_g1	K01557+K01557+K14455+K00811+K00276+K00276
Metabolism	Biosynthesis of other secondary metabolites	Monobactam biosynthesis	2	9	0.35194	0.948081	ko00261	TRINITY_DN3493_c0_g1;TRINITY_DN553_c0_g1	K00928+K12524
Genetic Information Processing	Folding, sorting and degradation	Sulfur relay system	2	9	0.35194	0.948081	ko04122	TRINITY_DN43610_c0_g1;TRINITY_DN13698_c0_g1	K12161+K14168
Metabolism	Biosynthesis of other secondary metabolites	Flavonoid biosynthesis	5	29	0.359371	0.948081	ko00941	TRINITY_DN17765_c0_g1;TRINITY_DN35511_c0_g1;TRINITY_DN32703_c0_g1;TRINITY_DN29804_c0_g1;TRINITY_DN10033_c0_g1	K08243+K00487+K00588+K01859+K13065
Metabolism	Carbohydrate metabolism	Fructose and mannose metabolism	7	43	0.367452	0.948081	ko00051	TRINITY_DN3463_c0_g1;TRINITY_DN15901_c0_g1;TRINITY_DN14459_c0_g1;TRINITY_DN10457_c0_g1;TRINITY_DN26410_c0_g1;TRINITY_DN4991_c0_g1;TRINITY_DN8762_c0_g1	K00895+K00847+K00008+K00966+K01809+K00844+K00844
Metabolism	Amino acid metabolism	Valine, leucine and isoleucine biosynthesis	3	16	0.374399	0.948081	ko00290	TRINITY_DN6118_c0_g1;TRINITY_DN14094_c0_g1;TRINITY_DN14523_c0_g1	K01702+K00826+K00826
Metabolism	Metabolism of terpenoids and polyketides	Diterpenoid biosynthesis	2	10	0.403736	0.948081	ko00904	TRINITY_DN8686_c0_g1;TRINITY_DN6393_c0_g1	K16084+K04122
Metabolism	Global and overview maps	Biosynthesis of amino acids	27	188	0.411704	0.948081	ko01230	TRINITY_DN20984_c0_g1;TRINITY_DN13237_c0_g1;TRINITY_DN17812_c0_g1;TRINITY_DN6118_c0_g1;TRINITY_DN7026_c0_g1;TRINITY_DN5096_c0_g1;TRINITY_DN3937_c0_g1;TRINITY_DN14094_c0_g1;TRINITY_DN14523_c0_g1;TRINITY_DN13680_c0_g1;TRINITY_DN4148_c0_g1;TRINITY_DN26399_c0_g1;TRINITY_DN10280_c0_g1;TRINITY_DN4046_c0_g1;TRINITY_DN7433_c0_g1;TRINITY_DN3388_c0_g1;TRINITY_DN23785_c0_g1;TRINITY_DN3493_c0_g1;TRINITY_DN55…	K01738+K13034+K01783+K01702+K00600+K00600+K00600+K00826+K00826+K01807+K00800+K01609+K00789+K01647+K14272+K00873+K01658+K00928+K12524+K00549+K15633+K00640+K01681+K00058+K14455+K00811+K01915
Metabolism	Lipid metabolism	Sphingolipid metabolism	4	24	0.416348	0.948081	ko00600	TRINITY_DN4300_c0_g1;TRINITY_DN6160_c0_g1;TRINITY_DN145_c0_g1;TRINITY_DN37128_c0_g1	K00654+K04718+K01190+K07407
Metabolism	Metabolism of other amino acids	beta-Alanine metabolism	6	39	0.441723	0.948081	ko00410	TRINITY_DN6186_c0_g1;TRINITY_DN4163_c0_g1;TRINITY_DN10493_c0_g1;TRINITY_DN1492_c0_g1;TRINITY_DN1089_c0_g1;TRINITY_DN11569_c0_g1	K01580+K00128+K00232+K00276+K00276+K05605
Metabolism	Metabolism of cofactors and vitamins	Lipoic acid metabolism	1	4	0.443112	0.948081	ko00785	TRINITY_DN12449_c0_g1	K03644
Metabolism	Carbohydrate metabolism	Glycolysis / Gluconeogenesis	15	104	0.446792	0.948081	ko00010	TRINITY_DN4147_c0_g1;TRINITY_DN16771_c0_g1;TRINITY_DN2955_c0_g1;TRINITY_DN3463_c0_g1;TRINITY_DN3388_c0_g1;TRINITY_DN3678_c0_g1;TRINITY_DN4163_c0_g1;TRINITY_DN5533_c0_g1;TRINITY_DN30281_c0_g1;TRINITY_DN17463_c0_g1;TRINITY_DN3410_c0_g1;TRINITY_DN652_c0_g1;TRINITY_DN3376_c0_g1;TRINITY_DN4991_c0_g1;TRINITY_DN8762_c0_g1	K01835+K00016+K01810+K00895+K00873+K15633+K00128+K00131+K01610+K01785+K01568+K01568+K01568+K00844+K00844
Metabolism	Metabolism of cofactors and vitamins	Biotin metabolism	2	11	0.453466	0.948081	ko00780	TRINITY_DN10588_c0_g1;TRINITY_DN26950_c0_g1	K00208+K00059
Metabolism	Carbohydrate metabolism	Citrate cycle (TCA cycle)	6	40	0.467176	0.948081	ko00020	TRINITY_DN14639_c0_g1;TRINITY_DN12286_c0_g1;TRINITY_DN4046_c0_g1;TRINITY_DN244_c0_g1;TRINITY_DN1714_c0_g1;TRINITY_DN30281_c0_g1	K00025+K01648+K01647+K01681+K00234+K01610
Environmental Information Processing	Signal transduction	Phosphatidylinositol signaling system	6	40	0.467176	0.948081	ko04070	TRINITY_DN7776_c0_g1;TRINITY_DN687_c0_g1;TRINITY_DN17602_c0_g1;TRINITY_DN2819_c0_g1;TRINITY_DN3469_c0_g1;TRINITY_DN4225_c0_g1	K00901+K00889+K00913+K05857+K05857+K05857
Metabolism	Amino acid metabolism	Phenylalanine metabolism	4	26	0.480332	0.948081	ko00360	TRINITY_DN9977_c0_g1;TRINITY_DN8046_c0_g1;TRINITY_DN1492_c0_g1;TRINITY_DN1089_c0_g1	K14455+K00811+K00276+K00276
Metabolism	Global and overview maps	Fatty acid metabolism	8	56	0.500165	0.948081	ko01212	TRINITY_DN21960_c0_g1;TRINITY_DN17114_c0_g1;TRINITY_DN14630_c0_g1;TRINITY_DN10588_c0_g1;TRINITY_DN3315_c0_g1;TRINITY_DN26950_c0_g1;TRINITY_DN10493_c0_g1;TRINITY_DN17095_c0_g1	K10251+K02160+K02160+K00208+K01897+K00059+K00232+K02160
Metabolism	Amino acid metabolism	Lysine biosynthesis	2	12	0.500734	0.948081	ko00300	TRINITY_DN3493_c0_g1;TRINITY_DN553_c0_g1	K00928+K12524
Metabolism	Amino acid metabolism	Phenylalanine, tyrosine and tryptophan biosynthesis	5	34	0.500841	0.948081	ko00400	TRINITY_DN4148_c0_g1;TRINITY_DN26399_c0_g1;TRINITY_DN23785_c0_g1;TRINITY_DN9977_c0_g1;TRINITY_DN8046_c0_g1	K00800+K01609+K01658+K14455+K00811
Metabolism	Amino acid metabolism	Arginine biosynthesis	4	27	0.511295	0.948081	ko00220	TRINITY_DN7433_c0_g1;TRINITY_DN9977_c0_g1;TRINITY_DN8046_c0_g1;TRINITY_DN14945_c0_g1	K14272+K14455+K00811+K01915
Metabolism	Lipid metabolism	Biosynthesis of unsaturated fatty acids	3	20	0.525005	0.948081	ko01040	TRINITY_DN21960_c0_g1;TRINITY_DN34608_c0_g1;TRINITY_DN10493_c0_g1	K10251+K01068+K00232
Cellular Processes	Transport and catabolism	Autophagy - other eukaryotes	3	20	0.525005	0.948081	ko04136	TRINITY_DN20498_c0_g1;TRINITY_DN40331_c0_g1;TRINITY_DN36790_c0_g1	K08339+K08341+K08341
Metabolism	Amino acid metabolism	Tryptophan metabolism	5	35	0.527867	0.948081	ko00380	TRINITY_DN14997_c0_g1;TRINITY_DN15286_c0_g1;TRINITY_DN4163_c0_g1;TRINITY_DN9304_c0_g1;TRINITY_DN10971_c0_g1	K01501+K01501+K00128+K11820+K16903
Metabolism	Carbohydrate metabolism	Inositol phosphate metabolism	5	35	0.527867	0.948081	ko00562	TRINITY_DN687_c0_g1;TRINITY_DN17602_c0_g1;TRINITY_DN2819_c0_g1;TRINITY_DN3469_c0_g1;TRINITY_DN4225_c0_g1	K00889+K00913+K05857+K05857+K05857
Metabolism	Lipid metabolism	Glycerolipid metabolism	8	58	0.542275	0.948081	ko00561	TRINITY_DN10910_c0_g1;TRINITY_DN5494_c0_g1;TRINITY_DN4163_c0_g1;TRINITY_DN7776_c0_g1;TRINITY_DN17515_c0_g1;TRINITY_DN3262_c0_g1;TRINITY_DN37128_c0_g1;TRINITY_DN6561_c0_g1	K13513+K03715+K00128+K00901+K01054+K21362+K07407+K13508
Metabolism	Lipid metabolism	Arachidonic acid metabolism	2	13	0.545287	0.948081	ko00590	TRINITY_DN31969_c0_g1;TRINITY_DN16149_c0_g1	K00432+K00079
Environmental Information Processing	Membrane transport	ABC transporters	2	13	0.545287	0.948081	ko02010	TRINITY_DN16_c0_g1;TRINITY_DN15099_c0_g1	K05658+K05658
Metabolism	Amino acid metabolism	Arginine and proline metabolism	7	51	0.552747	0.948081	ko00330	TRINITY_DN4163_c0_g1;TRINITY_DN622_c0_g1;TRINITY_DN9977_c0_g1;TRINITY_DN8046_c0_g1;TRINITY_DN12851_c0_g1;TRINITY_DN15339_c0_g1;TRINITY_DN43964_c0_g1	K00128+K01583+K14455+K00811+K00472+K00472+K01259
Genetic Information Processing	Transcription	RNA polymerase	5	36	0.55423	0.948081	ko03020	TRINITY_DN16615_c0_g1;TRINITY_DN31475_c0_g1;TRINITY_DN36559_c0_g1;TRINITY_DN12294_c0_g1;TRINITY_DN26092_c0_g1	K03004+K03016+K03017+K03020+K03026
Metabolism	Metabolism of cofactors and vitamins	Folate biosynthesis	3	21	0.559523	0.948081	ko00790	TRINITY_DN2532_c0_g1;TRINITY_DN16149_c0_g1;TRINITY_DN38088_c0_g1	K01930+K00079+K01724
Metabolism	Metabolism of other amino acids	Phosphonate and phosphinate metabolism	1	6	0.584538	0.9704	ko00440	TRINITY_DN20007_c0_g1	K00968
Metabolism	Lipid metabolism	Ether lipid metabolism	3	22	0.592485	0.9704	ko00565	TRINITY_DN1178_c0_g1;TRINITY_DN820_c0_g1;TRINITY_DN27383_c0_g1	K01115+K01115+K06123
Environmental Information Processing	Signal transduction	Plant hormone signal transduction	15	114	0.599438	0.9704	ko04075	TRINITY_DN3044_c0_g1;TRINITY_DN14065_c0_g1;TRINITY_DN3498_c0_g1;TRINITY_DN8117_c0_g1;TRINITY_DN872_c0_g1;TRINITY_DN4340_c0_g1;TRINITY_DN30203_c0_g1;TRINITY_DN27766_c0_g1;TRINITY_DN18110_c0_g1;TRINITY_DN34399_c0_g1;TRINITY_DN21659_c0_g1;TRINITY_DN24381_c0_g1;TRINITY_DN9563_c0_g1;TRINITY_DN8_c0_g1;TRINITY_DN755_c0_g1	K14487+K14498+K14489+K14432+K14486+K14494+K14495+K14496+K14496+K14496+K14496+K14496+K14505+K14513+K14515
Metabolism	Nucleotide metabolism	Purine metabolism	11	84	0.604511	0.9704	ko00230	TRINITY_DN6340_c0_g1;TRINITY_DN4147_c0_g1;TRINITY_DN2746_c0_g1;TRINITY_DN6_c0_g1;TRINITY_DN38725_c0_g1;TRINITY_DN10244_c0_g1;TRINITY_DN3388_c0_g1;TRINITY_DN546_c0_g1;TRINITY_DN4074_c0_g1;TRINITY_DN763_c0_g1;TRINITY_DN24003_c0_g1	K01756+K01835+K11808+K01952+K00940+K01923+K00873+K01490+K14641+K01939+K14977
Organismal Systems	Environmental adaptation	Circadian rhythm - plant	3	23	0.62381	0.988374	ko04712	TRINITY_DN8441_c0_g1;TRINITY_DN11181_c0_g1;TRINITY_DN336_c0_g1	K10143+K03097+K10143
Metabolism	Glycan biosynthesis and metabolism	Glycosphingolipid biosynthesis - globo and isoglobo series	1	7	0.641175	0.99017	ko00603	TRINITY_DN37128_c0_g1	K07407
Metabolism	Metabolism of cofactors and vitamins	Vitamin B6 metabolism	1	7	0.641175	0.99017	ko00750	TRINITY_DN16610_c0_g1	K05275
Metabolism	Glycan biosynthesis and metabolism	Glycosylphosphatidylinositol(GPI)-anchor biosynthesis	2	16	0.661698	0.999852	ko00563	TRINITY_DN6309_c0_g1;TRINITY_DN20671_c0_g1	K05286+K03434
Cellular Processes	Transport and catabolism	Phagosome	9	73	0.678371	0.999852	ko04145	TRINITY_DN23583_c0_g1;TRINITY_DN1675_c0_g1;TRINITY_DN4407_c0_g1;TRINITY_DN7790_c0_g1;TRINITY_DN8353_c0_g1;TRINITY_DN15228_c0_g1;TRINITY_DN9562_c0_g1;TRINITY_DN29565_c0_g1;TRINITY_DN6915_c0_g1	K07897+K02145+K02147+K01365+K01365+K01365+K02154+K03661+K07375
Genetic Information Processing	Folding, sorting and degradation	SNARE interactions in vesicular transport	4	35	0.721275	0.999852	ko04130	TRINITY_DN21706_c0_g1;TRINITY_DN23271_c0_g1;TRINITY_DN41464_c0_g1;TRINITY_DN28287_c0_g1	K08493+K08501+K08504+K08516
Metabolism	Metabolism of other amino acids	Selenocompound metabolism	2	18	0.725162	0.999852	ko00450	TRINITY_DN1166_c0_g1;TRINITY_DN1187_c0_g1	K01874+K00549
Genetic Information Processing	Transcription	Basal transcription factors	3	27	0.732138	0.999852	ko03022	TRINITY_DN8298_c0_g1;TRINITY_DN46601_c0_g1;TRINITY_DN15810_c0_g1	K03122+K03123+K03143
Metabolism	Energy metabolism	Photosynthesis - antenna proteins	1	9	0.732377	0.999852	ko00196	TRINITY_DN25664_c0_g1	K08912
Metabolism	Glycan biosynthesis and metabolism	Other types of O-glycan biosynthesis	1	9	0.732377	0.999852	ko00514	TRINITY_DN942_c0_g1	K20781
Metabolism	Biosynthesis of other secondary metabolites	Isoflavonoid biosynthesis	1	9	0.732377	0.999852	ko00943	TRINITY_DN17778_c0_g1	K13262
Metabolism	Lipid metabolism	Steroid biosynthesis	2	19	0.752941	0.999852	ko00100	TRINITY_DN6907_c0_g1;TRINITY_DN6137_c0_g1	K00213+K05917
Metabolism	Lipid metabolism	Glycerophospholipid metabolism	8	70	0.755723	0.999852	ko00564	TRINITY_DN10910_c0_g1;TRINITY_DN1178_c0_g1;TRINITY_DN820_c0_g1;TRINITY_DN7776_c0_g1;TRINITY_DN27383_c0_g1;TRINITY_DN20007_c0_g1;TRINITY_DN11890_c0_g1;TRINITY_DN6561_c0_g1	K13513+K01115+K01115+K00901+K06123+K00968+K01126+K13508
Genetic Information Processing	Folding, sorting and degradation	Proteasome	6	54	0.763375	0.999852	ko03050	TRINITY_DN25260_c0_g1;TRINITY_DN23178_c0_g1;TRINITY_DN23784_c0_g1;TRINITY_DN19755_c0_g1;TRINITY_DN11057_c0_g1;TRINITY_DN12808_c0_g1	K02735+K02729+K02731+K02731+K03066+K03038
Metabolism	Metabolism of terpenoids and polyketides	Limonene and pinene degradation	1	10	0.768892	0.999852	ko00903	TRINITY_DN4163_c0_g1	K00128
Genetic Information Processing	Replication and repair	Base excision repair	3	30	0.796065	0.999852	ko03410	TRINITY_DN22151_c0_g1;TRINITY_DN31956_c0_g1;TRINITY_DN5331_c0_g1	K01247+K10802+K10802
Metabolism	Biosynthesis of other secondary metabolites	Phenylpropanoid biosynthesis	11	99	0.809833	0.999852	ko00940	TRINITY_DN15765_c0_g1;TRINITY_DN23989_c0_g1;TRINITY_DN11274_c0_g1;TRINITY_DN3497_c0_g1;TRINITY_DN35511_c0_g1;TRINITY_DN7055_c0_g1;TRINITY_DN5901_c0_g1;TRINITY_DN9457_c0_g1;TRINITY_DN32703_c0_g1;TRINITY_DN18088_c0_g1;TRINITY_DN10033_c0_g1	K09753+K09753+K00083+K05349+K00487+K05350+K01188+K01188+K00588+K00430+K13065
Metabolism	Carbohydrate metabolism	Ascorbate and aldarate metabolism	4	40	0.813869	0.999852	ko00053	TRINITY_DN26921_c0_g1;TRINITY_DN4163_c0_g1;TRINITY_DN2355_c0_g1;TRINITY_DN2937_c0_g1	K21888+K00128+K14190+K14190
Metabolism	Amino acid metabolism	Valine, leucine and isoleucine degradation	4	40	0.813869	0.999852	ko00280	TRINITY_DN14094_c0_g1;TRINITY_DN14523_c0_g1;TRINITY_DN4163_c0_g1;TRINITY_DN11569_c0_g1	K00826+K00826+K00128+K05605
Metabolism	Lipid metabolism	alpha-Linolenic acid metabolism	5	49	0.816625	0.999852	ko00592	TRINITY_DN10493_c0_g1;TRINITY_DN958_c0_g1;TRINITY_DN15630_c0_g1;TRINITY_DN12264_c0_g1;TRINITY_DN33858_c0_g1	K00232+K00454+K08241+K08241+K10525
Genetic Information Processing	Folding, sorting and degradation	RNA degradation	8	75	0.82035	0.999852	ko03018	TRINITY_DN2549_c0_g1;TRINITY_DN1779_c0_g1;TRINITY_DN25070_c0_g1;TRINITY_DN24904_c0_g1;TRINITY_DN17722_c0_g1;TRINITY_DN330_c0_g1;TRINITY_DN12433_c0_g1;TRINITY_DN34448_c0_g1	K12614+K12614+K11600+K13126+K03681+K12581+K12581+K12623
Metabolism	Metabolism of cofactors and vitamins	Pantothenate and CoA biosynthesis	2	23	0.841065	0.999852	ko00770	TRINITY_DN14094_c0_g1;TRINITY_DN14523_c0_g1	K00826+K00826
Genetic Information Processing	Replication and repair	Mismatch repair	2	23	0.841065	0.999852	ko03430	TRINITY_DN21645_c0_g1;TRINITY_DN1286_c0_g1	K10739+K10746
Metabolism	Metabolism of cofactors and vitamins	Ubiquinone and other terpenoid-quinone biosynthesis	2	25	0.87349	0.999852	ko00130	TRINITY_DN10798_c0_g1;TRINITY_DN35511_c0_g1	K12501+K00487
Cellular Processes	Transport and catabolism	Peroxisome	7	72	0.877681	0.999852	ko04146	TRINITY_DN12086_c0_g1;TRINITY_DN3315_c0_g1;TRINITY_DN10493_c0_g1;TRINITY_DN846_c0_g1;TRINITY_DN13959_c0_g1;TRINITY_DN13263_c0_g1;TRINITY_DN15828_c0_g1	K00830+K01897+K00232+K00306+K13348+K13354+K13354
Metabolism	Metabolism of cofactors and vitamins	Nicotinate and nicotinamide metabolism	1	16	0.904252	0.999852	ko00760	TRINITY_DN11654_c0_g1	K00767
Metabolism	Lipid metabolism	Linoleic acid metabolism	1	17	0.917343	0.999852	ko00591	TRINITY_DN958_c0_g1	K00454
Metabolism	Metabolism of cofactors and vitamins	Thiamine metabolism	1	18	0.928648	0.999852	ko00730	TRINITY_DN1900_c0_g1	K01662
Cellular Processes	Transport and catabolism	Endocytosis	15	151	0.934002	0.999852	ko04144	TRINITY_DN11791_c0_g1;TRINITY_DN23583_c0_g1;TRINITY_DN25582_c0_g1;TRINITY_DN20109_c0_g1;TRINITY_DN24491_c0_g1;TRINITY_DN1178_c0_g1;TRINITY_DN820_c0_g1;TRINITY_DN687_c0_g1;TRINITY_DN354_c0_g1;TRINITY_DN16753_c0_g1;TRINITY_DN26602_c0_g1;TRINITY_DN20652_c0_g1;TRINITY_DN1564_c0_g1;TRINITY_DN12620_c0_g1;TRINITY_DN4_c0_g1	K19367+K07897+K07937+K07901+K07904+K01115+K01115+K00889+K04646+K11247+K11866+K12486+K12486+K18442+K18443
Metabolism	Amino acid metabolism	Lysine degradation	2	31	0.937695	0.999852	ko00310	TRINITY_DN4163_c0_g1;TRINITY_DN846_c0_g1	K00128+K00306
Metabolism	Lipid metabolism	Fatty acid degradation	3	43	0.945103	0.999852	ko00071	TRINITY_DN4163_c0_g1;TRINITY_DN3315_c0_g1;TRINITY_DN10493_c0_g1	K00128+K01897+K00232
Genetic Information Processing	Replication and repair	Nucleotide excision repair	3	43	0.945103	0.999852	ko03420	TRINITY_DN15810_c0_g1;TRINITY_DN21645_c0_g1;TRINITY_DN36111_c0_g1	K03143+K10739+K10838
Metabolism	Metabolism of cofactors and vitamins	Riboflavin metabolism	1	20	0.946838	0.999852	ko00740	TRINITY_DN27657_c0_g1	K00793
Genetic Information Processing	Folding, sorting and degradation	Protein export	3	44	0.950716	0.999852	ko03060	TRINITY_DN1748_c0_g1;TRINITY_DN10171_c0_g1;TRINITY_DN35225_c0_g1	K09490+K03217+K12948
Genetic Information Processing	Translation	RNA transport	11	121	0.952715	0.999852	ko03013	TRINITY_DN8708_c0_g1;TRINITY_DN7327_c0_g1;TRINITY_DN24904_c0_g1;TRINITY_DN6767_c0_g1;TRINITY_DN22801_c0_g1;TRINITY_DN24655_c0_g1;TRINITY_DN23457_c0_g1;TRINITY_DN23739_c0_g1;TRINITY_DN45_c0_g1;TRINITY_DN46773_c0_g1;TRINITY_DN2693_c0_g1	K12812+K03257+K13126+K03231+K03259+K03260+K03538+K05019+K05749+K12160+K18213
Genetic Information Processing	Folding, sorting and degradation	Ubiquitin mediated proteolysis	9	103	0.953324	0.999852	ko04120	TRINITY_DN8441_c0_g1;TRINITY_DN5359_c0_g1;TRINITY_DN41544_c0_g1;TRINITY_DN12002_c0_g1;TRINITY_DN22097_c0_g1;TRINITY_DN336_c0_g1;TRINITY_DN20709_c0_g1;TRINITY_DN10119_c0_g1;TRINITY_DN522_c0_g1	K10143+K03178+K03873+K04506+K09561+K10143+K10144+K10260+K10581
Metabolism	Metabolism of other amino acids	Glutathione metabolism	5	66	0.957377	0.999852	ko00480	TRINITY_DN5379_c0_g1;TRINITY_DN31969_c0_g1;TRINITY_DN31773_c0_g1;TRINITY_DN26921_c0_g1;TRINITY_DN24992_c0_g1	K00036+K00432+K00799+K21888+K00799
Metabolism	Amino acid metabolism	Histidine metabolism	1	23	0.965823	0.999852	ko00340	TRINITY_DN4163_c0_g1	K00128
Genetic Information Processing	Translation	Ribosome	26	258	0.96908	0.999852	ko03010	TRINITY_DN24276_c0_g1;TRINITY_DN43504_c0_g1;TRINITY_DN10260_c0_g1;TRINITY_DN4845_c0_g1;TRINITY_DN32399_c0_g1;TRINITY_DN37158_c0_g1;TRINITY_DN52849_c0_g1;TRINITY_DN33135_c0_g1;TRINITY_DN18848_c0_g1;TRINITY_DN11112_c0_g1;TRINITY_DN42581_c0_g1;TRINITY_DN10182_c0_g1;TRINITY_DN35898_c0_g1;TRINITY_DN28107_c0_g1;TRINITY_DN24958_c0_g1;TRINITY_DN38803_c0_g1;TRINITY_DN40028_c0_g1;TRINITY_DN39538_c0_g1;TRIN…	K02989+K02969+K02886+K02982+K02868+K02957+K02949+K02866+K02954+K02954+K02900+K02881+K02968+K02884+K02939+K02910+K02966+K02966+K02976+K02881+K02891+K02896+K02901+K02918+K02987+K02990
Metabolism	Energy metabolism	Photosynthesis	2	37	0.970157	0.999852	ko00195	TRINITY_DN49542_c0_g1;TRINITY_DN36289_c0_g1	K02109+K02693
Genetic Information Processing	Transcription	Spliceosome	14	157	0.974805	0.999852	ko03040	TRINITY_DN8708_c0_g1;TRINITY_DN14606_c0_g1;TRINITY_DN26926_c0_g1;TRINITY_DN30219_c0_g1;TRINITY_DN18327_c0_g1;TRINITY_DN23198_c0_g1;TRINITY_DN24154_c0_g1;TRINITY_DN27006_c0_g1;TRINITY_DN428_c0_g1;TRINITY_DN34448_c0_g1;TRINITY_DN52918_c0_g1;TRINITY_DN29851_c0_g1;TRINITY_DN6704_c0_g1;TRINITY_DN21342_c0_g1	K12812+K12831+K12885+K12831+K12890+K12890+K12885+K12900+K11093+K12623+K12829+K12861+K12872+K12896
Genetic Information Processing	Replication and repair	DNA replication	2	39	0.976765	0.999852	ko03030	TRINITY_DN1895_c0_g1;TRINITY_DN21645_c0_g1	K02209+K10739
Genetic Information Processing	Replication and repair	Homologous recombination	1	34	0.99326	0.999852	ko03440	TRINITY_DN21645_c0_g1	K10739
Metabolism	Nucleotide metabolism	Pyrimidine metabolism	2	56	0.997426	0.999852	ko00240	TRINITY_DN38725_c0_g1;TRINITY_DN4074_c0_g1	K00940+K14641
Genetic Information Processing	Translation	Ribosome biogenesis in eukaryotes	2	63	0.998989	0.999852	ko03008	TRINITY_DN11181_c0_g1;TRINITY_DN23457_c0_g1	K03097+K03538
Genetic Information Processing	Translation	mRNA surveillance pathway	3	92	0.999852	0.999852	ko03015	TRINITY_DN8708_c0_g1;TRINITY_DN24904_c0_g1;TRINITY_DN4621_c0_g1	K12812+K13126+K14398

## Sheet: T2_16vsT2_64
Table S7 KEGG pathways enriched from the DEGs in comparison of T2_16 VS T2_64
KEGG_A_class	KEGG_B_class	Pathway	out (312)	All (3395)	Pvalue	Qvalue	Pathway ID	Genes	K_IDs
Metabolism	Global and overview maps	Metabolic pathways	201	1543	1.21423e-12	1.35994e-10	ko01100	TRINITY_DN31933_c0_g1;TRINITY_DN22230_c0_g1;TRINITY_DN7392_c0_g1;TRINITY_DN4147_c0_g1;TRINITY_DN4000_c0_g1;TRINITY_DN16771_c0_g1;TRINITY_DN14639_c0_g1;TRINITY_DN14367_c0_g1;TRINITY_DN40511_c0_g1;TRINITY_DN11144_c0_g1;TRINITY_DN6186_c0_g1;TRINITY_DN11080_c0_g1;TRINITY_DN5722_c0_g1;TRINITY_DN3937_c0_g1;TRINITY_DN13973_c0_g1;TRINITY_DN9688_c0_g1;TRINITY_DN13680_c0_g1;TRINITY_DN6795_c0_g1;TRINITY_DN7…	K00145+K01476+K01586+K01835+K01835+K00016+K00025+K00025+K01648+K02132+K01580+K05359+K01736+K00600+K00826+K01649+K01807+K00013+K14066+K01874+K01469+K01803+K01695+K00827+K13832+K01915+K01915+K07513+K00626+K00789+K00789+K13510+K00895+K00895+K00895+K03955+K00029+K01489+K00700+K00700+K13679+K01495+K00793+K01714+K00261+K01759+K01057+K01057+K01057+K00036+K01176+K01953+K01648+K02492+K04040+K01061+K03147+…
Metabolism	Global and overview maps	Biosynthesis of secondary metabolites	126	843	1.42739e-10	7.99337e-09	ko01110	TRINITY_DN31933_c0_g1;TRINITY_DN22230_c0_g1;TRINITY_DN7392_c0_g1;TRINITY_DN4147_c0_g1;TRINITY_DN4000_c0_g1;TRINITY_DN16771_c0_g1;TRINITY_DN14639_c0_g1;TRINITY_DN14367_c0_g1;TRINITY_DN40511_c0_g1;TRINITY_DN6186_c0_g1;TRINITY_DN11080_c0_g1;TRINITY_DN5722_c0_g1;TRINITY_DN3937_c0_g1;TRINITY_DN13973_c0_g1;TRINITY_DN9688_c0_g1;TRINITY_DN13680_c0_g1;TRINITY_DN6795_c0_g1;TRINITY_DN7506_c0_g1;TRINITY_DN15…	K00145+K01476+K01586+K01835+K01835+K00016+K00025+K00025+K01648+K01580+K05359+K01736+K00600+K00826+K01649+K01807+K00013+K14066+K01803+K01695+K00827+K13832+K07513+K00626+K00789+K00789+K00895+K00895+K00895+K00700+K00700+K13679+K00793+K01714+K01057+K01057+K01057+K00036+K01176+K01953+K01648+K02492+K04040+K00695+K13265+K13066+K13066+K00318+K02160+K00696+K00549+K17744+K15633+K14652+K03526+K00218+K15893+…
Metabolism	Carbohydrate metabolism	Starch and sucrose metabolism	21	106	0.000479912	0.0179167	ko00500	TRINITY_DN4147_c0_g1;TRINITY_DN4000_c0_g1;TRINITY_DN14169_c0_g1;TRINITY_DN560_c0_g1;TRINITY_DN4982_c0_g1;TRINITY_DN51884_c0_g1;TRINITY_DN13083_c0_g1;TRINITY_DN206_c0_g1;TRINITY_DN12685_c0_g1;TRINITY_DN3497_c0_g1;TRINITY_DN498_c0_g1;TRINITY_DN5295_c0_g1;TRINITY_DN502_c0_g1;TRINITY_DN31884_c0_g1;TRINITY_DN7569_c0_g1;TRINITY_DN8028_c0_g1;TRINITY_DN9340_c0_g1;TRINITY_DN6677_c0_g1;TRINITY_DN7055_c0_g1…	K01835+K01835+K00700+K00700+K13679+K01176+K00695+K00696+K05349+K05349+K00705+K01177+K16055+K05350+K01188+K01188+K01188+K01188+K05350+K01188+K00963
Metabolism	Lipid metabolism	Cutin, suberine and wax biosynthesis	6	14	0.000912172	0.0255408	ko00073	TRINITY_DN7523_c0_g1;TRINITY_DN5037_c0_g1;TRINITY_DN9420_c0_g1;TRINITY_DN29671_c0_g1;TRINITY_DN3688_c0_g1;TRINITY_DN3935_c0_g1	K15399+K13407+K13356+K17991+K15404+K15404
Metabolism	Carbohydrate metabolism	Pentose phosphate pathway	11	44	0.00158814	0.0355744	ko00030	TRINITY_DN4147_c0_g1;TRINITY_DN4000_c0_g1;TRINITY_DN13680_c0_g1;TRINITY_DN3463_c0_g1;TRINITY_DN4880_c0_g1;TRINITY_DN3225_c0_g1;TRINITY_DN15468_c0_g1;TRINITY_DN17379_c0_g1;TRINITY_DN22479_c0_g1;TRINITY_DN5379_c0_g1;TRINITY_DN5533_c0_g1	K01835+K01835+K01807+K00895+K00895+K00895+K01057+K01057+K01057+K00036+K00131
Metabolism	Metabolism of other amino acids	Cyanoamino acid metabolism	10	41	0.00313849	0.0494642	ko00460	TRINITY_DN3937_c0_g1;TRINITY_DN12685_c0_g1;TRINITY_DN3497_c0_g1;TRINITY_DN31884_c0_g1;TRINITY_DN7569_c0_g1;TRINITY_DN8028_c0_g1;TRINITY_DN9340_c0_g1;TRINITY_DN6677_c0_g1;TRINITY_DN7055_c0_g1;TRINITY_DN7822_c0_g1	K00600+K05349+K05349+K05350+K01188+K01188+K01188+K01188+K05350+K01188
Metabolism	Biosynthesis of other secondary metabolites	Phenylpropanoid biosynthesis	18	99	0.00331653	0.0494642	ko00940	TRINITY_DN10686_c0_g1;TRINITY_DN11587_c0_g1;TRINITY_DN12685_c0_g1;TRINITY_DN3497_c0_g1;TRINITY_DN31884_c0_g1;TRINITY_DN7569_c0_g1;TRINITY_DN8028_c0_g1;TRINITY_DN9340_c0_g1;TRINITY_DN6677_c0_g1;TRINITY_DN7055_c0_g1;TRINITY_DN7822_c0_g1;TRINITY_DN12102_c0_g1;TRINITY_DN14162_c0_g1;TRINITY_DN18251_c0_g1;TRINITY_DN15574_c0_g1;TRINITY_DN13507_c0_g1;TRINITY_DN8473_c0_g1;TRINITY_DN10033_c0_g1	K13066+K13066+K05349+K05349+K05350+K01188+K01188+K01188+K01188+K05350+K01188+K00430+K00430+K00430+K00430+K00430+K09756+K13065
Metabolism	Carbohydrate metabolism	Glyoxylate and dicarboxylate metabolism	13	63	0.00394824	0.0494642	ko00630	TRINITY_DN14639_c0_g1;TRINITY_DN14367_c0_g1;TRINITY_DN3937_c0_g1;TRINITY_DN13240_c0_g1;TRINITY_DN7834_c0_g1;TRINITY_DN10159_c0_g1;TRINITY_DN22118_c0_g1;TRINITY_DN26597_c0_g1;TRINITY_DN10342_c0_g1;TRINITY_DN13613_c0_g1;TRINITY_DN13353_c0_g1;TRINITY_DN7567_c0_g1;TRINITY_DN44282_c0_g1	K00025+K00025+K00600+K01915+K01915+K00626+K01433+K01433+K15893+K00122+K11517+K01638+K01602
Metabolism	Lipid metabolism	alpha-Linolenic acid metabolism	11	49	0.0039748	0.0494642	ko00592	TRINITY_DN7454_c0_g1;TRINITY_DN16302_c0_g1;TRINITY_DN16108_c0_g1;TRINITY_DN1604_c0_g1;TRINITY_DN5986_c0_g1;TRINITY_DN854_c0_g1;TRINITY_DN938_c0_g1;TRINITY_DN958_c0_g1;TRINITY_DN38893_c0_g1;TRINITY_DN9061_c0_g1;TRINITY_DN12264_c0_g1	K07513+K18857+K05894+K00232+K00454+K00454+K00454+K00454+K01047+K01723+K08241
Metabolism	Energy metabolism	Oxidative phosphorylation	16	87	0.00490962	0.0549878	ko00190	TRINITY_DN11144_c0_g1;TRINITY_DN24593_c0_g1;TRINITY_DN36272_c0_g1;TRINITY_DN34159_c0_g1;TRINITY_DN7297_c0_g1;TRINITY_DN61820_c0_g1;TRINITY_DN2353_c0_g1;TRINITY_DN4595_c0_g1;TRINITY_DN1675_c0_g1;TRINITY_DN35293_c0_g1;TRINITY_DN24240_c0_g1;TRINITY_DN16633_c0_g1;TRINITY_DN16690_c0_g1;TRINITY_DN49542_c0_g1;TRINITY_DN21898_c0_g1;TRINITY_DN33301_c0_g1	K02132+K01507+K03955+K03936+K03878+K03879+K03881+K03881+K02145+K00412+K00412+K02261+K00413+K02109+K02150+K02266
Metabolism	Energy metabolism	Photosynthesis - antenna proteins	4	9	0.00607087	0.0618125	ko00196	TRINITY_DN21893_c0_g1;TRINITY_DN23302_c0_g1;TRINITY_DN25664_c0_g1;TRINITY_DN22523_c0_g1	K08908+K08912+K08912+K08915
Metabolism	Biosynthesis of other secondary metabolites	Betalain biosynthesis	2	2	0.00842099	0.0785959	ko00965	TRINITY_DN26768_c0_g1;TRINITY_DN23848_c0_g1	K15777+K15777
Metabolism	Lipid metabolism	Linoleic acid metabolism	5	17	0.0155482	0.127649	ko00591	TRINITY_DN5986_c0_g1;TRINITY_DN854_c0_g1;TRINITY_DN938_c0_g1;TRINITY_DN958_c0_g1;TRINITY_DN38893_c0_g1	K00454+K00454+K00454+K00454+K01047
Metabolism	Global and overview maps	Carbon metabolism	28	202	0.0159562	0.127649	ko01200	TRINITY_DN14639_c0_g1;TRINITY_DN14367_c0_g1;TRINITY_DN3937_c0_g1;TRINITY_DN13680_c0_g1;TRINITY_DN15197_c0_g1;TRINITY_DN10159_c0_g1;TRINITY_DN2907_c0_g1;TRINITY_DN10975_c0_g1;TRINITY_DN15468_c0_g1;TRINITY_DN17379_c0_g1;TRINITY_DN22479_c0_g1;TRINITY_DN5379_c0_g1;TRINITY_DN17114_c0_g1;TRINITY_DN23305_c0_g1;TRINITY_DN3678_c0_g1;TRINITY_DN5533_c0_g1;TRINITY_DN7872_c0_g1;TRINITY_DN10342_c0_g1;TRINITY_D…	K00025+K00025+K00600+K01807+K01803+K00626+K00029+K00261+K01057+K01057+K01057+K00036+K02160+K01070+K15633+K00131+K05605+K15893+K00122+K00121+K11517+K00232+K01638+K01595+K01595+K01595+K01938+K01602
Metabolism	Amino acid metabolism	Alanine, aspartate and glutamate metabolism	8	39	0.0227982	0.170227	ko00250	TRINITY_DN6186_c0_g1;TRINITY_DN8077_c0_g1;TRINITY_DN13240_c0_g1;TRINITY_DN7834_c0_g1;TRINITY_DN10975_c0_g1;TRINITY_DN1911_c0_g1;TRINITY_DN8046_c0_g1;TRINITY_DN763_c0_g1	K01580+K00827+K01915+K01915+K00261+K01953+K00811+K01939
Metabolism	Carbohydrate metabolism	Pyruvate metabolism	12	71	0.0263872	0.18471	ko00620	TRINITY_DN16771_c0_g1;TRINITY_DN14639_c0_g1;TRINITY_DN14367_c0_g1;TRINITY_DN9688_c0_g1;TRINITY_DN10159_c0_g1;TRINITY_DN2907_c0_g1;TRINITY_DN21315_c0_g1;TRINITY_DN17114_c0_g1;TRINITY_DN7567_c0_g1;TRINITY_DN521_c0_g1;TRINITY_DN208_c0_g1;TRINITY_DN325_c0_g1	K00016+K00025+K00025+K01649+K00626+K00029+K01759+K02160+K01638+K01595+K01595+K01595
Metabolism	Amino acid metabolism	Arginine biosynthesis	6	27	0.0323873	0.213375	ko00220	TRINITY_DN31933_c0_g1;TRINITY_DN22230_c0_g1;TRINITY_DN13240_c0_g1;TRINITY_DN7834_c0_g1;TRINITY_DN10975_c0_g1;TRINITY_DN8046_c0_g1	K00145+K01476+K01915+K01915+K00261+K00811
Metabolism	Glycan biosynthesis and metabolism	Other types of O-glycan biosynthesis	3	9	0.0424904	0.264385	ko00514	TRINITY_DN8809_c0_g1;TRINITY_DN24804_c0_g1;TRINITY_DN8608_c0_g1	K13667+K18134+K20783
Metabolism	Lipid metabolism	Ether lipid metabolism	5	22	0.0453016	0.267041	ko00565	TRINITY_DN10670_c0_g1;TRINITY_DN1178_c0_g1;TRINITY_DN820_c0_g1;TRINITY_DN38893_c0_g1;TRINITY_DN8415_c0_g1	K13510+K01115+K01115+K01047+K13519
Metabolism	Amino acid metabolism	Cysteine and methionine metabolism	12	79	0.0545739	0.286311	ko00270	TRINITY_DN16771_c0_g1;TRINITY_DN14639_c0_g1;TRINITY_DN14367_c0_g1;TRINITY_DN13973_c0_g1;TRINITY_DN8077_c0_g1;TRINITY_DN7416_c0_g1;TRINITY_DN9508_c0_g1;TRINITY_DN6049_c0_g1;TRINITY_DN1187_c0_g1;TRINITY_DN8046_c0_g1;TRINITY_DN16899_c0_g1;TRINITY_DN16966_c0_g1	K00016+K00025+K00025+K00826+K00827+K00789+K00789+K01251+K00549+K00811+K05933+K05933
Metabolism	Metabolism of terpenoids and polyketides	Diterpenoid biosynthesis	3	10	0.0566743	0.286311	ko00904	TRINITY_DN6975_c0_g1;TRINITY_DN8589_c0_g1;TRINITY_DN8686_c0_g1	K16084+K16084+K16084
Metabolism	Global and overview maps	Biosynthesis of amino acids	24	188	0.0576877	0.286311	ko01230	TRINITY_DN31933_c0_g1;TRINITY_DN22230_c0_g1;TRINITY_DN7392_c0_g1;TRINITY_DN11080_c0_g1;TRINITY_DN5722_c0_g1;TRINITY_DN3937_c0_g1;TRINITY_DN13973_c0_g1;TRINITY_DN9688_c0_g1;TRINITY_DN13680_c0_g1;TRINITY_DN6795_c0_g1;TRINITY_DN15197_c0_g1;TRINITY_DN9377_c0_g1;TRINITY_DN5114_c0_g1;TRINITY_DN13240_c0_g1;TRINITY_DN7834_c0_g1;TRINITY_DN7416_c0_g1;TRINITY_DN9508_c0_g1;TRINITY_DN16601_c0_g1;TRINITY_DN191…	K00145+K01476+K01586+K05359+K01736+K00600+K00826+K01649+K01807+K00013+K01803+K01695+K13832+K01915+K01915+K00789+K00789+K01714+K01953+K00549+K15633+K00811+K00293+K01850
Metabolism	Carbohydrate metabolism	Propanoate metabolism	6	31	0.0591831	0.286311	ko00640	TRINITY_DN16771_c0_g1;TRINITY_DN10159_c0_g1;TRINITY_DN17114_c0_g1;TRINITY_DN7872_c0_g1;TRINITY_DN8352_c0_g1;TRINITY_DN1604_c0_g1	K00016+K00626+K02160+K05605+K00166+K00232
Metabolism	Metabolism of other amino acids	beta-Alanine metabolism	7	39	0.0613524	0.286311	ko00410	TRINITY_DN6186_c0_g1;TRINITY_DN7872_c0_g1;TRINITY_DN3824_c0_g1;TRINITY_DN5771_c0_g1;TRINITY_DN1604_c0_g1;TRINITY_DN1492_c0_g1;TRINITY_DN1089_c0_g1	K01580+K05605+K17839+K17839+K00232+K00276+K00276
Metabolism	Carbohydrate metabolism	Amino sugar and nucleotide sugar metabolism	15	108	0.066596	0.287296	ko00520	TRINITY_DN4147_c0_g1;TRINITY_DN4000_c0_g1;TRINITY_DN9014_c0_g1;TRINITY_DN13225_c0_g1;TRINITY_DN10457_c0_g1;TRINITY_DN11868_c0_g1;TRINITY_DN1544_c0_g1;TRINITY_DN1782_c0_g1;TRINITY_DN1888_c0_g1;TRINITY_DN19355_c0_g1;TRINITY_DN27619_c0_g1;TRINITY_DN18507_c0_g1;TRINITY_DN4218_c0_g1;TRINITY_DN6429_c0_g1;TRINITY_DN21570_c0_g1	K01835+K01835+K12449+K08678+K00966+K00966+K15920+K15920+K15920+K01183+K01183+K01183+K00963+K13379+K17497
Metabolism	Energy metabolism	Carbon fixation in photosynthetic organisms	9	56	0.0666938	0.287296	ko00710	TRINITY_DN14639_c0_g1;TRINITY_DN14367_c0_g1;TRINITY_DN13680_c0_g1;TRINITY_DN15197_c0_g1;TRINITY_DN2907_c0_g1;TRINITY_DN521_c0_g1;TRINITY_DN208_c0_g1;TRINITY_DN325_c0_g1;TRINITY_DN44282_c0_g1	K00025+K00025+K01807+K01803+K00029+K01595+K01595+K01595+K01602
Metabolism	Amino acid metabolism	Phenylalanine, tyrosine and tryptophan biosynthesis	6	34	0.085958	0.356029	ko00400	TRINITY_DN11080_c0_g1;TRINITY_DN5722_c0_g1;TRINITY_DN9377_c0_g1;TRINITY_DN5114_c0_g1;TRINITY_DN8046_c0_g1;TRINITY_DN18768_c0_g1	K05359+K01736+K01695+K13832+K00811+K01850
Metabolism	Amino acid metabolism	Lysine biosynthesis	3	12	0.0906795	0.356029	ko00300	TRINITY_DN7392_c0_g1;TRINITY_DN16601_c0_g1;TRINITY_DN7130_c0_g1	K01586+K01714+K00293
Metabolism	Carbohydrate metabolism	Fructose and mannose metabolism	7	43	0.0941874	0.356029	ko00051	TRINITY_DN15197_c0_g1;TRINITY_DN3463_c0_g1;TRINITY_DN4880_c0_g1;TRINITY_DN3225_c0_g1;TRINITY_DN10457_c0_g1;TRINITY_DN11868_c0_g1;TRINITY_DN21570_c0_g1	K01803+K00895+K00895+K00895+K00966+K00966+K17497
Metabolism	Amino acid metabolism	Tyrosine metabolism	6	35	0.0961489	0.356029	ko00350	TRINITY_DN14579_c0_g1;TRINITY_DN16302_c0_g1;TRINITY_DN8046_c0_g1;TRINITY_DN50457_c0_g1;TRINITY_DN1492_c0_g1;TRINITY_DN1089_c0_g1	K00121+K18857+K00811+K07253+K00276+K00276
Metabolism	Biosynthesis of other secondary metabolites	Glucosinolate biosynthesis	2	6	0.0985437	0.356029	ko00966	TRINITY_DN13973_c0_g1;TRINITY_DN9304_c0_g1	K00826+K11820
Metabolism	Metabolism of cofactors and vitamins	One carbon pool by folate	4	20	0.104759	0.362981	ko00670	TRINITY_DN3937_c0_g1;TRINITY_DN22118_c0_g1;TRINITY_DN26597_c0_g1;TRINITY_DN2981_c0_g1	K00600+K01433+K01433+K01938
Metabolism	Metabolism of terpenoids and polyketides	Zeatin biosynthesis	3	13	0.110191	0.362981	ko00908	TRINITY_DN9256_c0_g1;TRINITY_DN7876_c0_g1;TRINITY_DN10463_c0_g1	K13496+K13496+K13496
Metabolism	Biosynthesis of other secondary metabolites	Isoquinoline alkaloid biosynthesis	3	13	0.110191	0.362981	ko00950	TRINITY_DN8046_c0_g1;TRINITY_DN1492_c0_g1;TRINITY_DN1089_c0_g1	K00811+K00276+K00276
Metabolism	Metabolism of cofactors and vitamins	Folate biosynthesis	4	21	0.120527	0.385688	ko00790	TRINITY_DN14961_c0_g1;TRINITY_DN4547_c0_g1;TRINITY_DN39053_c0_g1;TRINITY_DN5269_c0_g1	K18482+K01495+K13950+K14652
Environmental Information Processing	Signal transduction	MAPK signaling pathway - plant	10	76	0.155472	0.459704	ko04016	TRINITY_DN10607_c0_g1;TRINITY_DN5974_c0_g1;TRINITY_DN12095_c0_g1;TRINITY_DN26825_c0_g1;TRINITY_DN1344_c0_g1;TRINITY_DN42172_c0_g1;TRINITY_DN5146_c0_g1;TRINITY_DN23403_c0_g1;TRINITY_DN49241_c0_g1;TRINITY_DN34261_c0_g1	K20714+K20538+K14498+K20718+K13447+K02183+K13424+K13424+K14514+K20725
Metabolism	Carbohydrate metabolism	Galactose metabolism	6	40	0.155971	0.459704	ko00052	TRINITY_DN4147_c0_g1;TRINITY_DN4000_c0_g1;TRINITY_DN145_c0_g1;TRINITY_DN11206_c0_g1;TRINITY_DN804_c0_g1;TRINITY_DN4218_c0_g1	K01835+K01835+K01190+K07407+K06617+K00963
Metabolism	Amino acid metabolism	Valine, leucine and isoleucine degradation	6	40	0.155971	0.459704	ko00280	TRINITY_DN13973_c0_g1;TRINITY_DN8077_c0_g1;TRINITY_DN7454_c0_g1;TRINITY_DN10159_c0_g1;TRINITY_DN7872_c0_g1;TRINITY_DN8352_c0_g1	K00826+K00827+K07513+K00626+K05605+K00166
Metabolism	Lipid metabolism	Glycerophospholipid metabolism	9	70	0.18937	0.543832	ko00564	TRINITY_DN10670_c0_g1;TRINITY_DN7756_c0_g1;TRINITY_DN1178_c0_g1;TRINITY_DN820_c0_g1;TRINITY_DN929_c0_g1;TRINITY_DN8092_c0_g1;TRINITY_DN16423_c0_g1;TRINITY_DN38893_c0_g1;TRINITY_DN8415_c0_g1	K13510+K00967+K01115+K01115+K00901+K00901+K00995+K01047+K13519
Metabolism	Lipid metabolism	Fatty acid degradation	6	43	0.198112	0.554715	ko00071	TRINITY_DN7454_c0_g1;TRINITY_DN10159_c0_g1;TRINITY_DN3777_c0_g1;TRINITY_DN14579_c0_g1;TRINITY_DN16302_c0_g1;TRINITY_DN1604_c0_g1	K07513+K00626+K01897+K00121+K18857+K00232
Metabolism	Amino acid metabolism	Phenylalanine metabolism	4	26	0.212005	0.569373	ko00360	TRINITY_DN8046_c0_g1;TRINITY_DN50457_c0_g1;TRINITY_DN1492_c0_g1;TRINITY_DN1089_c0_g1	K00811+K07253+K00276+K00276
Organismal Systems	Environmental adaptation	Plant-pathogen interaction	12	101	0.213515	0.569373	ko04626	TRINITY_DN33917_c0_g1;TRINITY_DN41546_c0_g1;TRINITY_DN10052_c0_g1;TRINITY_DN14719_c0_g1;TRINITY_DN589_c0_g1;TRINITY_DN1344_c0_g1;TRINITY_DN36585_c0_g1;TRINITY_DN42172_c0_g1;TRINITY_DN2369_c0_g1;TRINITY_DN5146_c0_g1;TRINITY_DN23403_c0_g1;TRINITY_DN9889_c0_g1	K04079+K04079+K13412+K13436+K13457+K13447+K13448+K02183+K05391+K13424+K13424+K15397
Metabolism	Amino acid metabolism	Glycine, serine and threonine metabolism	7	54	0.223469	0.574527	ko00260	TRINITY_DN3937_c0_g1;TRINITY_DN9377_c0_g1;TRINITY_DN8077_c0_g1;TRINITY_DN3678_c0_g1;TRINITY_DN10342_c0_g1;TRINITY_DN1492_c0_g1;TRINITY_DN1089_c0_g1	K00600+K01695+K00827+K15633+K15893+K00276+K00276
Metabolism	Biosynthesis of other secondary metabolites	Tropane, piperidine and pyridine alkaloid biosynthesis	3	18	0.225707	0.574527	ko00960	TRINITY_DN8046_c0_g1;TRINITY_DN1492_c0_g1;TRINITY_DN1089_c0_g1	K00811+K00276+K00276
Metabolism	Energy metabolism	Photosynthesis	5	37	0.249474	0.613175	ko00195	TRINITY_DN31269_c0_g1;TRINITY_DN36597_c0_g1;TRINITY_DN49542_c0_g1;TRINITY_DN31188_c0_g1;TRINITY_DN43473_c0_g1	K02639+K02638+K02109+K02699+K03541
Metabolism	Global and overview maps	Fatty acid metabolism	7	56	0.25184	0.613175	ko01212	TRINITY_DN7454_c0_g1;TRINITY_DN10159_c0_g1;TRINITY_DN17114_c0_g1;TRINITY_DN3777_c0_g1;TRINITY_DN1604_c0_g1;TRINITY_DN14590_c0_g1;TRINITY_DN27707_c0_g1	K07513+K00626+K02160+K01897+K00232+K01074+K10258
Metabolism	Metabolism of cofactors and vitamins	Riboflavin metabolism	3	20	0.276984	0.646296	ko00740	TRINITY_DN27657_c0_g1;TRINITY_DN5269_c0_g1;TRINITY_DN9058_c0_g1	K00793+K14652+K11752
Metabolism	Lipid metabolism	Biosynthesis of unsaturated fatty acids	3	20	0.276984	0.646296	ko01040	TRINITY_DN7454_c0_g1;TRINITY_DN1604_c0_g1;TRINITY_DN27707_c0_g1	K07513+K00232+K10258
Genetic Information Processing	Replication and repair	DNA replication	5	39	0.285852	0.653375	ko03030	TRINITY_DN402_c0_g1;TRINITY_DN1205_c0_g1;TRINITY_DN1895_c0_g1;TRINITY_DN1528_c0_g1;TRINITY_DN7296_c0_g1	K02540+K02541+K02209+K02210+K02685
Metabolism	Lipid metabolism	Fatty acid elongation	3	21	0.30306	0.653914	ko00062	TRINITY_DN14590_c0_g1;TRINITY_DN27707_c0_g1;TRINITY_DN9889_c0_g1	K01074+K10258+K15397
Metabolism	Energy metabolism	Nitrogen metabolism	3	21	0.30306	0.653914	ko00910	TRINITY_DN13240_c0_g1;TRINITY_DN7834_c0_g1;TRINITY_DN10975_c0_g1	K01915+K01915+K00261
Metabolism	Glycan biosynthesis and metabolism	Other glycan degradation	2	12	0.303603	0.653914	ko00511	TRINITY_DN290_c0_g1;TRINITY_DN145_c0_g1	K01191+K01190
Metabolism	Lipid metabolism	Synthesis and degradation of ketone bodies	1	4	0.320081	0.675928	ko00072	TRINITY_DN10159_c0_g1	K00626
Metabolism	Amino acid metabolism	Arginine and proline metabolism	6	51	0.325894	0.675928	ko00330	TRINITY_DN22230_c0_g1;TRINITY_DN7511_c0_g1;TRINITY_DN3824_c0_g1;TRINITY_DN5771_c0_g1;TRINITY_DN8046_c0_g1;TRINITY_DN12408_c0_g1	K01476+K00318+K17839+K17839+K00811+K10536
Metabolism	Global and overview maps	2-Oxocarboxylic acid metabolism	5	42	0.34199	0.696416	ko01210	TRINITY_DN31933_c0_g1;TRINITY_DN13973_c0_g1;TRINITY_DN9688_c0_g1;TRINITY_DN8046_c0_g1;TRINITY_DN9304_c0_g1	K00145+K00826+K01649+K00811+K11820
Metabolism	Carbohydrate metabolism	Glycolysis / Gluconeogenesis	11	104	0.357894	0.696952	ko00010	TRINITY_DN4147_c0_g1;TRINITY_DN4000_c0_g1;TRINITY_DN16771_c0_g1;TRINITY_DN15197_c0_g1;TRINITY_DN3463_c0_g1;TRINITY_DN4880_c0_g1;TRINITY_DN3225_c0_g1;TRINITY_DN3678_c0_g1;TRINITY_DN5533_c0_g1;TRINITY_DN14579_c0_g1;TRINITY_DN16302_c0_g1	K01835+K01835+K00016+K01803+K00895+K00895+K00895+K15633+K00131+K00121+K18857
Metabolism	Metabolism of terpenoids and polyketides	Terpenoid backbone biosynthesis	4	33	0.360213	0.696952	ko00900	TRINITY_DN7506_c0_g1;TRINITY_DN10159_c0_g1;TRINITY_DN1029_c0_g1;TRINITY_DN19733_c0_g1	K14066+K00626+K03526+K01662
Metabolism	Metabolism of cofactors and vitamins	Porphyrin and chlorophyll metabolism	5	43	0.360922	0.696952	ko00860	TRINITY_DN5500_c0_g1;TRINITY_DN12351_c0_g1;TRINITY_DN7969_c0_g1;TRINITY_DN14959_c0_g1;TRINITY_DN18094_c0_g1	K02492+K04040+K00218+K03405+K08101
Metabolism	Amino acid metabolism	Tryptophan metabolism	4	35	0.403515	0.765995	ko00380	TRINITY_DN10159_c0_g1;TRINITY_DN5081_c0_g1;TRINITY_DN9304_c0_g1;TRINITY_DN10971_c0_g1	K00626+K07408+K11820+K16903
Metabolism	Metabolism of other amino acids	Phosphonate and phosphinate metabolism	1	6	0.439458	0.803599	ko00440	TRINITY_DN7756_c0_g1	K00967
Metabolism	Amino acid metabolism	Valine, leucine and isoleucine biosynthesis	2	16	0.440164	0.803599	ko00290	TRINITY_DN13973_c0_g1;TRINITY_DN9688_c0_g1	K00826+K01649
Metabolism	Lipid metabolism	Glycerolipid metabolism	6	58	0.44485	0.803599	ko00561	TRINITY_DN929_c0_g1;TRINITY_DN19191_c0_g1;TRINITY_DN23329_c0_g1;TRINITY_DN11206_c0_g1;TRINITY_DN8092_c0_g1;TRINITY_DN8415_c0_g1	K00901+K01054+K01054+K07407+K00901+K13519
Metabolism	Carbohydrate metabolism	Butanoate metabolism	2	17	0.472077	0.813479	ko00650	TRINITY_DN6186_c0_g1;TRINITY_DN10159_c0_g1	K01580+K00626
Environmental Information Processing	Signal transduction	Plant hormone signal transduction	11	114	0.480035	0.813479	ko04075	TRINITY_DN3044_c0_g1;TRINITY_DN12095_c0_g1;TRINITY_DN23644_c0_g1;TRINITY_DN41438_c0_g1;TRINITY_DN23401_c0_g1;TRINITY_DN19986_c0_g1;TRINITY_DN24935_c0_g1;TRINITY_DN2136_c0_g1;TRINITY_DN13157_c0_g1;TRINITY_DN49241_c0_g1;TRINITY_DN23634_c0_g1	K14487+K14498+K13464+K14484+K14484+K14484+K14484+K14486+K14505+K14514+K16189
Metabolism	Glycan biosynthesis and metabolism	Glycosphingolipid biosynthesis - globo and isoglobo series	1	7	0.491063	0.813479	ko00603	TRINITY_DN11206_c0_g1	K07407
Metabolism	Metabolism of cofactors and vitamins	Vitamin B6 metabolism	1	7	0.491063	0.813479	ko00750	TRINITY_DN16610_c0_g1	K05275
Metabolism	Metabolism of other amino acids	Selenocompound metabolism	2	18	0.502873	0.813479	ko00450	TRINITY_DN1166_c0_g1;TRINITY_DN1187_c0_g1	K01874+K00549
Metabolism	Metabolism of cofactors and vitamins	Thiamine metabolism	2	18	0.502873	0.813479	ko00730	TRINITY_DN3149_c0_g1;TRINITY_DN19733_c0_g1	K03147+K01662
Metabolism	Carbohydrate metabolism	Citrate cycle (TCA cycle)	4	40	0.508424	0.813479	ko00020	TRINITY_DN14639_c0_g1;TRINITY_DN14367_c0_g1;TRINITY_DN40511_c0_g1;TRINITY_DN2752_c0_g1	K00025+K00025+K01648+K01648
Environmental Information Processing	Signal transduction	Phosphatidylinositol signaling system	4	40	0.508424	0.813479	ko04070	TRINITY_DN929_c0_g1;TRINITY_DN8092_c0_g1;TRINITY_DN42172_c0_g1;TRINITY_DN5392_c0_g1	K00901+K00901+K02183+K05857
Metabolism	Carbohydrate metabolism	Pentose and glucuronate interconversions	5	52	0.527769	0.825319	ko00040	TRINITY_DN5826_c0_g1;TRINITY_DN7665_c0_g1;TRINITY_DN13539_c0_g1;TRINITY_DN4218_c0_g1;TRINITY_DN7997_c0_g1	K01728+K01728+K01728+K00963+K01213
Metabolism	Lipid metabolism	Steroid biosynthesis	2	19	0.532488	0.825319	ko00100	TRINITY_DN825_c0_g1;TRINITY_DN14166_c0_g1	K01853+K00222
Metabolism	Metabolism of other amino acids	Taurine and hypotaurine metabolism	1	8	0.537931	0.825319	ko00430	TRINITY_DN6186_c0_g1	K01580
Metabolism	Biosynthesis of other secondary metabolites	Monobactam biosynthesis	1	9	0.580495	0.855467	ko00261	TRINITY_DN16601_c0_g1	K01714
Metabolism	Glycan biosynthesis and metabolism	Glycosaminoglycan degradation	1	9	0.580495	0.855467	ko00531	TRINITY_DN5194_c0_g1	K07964
Metabolism	Biosynthesis of other secondary metabolites	Isoflavonoid biosynthesis	1	9	0.580495	0.855467	ko00943	TRINITY_DN27224_c0_g1	K13265
Genetic Information Processing	Folding, sorting and degradation	Protein processing in endoplasmic reticulum	16	183	0.624694	0.908645	ko04141	TRINITY_DN48062_c0_g1;TRINITY_DN35990_c0_g1;TRINITY_DN41845_c0_g1;TRINITY_DN40407_c0_g1;TRINITY_DN8506_c0_g1;TRINITY_DN33917_c0_g1;TRINITY_DN41546_c0_g1;TRINITY_DN20283_c0_g1;TRINITY_DN2842_c0_g1;TRINITY_DN13333_c0_g1;TRINITY_DN27049_c0_g1;TRINITY_DN3179_c0_g1;TRINITY_DN18896_c0_g1;TRINITY_DN1253_c0_g1;TRINITY_DN13152_c0_g1;TRINITY_DN9228_c0_g1	K13993+K13993+K13993+K13993+K10956+K04079+K04079+K03283+K03283+K06689+K10575+K12666+K13250+K14007+K14011+K14015
Metabolism	Carbohydrate metabolism	Inositol phosphate metabolism	3	35	0.636974	0.914629	ko00562	TRINITY_DN15197_c0_g1;TRINITY_DN5392_c0_g1;TRINITY_DN30299_c0_g1	K01803+K05857+K19517
Metabolism	Biosynthesis of other secondary metabolites	Stilbenoid, diarylheptanoid and gingerol biosynthesis	1	11	0.654254	0.915195	ko00945	TRINITY_DN10033_c0_g1	K13065
Cellular Processes	Transport and catabolism	Peroxisome	6	72	0.66119	0.915195	ko04146	TRINITY_DN7454_c0_g1;TRINITY_DN23980_c0_g1;TRINITY_DN3777_c0_g1;TRINITY_DN13353_c0_g1;TRINITY_DN1604_c0_g1;TRINITY_DN9420_c0_g1	K07513+K04564+K01897+K11517+K00232+K13356
Metabolism	Lipid metabolism	Sphingolipid metabolism	2	24	0.661882	0.915195	ko00600	TRINITY_DN145_c0_g1;TRINITY_DN11206_c0_g1	K01190+K07407
Cellular Processes	Transport and catabolism	Phagosome	6	73	0.674512	0.921285	ko04145	TRINITY_DN8506_c0_g1;TRINITY_DN1675_c0_g1;TRINITY_DN8353_c0_g1;TRINITY_DN16579_c0_g1;TRINITY_DN20086_c0_g1;TRINITY_DN21898_c0_g1	K10956+K02145+K01365+K01365+K01365+K02150
Metabolism	Lipid metabolism	Arachidonic acid metabolism	1	13	0.715078	0.953437	ko00590	TRINITY_DN38893_c0_g1	K01047
Environmental Information Processing	Membrane transport	ABC transporters	1	13	0.715078	0.953437	ko02010	TRINITY_DN17805_c0_g1	K05658
Metabolism	Carbohydrate metabolism	Ascorbate and aldarate metabolism	3	40	0.725915	0.9565	ko00053	TRINITY_DN12468_c0_g1;TRINITY_DN42017_c0_g1;TRINITY_DN15417_c0_g1	K17744+K00423+K00434
Metabolism	Biosynthesis of other secondary metabolites	Flavonoid biosynthesis	2	29	0.760958	0.991016	ko00941	TRINITY_DN33708_c0_g1;TRINITY_DN10033_c0_g1	K01859+K13065
Genetic Information Processing	Folding, sorting and degradation	Protein export	3	44	0.784068	0.999981	ko03060	TRINITY_DN8506_c0_g1;TRINITY_DN32281_c0_g1;TRINITY_DN33893_c0_g1	K10956+K13280+K03105
Metabolism	Amino acid metabolism	Lysine degradation	2	31	0.792977	0.999981	ko00310	TRINITY_DN10159_c0_g1;TRINITY_DN7130_c0_g1	K00626+K00293
Metabolism	Nucleotide metabolism	Purine metabolism	6	84	0.798317	0.999981	ko00230	TRINITY_DN4147_c0_g1;TRINITY_DN4000_c0_g1;TRINITY_DN17230_c0_g1;TRINITY_DN17231_c0_g1;TRINITY_DN763_c0_g1;TRINITY_DN24003_c0_g1	K01835+K01835+K00860+K01488+K01939+K14977
Metabolism	Lipid metabolism	Fatty acid biosynthesis	2	33	0.821156	0.999981	ko00061	TRINITY_DN17114_c0_g1;TRINITY_DN3777_c0_g1	K02160+K01897
Metabolism	Metabolism of terpenoids and polyketides	Carotenoid biosynthesis	1	18	0.824442	0.999981	ko00906	TRINITY_DN10143_c0_g1	K09843
Cellular Processes	Transport and catabolism	Autophagy - other eukaryotes	1	20	0.855388	0.999981	ko04136	TRINITY_DN41052_c0_g1	K08341
Genetic Information Processing	Transcription	RNA polymerase	2	36	0.857008	0.999981	ko03020	TRINITY_DN47504_c0_g1;TRINITY_DN30330_c0_g1	K03004+K03006
Metabolism	Glycan biosynthesis and metabolism	Various types of N-glycan biosynthesis	1	21	0.868756	0.999981	ko00513	TRINITY_DN3179_c0_g1	K12666
Metabolism	Metabolism of other amino acids	Glutathione metabolism	4	66	0.869534	0.999981	ko00480	TRINITY_DN54_c0_g1;TRINITY_DN5379_c0_g1;TRINITY_DN34436_c0_g1;TRINITY_DN15417_c0_g1	K01469+K00036+K00799+K00434
Metabolism	Amino acid metabolism	Histidine metabolism	1	23	0.89191	0.999981	ko00340	TRINITY_DN6795_c0_g1	K00013
Metabolism	Metabolism of cofactors and vitamins	Pantothenate and CoA biosynthesis	1	23	0.89191	0.999981	ko00770	TRINITY_DN13973_c0_g1	K00826
Metabolism	Metabolism of cofactors and vitamins	Ubiquinone and other terpenoid-quinone biosynthesis	1	25	0.91099	0.999981	ko00130	TRINITY_DN14362_c0_g1	K02548
Genetic Information Processing	Translation	Aminoacyl-tRNA biosynthesis	2	43	0.916576	0.999981	ko00970	TRINITY_DN1166_c0_g1;TRINITY_DN10538_c0_g1	K01874+K01875
Metabolism	Glycan biosynthesis and metabolism	N-Glycan biosynthesis	1	30	0.945255	0.999981	ko00510	TRINITY_DN3179_c0_g1	K12666
Metabolism	Energy metabolism	Sulfur metabolism	1	30	0.945255	0.999981	ko00920	TRINITY_DN17230_c0_g1	K00860
Genetic Information Processing	Replication and repair	Base excision repair	1	30	0.945255	0.999981	ko03410	TRINITY_DN14920_c0_g1	K01246
Metabolism	Nucleotide metabolism	Pyrimidine metabolism	2	56	0.970764	0.999981	ko00240	TRINITY_DN21677_c0_g1;TRINITY_DN212_c0_g1	K01489+K00876
Cellular Processes	Transport and catabolism	Endocytosis	8	151	0.974426	0.999981	ko04144	TRINITY_DN20283_c0_g1;TRINITY_DN2842_c0_g1;TRINITY_DN6843_c0_g1;TRINITY_DN1178_c0_g1;TRINITY_DN820_c0_g1;TRINITY_DN21140_c0_g1;TRINITY_DN43904_c0_g1;TRINITY_DN436_c0_g1	K03283+K03283+K12486+K01115+K01115+K10364+K12486+K12489
Genetic Information Processing	Replication and repair	Nucleotide excision repair	1	43	0.984584	0.999981	ko03420	TRINITY_DN50920_c0_g1	K10840
Genetic Information Processing	Folding, sorting and degradation	Proteasome	1	54	0.994746	0.999981	ko03050	TRINITY_DN20377_c0_g1	K02728
Genetic Information Processing	Translation	RNA transport	4	121	0.997063	0.999981	ko03013	TRINITY_DN6767_c0_g1;TRINITY_DN7221_c0_g1;TRINITY_DN22858_c0_g1;TRINITY_DN45_c0_g1	K03231+K03231+K03249+K05749
Genetic Information Processing	Folding, sorting and degradation	Ubiquitin mediated proteolysis	3	103	0.99713	0.999981	ko04120	TRINITY_DN47052_c0_g1;TRINITY_DN13333_c0_g1;TRINITY_DN27049_c0_g1	K06688+K06689+K10575
Genetic Information Processing	Translation	mRNA surveillance pathway	2	92	0.998687	0.999981	ko03015	TRINITY_DN13410_c0_g1;TRINITY_DN3533_c0_g1	K06269+K03267
Genetic Information Processing	Folding, sorting and degradation	RNA degradation	1	75	0.999334	0.999981	ko03018	TRINITY_DN20387_c0_g1	K12602
Genetic Information Processing	Transcription	Spliceosome	3	157	0.999971	0.999981	ko03040	TRINITY_DN20283_c0_g1;TRINITY_DN2842_c0_g1;TRINITY_DN4262_c0_g1	K03283+K03283+K12865
Genetic Information Processing	Translation	Ribosome	8	258	0.999981	0.999981	ko03010	TRINITY_DN37463_c0_g1;TRINITY_DN4845_c0_g1;TRINITY_DN32669_c0_g1;TRINITY_DN37047_c0_g1;TRINITY_DN18848_c0_g1;TRINITY_DN11112_c0_g1;TRINITY_DN23646_c0_g1;TRINITY_DN12512_c0_g1	K02870+K02982+K02948+K02895+K02954+K02954+K02866+K02945
