# Supplementary material for: Accurate Long-Read RNA Sequencing Analysis Reveals the Key Pathways and Candidate Genes under Drought Stress in the Seed Germination Stage in Faba Bean
Source: Int J Mol Sci. 2024 Aug 15;25(16):8875. doi: 10.3390/ijms25168875 (PMC11354372; doi:10.3390/ijms25168875)
Supplement: Supplementary file 1 [file ijms-25-08875-s001.zip › Supplementary tables-revised/Table S8.xlsx]

## Sheet: T1_16vsT2_16
Table S8 GO pathways enriched from the DEGs in comparison of T1_16 VS T2_16
Biological Process
GO ID	Description	out (852)	All (5333)	pvalue	p.adjust	Genes
GO:0009266	response to temperature stimulus	73	343	0.00445709	0.868668	TRINITY_DN10345_c0_g1;TRINITY_DN10457_c0_g1;TRINITY_DN10505_c0_g1;TRINITY_DN10570_c0_g1;TRINITY_DN1202_c0_g1;TRINITY_DN12376_c0_g1;TRINITY_DN12536_c0_g1;TRINITY_DN12770_c0_g1;TRINITY_DN12873_c0_g1;TRINITY_DN1464_c0_g1;TRINITY_DN1500_c0_g1;TRINITY_DN1564_c0_g1;TRINITY_DN15765_c0_g1;TRINITY_DN16581_c0_g1;TRINITY_DN16751_c0_g1;TRINITY_DN17781_c0_g1;TRINITY_DN18350_c0_g1;TRINITY_DN19601_c0_g1;TRINITY…
GO:0006468	protein phosphorylation	65	325	0.0270757	0.885812	TRINITY_DN10205_c0_g1;TRINITY_DN10570_c0_g1;TRINITY_DN10607_c0_g1;TRINITY_DN10943_c0_g1;TRINITY_DN10_c0_g1;TRINITY_DN11590_c0_g1;TRINITY_DN1186_c0_g1;TRINITY_DN1193_c0_g1;TRINITY_DN12020_c0_g1;TRINITY_DN12095_c0_g1;TRINITY_DN1242_c0_g1;TRINITY_DN12705_c0_g1;TRINITY_DN12770_c0_g1;TRINITY_DN13214_c0_g1;TRINITY_DN13668_c0_g1;TRINITY_DN1407_c0_g1;TRINITY_DN14614_c0_g1;TRINITY_DN14719_c0_g1;TRINITY_DN…
GO:0009409	response to cold	52	234	0.00646121	0.868668	TRINITY_DN10505_c0_g1;TRINITY_DN10570_c0_g1;TRINITY_DN12376_c0_g1;TRINITY_DN12770_c0_g1;TRINITY_DN1464_c0_g1;TRINITY_DN1500_c0_g1;TRINITY_DN1564_c0_g1;TRINITY_DN15765_c0_g1;TRINITY_DN16581_c0_g1;TRINITY_DN17781_c0_g1;TRINITY_DN18350_c0_g1;TRINITY_DN20415_c0_g1;TRINITY_DN20773_c0_g1;TRINITY_DN21620_c0_g1;TRINITY_DN23539_c0_g1;TRINITY_DN23611_c0_g1;TRINITY_DN23861_c0_g1;TRINITY_DN24154_c0_g1;TRINIT…
GO:0009735	response to cytokinin	39	150	0.000965118	0.868668	TRINITY_DN10505_c0_g1;TRINITY_DN11059_c0_g1;TRINITY_DN11355_c0_g1;TRINITY_DN11541_c0_g1;TRINITY_DN11944_c0_g1;TRINITY_DN12072_c0_g1;TRINITY_DN13397_c0_g1;TRINITY_DN14639_c0_g1;TRINITY_DN16751_c0_g1;TRINITY_DN1748_c0_g1;TRINITY_DN18326_c0_g1;TRINITY_DN19102_c0_g1;TRINITY_DN19601_c0_g1;TRINITY_DN2018_c0_g1;TRINITY_DN20773_c0_g1;TRINITY_DN20791_c0_g1;TRINITY_DN24661_c0_g1;TRINITY_DN24703_c0_g1;TRINI…
GO:0006790	sulfur compound metabolic process	31	145	0.0497617	0.94296	TRINITY_DN1076_c0_g1;TRINITY_DN11736_c0_g1;TRINITY_DN12286_c0_g1;TRINITY_DN12449_c0_g1;TRINITY_DN13237_c0_g1;TRINITY_DN14229_c0_g1;TRINITY_DN14525_c0_g1;TRINITY_DN1464_c0_g1;TRINITY_DN15696_c0_g1;TRINITY_DN19743_c0_g1;TRINITY_DN20415_c0_g1;TRINITY_DN24765_c0_g1;TRINITY_DN2555_c0_g1;TRINITY_DN25936_c0_g1;TRINITY_DN26696_c0_g1;TRINITY_DN2792_c0_g1;TRINITY_DN29845_c0_g1;TRINITY_DN29998_c0_g1;TRINITY…
GO:0007166	cell surface receptor signaling pathway	26	111	0.0249653	0.868668	TRINITY_DN1193_c0_g1;TRINITY_DN12099_c0_g1;TRINITY_DN1242_c0_g1;TRINITY_DN12705_c0_g1;TRINITY_DN14719_c0_g1;TRINITY_DN15930_c0_g1;TRINITY_DN16261_c0_g1;TRINITY_DN16310_c0_g1;TRINITY_DN17380_c0_g1;TRINITY_DN1942_c0_g1;TRINITY_DN2027_c0_g1;TRINITY_DN2048_c0_g1;TRINITY_DN2198_c0_g1;TRINITY_DN22411_c0_g1;TRINITY_DN3134_c0_g1;TRINITY_DN3502_c0_g1;TRINITY_DN3624_c0_g1;TRINITY_DN4055_c0_g1;TRINITY_DN417…
GO:0051247	positive regulation of protein metabolic process	25	109	0.0349394	0.94296	TRINITY_DN10205_c0_g1;TRINITY_DN10570_c0_g1;TRINITY_DN10_c0_g1;TRINITY_DN11057_c0_g1;TRINITY_DN1115_c0_g1;TRINITY_DN12020_c0_g1;TRINITY_DN13668_c0_g1;TRINITY_DN14019_c0_g1;TRINITY_DN1461_c0_g1;TRINITY_DN1500_c0_g1;TRINITY_DN15608_c0_g1;TRINITY_DN18480_c0_g1;TRINITY_DN1942_c0_g1;TRINITY_DN2531_c0_g1;TRINITY_DN25732_c0_g1;TRINITY_DN29923_c0_g1;TRINITY_DN32976_c0_g1;TRINITY_DN3624_c0_g1;TRINITY_DN43…
GO:0032270	positive regulation of cellular protein metabolic process	24	103	0.0322334	0.927108	TRINITY_DN10205_c0_g1;TRINITY_DN10570_c0_g1;TRINITY_DN10_c0_g1;TRINITY_DN11057_c0_g1;TRINITY_DN12020_c0_g1;TRINITY_DN13668_c0_g1;TRINITY_DN14019_c0_g1;TRINITY_DN1461_c0_g1;TRINITY_DN1500_c0_g1;TRINITY_DN15608_c0_g1;TRINITY_DN18480_c0_g1;TRINITY_DN1942_c0_g1;TRINITY_DN2531_c0_g1;TRINITY_DN25732_c0_g1;TRINITY_DN29923_c0_g1;TRINITY_DN32976_c0_g1;TRINITY_DN3624_c0_g1;TRINITY_DN43162_c0_g1;TRINITY_DN4…
GO:0032940	secretion by cell	22	64	0.000220387	0.386669	TRINITY_DN12705_c0_g1;TRINITY_DN1353_c0_g1;TRINITY_DN15826_c0_g1;TRINITY_DN15931_c0_g1;TRINITY_DN16310_c0_g1;TRINITY_DN18549_c0_g1;TRINITY_DN2000_c0_g1;TRINITY_DN21391_c0_g1;TRINITY_DN22411_c0_g1;TRINITY_DN23820_c0_g1;TRINITY_DN2531_c0_g1;TRINITY_DN28058_c0_g1;TRINITY_DN2811_c0_g1;TRINITY_DN29079_c0_g1;TRINITY_DN29586_c0_g1;TRINITY_DN3260_c0_g1;TRINITY_DN3422_c0_g1;TRINITY_DN3570_c0_g1;TRINITY_DN…
GO:0046903	secretion	22	64	0.000220387	0.386669	TRINITY_DN12705_c0_g1;TRINITY_DN1353_c0_g1;TRINITY_DN15826_c0_g1;TRINITY_DN15931_c0_g1;TRINITY_DN16310_c0_g1;TRINITY_DN18549_c0_g1;TRINITY_DN2000_c0_g1;TRINITY_DN21391_c0_g1;TRINITY_DN22411_c0_g1;TRINITY_DN23820_c0_g1;TRINITY_DN2531_c0_g1;TRINITY_DN28058_c0_g1;TRINITY_DN2811_c0_g1;TRINITY_DN29079_c0_g1;TRINITY_DN29586_c0_g1;TRINITY_DN3260_c0_g1;TRINITY_DN3422_c0_g1;TRINITY_DN3570_c0_g1;TRINITY_DN…
GO:0044092	negative regulation of molecular function	22	92	0.0299597	0.915235	TRINITY_DN11684_c0_g1;TRINITY_DN17387_c0_g1;TRINITY_DN19625_c0_g1;TRINITY_DN21659_c0_g1;TRINITY_DN22834_c0_g1;TRINITY_DN24381_c0_g1;TRINITY_DN2531_c0_g1;TRINITY_DN27766_c0_g1;TRINITY_DN28548_c0_g1;TRINITY_DN34399_c0_g1;TRINITY_DN36391_c0_g1;TRINITY_DN37387_c0_g1;TRINITY_DN3852_c0_g1;TRINITY_DN39664_c0_g1;TRINITY_DN4333_c0_g1;TRINITY_DN4461_c0_g1;TRINITY_DN45011_c0_g1;TRINITY_DN47250_c0_g1;TRINITY…
GO:0007167	enzyme linked receptor protein signaling pathway	21	81	0.0140121	0.868668	TRINITY_DN1193_c0_g1;TRINITY_DN12099_c0_g1;TRINITY_DN1242_c0_g1;TRINITY_DN12705_c0_g1;TRINITY_DN14719_c0_g1;TRINITY_DN15930_c0_g1;TRINITY_DN16261_c0_g1;TRINITY_DN16310_c0_g1;TRINITY_DN17380_c0_g1;TRINITY_DN2027_c0_g1;TRINITY_DN2198_c0_g1;TRINITY_DN3502_c0_g1;TRINITY_DN3624_c0_g1;TRINITY_DN4055_c0_g1;TRINITY_DN417_c0_g1;TRINITY_DN4563_c0_g1;TRINITY_DN514_c0_g1;TRINITY_DN6069_c0_g1;TRINITY_DN680_c0…
GO:0017038	protein import	20	80	0.0239163	0.868668	TRINITY_DN11554_c0_g1;TRINITY_DN12770_c0_g1;TRINITY_DN13264_c0_g1;TRINITY_DN13994_c0_g1;TRINITY_DN155_c0_g1;TRINITY_DN2047_c0_g1;TRINITY_DN212_c0_g1;TRINITY_DN2297_c0_g1;TRINITY_DN26531_c0_g1;TRINITY_DN26539_c0_g1;TRINITY_DN28625_c0_g1;TRINITY_DN28795_c0_g1;TRINITY_DN32352_c0_g1;TRINITY_DN36015_c0_g1;TRINITY_DN38269_c0_g1;TRINITY_DN4944_c0_g1;TRINITY_DN50366_c0_g1;TRINITY_DN5145_c0_g1;TRINITY_DN5…
GO:0006073	cellular glucan metabolic process	19	81	0.0496743	0.94296	TRINITY_DN10457_c0_g1;TRINITY_DN1096_c0_g1;TRINITY_DN10_c0_g1;TRINITY_DN11321_c0_g1;TRINITY_DN11752_c0_g1;TRINITY_DN120_c0_g1;TRINITY_DN1244_c0_g1;TRINITY_DN13494_c0_g1;TRINITY_DN14222_c0_g1;TRINITY_DN16751_c0_g1;TRINITY_DN2018_c0_g1;TRINITY_DN252_c0_g1;TRINITY_DN2900_c0_g1;TRINITY_DN326_c0_g1;TRINITY_DN5407_c0_g1;TRINITY_DN560_c0_g1;TRINITY_DN667_c0_g1;TRINITY_DN781_c0_g1;TRINITY_DN7986_c0_g1
GO:0044042	glucan metabolic process	19	81	0.0496743	0.94296	TRINITY_DN10457_c0_g1;TRINITY_DN1096_c0_g1;TRINITY_DN10_c0_g1;TRINITY_DN11321_c0_g1;TRINITY_DN11752_c0_g1;TRINITY_DN120_c0_g1;TRINITY_DN1244_c0_g1;TRINITY_DN13494_c0_g1;TRINITY_DN14222_c0_g1;TRINITY_DN16751_c0_g1;TRINITY_DN2018_c0_g1;TRINITY_DN252_c0_g1;TRINITY_DN2900_c0_g1;TRINITY_DN326_c0_g1;TRINITY_DN5407_c0_g1;TRINITY_DN560_c0_g1;TRINITY_DN667_c0_g1;TRINITY_DN781_c0_g1;TRINITY_DN7986_c0_g1
GO:0009100	glycoprotein metabolic process	18	66	0.0130924	0.868668	TRINITY_DN11712_c0_g1;TRINITY_DN1271_c0_g1;TRINITY_DN1381_c0_g1;TRINITY_DN15532_c0_g1;TRINITY_DN1564_c0_g1;TRINITY_DN1742_c0_g1;TRINITY_DN2531_c0_g1;TRINITY_DN26410_c0_g1;TRINITY_DN289_c0_g1;TRINITY_DN4168_c0_g1;TRINITY_DN47489_c0_g1;TRINITY_DN5253_c0_g1;TRINITY_DN5686_c0_g1;TRINITY_DN7882_c0_g1;TRINITY_DN8981_c0_g1;TRINITY_DN9082_c0_g1;TRINITY_DN9158_c0_g1;TRINITY_DN9307_c0_g1
GO:0007178	transmembrane receptor protein serine/threonine kinase signaling pathway	18	71	0.0272635	0.885812	TRINITY_DN1193_c0_g1;TRINITY_DN12099_c0_g1;TRINITY_DN1242_c0_g1;TRINITY_DN14719_c0_g1;TRINITY_DN15930_c0_g1;TRINITY_DN16261_c0_g1;TRINITY_DN17380_c0_g1;TRINITY_DN2027_c0_g1;TRINITY_DN2198_c0_g1;TRINITY_DN3502_c0_g1;TRINITY_DN3624_c0_g1;TRINITY_DN4055_c0_g1;TRINITY_DN417_c0_g1;TRINITY_DN4563_c0_g1;TRINITY_DN514_c0_g1;TRINITY_DN6069_c0_g1;TRINITY_DN680_c0_g1;TRINITY_DN9093_c0_g1
GO:0009101	glycoprotein biosynthetic process	17	62	0.0148265	0.868668	TRINITY_DN11712_c0_g1;TRINITY_DN1271_c0_g1;TRINITY_DN1381_c0_g1;TRINITY_DN15532_c0_g1;TRINITY_DN1564_c0_g1;TRINITY_DN1742_c0_g1;TRINITY_DN2531_c0_g1;TRINITY_DN26410_c0_g1;TRINITY_DN289_c0_g1;TRINITY_DN4168_c0_g1;TRINITY_DN47489_c0_g1;TRINITY_DN5253_c0_g1;TRINITY_DN5686_c0_g1;TRINITY_DN7882_c0_g1;TRINITY_DN8981_c0_g1;TRINITY_DN9158_c0_g1;TRINITY_DN9307_c0_g1
GO:0048284	organelle fusion	16	56	0.0119254	0.868668	TRINITY_DN14282_c0_g1;TRINITY_DN1527_c0_g1;TRINITY_DN15826_c0_g1;TRINITY_DN15931_c0_g1;TRINITY_DN18549_c0_g1;TRINITY_DN21391_c0_g1;TRINITY_DN23820_c0_g1;TRINITY_DN2573_c0_g1;TRINITY_DN29079_c0_g1;TRINITY_DN29586_c0_g1;TRINITY_DN304_c0_g1;TRINITY_DN3360_c0_g1;TRINITY_DN425_c0_g1;TRINITY_DN5324_c0_g1;TRINITY_DN8452_c0_g1;TRINITY_DN9430_c0_g1
GO:0006887	exocytosis	14	38	0.00141862	0.868668	TRINITY_DN1353_c0_g1;TRINITY_DN15826_c0_g1;TRINITY_DN15931_c0_g1;TRINITY_DN18549_c0_g1;TRINITY_DN2000_c0_g1;TRINITY_DN21391_c0_g1;TRINITY_DN23820_c0_g1;TRINITY_DN2531_c0_g1;TRINITY_DN28058_c0_g1;TRINITY_DN29079_c0_g1;TRINITY_DN3422_c0_g1;TRINITY_DN3992_c0_g1;TRINITY_DN425_c0_g1;TRINITY_DN7152_c0_g1
GO:0006643	membrane lipid metabolic process	14	53	0.0348613	0.94296	TRINITY_DN1056_c0_g1;TRINITY_DN120_c0_g1;TRINITY_DN12945_c0_g1;TRINITY_DN28058_c0_g1;TRINITY_DN326_c0_g1;TRINITY_DN3468_c0_g1;TRINITY_DN36272_c0_g1;TRINITY_DN4061_c0_g1;TRINITY_DN4300_c0_g1;TRINITY_DN5494_c0_g1;TRINITY_DN5696_c0_g1;TRINITY_DN6160_c0_g1;TRINITY_DN6954_c0_g1;TRINITY_DN909_c0_g1
GO:0006486	protein glycosylation	14	54	0.0404096	0.94296	TRINITY_DN11712_c0_g1;TRINITY_DN1271_c0_g1;TRINITY_DN1381_c0_g1;TRINITY_DN15532_c0_g1;TRINITY_DN1564_c0_g1;TRINITY_DN1742_c0_g1;TRINITY_DN2531_c0_g1;TRINITY_DN26410_c0_g1;TRINITY_DN289_c0_g1;TRINITY_DN5253_c0_g1;TRINITY_DN7882_c0_g1;TRINITY_DN8981_c0_g1;TRINITY_DN9158_c0_g1;TRINITY_DN9307_c0_g1
GO:0043413	macromolecule glycosylation	14	54	0.0404096	0.94296	TRINITY_DN11712_c0_g1;TRINITY_DN1271_c0_g1;TRINITY_DN1381_c0_g1;TRINITY_DN15532_c0_g1;TRINITY_DN1564_c0_g1;TRINITY_DN1742_c0_g1;TRINITY_DN2531_c0_g1;TRINITY_DN26410_c0_g1;TRINITY_DN289_c0_g1;TRINITY_DN5253_c0_g1;TRINITY_DN7882_c0_g1;TRINITY_DN8981_c0_g1;TRINITY_DN9158_c0_g1;TRINITY_DN9307_c0_g1
GO:0051170	nuclear import	12	37	0.00986183	0.868668	TRINITY_DN11554_c0_g1;TRINITY_DN12770_c0_g1;TRINITY_DN13994_c0_g1;TRINITY_DN155_c0_g1;TRINITY_DN2047_c0_g1;TRINITY_DN212_c0_g1;TRINITY_DN28625_c0_g1;TRINITY_DN28795_c0_g1;TRINITY_DN41855_c0_g1;TRINITY_DN4944_c0_g1;TRINITY_DN5145_c0_g1;TRINITY_DN57_c0_g1
GO:0010119	regulation of stomatal movement	12	40	0.0188357	0.868668	TRINITY_DN11261_c0_g1;TRINITY_DN11684_c0_g1;TRINITY_DN15931_c0_g1;TRINITY_DN22317_c0_g1;TRINITY_DN25664_c0_g1;TRINITY_DN26531_c0_g1;TRINITY_DN269_c0_g1;TRINITY_DN3422_c0_g1;TRINITY_DN3947_c0_g1;TRINITY_DN4333_c0_g1;TRINITY_DN6569_c0_g1;TRINITY_DN8484_c0_g1
GO:0006606	protein import into nucleus	11	34	0.0135126	0.868668	TRINITY_DN11554_c0_g1;TRINITY_DN12770_c0_g1;TRINITY_DN13994_c0_g1;TRINITY_DN155_c0_g1;TRINITY_DN2047_c0_g1;TRINITY_DN212_c0_g1;TRINITY_DN28625_c0_g1;TRINITY_DN28795_c0_g1;TRINITY_DN4944_c0_g1;TRINITY_DN5145_c0_g1;TRINITY_DN57_c0_g1
GO:0044744	protein targeting to nucleus	11	34	0.0135126	0.868668	TRINITY_DN11554_c0_g1;TRINITY_DN12770_c0_g1;TRINITY_DN13994_c0_g1;TRINITY_DN155_c0_g1;TRINITY_DN2047_c0_g1;TRINITY_DN212_c0_g1;TRINITY_DN28625_c0_g1;TRINITY_DN28795_c0_g1;TRINITY_DN4944_c0_g1;TRINITY_DN5145_c0_g1;TRINITY_DN57_c0_g1
GO:1902593	single-organism nuclear import	11	34	0.0135126	0.868668	TRINITY_DN11554_c0_g1;TRINITY_DN12770_c0_g1;TRINITY_DN13994_c0_g1;TRINITY_DN155_c0_g1;TRINITY_DN2047_c0_g1;TRINITY_DN212_c0_g1;TRINITY_DN28625_c0_g1;TRINITY_DN28795_c0_g1;TRINITY_DN4944_c0_g1;TRINITY_DN5145_c0_g1;TRINITY_DN57_c0_g1
GO:0034504	protein localization to nucleus	11	38	0.0311055	0.915235	TRINITY_DN11554_c0_g1;TRINITY_DN12770_c0_g1;TRINITY_DN13994_c0_g1;TRINITY_DN155_c0_g1;TRINITY_DN2047_c0_g1;TRINITY_DN212_c0_g1;TRINITY_DN28625_c0_g1;TRINITY_DN28795_c0_g1;TRINITY_DN4944_c0_g1;TRINITY_DN5145_c0_g1;TRINITY_DN57_c0_g1
GO:0043648	dicarboxylic acid metabolic process	11	39	0.0372955	0.94296	TRINITY_DN14639_c0_g1;TRINITY_DN16552_c0_g1;TRINITY_DN2907_c0_g1;TRINITY_DN2981_c0_g1;TRINITY_DN2_c0_g1;TRINITY_DN3548_c0_g1;TRINITY_DN44141_c0_g1;TRINITY_DN4487_c0_g1;TRINITY_DN5722_c0_g1;TRINITY_DN8046_c0_g1;TRINITY_DN9977_c0_g1
GO:0006487	protein N-linked glycosylation	10	31	0.018568	0.868668	TRINITY_DN11712_c0_g1;TRINITY_DN1271_c0_g1;TRINITY_DN1381_c0_g1;TRINITY_DN15532_c0_g1;TRINITY_DN1564_c0_g1;TRINITY_DN1742_c0_g1;TRINITY_DN5253_c0_g1;TRINITY_DN7882_c0_g1;TRINITY_DN9158_c0_g1;TRINITY_DN9307_c0_g1
GO:2000242	negative regulation of reproductive process	10	33	0.0287444	0.915235	TRINITY_DN10410_c0_g1;TRINITY_DN15472_c0_g1;TRINITY_DN17380_c0_g1;TRINITY_DN18171_c0_g1;TRINITY_DN19171_c0_g1;TRINITY_DN19559_c0_g1;TRINITY_DN20387_c0_g1;TRINITY_DN23653_c0_g1;TRINITY_DN38954_c0_g1;TRINITY_DN5684_c0_g1
GO:0016032	viral process	9	27	0.0201454	0.868668	TRINITY_DN10887_c0_g1;TRINITY_DN12705_c0_g1;TRINITY_DN155_c0_g1;TRINITY_DN16310_c0_g1;TRINITY_DN1779_c0_g1;TRINITY_DN3095_c0_g1;TRINITY_DN31139_c0_g1;TRINITY_DN5145_c0_g1;TRINITY_DN7239_c0_g1
GO:0034250	positive regulation of cellular amide metabolic process	8	21	0.0119823	0.868668	TRINITY_DN10570_c0_g1;TRINITY_DN14019_c0_g1;TRINITY_DN25732_c0_g1;TRINITY_DN29923_c0_g1;TRINITY_DN32976_c0_g1;TRINITY_DN43162_c0_g1;TRINITY_DN45626_c0_g1;TRINITY_DN46349_c0_g1
GO:0045727	positive regulation of translation	8	21	0.0119823	0.868668	TRINITY_DN10570_c0_g1;TRINITY_DN14019_c0_g1;TRINITY_DN25732_c0_g1;TRINITY_DN29923_c0_g1;TRINITY_DN32976_c0_g1;TRINITY_DN43162_c0_g1;TRINITY_DN45626_c0_g1;TRINITY_DN46349_c0_g1
GO:0006833	water transport	8	25	0.0354583	0.94296	TRINITY_DN13588_c0_g1;TRINITY_DN15931_c0_g1;TRINITY_DN20250_c0_g1;TRINITY_DN20563_c0_g1;TRINITY_DN20624_c0_g1;TRINITY_DN24614_c0_g1;TRINITY_DN31612_c0_g1;TRINITY_DN8369_c0_g1
GO:0042044	fluid transport	8	25	0.0354583	0.94296	TRINITY_DN13588_c0_g1;TRINITY_DN15931_c0_g1;TRINITY_DN20250_c0_g1;TRINITY_DN20563_c0_g1;TRINITY_DN20624_c0_g1;TRINITY_DN24614_c0_g1;TRINITY_DN31612_c0_g1;TRINITY_DN8369_c0_g1
GO:0090662	ATP hydrolysis coupled transmembrane transport	8	25	0.0354583	0.94296	TRINITY_DN232_c0_g1;TRINITY_DN262_c0_g1;TRINITY_DN269_c0_g1;TRINITY_DN37253_c0_g1;TRINITY_DN379_c0_g1;TRINITY_DN43138_c0_g1;TRINITY_DN536_c0_g1;TRINITY_DN9562_c0_g1
GO:0097164	ammonium ion metabolic process	7	21	0.0388352	0.94296	TRINITY_DN12512_c0_g1;TRINITY_DN22230_c0_g1;TRINITY_DN4300_c0_g1;TRINITY_DN6160_c0_g1;TRINITY_DN622_c0_g1;TRINITY_DN6954_c0_g1;TRINITY_DN909_c0_g1
GO:1901616	organic hydroxy compound catabolic process	7	21	0.0388352	0.94296	TRINITY_DN10979_c0_g1;TRINITY_DN10997_c0_g1;TRINITY_DN11201_c0_g1;TRINITY_DN12509_c0_g1;TRINITY_DN1264_c0_g1;TRINITY_DN2680_c0_g1;TRINITY_DN39365_c0_g1
GO:0018196	peptidyl-asparagine modification	6	12	0.00633983	0.868668	TRINITY_DN1271_c0_g1;TRINITY_DN1381_c0_g1;TRINITY_DN15532_c0_g1;TRINITY_DN1564_c0_g1;TRINITY_DN5253_c0_g1;TRINITY_DN7882_c0_g1
GO:0018279	protein N-linked glycosylation via asparagine	6	12	0.00633983	0.868668	TRINITY_DN1271_c0_g1;TRINITY_DN1381_c0_g1;TRINITY_DN15532_c0_g1;TRINITY_DN1564_c0_g1;TRINITY_DN5253_c0_g1;TRINITY_DN7882_c0_g1
GO:0046164	alcohol catabolic process	6	13	0.0102036	0.868668	TRINITY_DN10979_c0_g1;TRINITY_DN10997_c0_g1;TRINITY_DN11201_c0_g1;TRINITY_DN1264_c0_g1;TRINITY_DN2680_c0_g1;TRINITY_DN39365_c0_g1
GO:0032515	negative regulation of phosphoprotein phosphatase activity	5	7	0.00162971	0.868668	TRINITY_DN21659_c0_g1;TRINITY_DN24381_c0_g1;TRINITY_DN27766_c0_g1;TRINITY_DN28548_c0_g1;TRINITY_DN34399_c0_g1
GO:0010923	negative regulation of phosphatase activity	5	9	0.00738333	0.868668	TRINITY_DN21659_c0_g1;TRINITY_DN24381_c0_g1;TRINITY_DN27766_c0_g1;TRINITY_DN28548_c0_g1;TRINITY_DN34399_c0_g1
GO:0035305	negative regulation of dephosphorylation	5	9	0.00738333	0.868668	TRINITY_DN21659_c0_g1;TRINITY_DN24381_c0_g1;TRINITY_DN27766_c0_g1;TRINITY_DN28548_c0_g1;TRINITY_DN34399_c0_g1
GO:0035308	negative regulation of protein dephosphorylation	5	9	0.00738333	0.868668	TRINITY_DN21659_c0_g1;TRINITY_DN24381_c0_g1;TRINITY_DN27766_c0_g1;TRINITY_DN28548_c0_g1;TRINITY_DN34399_c0_g1
GO:0045321	leukocyte activation	5	11	0.0204991	0.868668	TRINITY_DN12705_c0_g1;TRINITY_DN16310_c0_g1;TRINITY_DN1942_c0_g1;TRINITY_DN28058_c0_g1;TRINITY_DN5131_c0_g1
GO:0000741	karyogamy	5	12	0.0306129	0.915235	TRINITY_DN14282_c0_g1;TRINITY_DN1527_c0_g1;TRINITY_DN2573_c0_g1;TRINITY_DN5324_c0_g1;TRINITY_DN8452_c0_g1
GO:0010197	polar nucleus fusion	5	12	0.0306129	0.915235	TRINITY_DN14282_c0_g1;TRINITY_DN1527_c0_g1;TRINITY_DN2573_c0_g1;TRINITY_DN5324_c0_g1;TRINITY_DN8452_c0_g1
GO:0019058	viral life cycle	5	12	0.0306129	0.915235	TRINITY_DN10887_c0_g1;TRINITY_DN12705_c0_g1;TRINITY_DN16310_c0_g1;TRINITY_DN3095_c0_g1;TRINITY_DN31139_c0_g1
GO:0001775	cell activation	5	13	0.0433687	0.94296	TRINITY_DN12705_c0_g1;TRINITY_DN16310_c0_g1;TRINITY_DN1942_c0_g1;TRINITY_DN28058_c0_g1;TRINITY_DN5131_c0_g1
GO:0006534	cysteine metabolic process	5	13	0.0433687	0.94296	TRINITY_DN11736_c0_g1;TRINITY_DN13237_c0_g1;TRINITY_DN14229_c0_g1;TRINITY_DN19743_c0_g1;TRINITY_DN20415_c0_g1
GO:0009559	embryo sac central cell differentiation	5	13	0.0433687	0.94296	TRINITY_DN14282_c0_g1;TRINITY_DN1527_c0_g1;TRINITY_DN2573_c0_g1;TRINITY_DN5324_c0_g1;TRINITY_DN8452_c0_g1
GO:0043666	regulation of phosphoprotein phosphatase activity	5	13	0.0433687	0.94296	TRINITY_DN21659_c0_g1;TRINITY_DN24381_c0_g1;TRINITY_DN27766_c0_g1;TRINITY_DN28548_c0_g1;TRINITY_DN34399_c0_g1
GO:0010036	response to boron-containing substance	4	5	0.00282573	0.868668	TRINITY_DN19748_c0_g1;TRINITY_DN2034_c0_g1;TRINITY_DN5193_c0_g1;TRINITY_DN8369_c0_g1
GO:0019374	galactolipid metabolic process	4	5	0.00282573	0.868668	TRINITY_DN1056_c0_g1;TRINITY_DN4061_c0_g1;TRINITY_DN5494_c0_g1;TRINITY_DN5696_c0_g1
GO:0016107	sesquiterpenoid catabolic process	4	7	0.015104	0.868668	TRINITY_DN10979_c0_g1;TRINITY_DN10997_c0_g1;TRINITY_DN11201_c0_g1;TRINITY_DN39365_c0_g1
GO:0031589	cell-substrate adhesion	4	7	0.015104	0.868668	TRINITY_DN12705_c0_g1;TRINITY_DN16310_c0_g1;TRINITY_DN2811_c0_g1;TRINITY_DN3644_c0_g1
GO:0043290	apocarotenoid catabolic process	4	7	0.015104	0.868668	TRINITY_DN10979_c0_g1;TRINITY_DN10997_c0_g1;TRINITY_DN11201_c0_g1;TRINITY_DN39365_c0_g1
GO:0046345	abscisic acid catabolic process	4	7	0.015104	0.868668	TRINITY_DN10979_c0_g1;TRINITY_DN10997_c0_g1;TRINITY_DN11201_c0_g1;TRINITY_DN39365_c0_g1
GO:0019221	cytokine-mediated signaling pathway	4	8	0.026433	0.875033	TRINITY_DN12705_c0_g1;TRINITY_DN16310_c0_g1;TRINITY_DN22411_c0_g1;TRINITY_DN6160_c0_g1
GO:0046520	sphingoid biosynthetic process	4	8	0.026433	0.875033	TRINITY_DN4300_c0_g1;TRINITY_DN6160_c0_g1;TRINITY_DN6954_c0_g1;TRINITY_DN909_c0_g1
GO:0060359	response to ammonium ion	4	8	0.026433	0.875033	TRINITY_DN10457_c0_g1;TRINITY_DN23200_c0_g1;TRINITY_DN25373_c0_g1;TRINITY_DN5522_c0_g1
GO:0006826	iron ion transport	4	9	0.0416728	0.94296	TRINITY_DN17723_c0_g1;TRINITY_DN20070_c0_g1;TRINITY_DN24703_c0_g1;TRINITY_DN3498_c0_g1
GO:0006909	phagocytosis	4	9	0.0416728	0.94296	TRINITY_DN12705_c0_g1;TRINITY_DN16310_c0_g1;TRINITY_DN2811_c0_g1;TRINITY_DN3644_c0_g1
GO:0001959	regulation of cytokine-mediated signaling pathway	3	3	0.00406553	0.868668	TRINITY_DN12705_c0_g1;TRINITY_DN16310_c0_g1;TRINITY_DN6160_c0_g1
GO:0019419	sulfate reduction	3	3	0.00406553	0.868668	TRINITY_DN1076_c0_g1;TRINITY_DN1464_c0_g1;TRINITY_DN9235_c0_g1
GO:0030101	natural killer cell activation	3	3	0.00406553	0.868668	TRINITY_DN12705_c0_g1;TRINITY_DN16310_c0_g1;TRINITY_DN1942_c0_g1
GO:0060759	regulation of response to cytokine stimulus	3	3	0.00406553	0.868668	TRINITY_DN12705_c0_g1;TRINITY_DN16310_c0_g1;TRINITY_DN6160_c0_g1
GO:2000779	regulation of double-strand break repair	3	3	0.00406553	0.868668	TRINITY_DN2340_c0_g1;TRINITY_DN2529_c0_g1;TRINITY_DN6203_c0_g1
GO:0001764	neuron migration	3	4	0.0143194	0.868668	TRINITY_DN12705_c0_g1;TRINITY_DN16310_c0_g1;TRINITY_DN21874_c0_g1
GO:0002695	negative regulation of leukocyte activation	3	4	0.0143194	0.868668	TRINITY_DN12705_c0_g1;TRINITY_DN16310_c0_g1;TRINITY_DN5131_c0_g1
GO:0050866	negative regulation of cell activation	3	4	0.0143194	0.868668	TRINITY_DN12705_c0_g1;TRINITY_DN16310_c0_g1;TRINITY_DN5131_c0_g1
GO:0080029	cellular response to boron-containing substance levels	3	4	0.0143194	0.868668	TRINITY_DN2034_c0_g1;TRINITY_DN5193_c0_g1;TRINITY_DN8369_c0_g1
GO:0002694	regulation of leukocyte activation	3	5	0.0315598	0.915235	TRINITY_DN12705_c0_g1;TRINITY_DN16310_c0_g1;TRINITY_DN5131_c0_g1
GO:0008356	asymmetric cell division	3	5	0.0315598	0.915235	TRINITY_DN10352_c0_g1;TRINITY_DN19559_c0_g1;TRINITY_DN4978_c0_g1
GO:0010555	response to mannitol	3	5	0.0315598	0.915235	TRINITY_DN12376_c0_g1;TRINITY_DN727_c0_g1;TRINITY_DN781_c0_g1
GO:0015988	energy coupled proton transmembrane transport, against electrochemical gradient	3	5	0.0315598	0.915235	TRINITY_DN269_c0_g1;TRINITY_DN37253_c0_g1;TRINITY_DN43138_c0_g1
GO:0015991	ATP hydrolysis coupled proton transport	3	5	0.0315598	0.915235	TRINITY_DN269_c0_g1;TRINITY_DN37253_c0_g1;TRINITY_DN43138_c0_g1
GO:0045948	positive regulation of translational initiation	3	5	0.0315598	0.915235	TRINITY_DN14019_c0_g1;TRINITY_DN25732_c0_g1;TRINITY_DN45626_c0_g1
GO:0046649	lymphocyte activation	3	5	0.0315598	0.915235	TRINITY_DN12705_c0_g1;TRINITY_DN16310_c0_g1;TRINITY_DN1942_c0_g1
GO:0001654	eye development	2	2	0.0254981	0.868668	TRINITY_DN12705_c0_g1;TRINITY_DN16310_c0_g1
GO:0001779	natural killer cell differentiation	2	2	0.0254981	0.868668	TRINITY_DN12705_c0_g1;TRINITY_DN16310_c0_g1
GO:0001780	neutrophil homeostasis	2	2	0.0254981	0.868668	TRINITY_DN12705_c0_g1;TRINITY_DN16310_c0_g1
GO:0001961	positive regulation of cytokine-mediated signaling pathway	2	2	0.0254981	0.868668	TRINITY_DN12705_c0_g1;TRINITY_DN16310_c0_g1
GO:0001974	blood vessel remodeling	2	2	0.0254981	0.868668	TRINITY_DN12705_c0_g1;TRINITY_DN16310_c0_g1
GO:0005980	glycogen catabolic process	2	2	0.0254981	0.868668	TRINITY_DN10_c0_g1;TRINITY_DN252_c0_g1
GO:0006489	dolichyl diphosphate biosynthetic process	2	2	0.0254981	0.868668	TRINITY_DN11712_c0_g1;TRINITY_DN9158_c0_g1
GO:0006907	pinocytosis	2	2	0.0254981	0.868668	TRINITY_DN12705_c0_g1;TRINITY_DN16310_c0_g1
GO:0009093	cysteine catabolic process	2	2	0.0254981	0.868668	TRINITY_DN11736_c0_g1;TRINITY_DN14229_c0_g1
GO:0010068	protoderm histogenesis	2	2	0.0254981	0.868668	TRINITY_DN1193_c0_g1;TRINITY_DN1242_c0_g1
GO:0010358	leaf shaping	2	2	0.0254981	0.868668	TRINITY_DN1718_c0_g1;TRINITY_DN3703_c0_g1
GO:0010569	regulation of double-strand break repair via homologous recombination	2	2	0.0254981	0.868668	TRINITY_DN2340_c0_g1;TRINITY_DN2529_c0_g1
GO:0017062	respiratory chain complex III assembly	2	2	0.0254981	0.868668	TRINITY_DN42811_c0_g1;TRINITY_DN6397_c0_g1
GO:0019379	sulfate assimilation, phosphoadenylyl sulfate reduction by phosphoadenylyl-sulfate reductase (thioredoxin)	2	2	0.0254981	0.868668	TRINITY_DN1076_c0_g1;TRINITY_DN9235_c0_g1
GO:0021885	forebrain cell migration	2	2	0.0254981	0.868668	TRINITY_DN12705_c0_g1;TRINITY_DN16310_c0_g1
GO:0030098	lymphocyte differentiation	2	2	0.0254981	0.868668	TRINITY_DN12705_c0_g1;TRINITY_DN16310_c0_g1
GO:0030260	entry into host cell	2	2	0.0254981	0.868668	TRINITY_DN12705_c0_g1;TRINITY_DN16310_c0_g1
GO:0032609	interferon-gamma production	2	2	0.0254981	0.868668	TRINITY_DN12705_c0_g1;TRINITY_DN16310_c0_g1
GO:0032649	regulation of interferon-gamma production	2	2	0.0254981	0.868668	TRINITY_DN12705_c0_g1;TRINITY_DN16310_c0_g1
GO:0032689	negative regulation of interferon-gamma production	2	2	0.0254981	0.868668	TRINITY_DN12705_c0_g1;TRINITY_DN16310_c0_g1
GO:0032720	negative regulation of tumor necrosis factor production	2	2	0.0254981	0.868668	TRINITY_DN12705_c0_g1;TRINITY_DN16310_c0_g1
GO:0032814	regulation of natural killer cell activation	2	2	0.0254981	0.868668	TRINITY_DN12705_c0_g1;TRINITY_DN16310_c0_g1
GO:0032816	positive regulation of natural killer cell activation	2	2	0.0254981	0.868668	TRINITY_DN12705_c0_g1;TRINITY_DN16310_c0_g1
GO:0032823	regulation of natural killer cell differentiation	2	2	0.0254981	0.868668	TRINITY_DN12705_c0_g1;TRINITY_DN16310_c0_g1
GO:0032825	positive regulation of natural killer cell differentiation	2	2	0.0254981	0.868668	TRINITY_DN12705_c0_g1;TRINITY_DN16310_c0_g1
GO:0034446	substrate adhesion-dependent cell spreading	2	2	0.0254981	0.868668	TRINITY_DN12705_c0_g1;TRINITY_DN16310_c0_g1
GO:0034551	mitochondrial respiratory chain complex III assembly	2	2	0.0254981	0.868668	TRINITY_DN42811_c0_g1;TRINITY_DN6397_c0_g1
GO:0034756	regulation of iron ion transport	2	2	0.0254981	0.868668	TRINITY_DN20070_c0_g1;TRINITY_DN3498_c0_g1
GO:0035455	response to interferon-alpha	2	2	0.0254981	0.868668	TRINITY_DN12705_c0_g1;TRINITY_DN16310_c0_g1
GO:0035457	cellular response to interferon-alpha	2	2	0.0254981	0.868668	TRINITY_DN12705_c0_g1;TRINITY_DN16310_c0_g1
GO:0043010	camera-type eye development	2	2	0.0254981	0.868668	TRINITY_DN12705_c0_g1;TRINITY_DN16310_c0_g1
GO:0043277	apoptotic cell clearance	2	2	0.0254981	0.868668	TRINITY_DN12705_c0_g1;TRINITY_DN16310_c0_g1
GO:0043491	protein kinase B signaling	2	2	0.0254981	0.868668	TRINITY_DN12705_c0_g1;TRINITY_DN16310_c0_g1
GO:0044409	entry into host	2	2	0.0254981	0.868668	TRINITY_DN12705_c0_g1;TRINITY_DN16310_c0_g1
GO:0045619	regulation of lymphocyte differentiation	2	2	0.0254981	0.868668	TRINITY_DN12705_c0_g1;TRINITY_DN16310_c0_g1
GO:0045621	positive regulation of lymphocyte differentiation	2	2	0.0254981	0.868668	TRINITY_DN12705_c0_g1;TRINITY_DN16310_c0_g1
GO:0046465	dolichyl diphosphate metabolic process	2	2	0.0254981	0.868668	TRINITY_DN11712_c0_g1;TRINITY_DN9158_c0_g1
GO:0046718	viral entry into host cell	2	2	0.0254981	0.868668	TRINITY_DN12705_c0_g1;TRINITY_DN16310_c0_g1
GO:0048010	vascular endothelial growth factor receptor signaling pathway	2	2	0.0254981	0.868668	TRINITY_DN12705_c0_g1;TRINITY_DN16310_c0_g1
GO:0048548	regulation of pinocytosis	2	2	0.0254981	0.868668	TRINITY_DN12705_c0_g1;TRINITY_DN16310_c0_g1
GO:0048549	positive regulation of pinocytosis	2	2	0.0254981	0.868668	TRINITY_DN12705_c0_g1;TRINITY_DN16310_c0_g1
GO:0048771	tissue remodeling	2	2	0.0254981	0.868668	TRINITY_DN12705_c0_g1;TRINITY_DN16310_c0_g1
GO:0050766	positive regulation of phagocytosis	2	2	0.0254981	0.868668	TRINITY_DN12705_c0_g1;TRINITY_DN16310_c0_g1
GO:0051250	negative regulation of lymphocyte activation	2	2	0.0254981	0.868668	TRINITY_DN12705_c0_g1;TRINITY_DN16310_c0_g1
GO:0051806	entry into cell of other organism involved in symbiotic interaction	2	2	0.0254981	0.868668	TRINITY_DN12705_c0_g1;TRINITY_DN16310_c0_g1
GO:0051828	entry into other organism involved in symbiotic interaction	2	2	0.0254981	0.868668	TRINITY_DN12705_c0_g1;TRINITY_DN16310_c0_g1
GO:0051896	regulation of protein kinase B signaling	2	2	0.0254981	0.868668	TRINITY_DN12705_c0_g1;TRINITY_DN16310_c0_g1
GO:0051897	positive regulation of protein kinase B signaling	2	2	0.0254981	0.868668	TRINITY_DN12705_c0_g1;TRINITY_DN16310_c0_g1
GO:0060041	retina development in camera-type eye	2	2	0.0254981	0.868668	TRINITY_DN12705_c0_g1;TRINITY_DN16310_c0_g1
GO:0060068	vagina development	2	2	0.0254981	0.868668	TRINITY_DN12705_c0_g1;TRINITY_DN16310_c0_g1
GO:0060760	positive regulation of response to cytokine stimulus	2	2	0.0254981	0.868668	TRINITY_DN12705_c0_g1;TRINITY_DN16310_c0_g1
GO:0097028	dendritic cell differentiation	2	2	0.0254981	0.868668	TRINITY_DN12705_c0_g1;TRINITY_DN16310_c0_g1
GO:0097033	mitochondrial respiratory chain complex III biogenesis	2	2	0.0254981	0.868668	TRINITY_DN42811_c0_g1;TRINITY_DN6397_c0_g1
GO:0097048	dendritic cell apoptotic process	2	2	0.0254981	0.868668	TRINITY_DN12705_c0_g1;TRINITY_DN16310_c0_g1
GO:0097350	neutrophil clearance	2	2	0.0254981	0.868668	TRINITY_DN12705_c0_g1;TRINITY_DN16310_c0_g1
GO:1903556	negative regulation of tumor necrosis factor superfamily cytokine production	2	2	0.0254981	0.868668	TRINITY_DN12705_c0_g1;TRINITY_DN16310_c0_g1
GO:2000072	regulation of defense response to fungus, incompatible interaction	2	2	0.0254981	0.868668	TRINITY_DN12873_c0_g1;TRINITY_DN15608_c0_g1
GO:2000668	regulation of dendritic cell apoptotic process	2	2	0.0254981	0.868668	TRINITY_DN12705_c0_g1;TRINITY_DN16310_c0_g1
GO:2000669	negative regulation of dendritic cell apoptotic process	2	2	0.0254981	0.868668	TRINITY_DN12705_c0_g1;TRINITY_DN16310_c0_g1
T1_16vsT2_16
Cellular component
GO ID	Description	out (883)	All (5606)	pvalue	p.adjust	Genes
GO:0016020	membrane	376	2114	0.000688464	0.0779891	TRINITY_DN10173_c0_g1;TRINITY_DN10443_c0_g1;TRINITY_DN10466_c0_g1;TRINITY_DN10477_c0_g1;TRINITY_DN10478_c0_g1;TRINITY_DN10505_c0_g1;TRINITY_DN1056_c0_g1;TRINITY_DN10607_c0_g1;TRINITY_DN1066_c0_g1;TRINITY_DN10815_c0_g1;TRINITY_DN10887_c0_g1;TRINITY_DN10897_c0_g1;TRINITY_DN10900_c0_g1;TRINITY_DN10979_c0_g1;TRINITY_DN10997_c0_g1;TRINITY_DN10_c0_g1;TRINITY_DN11057_c0_g1;TRINITY_DN11059_c0_g1;TRINITY_…
GO:0071944	cell periphery	250	1337	0.000483403	0.0779891	TRINITY_DN10443_c0_g1;TRINITY_DN10466_c0_g1;TRINITY_DN10477_c0_g1;TRINITY_DN10478_c0_g1;TRINITY_DN10607_c0_g1;TRINITY_DN1066_c0_g1;TRINITY_DN10815_c0_g1;TRINITY_DN10897_c0_g1;TRINITY_DN10900_c0_g1;TRINITY_DN11057_c0_g1;TRINITY_DN11059_c0_g1;TRINITY_DN1115_c0_g1;TRINITY_DN1119_c0_g1;TRINITY_DN11206_c0_g1;TRINITY_DN11462_c0_g1;TRINITY_DN11622_c0_g1;TRINITY_DN11684_c0_g1;TRINITY_DN11752_c0_g1;TRINIT…
GO:0005829	cytosol	217	1171	0.00218008	0.153968	TRINITY_DN10196_c0_g1;TRINITY_DN101_c0_g1;TRINITY_DN10410_c0_g1;TRINITY_DN10457_c0_g1;TRINITY_DN10588_c0_g1;TRINITY_DN10851_c0_g1;TRINITY_DN10943_c0_g1;TRINITY_DN10979_c0_g1;TRINITY_DN10997_c0_g1;TRINITY_DN11057_c0_g1;TRINITY_DN11059_c0_g1;TRINITY_DN1112_c0_g1;TRINITY_DN1115_c0_g1;TRINITY_DN1119_c0_g1;TRINITY_DN11201_c0_g1;TRINITY_DN11554_c0_g1;TRINITY_DN11569_c0_g1;TRINITY_DN11588_c0_g1;TRINITY_…
GO:0005886	plasma membrane	215	1130	0.000518798	0.0779891	TRINITY_DN10443_c0_g1;TRINITY_DN10466_c0_g1;TRINITY_DN10477_c0_g1;TRINITY_DN10478_c0_g1;TRINITY_DN10607_c0_g1;TRINITY_DN1066_c0_g1;TRINITY_DN10815_c0_g1;TRINITY_DN10897_c0_g1;TRINITY_DN10900_c0_g1;TRINITY_DN11057_c0_g1;TRINITY_DN11059_c0_g1;TRINITY_DN1115_c0_g1;TRINITY_DN1119_c0_g1;TRINITY_DN11622_c0_g1;TRINITY_DN11684_c0_g1;TRINITY_DN11752_c0_g1;TRINITY_DN1193_c0_g1;TRINITY_DN1242_c0_g1;TRINITY_…
GO:0012505	endomembrane system	176	1004	0.0496314	0.694486	TRINITY_DN10263_c0_g1;TRINITY_DN10443_c0_g1;TRINITY_DN10478_c0_g1;TRINITY_DN10670_c0_g1;TRINITY_DN10887_c0_g1;TRINITY_DN1112_c0_g1;TRINITY_DN1115_c0_g1;TRINITY_DN1117_c0_g1;TRINITY_DN1119_c0_g1;TRINITY_DN11282_c0_g1;TRINITY_DN11562_c0_g1;TRINITY_DN11672_c0_g1;TRINITY_DN1167_c0_g1;TRINITY_DN11684_c0_g1;TRINITY_DN11712_c0_g1;TRINITY_DN11752_c0_g1;TRINITY_DN120_c0_g1;TRINITY_DN1220_c0_g1;TRINITY_DN1…
GO:0098588	bounding membrane of organelle	118	652	0.0468965	0.679398	TRINITY_DN1056_c0_g1;TRINITY_DN10887_c0_g1;TRINITY_DN10_c0_g1;TRINITY_DN11059_c0_g1;TRINITY_DN1112_c0_g1;TRINITY_DN11282_c0_g1;TRINITY_DN11491_c0_g1;TRINITY_DN1167_c0_g1;TRINITY_DN11684_c0_g1;TRINITY_DN11712_c0_g1;TRINITY_DN12517_c0_g1;TRINITY_DN1271_c0_g1;TRINITY_DN12945_c0_g1;TRINITY_DN12971_c0_g1;TRINITY_DN13263_c0_g1;TRINITY_DN13430_c0_g1;TRINITY_DN13506_c0_g1;TRINITY_DN13588_c0_g1;TRINITY_DN…
GO:0005794	Golgi apparatus	101	510	0.00600095	0.226036	TRINITY_DN10263_c0_g1;TRINITY_DN10443_c0_g1;TRINITY_DN10478_c0_g1;TRINITY_DN10670_c0_g1;TRINITY_DN10887_c0_g1;TRINITY_DN1112_c0_g1;TRINITY_DN1115_c0_g1;TRINITY_DN1117_c0_g1;TRINITY_DN11562_c0_g1;TRINITY_DN11672_c0_g1;TRINITY_DN11752_c0_g1;TRINITY_DN120_c0_g1;TRINITY_DN12851_c0_g1;TRINITY_DN1296_c0_g1;TRINITY_DN12971_c0_g1;TRINITY_DN13588_c0_g1;TRINITY_DN13912_c0_g1;TRINITY_DN1498_c0_g1;TRINITY_DN…
GO:0009506	plasmodesma	93	434	0.000690169	0.0779891	TRINITY_DN10205_c0_g1;TRINITY_DN10263_c0_g1;TRINITY_DN10887_c0_g1;TRINITY_DN10_c0_g1;TRINITY_DN11059_c0_g1;TRINITY_DN1119_c0_g1;TRINITY_DN11684_c0_g1;TRINITY_DN12540_c0_g1;TRINITY_DN12675_c0_g1;TRINITY_DN12899_c0_g1;TRINITY_DN1296_c0_g1;TRINITY_DN13200_c0_g1;TRINITY_DN13214_c0_g1;TRINITY_DN13880_c0_g1;TRINITY_DN1407_c0_g1;TRINITY_DN14110_c0_g1;TRINITY_DN14459_c0_g1;TRINITY_DN14639_c0_g1;TRINITY_D…
GO:0055044	symplast	93	434	0.000690169	0.0779891	TRINITY_DN10205_c0_g1;TRINITY_DN10263_c0_g1;TRINITY_DN10887_c0_g1;TRINITY_DN10_c0_g1;TRINITY_DN11059_c0_g1;TRINITY_DN1119_c0_g1;TRINITY_DN11684_c0_g1;TRINITY_DN12540_c0_g1;TRINITY_DN12675_c0_g1;TRINITY_DN12899_c0_g1;TRINITY_DN1296_c0_g1;TRINITY_DN13200_c0_g1;TRINITY_DN13214_c0_g1;TRINITY_DN13880_c0_g1;TRINITY_DN1407_c0_g1;TRINITY_DN14110_c0_g1;TRINITY_DN14459_c0_g1;TRINITY_DN14639_c0_g1;TRINITY_D…
GO:0005911	cell-cell junction	93	439	0.00102353	0.0963821	TRINITY_DN10205_c0_g1;TRINITY_DN10263_c0_g1;TRINITY_DN10887_c0_g1;TRINITY_DN10_c0_g1;TRINITY_DN11059_c0_g1;TRINITY_DN1119_c0_g1;TRINITY_DN11684_c0_g1;TRINITY_DN12540_c0_g1;TRINITY_DN12675_c0_g1;TRINITY_DN12899_c0_g1;TRINITY_DN1296_c0_g1;TRINITY_DN13200_c0_g1;TRINITY_DN13214_c0_g1;TRINITY_DN13880_c0_g1;TRINITY_DN1407_c0_g1;TRINITY_DN14110_c0_g1;TRINITY_DN14459_c0_g1;TRINITY_DN14639_c0_g1;TRINITY_D…
GO:0030054	cell junction	93	443	0.0013873	0.111975	TRINITY_DN10205_c0_g1;TRINITY_DN10263_c0_g1;TRINITY_DN10887_c0_g1;TRINITY_DN10_c0_g1;TRINITY_DN11059_c0_g1;TRINITY_DN1119_c0_g1;TRINITY_DN11684_c0_g1;TRINITY_DN12540_c0_g1;TRINITY_DN12675_c0_g1;TRINITY_DN12899_c0_g1;TRINITY_DN1296_c0_g1;TRINITY_DN13200_c0_g1;TRINITY_DN13214_c0_g1;TRINITY_DN13880_c0_g1;TRINITY_DN1407_c0_g1;TRINITY_DN14110_c0_g1;TRINITY_DN14459_c0_g1;TRINITY_DN14639_c0_g1;TRINITY_D…
GO:0044445	cytosolic part	38	165	0.00827559	0.275042	TRINITY_DN10588_c0_g1;TRINITY_DN11057_c0_g1;TRINITY_DN11059_c0_g1;TRINITY_DN19193_c0_g1;TRINITY_DN1942_c0_g1;TRINITY_DN19755_c0_g1;TRINITY_DN20791_c0_g1;TRINITY_DN22336_c0_g1;TRINITY_DN24849_c0_g1;TRINITY_DN27089_c0_g1;TRINITY_DN28677_c0_g1;TRINITY_DN29733_c0_g1;TRINITY_DN29923_c0_g1;TRINITY_DN30102_c0_g1;TRINITY_DN32318_c0_g1;TRINITY_DN32399_c0_g1;TRINITY_DN32976_c0_g1;TRINITY_DN33248_c0_g1;TRIN…
GO:0005887	integral component of plasma membrane	21	92	0.0462644	0.679398	TRINITY_DN12705_c0_g1;TRINITY_DN1468_c0_g1;TRINITY_DN1501_c0_g1;TRINITY_DN16310_c0_g1;TRINITY_DN19748_c0_g1;TRINITY_DN200_c0_g1;TRINITY_DN20250_c0_g1;TRINITY_DN2034_c0_g1;TRINITY_DN20563_c0_g1;TRINITY_DN20624_c0_g1;TRINITY_DN232_c0_g1;TRINITY_DN24614_c0_g1;TRINITY_DN262_c0_g1;TRINITY_DN2811_c0_g1;TRINITY_DN31612_c0_g1;TRINITY_DN3644_c0_g1;TRINITY_DN379_c0_g1;TRINITY_DN536_c0_g1;TRINITY_DN5735_c0_…
GO:0005615	extracellular space	12	42	0.0248987	0.418428	TRINITY_DN12705_c0_g1;TRINITY_DN13880_c0_g1;TRINITY_DN15228_c0_g1;TRINITY_DN1591_c0_g1;TRINITY_DN16310_c0_g1;TRINITY_DN1942_c0_g1;TRINITY_DN28058_c0_g1;TRINITY_DN3422_c0_g1;TRINITY_DN37409_c0_g1;TRINITY_DN5386_c0_g1;TRINITY_DN7790_c0_g1;TRINITY_DN8353_c0_g1
GO:0010494	cytoplasmic stress granule	9	30	0.0364449	0.571982	TRINITY_DN10345_c0_g1;TRINITY_DN13880_c0_g1;TRINITY_DN1779_c0_g1;TRINITY_DN2549_c0_g1;TRINITY_DN43162_c0_g1;TRINITY_DN4910_c0_g1;TRINITY_DN6840_c0_g1;TRINITY_DN7790_c0_g1;TRINITY_DN8353_c0_g1
GO:0030662	coated vesicle membrane	9	30	0.0364449	0.571982	TRINITY_DN1112_c0_g1;TRINITY_DN14347_c0_g1;TRINITY_DN19580_c0_g1;TRINITY_DN1982_c0_g1;TRINITY_DN21247_c0_g1;TRINITY_DN29586_c0_g1;TRINITY_DN4671_c0_g1;TRINITY_DN50_c0_g1;TRINITY_DN9562_c0_g1
GO:0030120	vesicle coat	7	17	0.0107108	0.336202	TRINITY_DN1112_c0_g1;TRINITY_DN14347_c0_g1;TRINITY_DN19580_c0_g1;TRINITY_DN1982_c0_g1;TRINITY_DN21247_c0_g1;TRINITY_DN4671_c0_g1;TRINITY_DN50_c0_g1
GO:0030117	membrane coat	7	19	0.0208602	0.418428	TRINITY_DN1112_c0_g1;TRINITY_DN14347_c0_g1;TRINITY_DN19580_c0_g1;TRINITY_DN1982_c0_g1;TRINITY_DN21247_c0_g1;TRINITY_DN4671_c0_g1;TRINITY_DN50_c0_g1
GO:0048475	coated membrane	7	19	0.0208602	0.418428	TRINITY_DN1112_c0_g1;TRINITY_DN14347_c0_g1;TRINITY_DN19580_c0_g1;TRINITY_DN1982_c0_g1;TRINITY_DN21247_c0_g1;TRINITY_DN4671_c0_g1;TRINITY_DN50_c0_g1
GO:0008250	oligosaccharyltransferase complex	5	9	0.00693789	0.244994	TRINITY_DN1271_c0_g1;TRINITY_DN1381_c0_g1;TRINITY_DN15532_c0_g1;TRINITY_DN1564_c0_g1;TRINITY_DN7882_c0_g1
GO:0000118	histone deacetylase complex	5	11	0.0193407	0.418428	TRINITY_DN3645_c0_g1;TRINITY_DN3985_c0_g1;TRINITY_DN47250_c0_g1;TRINITY_DN4951_c0_g1;TRINITY_DN9_c0_g1
GO:0016363	nuclear matrix	4	8	0.0251797	0.418428	TRINITY_DN13214_c0_g1;TRINITY_DN15608_c0_g1;TRINITY_DN2531_c0_g1;TRINITY_DN6203_c0_g1
GO:0009501	amyloplast	4	9	0.0397732	0.607347	TRINITY_DN1096_c0_g1;TRINITY_DN13494_c0_g1;TRINITY_DN252_c0_g1;TRINITY_DN560_c0_g1
GO:0018995	host	3	3	0.00389653	0.157253	TRINITY_DN12705_c0_g1;TRINITY_DN16310_c0_g1;TRINITY_DN3095_c0_g1
GO:0033643	host cell part	3	3	0.00389653	0.157253	TRINITY_DN12705_c0_g1;TRINITY_DN16310_c0_g1;TRINITY_DN3095_c0_g1
GO:0043657	host cell	3	3	0.00389653	0.157253	TRINITY_DN12705_c0_g1;TRINITY_DN16310_c0_g1;TRINITY_DN3095_c0_g1
GO:0044215	other organism	3	3	0.00389653	0.157253	TRINITY_DN12705_c0_g1;TRINITY_DN16310_c0_g1;TRINITY_DN3095_c0_g1
GO:0044216	other organism cell	3	3	0.00389653	0.157253	TRINITY_DN12705_c0_g1;TRINITY_DN16310_c0_g1;TRINITY_DN3095_c0_g1
GO:0044217	other organism part	3	3	0.00389653	0.157253	TRINITY_DN12705_c0_g1;TRINITY_DN16310_c0_g1;TRINITY_DN3095_c0_g1
GO:0001750	photoreceptor outer segment	2	2	0.0247857	0.418428	TRINITY_DN12705_c0_g1;TRINITY_DN16310_c0_g1
GO:0005672	transcription factor TFIIA complex	2	2	0.0247857	0.418428	TRINITY_DN46601_c0_g1;TRINITY_DN8298_c0_g1
GO:0005835	fatty acid synthase complex	2	2	0.0247857	0.418428	TRINITY_DN10588_c0_g1;TRINITY_DN8188_c0_g1
GO:0009279	cell outer membrane	2	2	0.0247857	0.418428	TRINITY_DN35239_c0_g1;TRINITY_DN40517_c0_g1
GO:0016028	rhabdomere	2	2	0.0247857	0.418428	TRINITY_DN12705_c0_g1;TRINITY_DN16310_c0_g1
GO:0030313	cell envelope	2	2	0.0247857	0.418428	TRINITY_DN35239_c0_g1;TRINITY_DN40517_c0_g1
GO:0031082	BLOC complex	2	2	0.0247857	0.418428	TRINITY_DN27089_c0_g1;TRINITY_DN43318_c0_g1
GO:0031083	BLOC-1 complex	2	2	0.0247857	0.418428	TRINITY_DN27089_c0_g1;TRINITY_DN43318_c0_g1
GO:0031262	Ndc80 complex	2	2	0.0247857	0.418428	TRINITY_DN5014_c0_g1;TRINITY_DN9556_c0_g1
GO:0044228	host cell surface	2	2	0.0247857	0.418428	TRINITY_DN12705_c0_g1;TRINITY_DN16310_c0_g1
GO:0044462	external encapsulating structure part	2	2	0.0247857	0.418428	TRINITY_DN35239_c0_g1;TRINITY_DN40517_c0_g1
Molecular function
GO ID	Description	out (756)	All (4583)	pvalue	p.adjust	Genes
GO:0004672	protein kinase activity	58	278	0.0286387	0.682511	TRINITY_DN10570_c0_g1;TRINITY_DN10607_c0_g1;TRINITY_DN10943_c0_g1;TRINITY_DN11590_c0_g1;TRINITY_DN1186_c0_g1;TRINITY_DN1193_c0_g1;TRINITY_DN12020_c0_g1;TRINITY_DN12095_c0_g1;TRINITY_DN1242_c0_g1;TRINITY_DN12705_c0_g1;TRINITY_DN12770_c0_g1;TRINITY_DN13214_c0_g1;TRINITY_DN13668_c0_g1;TRINITY_DN1407_c0_g1;TRINITY_DN14614_c0_g1;TRINITY_DN14719_c0_g1;TRINITY_DN1533_c0_g1;TRINITY_DN15804_c0_g1;TRINITY_…
GO:0016757	transferase activity, transferring glycosyl groups	36	165	0.0419047	0.682511	TRINITY_DN10193_c0_g1;TRINITY_DN1056_c0_g1;TRINITY_DN10979_c0_g1;TRINITY_DN10997_c0_g1;TRINITY_DN11045_c0_g1;TRINITY_DN11201_c0_g1;TRINITY_DN11624_c0_g1;TRINITY_DN11752_c0_g1;TRINITY_DN120_c0_g1;TRINITY_DN1271_c0_g1;TRINITY_DN1381_c0_g1;TRINITY_DN2355_c0_g1;TRINITY_DN24147_c0_g1;TRINITY_DN252_c0_g1;TRINITY_DN28620_c0_g1;TRINITY_DN289_c0_g1;TRINITY_DN326_c0_g1;TRINITY_DN3944_c0_g1;TRINITY_DN46211_…
GO:0060089	molecular transducer activity	34	109	9.00491e-05	0.0259263	TRINITY_DN1193_c0_g1;TRINITY_DN1242_c0_g1;TRINITY_DN12705_c0_g1;TRINITY_DN14719_c0_g1;TRINITY_DN15930_c0_g1;TRINITY_DN16261_c0_g1;TRINITY_DN16310_c0_g1;TRINITY_DN17380_c0_g1;TRINITY_DN2027_c0_g1;TRINITY_DN21659_c0_g1;TRINITY_DN2198_c0_g1;TRINITY_DN22411_c0_g1;TRINITY_DN2297_c0_g1;TRINITY_DN24381_c0_g1;TRINITY_DN27766_c0_g1;TRINITY_DN2811_c0_g1;TRINITY_DN28548_c0_g1;TRINITY_DN34399_c0_g1;TRINITY_D…
GO:0004871	signal transducer activity	34	133	0.00451044	0.344529	TRINITY_DN1193_c0_g1;TRINITY_DN1242_c0_g1;TRINITY_DN12705_c0_g1;TRINITY_DN13668_c0_g1;TRINITY_DN14719_c0_g1;TRINITY_DN15930_c0_g1;TRINITY_DN16261_c0_g1;TRINITY_DN16310_c0_g1;TRINITY_DN17380_c0_g1;TRINITY_DN2027_c0_g1;TRINITY_DN21659_c0_g1;TRINITY_DN2198_c0_g1;TRINITY_DN22411_c0_g1;TRINITY_DN2297_c0_g1;TRINITY_DN24381_c0_g1;TRINITY_DN27766_c0_g1;TRINITY_DN2811_c0_g1;TRINITY_DN28548_c0_g1;TRINITY_D…
GO:0004872	receptor activity	33	101	4.0647e-05	0.0259263	TRINITY_DN1193_c0_g1;TRINITY_DN1242_c0_g1;TRINITY_DN12705_c0_g1;TRINITY_DN14719_c0_g1;TRINITY_DN15930_c0_g1;TRINITY_DN16261_c0_g1;TRINITY_DN16310_c0_g1;TRINITY_DN17380_c0_g1;TRINITY_DN2027_c0_g1;TRINITY_DN21659_c0_g1;TRINITY_DN2198_c0_g1;TRINITY_DN22411_c0_g1;TRINITY_DN2297_c0_g1;TRINITY_DN24381_c0_g1;TRINITY_DN27766_c0_g1;TRINITY_DN2811_c0_g1;TRINITY_DN28548_c0_g1;TRINITY_DN34399_c0_g1;TRINITY_D…
GO:0038023	signaling receptor activity	32	99	6.72968e-05	0.0259263	TRINITY_DN1193_c0_g1;TRINITY_DN1242_c0_g1;TRINITY_DN12705_c0_g1;TRINITY_DN14719_c0_g1;TRINITY_DN15930_c0_g1;TRINITY_DN16261_c0_g1;TRINITY_DN16310_c0_g1;TRINITY_DN17380_c0_g1;TRINITY_DN2027_c0_g1;TRINITY_DN21659_c0_g1;TRINITY_DN2198_c0_g1;TRINITY_DN22411_c0_g1;TRINITY_DN2297_c0_g1;TRINITY_DN24381_c0_g1;TRINITY_DN27766_c0_g1;TRINITY_DN2811_c0_g1;TRINITY_DN28548_c0_g1;TRINITY_DN34399_c0_g1;TRINITY_D…
GO:0099600	transmembrane receptor activity	28	84	0.000104436	0.0259263	TRINITY_DN1193_c0_g1;TRINITY_DN1242_c0_g1;TRINITY_DN12705_c0_g1;TRINITY_DN14719_c0_g1;TRINITY_DN15930_c0_g1;TRINITY_DN16261_c0_g1;TRINITY_DN16310_c0_g1;TRINITY_DN17380_c0_g1;TRINITY_DN2027_c0_g1;TRINITY_DN2198_c0_g1;TRINITY_DN22411_c0_g1;TRINITY_DN2297_c0_g1;TRINITY_DN2811_c0_g1;TRINITY_DN3498_c0_g1;TRINITY_DN3502_c0_g1;TRINITY_DN3624_c0_g1;TRINITY_DN3644_c0_g1;TRINITY_DN4055_c0_g1;TRINITY_DN417_…
GO:0004888	transmembrane signaling receptor activity	27	82	0.000174682	0.0346918	TRINITY_DN1193_c0_g1;TRINITY_DN1242_c0_g1;TRINITY_DN12705_c0_g1;TRINITY_DN14719_c0_g1;TRINITY_DN15930_c0_g1;TRINITY_DN16261_c0_g1;TRINITY_DN16310_c0_g1;TRINITY_DN17380_c0_g1;TRINITY_DN2027_c0_g1;TRINITY_DN2198_c0_g1;TRINITY_DN22411_c0_g1;TRINITY_DN2297_c0_g1;TRINITY_DN2811_c0_g1;TRINITY_DN3498_c0_g1;TRINITY_DN3502_c0_g1;TRINITY_DN3624_c0_g1;TRINITY_DN3644_c0_g1;TRINITY_DN4055_c0_g1;TRINITY_DN417_…
GO:0019199	transmembrane receptor protein kinase activity	19	67	0.00986002	0.543944	TRINITY_DN1193_c0_g1;TRINITY_DN1242_c0_g1;TRINITY_DN12705_c0_g1;TRINITY_DN14719_c0_g1;TRINITY_DN15930_c0_g1;TRINITY_DN16261_c0_g1;TRINITY_DN16310_c0_g1;TRINITY_DN17380_c0_g1;TRINITY_DN2027_c0_g1;TRINITY_DN2198_c0_g1;TRINITY_DN3502_c0_g1;TRINITY_DN3624_c0_g1;TRINITY_DN4055_c0_g1;TRINITY_DN417_c0_g1;TRINITY_DN4563_c0_g1;TRINITY_DN514_c0_g1;TRINITY_DN6069_c0_g1;TRINITY_DN680_c0_g1;TRINITY_DN9093_c0_…
GO:0008289	lipid binding	19	76	0.0365	0.682511	TRINITY_DN12705_c0_g1;TRINITY_DN16310_c0_g1;TRINITY_DN21659_c0_g1;TRINITY_DN24381_c0_g1;TRINITY_DN24535_c0_g1;TRINITY_DN27766_c0_g1;TRINITY_DN28058_c0_g1;TRINITY_DN28548_c0_g1;TRINITY_DN30450_c0_g1;TRINITY_DN32732_c0_g1;TRINITY_DN34399_c0_g1;TRINITY_DN38859_c0_g1;TRINITY_DN3992_c0_g1;TRINITY_DN52465_c0_g1;TRINITY_DN6160_c0_g1;TRINITY_DN7210_c0_g1;TRINITY_DN7599_c0_g1;TRINITY_DN889_c0_g1;TRINITY_D…
GO:0004857	enzyme inhibitor activity	17	60	0.0143551	0.682511	TRINITY_DN11684_c0_g1;TRINITY_DN17387_c0_g1;TRINITY_DN19625_c0_g1;TRINITY_DN21659_c0_g1;TRINITY_DN22834_c0_g1;TRINITY_DN24381_c0_g1;TRINITY_DN27766_c0_g1;TRINITY_DN28548_c0_g1;TRINITY_DN34399_c0_g1;TRINITY_DN36391_c0_g1;TRINITY_DN37387_c0_g1;TRINITY_DN3852_c0_g1;TRINITY_DN4333_c0_g1;TRINITY_DN4461_c0_g1;TRINITY_DN4757_c0_g1;TRINITY_DN5673_c0_g1;TRINITY_DN5756_c0_g1
GO:0004675	transmembrane receptor protein serine/threonine kinase activity	17	63	0.0231913	0.682511	TRINITY_DN1193_c0_g1;TRINITY_DN1242_c0_g1;TRINITY_DN14719_c0_g1;TRINITY_DN15930_c0_g1;TRINITY_DN16261_c0_g1;TRINITY_DN17380_c0_g1;TRINITY_DN2027_c0_g1;TRINITY_DN2198_c0_g1;TRINITY_DN3502_c0_g1;TRINITY_DN3624_c0_g1;TRINITY_DN4055_c0_g1;TRINITY_DN417_c0_g1;TRINITY_DN4563_c0_g1;TRINITY_DN514_c0_g1;TRINITY_DN6069_c0_g1;TRINITY_DN680_c0_g1;TRINITY_DN9093_c0_g1
GO:0035251	UDP-glucosyltransferase activity	16	62	0.0401072	0.682511	TRINITY_DN10193_c0_g1;TRINITY_DN10979_c0_g1;TRINITY_DN10997_c0_g1;TRINITY_DN11201_c0_g1;TRINITY_DN11624_c0_g1;TRINITY_DN11752_c0_g1;TRINITY_DN120_c0_g1;TRINITY_DN2355_c0_g1;TRINITY_DN24147_c0_g1;TRINITY_DN28620_c0_g1;TRINITY_DN326_c0_g1;TRINITY_DN7174_c0_g1;TRINITY_DN7269_c0_g1;TRINITY_DN727_c0_g1;TRINITY_DN781_c0_g1;TRINITY_DN8185_c0_g1
GO:0043492	ATPase activity, coupled to movement of substances	15	53	0.0209856	0.682511	TRINITY_DN16_c0_g1;TRINITY_DN22258_c0_g1;TRINITY_DN232_c0_g1;TRINITY_DN262_c0_g1;TRINITY_DN269_c0_g1;TRINITY_DN3059_c0_g1;TRINITY_DN37253_c0_g1;TRINITY_DN379_c0_g1;TRINITY_DN41378_c0_g1;TRINITY_DN43138_c0_g1;TRINITY_DN536_c0_g1;TRINITY_DN5_c0_g1;TRINITY_DN74_c0_g1;TRINITY_DN795_c0_g1;TRINITY_DN9562_c0_g1
GO:0043178	alcohol binding	9	21	0.00386509	0.319836	TRINITY_DN21659_c0_g1;TRINITY_DN24381_c0_g1;TRINITY_DN27766_c0_g1;TRINITY_DN28548_c0_g1;TRINITY_DN30450_c0_g1;TRINITY_DN32732_c0_g1;TRINITY_DN34399_c0_g1;TRINITY_DN38859_c0_g1;TRINITY_DN52465_c0_g1
GO:0019829	cation-transporting ATPase activity	8	24	0.0331562	0.682511	TRINITY_DN232_c0_g1;TRINITY_DN262_c0_g1;TRINITY_DN269_c0_g1;TRINITY_DN37253_c0_g1;TRINITY_DN379_c0_g1;TRINITY_DN43138_c0_g1;TRINITY_DN536_c0_g1;TRINITY_DN9562_c0_g1
GO:0022853	active ion transmembrane transporter activity	8	25	0.0419487	0.682511	TRINITY_DN232_c0_g1;TRINITY_DN262_c0_g1;TRINITY_DN269_c0_g1;TRINITY_DN37253_c0_g1;TRINITY_DN379_c0_g1;TRINITY_DN43138_c0_g1;TRINITY_DN536_c0_g1;TRINITY_DN9562_c0_g1
GO:0042625	ATPase coupled ion transmembrane transporter activity	8	25	0.0419487	0.682511	TRINITY_DN232_c0_g1;TRINITY_DN262_c0_g1;TRINITY_DN269_c0_g1;TRINITY_DN37253_c0_g1;TRINITY_DN379_c0_g1;TRINITY_DN43138_c0_g1;TRINITY_DN536_c0_g1;TRINITY_DN9562_c0_g1
GO:0080046	quercetin 4'-O-glucosyltransferase activity	7	12	0.00119237	0.197337	TRINITY_DN10979_c0_g1;TRINITY_DN10997_c0_g1;TRINITY_DN11201_c0_g1;TRINITY_DN2355_c0_g1;TRINITY_DN28620_c0_g1;TRINITY_DN7174_c0_g1;TRINITY_DN7269_c0_g1
GO:0015085	calcium ion transmembrane transporter activity	7	20	0.0349813	0.682511	TRINITY_DN17176_c0_g1;TRINITY_DN23129_c0_g1;TRINITY_DN232_c0_g1;TRINITY_DN262_c0_g1;TRINITY_DN379_c0_g1;TRINITY_DN523_c0_g1;TRINITY_DN536_c0_g1
GO:0033293	monocarboxylic acid binding	7	20	0.0349813	0.682511	TRINITY_DN12_c0_g1;TRINITY_DN21659_c0_g1;TRINITY_DN24381_c0_g1;TRINITY_DN27766_c0_g1;TRINITY_DN28058_c0_g1;TRINITY_DN28548_c0_g1;TRINITY_DN34399_c0_g1
GO:0017022	myosin binding	6	10	0.00227882	0.282859	TRINITY_DN12705_c0_g1;TRINITY_DN16310_c0_g1;TRINITY_DN2531_c0_g1;TRINITY_DN27278_c0_g1;TRINITY_DN28547_c0_g1;TRINITY_DN5073_c0_g1
GO:0008378	galactosyltransferase activity	6	16	0.0358431	0.682511	TRINITY_DN1056_c0_g1;TRINITY_DN5253_c0_g1;TRINITY_DN5494_c0_g1;TRINITY_DN5696_c0_g1;TRINITY_DN8934_c0_g1;TRINITY_DN8981_c0_g1
GO:0031072	heat shock protein binding	6	17	0.0479025	0.682511	TRINITY_DN12536_c0_g1;TRINITY_DN14059_c0_g1;TRINITY_DN14434_c0_g1;TRINITY_DN1942_c0_g1;TRINITY_DN47250_c0_g1;TRINITY_DN9158_c0_g1
GO:0004864	protein phosphatase inhibitor activity	5	7	0.00189186	0.268373	TRINITY_DN21659_c0_g1;TRINITY_DN24381_c0_g1;TRINITY_DN27766_c0_g1;TRINITY_DN28548_c0_g1;TRINITY_DN34399_c0_g1
GO:0000987	core promoter proximal region sequence-specific DNA binding	5	9	0.00848965	0.495895	TRINITY_DN11694_c0_g1;TRINITY_DN18337_c0_g1;TRINITY_DN21002_c0_g1;TRINITY_DN47250_c0_g1;TRINITY_DN7134_c0_g1
GO:0001159	core promoter proximal region DNA binding	5	9	0.00848965	0.495895	TRINITY_DN11694_c0_g1;TRINITY_DN18337_c0_g1;TRINITY_DN21002_c0_g1;TRINITY_DN47250_c0_g1;TRINITY_DN7134_c0_g1
GO:0010427	abscisic acid binding	5	9	0.00848965	0.495895	TRINITY_DN21659_c0_g1;TRINITY_DN24381_c0_g1;TRINITY_DN27766_c0_g1;TRINITY_DN28548_c0_g1;TRINITY_DN34399_c0_g1
GO:0019212	phosphatase inhibitor activity	5	9	0.00848965	0.495895	TRINITY_DN21659_c0_g1;TRINITY_DN24381_c0_g1;TRINITY_DN27766_c0_g1;TRINITY_DN28548_c0_g1;TRINITY_DN34399_c0_g1
GO:0019840	isoprenoid binding	5	10	0.0147005	0.682511	TRINITY_DN21659_c0_g1;TRINITY_DN24381_c0_g1;TRINITY_DN27766_c0_g1;TRINITY_DN28548_c0_g1;TRINITY_DN34399_c0_g1
GO:0019888	protein phosphatase regulator activity	5	13	0.0489567	0.682511	TRINITY_DN21659_c0_g1;TRINITY_DN24381_c0_g1;TRINITY_DN27766_c0_g1;TRINITY_DN28548_c0_g1;TRINITY_DN34399_c0_g1
GO:0032036	myosin heavy chain binding	4	5	0.0031945	0.288376	TRINITY_DN12705_c0_g1;TRINITY_DN16310_c0_g1;TRINITY_DN27278_c0_g1;TRINITY_DN28547_c0_g1
GO:0048030	disaccharide binding	4	5	0.0031945	0.288376	TRINITY_DN30450_c0_g1;TRINITY_DN32732_c0_g1;TRINITY_DN38859_c0_g1;TRINITY_DN52465_c0_g1
GO:0070492	oligosaccharide binding	4	5	0.0031945	0.288376	TRINITY_DN30450_c0_g1;TRINITY_DN32732_c0_g1;TRINITY_DN38859_c0_g1;TRINITY_DN52465_c0_g1
GO:0031210	phosphatidylcholine binding	4	8	0.0294769	0.682511	TRINITY_DN30450_c0_g1;TRINITY_DN32732_c0_g1;TRINITY_DN38859_c0_g1;TRINITY_DN52465_c0_g1
GO:0050997	quaternary ammonium group binding	4	8	0.0294769	0.682511	TRINITY_DN30450_c0_g1;TRINITY_DN32732_c0_g1;TRINITY_DN38859_c0_g1;TRINITY_DN52465_c0_g1
GO:0070405	ammonium ion binding	4	8	0.0294769	0.682511	TRINITY_DN30450_c0_g1;TRINITY_DN32732_c0_g1;TRINITY_DN38859_c0_g1;TRINITY_DN52465_c0_g1
GO:0004402	histone acetyltransferase activity	4	9	0.0462666	0.682511	TRINITY_DN10809_c0_g1;TRINITY_DN19022_c0_g1;TRINITY_DN42662_c0_g1;TRINITY_DN7346_c0_g1
GO:0061733	peptide-lysine-N-acetyltransferase activity	4	9	0.0462666	0.682511	TRINITY_DN10809_c0_g1;TRINITY_DN19022_c0_g1;TRINITY_DN42662_c0_g1;TRINITY_DN7346_c0_g1
GO:0010181	FMN binding	3	4	0.0156885	0.682511	TRINITY_DN24702_c0_g1;TRINITY_DN37622_c0_g1;TRINITY_DN5722_c0_g1
GO:0004557	alpha-galactosidase activity	3	5	0.0344295	0.682511	TRINITY_DN1589_c0_g1;TRINITY_DN3468_c0_g1;TRINITY_DN37128_c0_g1
GO:0004576	oligosaccharyl transferase activity	3	5	0.0344295	0.682511	TRINITY_DN1271_c0_g1;TRINITY_DN1381_c0_g1;TRINITY_DN7882_c0_g1
GO:0004579	dolichyl-diphosphooligosaccharide-protein glycotransferase activity	3	5	0.0344295	0.682511	TRINITY_DN1271_c0_g1;TRINITY_DN1381_c0_g1;TRINITY_DN7882_c0_g1
GO:0004713	protein tyrosine kinase activity	3	5	0.0344295	0.682511	TRINITY_DN12705_c0_g1;TRINITY_DN16310_c0_g1;TRINITY_DN3968_c0_g1
GO:0016872	intramolecular lyase activity	3	5	0.0344295	0.682511	TRINITY_DN29804_c0_g1;TRINITY_DN34701_c0_g1;TRINITY_DN5516_c0_g1
GO:0017056	structural constituent of nuclear pore	3	5	0.0344295	0.682511	TRINITY_DN155_c0_g1;TRINITY_DN2047_c0_g1;TRINITY_DN5145_c0_g1
GO:0004604	phosphoadenylyl-sulfate reductase (thioredoxin) activity	2	2	0.0271809	0.682511	TRINITY_DN1076_c0_g1;TRINITY_DN9235_c0_g1
GO:0004714	transmembrane receptor protein tyrosine kinase activity	2	2	0.0271809	0.682511	TRINITY_DN12705_c0_g1;TRINITY_DN16310_c0_g1
GO:0004806	triglyceride lipase activity	2	2	0.0271809	0.682511	TRINITY_DN1088_c0_g1;TRINITY_DN1591_c0_g1
GO:0009973	adenylyl-sulfate reductase activity	2	2	0.0271809	0.682511	TRINITY_DN1076_c0_g1;TRINITY_DN9235_c0_g1
GO:0016631	enoyl-[acyl-carrier-protein] reductase activity	2	2	0.0271809	0.682511	TRINITY_DN10588_c0_g1;TRINITY_DN8188_c0_g1
GO:0016636	oxidoreductase activity, acting on the CH-CH group of donors, iron-sulfur protein as acceptor	2	2	0.0271809	0.682511	TRINITY_DN18094_c0_g1;TRINITY_DN24934_c0_g1
GO:0019148	D-cysteine desulfhydrase activity	2	2	0.0271809	0.682511	TRINITY_DN11736_c0_g1;TRINITY_DN14229_c0_g1
GO:0043548	phosphatidylinositol 3-kinase binding	2	2	0.0271809	0.682511	TRINITY_DN12705_c0_g1;TRINITY_DN16310_c0_g1

## Sheet: T1_64vsT2_64
Table S8 GO pathways enriched from the DEGs in comparison of T1_64 VS T2_64
Biological Process
GO ID	Description	out (395)	All (5333)	pvalue	p.adjust	Genes
GO:0044710	single-organism metabolic process	150	1758	0.0166568	0.677818	TRINITY_DN1029_c0_g1;TRINITY_DN1033_c0_g1;TRINITY_DN10457_c0_g1;TRINITY_DN10493_c0_g1;TRINITY_DN11132_c0_g1;TRINITY_DN11274_c0_g1;TRINITY_DN11468_c0_g1;TRINITY_DN11643_c0_g1;TRINITY_DN11647_c0_g1;TRINITY_DN1166_c0_g1;TRINITY_DN12086_c0_g1;TRINITY_DN12509_c0_g1;TRINITY_DN13335_c0_g1;TRINITY_DN13430_c0_g1;TRINITY_DN13645_c0_g1;TRINITY_DN14542_c0_g1;TRINITY_DN14677_c0_g1;TRINITY_DN1476_c0_g1;TRINITY…
GO:0044281	small molecule metabolic process	77	762	0.00190327	0.677818	TRINITY_DN1029_c0_g1;TRINITY_DN10457_c0_g1;TRINITY_DN10493_c0_g1;TRINITY_DN11132_c0_g1;TRINITY_DN11468_c0_g1;TRINITY_DN11643_c0_g1;TRINITY_DN1166_c0_g1;TRINITY_DN12086_c0_g1;TRINITY_DN12509_c0_g1;TRINITY_DN13430_c0_g1;TRINITY_DN14542_c0_g1;TRINITY_DN14677_c0_g1;TRINITY_DN14876_c0_g1;TRINITY_DN14919_c0_g1;TRINITY_DN15066_c0_g1;TRINITY_DN15167_c0_g1;TRINITY_DN15197_c0_g1;TRINITY_DN15744_c0_g1;TRINI…
GO:1901700	response to oxygen-containing compound	72	807	0.0458854	0.677818	TRINITY_DN1029_c0_g1;TRINITY_DN10379_c0_g1;TRINITY_DN10457_c0_g1;TRINITY_DN11557_c0_g1;TRINITY_DN11590_c0_g1;TRINITY_DN12556_c0_g1;TRINITY_DN12873_c0_g1;TRINITY_DN13467_c0_g1;TRINITY_DN13645_c0_g1;TRINITY_DN13702_c0_g1;TRINITY_DN15357_c0_g1;TRINITY_DN15949_c0_g1;TRINITY_DN1614_c0_g1;TRINITY_DN16201_c0_g1;TRINITY_DN17032_c0_g1;TRINITY_DN18110_c0_g1;TRINITY_DN1812_c0_g1;TRINITY_DN19143_c0_g1;TRINIT…
GO:0010035	response to inorganic substance	61	599	0.00499639	0.677818	TRINITY_DN10457_c0_g1;TRINITY_DN1166_c0_g1;TRINITY_DN11824_c0_g1;TRINITY_DN15357_c0_g1;TRINITY_DN15949_c0_g1;TRINITY_DN16201_c0_g1;TRINITY_DN17032_c0_g1;TRINITY_DN17101_c0_g1;TRINITY_DN18088_c0_g1;TRINITY_DN19102_c0_g1;TRINITY_DN19143_c0_g1;TRINITY_DN19434_c0_g1;TRINITY_DN20265_c0_g1;TRINITY_DN20875_c0_g1;TRINITY_DN21260_c0_g1;TRINITY_DN21620_c0_g1;TRINITY_DN21803_c0_g1;TRINITY_DN22591_c0_g1;TRIN…
GO:0051704	multi-organism process	59	645	0.0455041	0.677818	TRINITY_DN1029_c0_g1;TRINITY_DN1033_c0_g1;TRINITY_DN10457_c0_g1;TRINITY_DN11557_c0_g1;TRINITY_DN11643_c0_g1;TRINITY_DN12197_c0_g1;TRINITY_DN12758_c0_g1;TRINITY_DN12873_c0_g1;TRINITY_DN13467_c0_g1;TRINITY_DN1476_c0_g1;TRINITY_DN1530_c0_g1;TRINITY_DN15532_c0_g1;TRINITY_DN15534_c0_g1;TRINITY_DN1614_c0_g1;TRINITY_DN16201_c0_g1;TRINITY_DN17101_c0_g1;TRINITY_DN17291_c0_g1;TRINITY_DN18088_c0_g1;TRINITY_…
GO:0055114	oxidation-reduction process	57	504	0.000584321	0.677818	TRINITY_DN1029_c0_g1;TRINITY_DN10493_c0_g1;TRINITY_DN11274_c0_g1;TRINITY_DN11647_c0_g1;TRINITY_DN13430_c0_g1;TRINITY_DN14677_c0_g1;TRINITY_DN15167_c0_g1;TRINITY_DN15744_c0_g1;TRINITY_DN1575_c0_g1;TRINITY_DN15949_c0_g1;TRINITY_DN16847_c0_g1;TRINITY_DN17039_c0_g1;TRINITY_DN17101_c0_g1;TRINITY_DN18088_c0_g1;TRINITY_DN19102_c0_g1;TRINITY_DN19434_c0_g1;TRINITY_DN20413_c0_g1;TRINITY_DN21561_c0_g1;TRINI…
GO:0009607	response to biotic stimulus	48	484	0.0198386	0.677818	TRINITY_DN1029_c0_g1;TRINITY_DN1033_c0_g1;TRINITY_DN10457_c0_g1;TRINITY_DN11557_c0_g1;TRINITY_DN11643_c0_g1;TRINITY_DN12197_c0_g1;TRINITY_DN12873_c0_g1;TRINITY_DN13467_c0_g1;TRINITY_DN14738_c0_g1;TRINITY_DN1476_c0_g1;TRINITY_DN15534_c0_g1;TRINITY_DN1614_c0_g1;TRINITY_DN16201_c0_g1;TRINITY_DN17101_c0_g1;TRINITY_DN17291_c0_g1;TRINITY_DN18088_c0_g1;TRINITY_DN19045_c0_g1;TRINITY_DN19102_c0_g1;TRINITY…
GO:0006082	organic acid metabolic process	47	492	0.0379072	0.677818	TRINITY_DN1029_c0_g1;TRINITY_DN10457_c0_g1;TRINITY_DN10493_c0_g1;TRINITY_DN11132_c0_g1;TRINITY_DN11468_c0_g1;TRINITY_DN1166_c0_g1;TRINITY_DN12086_c0_g1;TRINITY_DN12509_c0_g1;TRINITY_DN14677_c0_g1;TRINITY_DN14876_c0_g1;TRINITY_DN14919_c0_g1;TRINITY_DN15167_c0_g1;TRINITY_DN15197_c0_g1;TRINITY_DN1575_c0_g1;TRINITY_DN16201_c0_g1;TRINITY_DN16847_c0_g1;TRINITY_DN17039_c0_g1;TRINITY_DN19143_c0_g1;TRINIT…
GO:0043436	oxoacid metabolic process	47	492	0.0379072	0.677818	TRINITY_DN1029_c0_g1;TRINITY_DN10457_c0_g1;TRINITY_DN10493_c0_g1;TRINITY_DN11132_c0_g1;TRINITY_DN11468_c0_g1;TRINITY_DN1166_c0_g1;TRINITY_DN12086_c0_g1;TRINITY_DN12509_c0_g1;TRINITY_DN14677_c0_g1;TRINITY_DN14876_c0_g1;TRINITY_DN14919_c0_g1;TRINITY_DN15167_c0_g1;TRINITY_DN15197_c0_g1;TRINITY_DN1575_c0_g1;TRINITY_DN16201_c0_g1;TRINITY_DN16847_c0_g1;TRINITY_DN17039_c0_g1;TRINITY_DN19143_c0_g1;TRINIT…
GO:0019752	carboxylic acid metabolic process	46	457	0.0175937	0.677818	TRINITY_DN1029_c0_g1;TRINITY_DN10457_c0_g1;TRINITY_DN10493_c0_g1;TRINITY_DN11132_c0_g1;TRINITY_DN11468_c0_g1;TRINITY_DN1166_c0_g1;TRINITY_DN12086_c0_g1;TRINITY_DN12509_c0_g1;TRINITY_DN14677_c0_g1;TRINITY_DN14876_c0_g1;TRINITY_DN14919_c0_g1;TRINITY_DN15167_c0_g1;TRINITY_DN15197_c0_g1;TRINITY_DN1575_c0_g1;TRINITY_DN16201_c0_g1;TRINITY_DN16847_c0_g1;TRINITY_DN17039_c0_g1;TRINITY_DN19143_c0_g1;TRINIT…
GO:0051707	response to other organism	45	472	0.0429648	0.677818	TRINITY_DN1029_c0_g1;TRINITY_DN1033_c0_g1;TRINITY_DN10457_c0_g1;TRINITY_DN11557_c0_g1;TRINITY_DN11643_c0_g1;TRINITY_DN12197_c0_g1;TRINITY_DN12873_c0_g1;TRINITY_DN13467_c0_g1;TRINITY_DN1476_c0_g1;TRINITY_DN15534_c0_g1;TRINITY_DN1614_c0_g1;TRINITY_DN16201_c0_g1;TRINITY_DN17101_c0_g1;TRINITY_DN17291_c0_g1;TRINITY_DN18088_c0_g1;TRINITY_DN19045_c0_g1;TRINITY_DN19102_c0_g1;TRINITY_DN1977_c0_g1;TRINITY_…
GO:0043207	response to external biotic stimulus	45	474	0.0456322	0.677818	TRINITY_DN1029_c0_g1;TRINITY_DN1033_c0_g1;TRINITY_DN10457_c0_g1;TRINITY_DN11557_c0_g1;TRINITY_DN11643_c0_g1;TRINITY_DN12197_c0_g1;TRINITY_DN12873_c0_g1;TRINITY_DN13467_c0_g1;TRINITY_DN1476_c0_g1;TRINITY_DN15534_c0_g1;TRINITY_DN1614_c0_g1;TRINITY_DN16201_c0_g1;TRINITY_DN17101_c0_g1;TRINITY_DN17291_c0_g1;TRINITY_DN18088_c0_g1;TRINITY_DN19045_c0_g1;TRINITY_DN19102_c0_g1;TRINITY_DN1977_c0_g1;TRINITY_…
GO:0006970	response to osmotic stress	38	386	0.0399646	0.677818	TRINITY_DN10457_c0_g1;TRINITY_DN13467_c0_g1;TRINITY_DN15949_c0_g1;TRINITY_DN17101_c0_g1;TRINITY_DN18088_c0_g1;TRINITY_DN19102_c0_g1;TRINITY_DN19143_c0_g1;TRINITY_DN19193_c0_g1;TRINITY_DN19434_c0_g1;TRINITY_DN1977_c0_g1;TRINITY_DN20265_c0_g1;TRINITY_DN21260_c0_g1;TRINITY_DN21391_c0_g1;TRINITY_DN21803_c0_g1;TRINITY_DN22591_c0_g1;TRINITY_DN23611_c0_g1;TRINITY_DN23751_c0_g1;TRINITY_DN244_c0_g1;TRINIT…
GO:0044283	small molecule biosynthetic process	36	336	0.014247	0.677818	TRINITY_DN10457_c0_g1;TRINITY_DN11132_c0_g1;TRINITY_DN11468_c0_g1;TRINITY_DN11643_c0_g1;TRINITY_DN12086_c0_g1;TRINITY_DN13430_c0_g1;TRINITY_DN14677_c0_g1;TRINITY_DN14876_c0_g1;TRINITY_DN14919_c0_g1;TRINITY_DN15066_c0_g1;TRINITY_DN15167_c0_g1;TRINITY_DN15197_c0_g1;TRINITY_DN16201_c0_g1;TRINITY_DN16847_c0_g1;TRINITY_DN17602_c0_g1;TRINITY_DN18846_c0_g1;TRINITY_DN19143_c0_g1;TRINITY_DN22159_c0_g1;TRI…
GO:0009266	response to temperature stimulus	36	343	0.0191571	0.677818	TRINITY_DN10457_c0_g1;TRINITY_DN11643_c0_g1;TRINITY_DN12873_c0_g1;TRINITY_DN13335_c0_g1;TRINITY_DN15949_c0_g1;TRINITY_DN1614_c0_g1;TRINITY_DN19434_c0_g1;TRINITY_DN21620_c0_g1;TRINITY_DN2176_c0_g1;TRINITY_DN21803_c0_g1;TRINITY_DN22608_c0_g1;TRINITY_DN23611_c0_g1;TRINITY_DN24135_c0_g1;TRINITY_DN24629_c0_g1;TRINITY_DN25368_c0_g1;TRINITY_DN25664_c0_g1;TRINITY_DN28690_c0_g1;TRINITY_DN2937_c0_g1;TRINIT…
GO:0098542	defense response to other organism	35	345	0.0326229	0.677818	TRINITY_DN1029_c0_g1;TRINITY_DN1033_c0_g1;TRINITY_DN10457_c0_g1;TRINITY_DN11557_c0_g1;TRINITY_DN11643_c0_g1;TRINITY_DN12197_c0_g1;TRINITY_DN12873_c0_g1;TRINITY_DN1476_c0_g1;TRINITY_DN15534_c0_g1;TRINITY_DN1614_c0_g1;TRINITY_DN16201_c0_g1;TRINITY_DN17101_c0_g1;TRINITY_DN17291_c0_g1;TRINITY_DN18088_c0_g1;TRINITY_DN19045_c0_g1;TRINITY_DN19102_c0_g1;TRINITY_DN20086_c0_g1;TRINITY_DN2290_c0_g1;TRINITY_…
GO:0009651	response to salt stress	34	333	0.0321978	0.677818	TRINITY_DN10457_c0_g1;TRINITY_DN13467_c0_g1;TRINITY_DN15949_c0_g1;TRINITY_DN17101_c0_g1;TRINITY_DN18088_c0_g1;TRINITY_DN19102_c0_g1;TRINITY_DN19143_c0_g1;TRINITY_DN19193_c0_g1;TRINITY_DN19434_c0_g1;TRINITY_DN1977_c0_g1;TRINITY_DN20265_c0_g1;TRINITY_DN21260_c0_g1;TRINITY_DN21391_c0_g1;TRINITY_DN21803_c0_g1;TRINITY_DN23611_c0_g1;TRINITY_DN23751_c0_g1;TRINITY_DN244_c0_g1;TRINITY_DN25464_c0_g1;TRINIT…
GO:0006979	response to oxidative stress	29	248	0.00866427	0.677818	TRINITY_DN10379_c0_g1;TRINITY_DN10457_c0_g1;TRINITY_DN11557_c0_g1;TRINITY_DN15357_c0_g1;TRINITY_DN15949_c0_g1;TRINITY_DN20265_c0_g1;TRINITY_DN20875_c0_g1;TRINITY_DN21620_c0_g1;TRINITY_DN22591_c0_g1;TRINITY_DN24135_c0_g1;TRINITY_DN244_c0_g1;TRINITY_DN24609_c0_g1;TRINITY_DN25961_c0_g1;TRINITY_DN27102_c0_g1;TRINITY_DN289_c0_g1;TRINITY_DN2937_c0_g1;TRINITY_DN295_c0_g1;TRINITY_DN3339_c0_g1;TRINITY_DN3…
GO:0009636	response to toxic substance	27	236	0.0146068	0.677818	TRINITY_DN1029_c0_g1;TRINITY_DN10457_c0_g1;TRINITY_DN11557_c0_g1;TRINITY_DN13467_c0_g1;TRINITY_DN15357_c0_g1;TRINITY_DN15949_c0_g1;TRINITY_DN16201_c0_g1;TRINITY_DN17101_c0_g1;TRINITY_DN18088_c0_g1;TRINITY_DN19102_c0_g1;TRINITY_DN21620_c0_g1;TRINITY_DN22591_c0_g1;TRINITY_DN27102_c0_g1;TRINITY_DN2937_c0_g1;TRINITY_DN33451_c0_g1;TRINITY_DN37624_c0_g1;TRINITY_DN38725_c0_g1;TRINITY_DN39922_c0_g1;TRINI…
GO:0044723	single-organism carbohydrate metabolic process	26	242	0.0333771	0.677818	TRINITY_DN1033_c0_g1;TRINITY_DN10457_c0_g1;TRINITY_DN11132_c0_g1;TRINITY_DN1476_c0_g1;TRINITY_DN15197_c0_g1;TRINITY_DN15532_c0_g1;TRINITY_DN15949_c0_g1;TRINITY_DN17291_c0_g1;TRINITY_DN17602_c0_g1;TRINITY_DN1977_c0_g1;TRINITY_DN24966_c0_g1;TRINITY_DN25582_c0_g1;TRINITY_DN289_c0_g1;TRINITY_DN2937_c0_g1;TRINITY_DN31004_c0_g1;TRINITY_DN4019_c0_g1;TRINITY_DN4147_c0_g1;TRINITY_DN43501_c0_g1;TRINITY_DN5…
GO:0016053	organic acid biosynthetic process	25	225	0.0255045	0.677818	TRINITY_DN10457_c0_g1;TRINITY_DN11132_c0_g1;TRINITY_DN11468_c0_g1;TRINITY_DN12086_c0_g1;TRINITY_DN14677_c0_g1;TRINITY_DN14876_c0_g1;TRINITY_DN14919_c0_g1;TRINITY_DN15167_c0_g1;TRINITY_DN15197_c0_g1;TRINITY_DN16201_c0_g1;TRINITY_DN16847_c0_g1;TRINITY_DN19143_c0_g1;TRINITY_DN22159_c0_g1;TRINITY_DN2937_c0_g1;TRINITY_DN36055_c0_g1;TRINITY_DN3979_c0_g1;TRINITY_DN43501_c0_g1;TRINITY_DN5931_c0_g1;TRINIT…
GO:0046394	carboxylic acid biosynthetic process	25	225	0.0255045	0.677818	TRINITY_DN10457_c0_g1;TRINITY_DN11132_c0_g1;TRINITY_DN11468_c0_g1;TRINITY_DN12086_c0_g1;TRINITY_DN14677_c0_g1;TRINITY_DN14876_c0_g1;TRINITY_DN14919_c0_g1;TRINITY_DN15167_c0_g1;TRINITY_DN15197_c0_g1;TRINITY_DN16201_c0_g1;TRINITY_DN16847_c0_g1;TRINITY_DN19143_c0_g1;TRINITY_DN22159_c0_g1;TRINITY_DN2937_c0_g1;TRINITY_DN36055_c0_g1;TRINITY_DN3979_c0_g1;TRINITY_DN43501_c0_g1;TRINITY_DN5931_c0_g1;TRINIT…
GO:0006520	cellular amino acid metabolic process	21	193	0.0467652	0.677818	TRINITY_DN11468_c0_g1;TRINITY_DN1166_c0_g1;TRINITY_DN12086_c0_g1;TRINITY_DN12509_c0_g1;TRINITY_DN14919_c0_g1;TRINITY_DN21561_c0_g1;TRINITY_DN22118_c0_g1;TRINITY_DN229_c0_g1;TRINITY_DN27961_c0_g1;TRINITY_DN3548_c0_g1;TRINITY_DN36055_c0_g1;TRINITY_DN37756_c0_g1;TRINITY_DN3979_c0_g1;TRINITY_DN5931_c0_g1;TRINITY_DN7130_c0_g1;TRINITY_DN7405_c0_g1;TRINITY_DN8046_c0_g1;TRINITY_DN8352_c0_g1;TRINITY_DN853…
GO:0000302	response to reactive oxygen species	18	117	0.00218282	0.677818	TRINITY_DN10379_c0_g1;TRINITY_DN10457_c0_g1;TRINITY_DN15357_c0_g1;TRINITY_DN15949_c0_g1;TRINITY_DN20265_c0_g1;TRINITY_DN20875_c0_g1;TRINITY_DN21620_c0_g1;TRINITY_DN22591_c0_g1;TRINITY_DN24135_c0_g1;TRINITY_DN27102_c0_g1;TRINITY_DN2937_c0_g1;TRINITY_DN37624_c0_g1;TRINITY_DN38725_c0_g1;TRINITY_DN452_c0_g1;TRINITY_DN45622_c0_g1;TRINITY_DN4948_c0_g1;TRINITY_DN52517_c0_g1;TRINITY_DN7822_c0_g1
GO:1901605	alpha-amino acid metabolic process	17	135	0.02078	0.677818	TRINITY_DN11468_c0_g1;TRINITY_DN12086_c0_g1;TRINITY_DN12509_c0_g1;TRINITY_DN14919_c0_g1;TRINITY_DN21561_c0_g1;TRINITY_DN22118_c0_g1;TRINITY_DN27961_c0_g1;TRINITY_DN3548_c0_g1;TRINITY_DN37756_c0_g1;TRINITY_DN3979_c0_g1;TRINITY_DN5931_c0_g1;TRINITY_DN7130_c0_g1;TRINITY_DN7405_c0_g1;TRINITY_DN8046_c0_g1;TRINITY_DN8533_c0_g1;TRINITY_DN9688_c0_g1;TRINITY_DN9888_c0_g1
GO:0046677	response to antibiotic	17	137	0.0236731	0.677818	TRINITY_DN1029_c0_g1;TRINITY_DN10457_c0_g1;TRINITY_DN11557_c0_g1;TRINITY_DN13467_c0_g1;TRINITY_DN15357_c0_g1;TRINITY_DN15949_c0_g1;TRINITY_DN16201_c0_g1;TRINITY_DN2937_c0_g1;TRINITY_DN37624_c0_g1;TRINITY_DN38725_c0_g1;TRINITY_DN452_c0_g1;TRINITY_DN45622_c0_g1;TRINITY_DN4948_c0_g1;TRINITY_DN52517_c0_g1;TRINITY_DN8433_c0_g1;TRINITY_DN889_c0_g1;TRINITY_DN9767_c0_g1
GO:0006091	generation of precursor metabolites and energy	17	146	0.0405876	0.677818	TRINITY_DN11132_c0_g1;TRINITY_DN15197_c0_g1;TRINITY_DN15949_c0_g1;TRINITY_DN17032_c0_g1;TRINITY_DN20413_c0_g1;TRINITY_DN22207_c0_g1;TRINITY_DN25664_c0_g1;TRINITY_DN36597_c0_g1;TRINITY_DN39593_c0_g1;TRINITY_DN39697_c0_g1;TRINITY_DN41386_c0_g1;TRINITY_DN4147_c0_g1;TRINITY_DN4391_c0_g1;TRINITY_DN6027_c0_g1;TRINITY_DN6030_c0_g1;TRINITY_DN6507_c0_g1;TRINITY_DN7130_c0_g1
GO:0032269	negative regulation of cellular protein metabolic process	13	100	0.0320507	0.677818	TRINITY_DN12433_c0_g1;TRINITY_DN18110_c0_g1;TRINITY_DN20553_c0_g1;TRINITY_DN23279_c0_g1;TRINITY_DN27766_c0_g1;TRINITY_DN34399_c0_g1;TRINITY_DN36597_c0_g1;TRINITY_DN3972_c0_g1;TRINITY_DN45622_c0_g1;TRINITY_DN510_c0_g1;TRINITY_DN52517_c0_g1;TRINITY_DN53983_c0_g1;TRINITY_DN9795_c0_g1
GO:0051248	negative regulation of protein metabolic process	13	105	0.0451381	0.677818	TRINITY_DN12433_c0_g1;TRINITY_DN18110_c0_g1;TRINITY_DN20553_c0_g1;TRINITY_DN23279_c0_g1;TRINITY_DN27766_c0_g1;TRINITY_DN34399_c0_g1;TRINITY_DN36597_c0_g1;TRINITY_DN3972_c0_g1;TRINITY_DN45622_c0_g1;TRINITY_DN510_c0_g1;TRINITY_DN52517_c0_g1;TRINITY_DN53983_c0_g1;TRINITY_DN9795_c0_g1
GO:0072593	reactive oxygen species metabolic process	12	70	0.00478637	0.677818	TRINITY_DN11468_c0_g1;TRINITY_DN17032_c0_g1;TRINITY_DN17101_c0_g1;TRINITY_DN18088_c0_g1;TRINITY_DN19102_c0_g1;TRINITY_DN21620_c0_g1;TRINITY_DN22591_c0_g1;TRINITY_DN25664_c0_g1;TRINITY_DN27102_c0_g1;TRINITY_DN33451_c0_g1;TRINITY_DN3548_c0_g1;TRINITY_DN5931_c0_g1
GO:0015931	nucleobase-containing compound transport	12	80	0.0138788	0.677818	TRINITY_DN11990_c0_g1;TRINITY_DN15162_c0_g1;TRINITY_DN16843_c0_g1;TRINITY_DN19193_c0_g1;TRINITY_DN2003_c0_g1;TRINITY_DN21342_c0_g1;TRINITY_DN23433_c0_g1;TRINITY_DN25674_c0_g1;TRINITY_DN25927_c0_g1;TRINITY_DN28625_c0_g1;TRINITY_DN510_c0_g1;TRINITY_DN8636_c0_g1
GO:0009642	response to light intensity	12	82	0.0167032	0.677818	TRINITY_DN11468_c0_g1;TRINITY_DN15949_c0_g1;TRINITY_DN16624_c0_g1;TRINITY_DN24135_c0_g1;TRINITY_DN25368_c0_g1;TRINITY_DN25664_c0_g1;TRINITY_DN4391_c0_g1;TRINITY_DN452_c0_g1;TRINITY_DN4948_c0_g1;TRINITY_DN5931_c0_g1;TRINITY_DN7969_c0_g1;TRINITY_DN8619_c0_g1
GO:0005996	monosaccharide metabolic process	10	60	0.0117578	0.677818	TRINITY_DN10457_c0_g1;TRINITY_DN11132_c0_g1;TRINITY_DN15197_c0_g1;TRINITY_DN15949_c0_g1;TRINITY_DN2937_c0_g1;TRINITY_DN31004_c0_g1;TRINITY_DN4147_c0_g1;TRINITY_DN5379_c0_g1;TRINITY_DN6038_c0_g1;TRINITY_DN7116_c0_g1
GO:0061025	membrane fusion	9	53	0.0146476	0.677818	TRINITY_DN17539_c0_g1;TRINITY_DN18549_c0_g1;TRINITY_DN19500_c0_g1;TRINITY_DN21391_c0_g1;TRINITY_DN21706_c0_g1;TRINITY_DN23271_c0_g1;TRINITY_DN25940_c0_g1;TRINITY_DN26381_c0_g1;TRINITY_DN28287_c0_g1
GO:0015980	energy derivation by oxidation of organic compounds	9	61	0.034086	0.677818	TRINITY_DN15949_c0_g1;TRINITY_DN20413_c0_g1;TRINITY_DN22207_c0_g1;TRINITY_DN39593_c0_g1;TRINITY_DN39697_c0_g1;TRINITY_DN41386_c0_g1;TRINITY_DN4147_c0_g1;TRINITY_DN6030_c0_g1;TRINITY_DN6507_c0_g1
GO:0016052	carbohydrate catabolic process	9	65	0.0485391	0.677818	TRINITY_DN1033_c0_g1;TRINITY_DN11132_c0_g1;TRINITY_DN1476_c0_g1;TRINITY_DN15197_c0_g1;TRINITY_DN23267_c0_g1;TRINITY_DN4019_c0_g1;TRINITY_DN4147_c0_g1;TRINITY_DN5295_c0_g1;TRINITY_DN6027_c0_g1
GO:0019318	hexose metabolic process	8	37	0.00482578	0.677818	TRINITY_DN11132_c0_g1;TRINITY_DN15197_c0_g1;TRINITY_DN15949_c0_g1;TRINITY_DN2937_c0_g1;TRINITY_DN31004_c0_g1;TRINITY_DN4147_c0_g1;TRINITY_DN5379_c0_g1;TRINITY_DN6038_c0_g1
GO:0051346	negative regulation of hydrolase activity	7	29	0.00433306	0.677818	TRINITY_DN18110_c0_g1;TRINITY_DN27766_c0_g1;TRINITY_DN34399_c0_g1;TRINITY_DN45622_c0_g1;TRINITY_DN52517_c0_g1;TRINITY_DN53983_c0_g1;TRINITY_DN5931_c0_g1
GO:0044724	single-organism carbohydrate catabolic process	7	42	0.0327083	0.677818	TRINITY_DN1033_c0_g1;TRINITY_DN11132_c0_g1;TRINITY_DN1476_c0_g1;TRINITY_DN15197_c0_g1;TRINITY_DN4019_c0_g1;TRINITY_DN4147_c0_g1;TRINITY_DN6027_c0_g1
GO:0006906	vesicle fusion	7	44	0.0409581	0.677818	TRINITY_DN18549_c0_g1;TRINITY_DN21391_c0_g1;TRINITY_DN21706_c0_g1;TRINITY_DN23271_c0_g1;TRINITY_DN25940_c0_g1;TRINITY_DN26381_c0_g1;TRINITY_DN28287_c0_g1
GO:0090174	organelle membrane fusion	7	45	0.0455479	0.677818	TRINITY_DN18549_c0_g1;TRINITY_DN21391_c0_g1;TRINITY_DN21706_c0_g1;TRINITY_DN23271_c0_g1;TRINITY_DN25940_c0_g1;TRINITY_DN26381_c0_g1;TRINITY_DN28287_c0_g1
GO:0009631	cold acclimation	6	28	0.0147897	0.677818	TRINITY_DN21803_c0_g1;TRINITY_DN24629_c0_g1;TRINITY_DN35971_c0_g1;TRINITY_DN37624_c0_g1;TRINITY_DN39593_c0_g1;TRINITY_DN41386_c0_g1
GO:0009627	systemic acquired resistance	6	30	0.0205718	0.677818	TRINITY_DN1029_c0_g1;TRINITY_DN1033_c0_g1;TRINITY_DN12197_c0_g1;TRINITY_DN1476_c0_g1;TRINITY_DN16201_c0_g1;TRINITY_DN43501_c0_g1
GO:0034614	cellular response to reactive oxygen species	6	36	0.0465159	0.677818	TRINITY_DN20875_c0_g1;TRINITY_DN21620_c0_g1;TRINITY_DN22591_c0_g1;TRINITY_DN27102_c0_g1;TRINITY_DN38725_c0_g1;TRINITY_DN7822_c0_g1
GO:0006006	glucose metabolic process	5	22	0.0199875	0.677818	TRINITY_DN11132_c0_g1;TRINITY_DN15197_c0_g1;TRINITY_DN2937_c0_g1;TRINITY_DN4147_c0_g1;TRINITY_DN5379_c0_g1
GO:0006165	nucleoside diphosphate phosphorylation	5	22	0.0199875	0.677818	TRINITY_DN11132_c0_g1;TRINITY_DN15197_c0_g1;TRINITY_DN25961_c0_g1;TRINITY_DN38725_c0_g1;TRINITY_DN6027_c0_g1
GO:0009066	aspartate family amino acid metabolic process	5	22	0.0199875	0.677818	TRINITY_DN27961_c0_g1;TRINITY_DN3979_c0_g1;TRINITY_DN7130_c0_g1;TRINITY_DN8046_c0_g1;TRINITY_DN9888_c0_g1
GO:0009132	nucleoside diphosphate metabolic process	5	25	0.0336131	0.677818	TRINITY_DN11132_c0_g1;TRINITY_DN15197_c0_g1;TRINITY_DN25961_c0_g1;TRINITY_DN38725_c0_g1;TRINITY_DN6027_c0_g1
GO:0046939	nucleotide phosphorylation	5	25	0.0336131	0.677818	TRINITY_DN11132_c0_g1;TRINITY_DN15197_c0_g1;TRINITY_DN25961_c0_g1;TRINITY_DN38725_c0_g1;TRINITY_DN6027_c0_g1
GO:0051262	protein tetramerization	5	25	0.0336131	0.677818	TRINITY_DN1082_c0_g1;TRINITY_DN21620_c0_g1;TRINITY_DN22591_c0_g1;TRINITY_DN27629_c0_g1;TRINITY_DN727_c0_g1
GO:0006801	superoxide metabolic process	4	11	0.00643304	0.677818	TRINITY_DN11468_c0_g1;TRINITY_DN21620_c0_g1;TRINITY_DN22591_c0_g1;TRINITY_DN27102_c0_g1
GO:0016126	sterol biosynthetic process	4	12	0.00909327	0.677818	TRINITY_DN13430_c0_g1;TRINITY_DN15066_c0_g1;TRINITY_DN6137_c0_g1;TRINITY_DN6642_c0_g1
GO:0009269	response to desiccation	4	13	0.0123796	0.677818	TRINITY_DN25664_c0_g1;TRINITY_DN39593_c0_g1;TRINITY_DN41386_c0_g1;TRINITY_DN5655_c0_g1
GO:0052033	pathogen-associated molecular pattern dependent induction by symbiont of host innate immune response	4	13	0.0123796	0.677818	TRINITY_DN17101_c0_g1;TRINITY_DN17291_c0_g1;TRINITY_DN18088_c0_g1;TRINITY_DN19102_c0_g1
GO:0052166	positive regulation by symbiont of host innate immune response	4	13	0.0123796	0.677818	TRINITY_DN17101_c0_g1;TRINITY_DN17291_c0_g1;TRINITY_DN18088_c0_g1;TRINITY_DN19102_c0_g1
GO:0052257	pathogen-associated molecular pattern dependent induction by organism of innate immune response of other organism involved in symbiotic interaction	4	13	0.0123796	0.677818	TRINITY_DN17101_c0_g1;TRINITY_DN17291_c0_g1;TRINITY_DN18088_c0_g1;TRINITY_DN19102_c0_g1
GO:0052305	positive regulation by organism of innate immune response in other organism involved in symbiotic interaction	4	13	0.0123796	0.677818	TRINITY_DN17101_c0_g1;TRINITY_DN17291_c0_g1;TRINITY_DN18088_c0_g1;TRINITY_DN19102_c0_g1
GO:0052509	positive regulation by symbiont of host defense response	4	13	0.0123796	0.677818	TRINITY_DN17101_c0_g1;TRINITY_DN17291_c0_g1;TRINITY_DN18088_c0_g1;TRINITY_DN19102_c0_g1
GO:0052510	positive regulation by organism of defense response of other organism involved in symbiotic interaction	4	13	0.0123796	0.677818	TRINITY_DN17101_c0_g1;TRINITY_DN17291_c0_g1;TRINITY_DN18088_c0_g1;TRINITY_DN19102_c0_g1
GO:0010226	response to lithium ion	4	15	0.0210053	0.677818	TRINITY_DN24669_c0_g1;TRINITY_DN25570_c0_g1;TRINITY_DN26518_c0_g1;TRINITY_DN44184_c0_g1
GO:0051703	intraspecies interaction between organisms	4	15	0.0210053	0.677818	TRINITY_DN12758_c0_g1;TRINITY_DN15532_c0_g1;TRINITY_DN18480_c0_g1;TRINITY_DN7937_c0_g1
GO:0052167	modulation by symbiont of host innate immune response	4	15	0.0210053	0.677818	TRINITY_DN17101_c0_g1;TRINITY_DN17291_c0_g1;TRINITY_DN18088_c0_g1;TRINITY_DN19102_c0_g1
GO:0052169	pathogen-associated molecular pattern dependent modulation by symbiont of host innate immune response	4	15	0.0210053	0.677818	TRINITY_DN17101_c0_g1;TRINITY_DN17291_c0_g1;TRINITY_DN18088_c0_g1;TRINITY_DN19102_c0_g1
GO:0052306	modulation by organism of innate immune response in other organism involved in symbiotic interaction	4	15	0.0210053	0.677818	TRINITY_DN17101_c0_g1;TRINITY_DN17291_c0_g1;TRINITY_DN18088_c0_g1;TRINITY_DN19102_c0_g1
GO:0052308	pathogen-associated molecular pattern dependent modulation by organism of innate immune response in other organism involved in symbiotic interaction	4	15	0.0210053	0.677818	TRINITY_DN17101_c0_g1;TRINITY_DN17291_c0_g1;TRINITY_DN18088_c0_g1;TRINITY_DN19102_c0_g1
GO:0052555	positive regulation by organism of immune response of other organism involved in symbiotic interaction	4	15	0.0210053	0.677818	TRINITY_DN17101_c0_g1;TRINITY_DN17291_c0_g1;TRINITY_DN18088_c0_g1;TRINITY_DN19102_c0_g1
GO:0052556	positive regulation by symbiont of host immune response	4	15	0.0210053	0.677818	TRINITY_DN17101_c0_g1;TRINITY_DN17291_c0_g1;TRINITY_DN18088_c0_g1;TRINITY_DN19102_c0_g1
GO:0071428	rRNA-containing ribonucleoprotein complex export from nucleus	4	16	0.0264107	0.677818	TRINITY_DN19193_c0_g1;TRINITY_DN2003_c0_g1;TRINITY_DN23433_c0_g1;TRINITY_DN28625_c0_g1
GO:0000291	nuclear-transcribed mRNA catabolic process, exonucleolytic	4	17	0.0325742	0.677818	TRINITY_DN12433_c0_g1;TRINITY_DN24787_c0_g1;TRINITY_DN25070_c0_g1;TRINITY_DN45626_c0_g1
GO:0052031	modulation by symbiont of host defense response	4	17	0.0325742	0.677818	TRINITY_DN17101_c0_g1;TRINITY_DN17291_c0_g1;TRINITY_DN18088_c0_g1;TRINITY_DN19102_c0_g1
GO:0052173	response to defenses of other organism involved in symbiotic interaction	4	17	0.0325742	0.677818	TRINITY_DN17101_c0_g1;TRINITY_DN17291_c0_g1;TRINITY_DN18088_c0_g1;TRINITY_DN19102_c0_g1
GO:0052200	response to host defenses	4	17	0.0325742	0.677818	TRINITY_DN17101_c0_g1;TRINITY_DN17291_c0_g1;TRINITY_DN18088_c0_g1;TRINITY_DN19102_c0_g1
GO:0052255	modulation by organism of defense response of other organism involved in symbiotic interaction	4	17	0.0325742	0.677818	TRINITY_DN17101_c0_g1;TRINITY_DN17291_c0_g1;TRINITY_DN18088_c0_g1;TRINITY_DN19102_c0_g1
GO:0052552	modulation by organism of immune response of other organism involved in symbiotic interaction	4	17	0.0325742	0.677818	TRINITY_DN17101_c0_g1;TRINITY_DN17291_c0_g1;TRINITY_DN18088_c0_g1;TRINITY_DN19102_c0_g1
GO:0052553	modulation by symbiont of host immune response	4	17	0.0325742	0.677818	TRINITY_DN17101_c0_g1;TRINITY_DN17291_c0_g1;TRINITY_DN18088_c0_g1;TRINITY_DN19102_c0_g1
GO:0052564	response to immune response of other organism involved in symbiotic interaction	4	17	0.0325742	0.677818	TRINITY_DN17101_c0_g1;TRINITY_DN17291_c0_g1;TRINITY_DN18088_c0_g1;TRINITY_DN19102_c0_g1
GO:0052572	response to host immune response	4	17	0.0325742	0.677818	TRINITY_DN17101_c0_g1;TRINITY_DN17291_c0_g1;TRINITY_DN18088_c0_g1;TRINITY_DN19102_c0_g1
GO:0075136	response to host	4	17	0.0325742	0.677818	TRINITY_DN17101_c0_g1;TRINITY_DN17291_c0_g1;TRINITY_DN18088_c0_g1;TRINITY_DN19102_c0_g1
GO:0045116	protein neddylation	3	5	0.00360269	0.677818	TRINITY_DN41589_c0_g1;TRINITY_DN43238_c0_g1;TRINITY_DN4852_c0_g1
GO:0006012	galactose metabolic process	3	7	0.0112692	0.677818	TRINITY_DN15949_c0_g1;TRINITY_DN4147_c0_g1;TRINITY_DN6038_c0_g1
GO:0019430	removal of superoxide radicals	3	7	0.0112692	0.677818	TRINITY_DN21620_c0_g1;TRINITY_DN22591_c0_g1;TRINITY_DN27102_c0_g1
GO:0032515	negative regulation of phosphoprotein phosphatase activity	3	7	0.0112692	0.677818	TRINITY_DN18110_c0_g1;TRINITY_DN27766_c0_g1;TRINITY_DN34399_c0_g1
GO:0071450	cellular response to oxygen radical	3	7	0.0112692	0.677818	TRINITY_DN21620_c0_g1;TRINITY_DN22591_c0_g1;TRINITY_DN27102_c0_g1
GO:0071451	cellular response to superoxide	3	7	0.0112692	0.677818	TRINITY_DN21620_c0_g1;TRINITY_DN22591_c0_g1;TRINITY_DN27102_c0_g1
GO:0000303	response to superoxide	3	8	0.0170513	0.677818	TRINITY_DN21620_c0_g1;TRINITY_DN22591_c0_g1;TRINITY_DN27102_c0_g1
GO:0031053	primary miRNA processing	3	8	0.0170513	0.677818	TRINITY_DN20553_c0_g1;TRINITY_DN23279_c0_g1;TRINITY_DN510_c0_g1
GO:0043903	regulation of symbiosis, encompassing mutualism through parasitism	3	8	0.0170513	0.677818	TRINITY_DN31139_c0_g1;TRINITY_DN33451_c0_g1;TRINITY_DN7239_c0_g1
GO:0010923	negative regulation of phosphatase activity	3	9	0.0241933	0.677818	TRINITY_DN18110_c0_g1;TRINITY_DN27766_c0_g1;TRINITY_DN34399_c0_g1
GO:0035305	negative regulation of dephosphorylation	3	9	0.0241933	0.677818	TRINITY_DN18110_c0_g1;TRINITY_DN27766_c0_g1;TRINITY_DN34399_c0_g1
GO:0035308	negative regulation of protein dephosphorylation	3	9	0.0241933	0.677818	TRINITY_DN18110_c0_g1;TRINITY_DN27766_c0_g1;TRINITY_DN34399_c0_g1
GO:0043144	snoRNA processing	3	9	0.0241933	0.677818	TRINITY_DN11977_c0_g1;TRINITY_DN24787_c0_g1;TRINITY_DN25070_c0_g1
GO:0000305	response to oxygen radical	3	10	0.0326998	0.677818	TRINITY_DN21620_c0_g1;TRINITY_DN22591_c0_g1;TRINITY_DN27102_c0_g1
GO:0016074	snoRNA metabolic process	3	10	0.0326998	0.677818	TRINITY_DN11977_c0_g1;TRINITY_DN24787_c0_g1;TRINITY_DN25070_c0_g1
GO:0035196	production of miRNAs involved in gene silencing by miRNA	3	10	0.0326998	0.677818	TRINITY_DN20553_c0_g1;TRINITY_DN23279_c0_g1;TRINITY_DN510_c0_g1
GO:0000054	ribosomal subunit export from nucleus	3	11	0.0425498	0.677818	TRINITY_DN2003_c0_g1;TRINITY_DN23433_c0_g1;TRINITY_DN28625_c0_g1
GO:0009240	isopentenyl diphosphate biosynthetic process	3	11	0.0425498	0.677818	TRINITY_DN1029_c0_g1;TRINITY_DN48747_c0_g1;TRINITY_DN6642_c0_g1
GO:0033750	ribosome localization	3	11	0.0425498	0.677818	TRINITY_DN2003_c0_g1;TRINITY_DN23433_c0_g1;TRINITY_DN28625_c0_g1
GO:0033753	establishment of ribosome localization	3	11	0.0425498	0.677818	TRINITY_DN2003_c0_g1;TRINITY_DN23433_c0_g1;TRINITY_DN28625_c0_g1
GO:0046490	isopentenyl diphosphate metabolic process	3	11	0.0425498	0.677818	TRINITY_DN1029_c0_g1;TRINITY_DN48747_c0_g1;TRINITY_DN6642_c0_g1
GO:0031222	arabinan catabolic process	2	2	0.00547308	0.677818	TRINITY_DN1033_c0_g1;TRINITY_DN1476_c0_g1
GO:0010483	pollen tube reception	2	3	0.0156123	0.677818	TRINITY_DN15532_c0_g1;TRINITY_DN7937_c0_g1
GO:0015840	urea transport	2	3	0.0156123	0.677818	TRINITY_DN19045_c0_g1;TRINITY_DN25263_c0_g1
GO:0031221	arabinan metabolic process	2	3	0.0156123	0.677818	TRINITY_DN1033_c0_g1;TRINITY_DN1476_c0_g1
GO:1902626	assembly of large subunit precursor of preribosome	2	3	0.0156123	0.677818	TRINITY_DN23433_c0_g1;TRINITY_DN34897_c0_g1
GO:0030447	filamentous growth	2	4	0.0296997	0.677818	TRINITY_DN14738_c0_g1;TRINITY_DN6019_c0_g1
GO:0030448	hyphal growth	2	4	0.0296997	0.677818	TRINITY_DN14738_c0_g1;TRINITY_DN6019_c0_g1
GO:0036180	filamentous growth of a population of unicellular organisms in response to biotic stimulus	2	4	0.0296997	0.677818	TRINITY_DN14738_c0_g1;TRINITY_DN6019_c0_g1
GO:0044182	filamentous growth of a population of unicellular organisms	2	4	0.0296997	0.677818	TRINITY_DN14738_c0_g1;TRINITY_DN6019_c0_g1
GO:0048235	pollen sperm cell differentiation	2	4	0.0296997	0.677818	TRINITY_DN3642_c0_g1;TRINITY_DN3688_c0_g1
GO:0048445	carpel morphogenesis	2	4	0.0296997	0.677818	TRINITY_DN28147_c0_g1;TRINITY_DN5641_c0_g1
GO:0071051	polyadenylation-dependent snoRNA 3'-end processing	2	4	0.0296997	0.677818	TRINITY_DN24787_c0_g1;TRINITY_DN25070_c0_g1
GO:0000011	vacuole inheritance	2	5	0.0470977	0.677818	TRINITY_DN14738_c0_g1;TRINITY_DN6019_c0_g1
GO:0000212	meiotic spindle organization	2	5	0.0470977	0.677818	TRINITY_DN2382_c0_g1;TRINITY_DN4792_c0_g1
GO:0006023	aminoglycan biosynthetic process	2	5	0.0470977	0.677818	TRINITY_DN6175_c0_g1;TRINITY_DN7483_c0_g1
GO:0006024	glycosaminoglycan biosynthetic process	2	5	0.0470977	0.677818	TRINITY_DN6175_c0_g1;TRINITY_DN7483_c0_g1
GO:0006471	protein ADP-ribosylation	2	5	0.0470977	0.677818	TRINITY_DN25582_c0_g1;TRINITY_DN289_c0_g1
GO:0009643	photosynthetic acclimation	2	5	0.0470977	0.677818	TRINITY_DN11468_c0_g1;TRINITY_DN4391_c0_g1
GO:0015988	energy coupled proton transmembrane transport, against electrochemical gradient	2	5	0.0470977	0.677818	TRINITY_DN29565_c0_g1;TRINITY_DN43138_c0_g1
GO:0015991	ATP hydrolysis coupled proton transport	2	5	0.0470977	0.677818	TRINITY_DN29565_c0_g1;TRINITY_DN43138_c0_g1
GO:0019755	one-carbon compound transport	2	5	0.0470977	0.677818	TRINITY_DN19045_c0_g1;TRINITY_DN25263_c0_g1
GO:0031321	ascospore-type prospore assembly	2	5	0.0470977	0.677818	TRINITY_DN2382_c0_g1;TRINITY_DN4792_c0_g1
GO:0031322	ascospore-type prospore-specific spindle pole body remodeling	2	5	0.0470977	0.677818	TRINITY_DN2382_c0_g1;TRINITY_DN4792_c0_g1
GO:0034472	snRNA 3'-end processing	2	5	0.0470977	0.677818	TRINITY_DN24787_c0_g1;TRINITY_DN25070_c0_g1
GO:0034475	U4 snRNA 3'-end processing	2	5	0.0470977	0.677818	TRINITY_DN24787_c0_g1;TRINITY_DN25070_c0_g1
GO:0048308	organelle inheritance	2	5	0.0470977	0.677818	TRINITY_DN14738_c0_g1;TRINITY_DN6019_c0_g1
GO:0048766	root hair initiation	2	5	0.0470977	0.677818	TRINITY_DN2795_c0_g1;TRINITY_DN4051_c0_g1
GO:0050792	regulation of viral process	2	5	0.0470977	0.677818	TRINITY_DN31139_c0_g1;TRINITY_DN7239_c0_g1
GO:0051300	spindle pole body organization	2	5	0.0470977	0.677818	TRINITY_DN2382_c0_g1;TRINITY_DN4792_c0_g1
GO:0090322	regulation of superoxide metabolic process	2	5	0.0470977	0.677818	TRINITY_DN11468_c0_g1;TRINITY_DN21620_c0_g1
GO:0090333	regulation of stomatal closure	2	5	0.0470977	0.677818	TRINITY_DN25664_c0_g1;TRINITY_DN2958_c0_g1
GO:1990395	meiotic spindle pole body organization	2	5	0.0470977	0.677818	TRINITY_DN2382_c0_g1;TRINITY_DN4792_c0_g1
T1_64vsT2_64
Cellular component
GO ID	Description	out (410)	All (5606)	pvalue	p.adjust	Genes
GO:0005737	cytoplasm	318	4026	0.00372249	0.223861	TRINITY_DN1029_c0_g1;TRINITY_DN10379_c0_g1;TRINITY_DN10457_c0_g1;TRINITY_DN10478_c0_g1;TRINITY_DN10493_c0_g1;TRINITY_DN1082_c0_g1;TRINITY_DN11132_c0_g1;TRINITY_DN1117_c0_g1;TRINITY_DN11266_c0_g1;TRINITY_DN11468_c0_g1;TRINITY_DN11562_c0_g1;TRINITY_DN11588_c0_g1;TRINITY_DN11590_c0_g1;TRINITY_DN11643_c0_g1;TRINITY_DN11647_c0_g1;TRINITY_DN1166_c0_g1;TRINITY_DN11824_c0_g1;TRINITY_DN11877_c0_g1;TRINITY…
GO:0044444	cytoplasmic part	289	3528	0.000516591	0.185973	TRINITY_DN1029_c0_g1;TRINITY_DN10379_c0_g1;TRINITY_DN10457_c0_g1;TRINITY_DN10478_c0_g1;TRINITY_DN10493_c0_g1;TRINITY_DN1082_c0_g1;TRINITY_DN11132_c0_g1;TRINITY_DN1117_c0_g1;TRINITY_DN11468_c0_g1;TRINITY_DN11562_c0_g1;TRINITY_DN11588_c0_g1;TRINITY_DN11643_c0_g1;TRINITY_DN11647_c0_g1;TRINITY_DN1166_c0_g1;TRINITY_DN11824_c0_g1;TRINITY_DN11877_c0_g1;TRINITY_DN12086_c0_g1;TRINITY_DN12197_c0_g1;TRINITY…
GO:0071944	cell periphery	113	1337	0.0397168	0.453947	TRINITY_DN1033_c0_g1;TRINITY_DN10478_c0_g1;TRINITY_DN10814_c0_g1;TRINITY_DN11206_c0_g1;TRINITY_DN11990_c0_g1;TRINITY_DN12086_c0_g1;TRINITY_DN12197_c0_g1;TRINITY_DN12556_c0_g1;TRINITY_DN12929_c0_g1;TRINITY_DN13097_c0_g1;TRINITY_DN13328_c0_g1;TRINITY_DN1451_c0_g1;TRINITY_DN14677_c0_g1;TRINITY_DN1476_c0_g1;TRINITY_DN15532_c0_g1;TRINITY_DN1575_c0_g1;TRINITY_DN16201_c0_g1;TRINITY_DN1680_c0_g1;TRINITY_…
GO:0098588	bounding membrane of organelle	59	652	0.044604	0.453947	TRINITY_DN12929_c0_g1;TRINITY_DN13430_c0_g1;TRINITY_DN14677_c0_g1;TRINITY_DN15532_c0_g1;TRINITY_DN17032_c0_g1;TRINITY_DN17101_c0_g1;TRINITY_DN17539_c0_g1;TRINITY_DN18088_c0_g1;TRINITY_DN19045_c0_g1;TRINITY_DN19102_c0_g1;TRINITY_DN19466_c0_g1;TRINITY_DN19500_c0_g1;TRINITY_DN19707_c0_g1;TRINITY_DN20096_c0_g1;TRINITY_DN20265_c0_g1;TRINITY_DN21706_c0_g1;TRINITY_DN22572_c0_g1;TRINITY_DN23271_c0_g1;TRI…
GO:0005773	vacuole	54	530	0.00645203	0.223861	TRINITY_DN1082_c0_g1;TRINITY_DN12929_c0_g1;TRINITY_DN14738_c0_g1;TRINITY_DN15066_c0_g1;TRINITY_DN17101_c0_g1;TRINITY_DN17539_c0_g1;TRINITY_DN18088_c0_g1;TRINITY_DN19045_c0_g1;TRINITY_DN19102_c0_g1;TRINITY_DN19466_c0_g1;TRINITY_DN19500_c0_g1;TRINITY_DN19707_c0_g1;TRINITY_DN20086_c0_g1;TRINITY_DN20096_c0_g1;TRINITY_DN20265_c0_g1;TRINITY_DN21391_c0_g1;TRINITY_DN21706_c0_g1;TRINITY_DN23271_c0_g1;TRIN…
GO:0030054	cell junction	44	443	0.0205042	0.417556	TRINITY_DN11647_c0_g1;TRINITY_DN12929_c0_g1;TRINITY_DN15066_c0_g1;TRINITY_DN1575_c0_g1;TRINITY_DN17387_c0_g1;TRINITY_DN19193_c0_g1;TRINITY_DN19466_c0_g1;TRINITY_DN19500_c0_g1;TRINITY_DN20096_c0_g1;TRINITY_DN20418_c0_g1;TRINITY_DN21523_c0_g1;TRINITY_DN22336_c0_g1;TRINITY_DN22608_c0_g1;TRINITY_DN2290_c0_g1;TRINITY_DN24629_c0_g1;TRINITY_DN25493_c0_g1;TRINITY_DN25648_c0_g1;TRINITY_DN26241_c0_g1;TRINI…
GO:0009506	plasmodesma	43	434	0.0227171	0.417556	TRINITY_DN11647_c0_g1;TRINITY_DN12929_c0_g1;TRINITY_DN15066_c0_g1;TRINITY_DN1575_c0_g1;TRINITY_DN17387_c0_g1;TRINITY_DN19193_c0_g1;TRINITY_DN19466_c0_g1;TRINITY_DN19500_c0_g1;TRINITY_DN20096_c0_g1;TRINITY_DN20418_c0_g1;TRINITY_DN21523_c0_g1;TRINITY_DN22336_c0_g1;TRINITY_DN22608_c0_g1;TRINITY_DN2290_c0_g1;TRINITY_DN24629_c0_g1;TRINITY_DN25648_c0_g1;TRINITY_DN26241_c0_g1;TRINITY_DN27159_c0_g1;TRINI…
GO:0055044	symplast	43	434	0.0227171	0.417556	TRINITY_DN11647_c0_g1;TRINITY_DN12929_c0_g1;TRINITY_DN15066_c0_g1;TRINITY_DN1575_c0_g1;TRINITY_DN17387_c0_g1;TRINITY_DN19193_c0_g1;TRINITY_DN19466_c0_g1;TRINITY_DN19500_c0_g1;TRINITY_DN20096_c0_g1;TRINITY_DN20418_c0_g1;TRINITY_DN21523_c0_g1;TRINITY_DN22336_c0_g1;TRINITY_DN22608_c0_g1;TRINITY_DN2290_c0_g1;TRINITY_DN24629_c0_g1;TRINITY_DN25648_c0_g1;TRINITY_DN26241_c0_g1;TRINITY_DN27159_c0_g1;TRINI…
GO:0005911	cell-cell junction	43	439	0.0270125	0.417556	TRINITY_DN11647_c0_g1;TRINITY_DN12929_c0_g1;TRINITY_DN15066_c0_g1;TRINITY_DN1575_c0_g1;TRINITY_DN17387_c0_g1;TRINITY_DN19193_c0_g1;TRINITY_DN19466_c0_g1;TRINITY_DN19500_c0_g1;TRINITY_DN20096_c0_g1;TRINITY_DN20418_c0_g1;TRINITY_DN21523_c0_g1;TRINITY_DN22336_c0_g1;TRINITY_DN22608_c0_g1;TRINITY_DN2290_c0_g1;TRINITY_DN24629_c0_g1;TRINITY_DN25648_c0_g1;TRINITY_DN26241_c0_g1;TRINITY_DN27159_c0_g1;TRINI…
GO:0005783	endoplasmic reticulum	43	457	0.047972	0.453947	TRINITY_DN11647_c0_g1;TRINITY_DN12197_c0_g1;TRINITY_DN13430_c0_g1;TRINITY_DN14677_c0_g1;TRINITY_DN15066_c0_g1;TRINITY_DN15162_c0_g1;TRINITY_DN15532_c0_g1;TRINITY_DN16847_c0_g1;TRINITY_DN17291_c0_g1;TRINITY_DN19045_c0_g1;TRINITY_DN20096_c0_g1;TRINITY_DN21561_c0_g1;TRINITY_DN21706_c0_g1;TRINITY_DN22135_c0_g1;TRINITY_DN22554_c0_g1;TRINITY_DN22572_c0_g1;TRINITY_DN23342_c0_g1;TRINITY_DN23611_c0_g1;TRI…
GO:0005774	vacuolar membrane	36	322	0.0062006	0.223861	TRINITY_DN12929_c0_g1;TRINITY_DN17101_c0_g1;TRINITY_DN17539_c0_g1;TRINITY_DN18088_c0_g1;TRINITY_DN19045_c0_g1;TRINITY_DN19102_c0_g1;TRINITY_DN19466_c0_g1;TRINITY_DN19500_c0_g1;TRINITY_DN19707_c0_g1;TRINITY_DN20265_c0_g1;TRINITY_DN21706_c0_g1;TRINITY_DN23593_c0_g1;TRINITY_DN23611_c0_g1;TRINITY_DN244_c0_g1;TRINITY_DN25263_c0_g1;TRINITY_DN25368_c0_g1;TRINITY_DN25664_c0_g1;TRINITY_DN25674_c0_g1;TRINI…
GO:0044437	vacuolar part	36	324	0.00684019	0.223861	TRINITY_DN12929_c0_g1;TRINITY_DN17101_c0_g1;TRINITY_DN17539_c0_g1;TRINITY_DN18088_c0_g1;TRINITY_DN19045_c0_g1;TRINITY_DN19102_c0_g1;TRINITY_DN19466_c0_g1;TRINITY_DN19500_c0_g1;TRINITY_DN19707_c0_g1;TRINITY_DN20265_c0_g1;TRINITY_DN21706_c0_g1;TRINITY_DN23593_c0_g1;TRINITY_DN23611_c0_g1;TRINITY_DN244_c0_g1;TRINITY_DN25263_c0_g1;TRINITY_DN25368_c0_g1;TRINITY_DN25664_c0_g1;TRINITY_DN25674_c0_g1;TRINI…
GO:0005730	nucleolus	35	346	0.0289653	0.417556	TRINITY_DN11181_c0_g1;TRINITY_DN12279_c0_g1;TRINITY_DN12929_c0_g1;TRINITY_DN1575_c0_g1;TRINITY_DN16615_c0_g1;TRINITY_DN16872_c0_g1;TRINITY_DN1935_c0_g1;TRINITY_DN20265_c0_g1;TRINITY_DN20662_c0_g1;TRINITY_DN22336_c0_g1;TRINITY_DN23433_c0_g1;TRINITY_DN24669_c0_g1;TRINITY_DN24784_c0_g1;TRINITY_DN24787_c0_g1;TRINITY_DN25070_c0_g1;TRINITY_DN25570_c0_g1;TRINITY_DN26241_c0_g1;TRINITY_DN26518_c0_g1;TRINI…
GO:0005576	extracellular region	29	225	0.00177175	0.206043	TRINITY_DN1033_c0_g1;TRINITY_DN11206_c0_g1;TRINITY_DN11255_c0_g1;TRINITY_DN11274_c0_g1;TRINITY_DN11643_c0_g1;TRINITY_DN12086_c0_g1;TRINITY_DN1476_c0_g1;TRINITY_DN15197_c0_g1;TRINITY_DN17101_c0_g1;TRINITY_DN1769_c0_g1;TRINITY_DN18088_c0_g1;TRINITY_DN18480_c0_g1;TRINITY_DN19045_c0_g1;TRINITY_DN19102_c0_g1;TRINITY_DN20086_c0_g1;TRINITY_DN21620_c0_g1;TRINITY_DN23451_c0_g1;TRINITY_DN243_c0_g1;TRINITY_…
GO:0030312	external encapsulating structure	29	288	0.0466061	0.453947	TRINITY_DN1033_c0_g1;TRINITY_DN11206_c0_g1;TRINITY_DN12929_c0_g1;TRINITY_DN1476_c0_g1;TRINITY_DN1575_c0_g1;TRINITY_DN17101_c0_g1;TRINITY_DN17221_c0_g1;TRINITY_DN17387_c0_g1;TRINITY_DN1769_c0_g1;TRINITY_DN18088_c0_g1;TRINITY_DN19102_c0_g1;TRINITY_DN20086_c0_g1;TRINITY_DN20265_c0_g1;TRINITY_DN20418_c0_g1;TRINITY_DN22336_c0_g1;TRINITY_DN22608_c0_g1;TRINITY_DN23282_c0_g1;TRINITY_DN244_c0_g1;TRINITY_D…
GO:0044391	ribosomal subunit	20	138	0.00228937	0.206043	TRINITY_DN12929_c0_g1;TRINITY_DN19193_c0_g1;TRINITY_DN19804_c0_g1;TRINITY_DN21523_c0_g1;TRINITY_DN22336_c0_g1;TRINITY_DN24958_c0_g1;TRINITY_DN26241_c0_g1;TRINITY_DN29733_c0_g1;TRINITY_DN30102_c0_g1;TRINITY_DN31953_c0_g1;TRINITY_DN34897_c0_g1;TRINITY_DN37797_c0_g1;TRINITY_DN38152_c0_g1;TRINITY_DN38280_c0_g1;TRINITY_DN40028_c0_g1;TRINITY_DN40106_c0_g1;TRINITY_DN43070_c0_g1;TRINITY_DN43504_c0_g1;TRI…
GO:0048046	apoplast	20	146	0.00445515	0.223861	TRINITY_DN1033_c0_g1;TRINITY_DN11206_c0_g1;TRINITY_DN11274_c0_g1;TRINITY_DN11643_c0_g1;TRINITY_DN12086_c0_g1;TRINITY_DN1476_c0_g1;TRINITY_DN15197_c0_g1;TRINITY_DN17101_c0_g1;TRINITY_DN18088_c0_g1;TRINITY_DN18480_c0_g1;TRINITY_DN19102_c0_g1;TRINITY_DN21620_c0_g1;TRINITY_DN243_c0_g1;TRINITY_DN37421_c0_g1;TRINITY_DN41276_c0_g1;TRINITY_DN6040_c0_g1;TRINITY_DN7041_c0_g1;TRINITY_DN772_c0_g1;TRINITY_DN8…
GO:0044445	cytosolic part	20	165	0.0167133	0.417556	TRINITY_DN12929_c0_g1;TRINITY_DN19193_c0_g1;TRINITY_DN21523_c0_g1;TRINITY_DN22336_c0_g1;TRINITY_DN26241_c0_g1;TRINITY_DN29733_c0_g1;TRINITY_DN30102_c0_g1;TRINITY_DN31953_c0_g1;TRINITY_DN34897_c0_g1;TRINITY_DN37797_c0_g1;TRINITY_DN38152_c0_g1;TRINITY_DN38280_c0_g1;TRINITY_DN40028_c0_g1;TRINITY_DN40106_c0_g1;TRINITY_DN43070_c0_g1;TRINITY_DN43318_c0_g1;TRINITY_DN43504_c0_g1;TRINITY_DN44020_c0_g1;TRI…
GO:0005840	ribosome	20	171	0.0237863	0.417556	TRINITY_DN12929_c0_g1;TRINITY_DN19193_c0_g1;TRINITY_DN19804_c0_g1;TRINITY_DN21523_c0_g1;TRINITY_DN22336_c0_g1;TRINITY_DN24958_c0_g1;TRINITY_DN26241_c0_g1;TRINITY_DN29733_c0_g1;TRINITY_DN30102_c0_g1;TRINITY_DN31953_c0_g1;TRINITY_DN34897_c0_g1;TRINITY_DN37797_c0_g1;TRINITY_DN38152_c0_g1;TRINITY_DN38280_c0_g1;TRINITY_DN40028_c0_g1;TRINITY_DN40106_c0_g1;TRINITY_DN43070_c0_g1;TRINITY_DN43504_c0_g1;TRI…
GO:0022626	cytosolic ribosome	18	137	0.0104123	0.312369	TRINITY_DN12929_c0_g1;TRINITY_DN19193_c0_g1;TRINITY_DN21523_c0_g1;TRINITY_DN22336_c0_g1;TRINITY_DN26241_c0_g1;TRINITY_DN29733_c0_g1;TRINITY_DN30102_c0_g1;TRINITY_DN31953_c0_g1;TRINITY_DN34897_c0_g1;TRINITY_DN37797_c0_g1;TRINITY_DN38152_c0_g1;TRINITY_DN38280_c0_g1;TRINITY_DN40028_c0_g1;TRINITY_DN40106_c0_g1;TRINITY_DN43070_c0_g1;TRINITY_DN43504_c0_g1;TRINITY_DN44020_c0_g1;TRINITY_DN44394_c0_g1
GO:0000325	plant-type vacuole	11	83	0.0381018	0.453947	TRINITY_DN19045_c0_g1;TRINITY_DN19707_c0_g1;TRINITY_DN21706_c0_g1;TRINITY_DN23593_c0_g1;TRINITY_DN25263_c0_g1;TRINITY_DN25368_c0_g1;TRINITY_DN2958_c0_g1;TRINITY_DN3263_c0_g1;TRINITY_DN43138_c0_g1;TRINITY_DN6456_c0_g1;TRINITY_DN698_c0_g1
GO:0015935	small ribosomal subunit	10	61	0.0121364	0.336085	TRINITY_DN19193_c0_g1;TRINITY_DN19804_c0_g1;TRINITY_DN22336_c0_g1;TRINITY_DN26241_c0_g1;TRINITY_DN37797_c0_g1;TRINITY_DN38280_c0_g1;TRINITY_DN40028_c0_g1;TRINITY_DN40106_c0_g1;TRINITY_DN43070_c0_g1;TRINITY_DN43504_c0_g1
GO:0005844	polysome	10	73	0.0384566	0.453947	TRINITY_DN12929_c0_g1;TRINITY_DN19193_c0_g1;TRINITY_DN21523_c0_g1;TRINITY_DN22336_c0_g1;TRINITY_DN26241_c0_g1;TRINITY_DN29006_c0_g1;TRINITY_DN29733_c0_g1;TRINITY_DN38280_c0_g1;TRINITY_DN40028_c0_g1;TRINITY_DN44020_c0_g1
GO:0031201	SNARE complex	9	37	0.00107829	0.194092	TRINITY_DN17539_c0_g1;TRINITY_DN18549_c0_g1;TRINITY_DN19500_c0_g1;TRINITY_DN21391_c0_g1;TRINITY_DN21706_c0_g1;TRINITY_DN23271_c0_g1;TRINITY_DN25940_c0_g1;TRINITY_DN26381_c0_g1;TRINITY_DN28287_c0_g1
GO:0022627	cytosolic small ribosomal subunit	9	46	0.00531153	0.223861	TRINITY_DN19193_c0_g1;TRINITY_DN22336_c0_g1;TRINITY_DN26241_c0_g1;TRINITY_DN37797_c0_g1;TRINITY_DN38280_c0_g1;TRINITY_DN40028_c0_g1;TRINITY_DN40106_c0_g1;TRINITY_DN43070_c0_g1;TRINITY_DN43504_c0_g1
GO:0042788	polysomal ribosome	9	61	0.0318057	0.440387	TRINITY_DN12929_c0_g1;TRINITY_DN19193_c0_g1;TRINITY_DN21523_c0_g1;TRINITY_DN22336_c0_g1;TRINITY_DN26241_c0_g1;TRINITY_DN29733_c0_g1;TRINITY_DN38280_c0_g1;TRINITY_DN40028_c0_g1;TRINITY_DN44020_c0_g1
GO:0022625	cytosolic large ribosomal subunit	9	63	0.0382045	0.453947	TRINITY_DN12929_c0_g1;TRINITY_DN21523_c0_g1;TRINITY_DN29733_c0_g1;TRINITY_DN30102_c0_g1;TRINITY_DN31953_c0_g1;TRINITY_DN34897_c0_g1;TRINITY_DN38152_c0_g1;TRINITY_DN44020_c0_g1;TRINITY_DN44394_c0_g1
GO:0005846	nuclear cap binding complex	2	2	0.00533677	0.223861	TRINITY_DN20553_c0_g1;TRINITY_DN510_c0_g1
GO:0005628	prospore membrane	2	4	0.0289969	0.417556	TRINITY_DN2382_c0_g1;TRINITY_DN4792_c0_g1
GO:0031012	extracellular matrix	2	4	0.0289969	0.417556	TRINITY_DN1769_c0_g1;TRINITY_DN19045_c0_g1
GO:0042763	intracellular immature spore	2	4	0.0289969	0.417556	TRINITY_DN2382_c0_g1;TRINITY_DN4792_c0_g1
GO:0042764	ascospore-type prospore	2	4	0.0289969	0.417556	TRINITY_DN2382_c0_g1;TRINITY_DN4792_c0_g1
GO:0060187	cell pole	2	4	0.0289969	0.417556	TRINITY_DN2382_c0_g1;TRINITY_DN4792_c0_g1
Molecular function
GO ID	Description	out (347)	All (4583)	pvalue	p.adjust	Genes
GO:0016491	oxidoreductase activity	45	415	0.00731518	0.55009	TRINITY_DN1029_c0_g1;TRINITY_DN10493_c0_g1;TRINITY_DN11274_c0_g1;TRINITY_DN11647_c0_g1;TRINITY_DN13430_c0_g1;TRINITY_DN14677_c0_g1;TRINITY_DN15167_c0_g1;TRINITY_DN15744_c0_g1;TRINITY_DN1575_c0_g1;TRINITY_DN16847_c0_g1;TRINITY_DN17101_c0_g1;TRINITY_DN18088_c0_g1;TRINITY_DN19102_c0_g1;TRINITY_DN19434_c0_g1;TRINITY_DN20413_c0_g1;TRINITY_DN21561_c0_g1;TRINITY_DN22159_c0_g1;TRINITY_DN22591_c0_g1;TRINI…
GO:0005198	structural molecule activity	22	187	0.0240915	0.55009	TRINITY_DN11588_c0_g1;TRINITY_DN12929_c0_g1;TRINITY_DN19193_c0_g1;TRINITY_DN19804_c0_g1;TRINITY_DN21523_c0_g1;TRINITY_DN22336_c0_g1;TRINITY_DN24958_c0_g1;TRINITY_DN26241_c0_g1;TRINITY_DN29733_c0_g1;TRINITY_DN30102_c0_g1;TRINITY_DN31953_c0_g1;TRINITY_DN31956_c0_g1;TRINITY_DN34897_c0_g1;TRINITY_DN37797_c0_g1;TRINITY_DN38152_c0_g1;TRINITY_DN38280_c0_g1;TRINITY_DN40028_c0_g1;TRINITY_DN40106_c0_g1;TRI…
GO:0003735	structural constituent of ribosome	20	148	0.00743182	0.55009	TRINITY_DN12929_c0_g1;TRINITY_DN19193_c0_g1;TRINITY_DN19804_c0_g1;TRINITY_DN21523_c0_g1;TRINITY_DN22336_c0_g1;TRINITY_DN24958_c0_g1;TRINITY_DN26241_c0_g1;TRINITY_DN29733_c0_g1;TRINITY_DN30102_c0_g1;TRINITY_DN31953_c0_g1;TRINITY_DN34897_c0_g1;TRINITY_DN37797_c0_g1;TRINITY_DN38152_c0_g1;TRINITY_DN38280_c0_g1;TRINITY_DN40028_c0_g1;TRINITY_DN40106_c0_g1;TRINITY_DN43070_c0_g1;TRINITY_DN43504_c0_g1;TRI…
GO:0016853	isomerase activity	15	119	0.0336339	0.55009	TRINITY_DN13680_c0_g1;TRINITY_DN15197_c0_g1;TRINITY_DN1575_c0_g1;TRINITY_DN17999_c0_g1;TRINITY_DN20165_c0_g1;TRINITY_DN23342_c0_g1;TRINITY_DN31139_c0_g1;TRINITY_DN35818_c0_g1;TRINITY_DN39922_c0_g1;TRINITY_DN4147_c0_g1;TRINITY_DN41602_c0_g1;TRINITY_DN48747_c0_g1;TRINITY_DN5395_c0_g1;TRINITY_DN6429_c0_g1;TRINITY_DN825_c0_g1
GO:0016614	oxidoreductase activity, acting on CH-OH group of donors	9	60	0.0349037	0.55009	TRINITY_DN11274_c0_g1;TRINITY_DN13430_c0_g1;TRINITY_DN1575_c0_g1;TRINITY_DN16847_c0_g1;TRINITY_DN19434_c0_g1;TRINITY_DN26950_c0_g1;TRINITY_DN5379_c0_g1;TRINITY_DN6175_c0_g1;TRINITY_DN7041_c0_g1
GO:0000149	SNARE binding	8	32	0.00208485	0.494804	TRINITY_DN17539_c0_g1;TRINITY_DN18549_c0_g1;TRINITY_DN19500_c0_g1;TRINITY_DN21391_c0_g1;TRINITY_DN21706_c0_g1;TRINITY_DN23271_c0_g1;TRINITY_DN25940_c0_g1;TRINITY_DN28287_c0_g1
GO:0019904	protein domain specific binding	8	46	0.0204523	0.55009	TRINITY_DN11643_c0_g1;TRINITY_DN16624_c0_g1;TRINITY_DN21342_c0_g1;TRINITY_DN25464_c0_g1;TRINITY_DN25664_c0_g1;TRINITY_DN36597_c0_g1;TRINITY_DN7405_c0_g1;TRINITY_DN7969_c0_g1
GO:0016616	oxidoreductase activity, acting on the CH-OH group of donors, NAD or NADP as acceptor	8	54	0.0483399	0.55009	TRINITY_DN11274_c0_g1;TRINITY_DN13430_c0_g1;TRINITY_DN1575_c0_g1;TRINITY_DN16847_c0_g1;TRINITY_DN19434_c0_g1;TRINITY_DN26950_c0_g1;TRINITY_DN5379_c0_g1;TRINITY_DN6175_c0_g1
GO:0016860	intramolecular oxidoreductase activity	7	35	0.0141881	0.55009	TRINITY_DN13680_c0_g1;TRINITY_DN15197_c0_g1;TRINITY_DN1575_c0_g1;TRINITY_DN39922_c0_g1;TRINITY_DN41602_c0_g1;TRINITY_DN48747_c0_g1;TRINITY_DN5395_c0_g1
GO:0043424	protein histidine kinase binding	6	20	0.00280748	0.499732	TRINITY_DN13467_c0_g1;TRINITY_DN1584_c0_g1;TRINITY_DN19466_c0_g1;TRINITY_DN2795_c0_g1;TRINITY_DN42678_c0_g1;TRINITY_DN8433_c0_g1
GO:0043178	alcohol binding	6	21	0.00368426	0.524639	TRINITY_DN18110_c0_g1;TRINITY_DN24629_c0_g1;TRINITY_DN27766_c0_g1;TRINITY_DN32319_c0_g1;TRINITY_DN34399_c0_g1;TRINITY_DN8110_c0_g1
GO:0005484	SNAP receptor activity	6	26	0.0113297	0.55009	TRINITY_DN21391_c0_g1;TRINITY_DN21706_c0_g1;TRINITY_DN23271_c0_g1;TRINITY_DN25940_c0_g1;TRINITY_DN26381_c0_g1;TRINITY_DN28287_c0_g1
GO:0016822	hydrolase activity, acting on acid carbon-carbon bonds	3	3	0.000430586	0.153288	TRINITY_DN12509_c0_g1;TRINITY_DN29210_c0_g1;TRINITY_DN32983_c0_g1
GO:0016823	hydrolase activity, acting on acid carbon-carbon bonds, in ketonic substances	3	3	0.000430586	0.153288	TRINITY_DN12509_c0_g1;TRINITY_DN29210_c0_g1;TRINITY_DN32983_c0_g1
GO:0004864	protein phosphatase inhibitor activity	3	7	0.0119675	0.55009	TRINITY_DN18110_c0_g1;TRINITY_DN27766_c0_g1;TRINITY_DN34399_c0_g1
GO:0010427	abscisic acid binding	3	9	0.0256308	0.55009	TRINITY_DN18110_c0_g1;TRINITY_DN27766_c0_g1;TRINITY_DN34399_c0_g1
GO:0019212	phosphatase inhibitor activity	3	9	0.0256308	0.55009	TRINITY_DN18110_c0_g1;TRINITY_DN27766_c0_g1;TRINITY_DN34399_c0_g1
GO:0019840	isoprenoid binding	3	10	0.0346017	0.55009	TRINITY_DN18110_c0_g1;TRINITY_DN27766_c0_g1;TRINITY_DN34399_c0_g1
GO:0004866	endopeptidase inhibitor activity	3	11	0.0449717	0.55009	TRINITY_DN45622_c0_g1;TRINITY_DN52517_c0_g1;TRINITY_DN53983_c0_g1
GO:0018773	acetylpyruvate hydrolase activity	2	2	0.00571743	0.55009	TRINITY_DN29210_c0_g1;TRINITY_DN32983_c0_g1
GO:0034545	fumarylpyruvate hydrolase activity	2	2	0.00571743	0.55009	TRINITY_DN29210_c0_g1;TRINITY_DN32983_c0_g1
GO:0005483	soluble NSF attachment protein activity	2	3	0.0162911	0.55009	TRINITY_DN17539_c0_g1;TRINITY_DN19500_c0_g1
GO:0016743	carboxyl- or carbamoyltransferase activity	2	3	0.0162911	0.55009	TRINITY_DN14542_c0_g1;TRINITY_DN14919_c0_g1
GO:0019781	NEDD8 activating enzyme activity	2	3	0.0162911	0.55009	TRINITY_DN43238_c0_g1;TRINITY_DN4852_c0_g1
GO:0000339	RNA cap binding	2	4	0.0309569	0.55009	TRINITY_DN20553_c0_g1;TRINITY_DN510_c0_g1
GO:0004784	superoxide dismutase activity	2	4	0.0309569	0.55009	TRINITY_DN22591_c0_g1;TRINITY_DN27102_c0_g1
GO:0008525	phosphatidylcholine transporter activity	2	4	0.0309569	0.55009	TRINITY_DN2382_c0_g1;TRINITY_DN4792_c0_g1
GO:0008526	phosphatidylinositol transporter activity	2	4	0.0309569	0.55009	TRINITY_DN2382_c0_g1;TRINITY_DN4792_c0_g1
GO:0016721	oxidoreductase activity, acting on superoxide radicals as acceptor	2	4	0.0309569	0.55009	TRINITY_DN22591_c0_g1;TRINITY_DN27102_c0_g1
GO:0019905	syntaxin binding	2	4	0.0309569	0.55009	TRINITY_DN17539_c0_g1;TRINITY_DN19500_c0_g1
GO:0052726	inositol-1,3,4-trisphosphate 5-kinase activity	2	4	0.0309569	0.55009	TRINITY_DN17602_c0_g1;TRINITY_DN4667_c0_g1
GO:0070180	large ribosomal subunit rRNA binding	2	4	0.0309569	0.55009	TRINITY_DN1935_c0_g1;TRINITY_DN2767_c0_g1
GO:0000035	acyl binding	2	5	0.049038	0.55009	TRINITY_DN2716_c0_g1;TRINITY_DN43501_c0_g1
GO:0004550	nucleoside diphosphate kinase activity	2	5	0.049038	0.55009	TRINITY_DN25961_c0_g1;TRINITY_DN38725_c0_g1
GO:0008106	alcohol dehydrogenase (NADP+) activity	2	5	0.049038	0.55009	TRINITY_DN19434_c0_g1;TRINITY_DN26950_c0_g1
GO:0008905	mannose-phosphate guanylyltransferase activity	2	5	0.049038	0.55009	TRINITY_DN10457_c0_g1;TRINITY_DN2937_c0_g1
GO:0009044	xylan 1,4-beta-xylosidase activity	2	5	0.049038	0.55009	TRINITY_DN1033_c0_g1;TRINITY_DN1476_c0_g1
GO:0046556	alpha-L-arabinofuranosidase activity	2	5	0.049038	0.55009	TRINITY_DN1033_c0_g1;TRINITY_DN1476_c0_g1
GO:0051766	inositol trisphosphate kinase activity	2	5	0.049038	0.55009	TRINITY_DN17602_c0_g1;TRINITY_DN4667_c0_g1
GO:0052725	inositol-1,3,4-trisphosphate 6-kinase activity	2	5	0.049038	0.55009	TRINITY_DN17602_c0_g1;TRINITY_DN4667_c0_g1

## Sheet: T1_16vsT1_64
Table S8 GO pathways enriched from the DEGs in comparison of T1_16 VS T1_64
Biological Process
GO ID	Description	out (740)	All (5333)	pvalue	p.adjust	Genes
GO:0050896	response to stimulus	372	2497	0.0235805	0.481774	TRINITY_DN10052_c0_g1;TRINITY_DN10205_c0_g1;TRINITY_DN10244_c0_g1;TRINITY_DN10259_c0_g1;TRINITY_DN1029_c0_g1;TRINITY_DN10342_c0_g1;TRINITY_DN10457_c0_g1;TRINITY_DN10477_c0_g1;TRINITY_DN10524_c0_g1;TRINITY_DN10570_c0_g1;TRINITY_DN1071_c0_g1;TRINITY_DN10971_c0_g1;TRINITY_DN10997_c0_g1;TRINITY_DN11057_c0_g1;TRINITY_DN11126_c0_g1;TRINITY_DN1119_c0_g1;TRINITY_DN11201_c0_g1;TRINITY_DN11274_c0_g1;TRINIT…
GO:0032502	developmental process	220	1378	0.00565271	0.432239	TRINITY_DN10143_c0_g1;TRINITY_DN10171_c0_g1;TRINITY_DN10352_c0_g1;TRINITY_DN10493_c0_g1;TRINITY_DN1071_c0_g1;TRINITY_DN10776_c0_g1;TRINITY_DN10853_c0_g1;TRINITY_DN108_c0_g1;TRINITY_DN10971_c0_g1;TRINITY_DN11126_c0_g1;TRINITY_DN1112_c0_g1;TRINITY_DN1113_c0_g1;TRINITY_DN1119_c0_g1;TRINITY_DN11625_c0_g1;TRINITY_DN11684_c0_g1;TRINITY_DN1170_c0_g1;TRINITY_DN12020_c0_g1;TRINITY_DN1211_c0_g1;TRINITY_DN1…
GO:0044767	single-organism developmental process	219	1342	0.00181331	0.388942	TRINITY_DN10143_c0_g1;TRINITY_DN10171_c0_g1;TRINITY_DN10352_c0_g1;TRINITY_DN10493_c0_g1;TRINITY_DN1071_c0_g1;TRINITY_DN10776_c0_g1;TRINITY_DN10853_c0_g1;TRINITY_DN108_c0_g1;TRINITY_DN10971_c0_g1;TRINITY_DN11126_c0_g1;TRINITY_DN1112_c0_g1;TRINITY_DN1113_c0_g1;TRINITY_DN1119_c0_g1;TRINITY_DN11625_c0_g1;TRINITY_DN11684_c0_g1;TRINITY_DN1170_c0_g1;TRINITY_DN12020_c0_g1;TRINITY_DN1211_c0_g1;TRINITY_DN1…
GO:0048856	anatomical structure development	210	1274	0.00136723	0.388942	TRINITY_DN10143_c0_g1;TRINITY_DN10352_c0_g1;TRINITY_DN10493_c0_g1;TRINITY_DN1071_c0_g1;TRINITY_DN10776_c0_g1;TRINITY_DN10853_c0_g1;TRINITY_DN108_c0_g1;TRINITY_DN10971_c0_g1;TRINITY_DN1112_c0_g1;TRINITY_DN1113_c0_g1;TRINITY_DN1119_c0_g1;TRINITY_DN11684_c0_g1;TRINITY_DN1170_c0_g1;TRINITY_DN12020_c0_g1;TRINITY_DN1211_c0_g1;TRINITY_DN12132_c0_g1;TRINITY_DN12376_c0_g1;TRINITY_DN1242_c0_g1;TRINITY_DN12…
GO:0032501	multicellular organismal process	197	1236	0.0101403	0.432239	TRINITY_DN10143_c0_g1;TRINITY_DN10352_c0_g1;TRINITY_DN10493_c0_g1;TRINITY_DN1071_c0_g1;TRINITY_DN10776_c0_g1;TRINITY_DN10853_c0_g1;TRINITY_DN10971_c0_g1;TRINITY_DN11126_c0_g1;TRINITY_DN1112_c0_g1;TRINITY_DN1113_c0_g1;TRINITY_DN1119_c0_g1;TRINITY_DN11684_c0_g1;TRINITY_DN1170_c0_g1;TRINITY_DN12020_c0_g1;TRINITY_DN1211_c0_g1;TRINITY_DN12132_c0_g1;TRINITY_DN12376_c0_g1;TRINITY_DN1242_c0_g1;TRINITY_DN…
GO:0044707	single-multicellular organism process	192	1199	0.0092079	0.432239	TRINITY_DN10143_c0_g1;TRINITY_DN10352_c0_g1;TRINITY_DN10493_c0_g1;TRINITY_DN1071_c0_g1;TRINITY_DN10776_c0_g1;TRINITY_DN10853_c0_g1;TRINITY_DN10971_c0_g1;TRINITY_DN11126_c0_g1;TRINITY_DN1112_c0_g1;TRINITY_DN1113_c0_g1;TRINITY_DN1119_c0_g1;TRINITY_DN11684_c0_g1;TRINITY_DN1170_c0_g1;TRINITY_DN12020_c0_g1;TRINITY_DN1211_c0_g1;TRINITY_DN12132_c0_g1;TRINITY_DN12376_c0_g1;TRINITY_DN1242_c0_g1;TRINITY_DN…
GO:0007275	multicellular organism development	185	1139	0.00581751	0.432239	TRINITY_DN10143_c0_g1;TRINITY_DN10352_c0_g1;TRINITY_DN10493_c0_g1;TRINITY_DN1071_c0_g1;TRINITY_DN10776_c0_g1;TRINITY_DN10853_c0_g1;TRINITY_DN10971_c0_g1;TRINITY_DN11126_c0_g1;TRINITY_DN1112_c0_g1;TRINITY_DN1113_c0_g1;TRINITY_DN1119_c0_g1;TRINITY_DN11684_c0_g1;TRINITY_DN1170_c0_g1;TRINITY_DN12020_c0_g1;TRINITY_DN1211_c0_g1;TRINITY_DN12132_c0_g1;TRINITY_DN12376_c0_g1;TRINITY_DN1242_c0_g1;TRINITY_DN…
GO:0009628	response to abiotic stimulus	165	1057	0.039419	0.60348	TRINITY_DN10205_c0_g1;TRINITY_DN10342_c0_g1;TRINITY_DN10457_c0_g1;TRINITY_DN10524_c0_g1;TRINITY_DN10570_c0_g1;TRINITY_DN1071_c0_g1;TRINITY_DN10971_c0_g1;TRINITY_DN10997_c0_g1;TRINITY_DN11126_c0_g1;TRINITY_DN1119_c0_g1;TRINITY_DN11201_c0_g1;TRINITY_DN11684_c0_g1;TRINITY_DN11694_c0_g1;TRINITY_DN1211_c0_g1;TRINITY_DN12376_c0_g1;TRINITY_DN12_c0_g1;TRINITY_DN13167_c0_g1;TRINITY_DN13193_c0_g1;TRINITY_D…
GO:0010035	response to inorganic substance	111	599	0.000440953	0.354306	TRINITY_DN10342_c0_g1;TRINITY_DN10457_c0_g1;TRINITY_DN10524_c0_g1;TRINITY_DN11126_c0_g1;TRINITY_DN11355_c0_g1;TRINITY_DN1166_c0_g1;TRINITY_DN11694_c0_g1;TRINITY_DN12376_c0_g1;TRINITY_DN12517_c0_g1;TRINITY_DN12705_c0_g1;TRINITY_DN13193_c0_g1;TRINITY_DN13613_c0_g1;TRINITY_DN14375_c0_g1;TRINITY_DN14639_c0_g1;TRINITY_DN1541_c0_g1;TRINITY_DN15871_c0_g1;TRINITY_DN15901_c0_g1;TRINITY_DN15949_c0_g1;TRINI…
GO:0001101	response to acid chemical	102	610	0.0195876	0.437184	TRINITY_DN10052_c0_g1;TRINITY_DN1029_c0_g1;TRINITY_DN10342_c0_g1;TRINITY_DN10457_c0_g1;TRINITY_DN10997_c0_g1;TRINITY_DN11126_c0_g1;TRINITY_DN11201_c0_g1;TRINITY_DN11355_c0_g1;TRINITY_DN11684_c0_g1;TRINITY_DN11694_c0_g1;TRINITY_DN12376_c0_g1;TRINITY_DN12971_c0_g1;TRINITY_DN13167_c0_g1;TRINITY_DN13193_c0_g1;TRINITY_DN14375_c0_g1;TRINITY_DN15696_c0_g1;TRINITY_DN15871_c0_g1;TRINITY_DN15949_c0_g1;TRIN…
GO:0009266	response to temperature stimulus	61	343	0.0209694	0.449675	TRINITY_DN10457_c0_g1;TRINITY_DN10524_c0_g1;TRINITY_DN10570_c0_g1;TRINITY_DN12376_c0_g1;TRINITY_DN13368_c0_g1;TRINITY_DN14024_c0_g1;TRINITY_DN14620_c0_g1;TRINITY_DN1564_c0_g1;TRINITY_DN15765_c0_g1;TRINITY_DN15871_c0_g1;TRINITY_DN15949_c0_g1;TRINITY_DN1614_c0_g1;TRINITY_DN17710_c0_g1;TRINITY_DN17893_c0_g1;TRINITY_DN18350_c0_g1;TRINITY_DN19601_c0_g1;TRINITY_DN20415_c0_g1;TRINITY_DN21268_c0_g1;TRINI…
GO:0097305	response to alcohol	61	356	0.0417367	0.60348	TRINITY_DN10052_c0_g1;TRINITY_DN10997_c0_g1;TRINITY_DN11201_c0_g1;TRINITY_DN11684_c0_g1;TRINITY_DN11694_c0_g1;TRINITY_DN12376_c0_g1;TRINITY_DN12971_c0_g1;TRINITY_DN13167_c0_g1;TRINITY_DN14375_c0_g1;TRINITY_DN15871_c0_g1;TRINITY_DN15949_c0_g1;TRINITY_DN16808_c0_g1;TRINITY_DN17330_c0_g1;TRINITY_DN17710_c0_g1;TRINITY_DN18110_c0_g1;TRINITY_DN18779_c0_g1;TRINITY_DN21268_c0_g1;TRINITY_DN21659_c0_g1;TRI…
GO:0009737	response to abscisic acid	57	304	0.00894044	0.432239	TRINITY_DN10052_c0_g1;TRINITY_DN10997_c0_g1;TRINITY_DN11201_c0_g1;TRINITY_DN11684_c0_g1;TRINITY_DN11694_c0_g1;TRINITY_DN12376_c0_g1;TRINITY_DN12971_c0_g1;TRINITY_DN13167_c0_g1;TRINITY_DN14375_c0_g1;TRINITY_DN15871_c0_g1;TRINITY_DN15949_c0_g1;TRINITY_DN16808_c0_g1;TRINITY_DN17330_c0_g1;TRINITY_DN17710_c0_g1;TRINITY_DN18110_c0_g1;TRINITY_DN18779_c0_g1;TRINITY_DN21659_c0_g1;TRINITY_DN22097_c0_g1;TRI…
GO:0005975	carbohydrate metabolic process	56	300	0.0104227	0.432239	TRINITY_DN10457_c0_g1;TRINITY_DN1096_c0_g1;TRINITY_DN11321_c0_g1;TRINITY_DN120_c0_g1;TRINITY_DN12620_c0_g1;TRINITY_DN1271_c0_g1;TRINITY_DN13193_c0_g1;TRINITY_DN13225_c0_g1;TRINITY_DN13494_c0_g1;TRINITY_DN1381_c0_g1;TRINITY_DN1476_c0_g1;TRINITY_DN1564_c0_g1;TRINITY_DN15901_c0_g1;TRINITY_DN15949_c0_g1;TRINITY_DN1742_c0_g1;TRINITY_DN17463_c0_g1;TRINITY_DN17602_c0_g1;TRINITY_DN17812_c0_g1;TRINITY_DN2…
GO:0010038	response to metal ion	55	316	0.0398298	0.60348	TRINITY_DN1166_c0_g1;TRINITY_DN12517_c0_g1;TRINITY_DN13613_c0_g1;TRINITY_DN14639_c0_g1;TRINITY_DN1541_c0_g1;TRINITY_DN15901_c0_g1;TRINITY_DN17023_c0_g1;TRINITY_DN17330_c0_g1;TRINITY_DN1748_c0_g1;TRINITY_DN18088_c0_g1;TRINITY_DN18350_c0_g1;TRINITY_DN18701_c0_g1;TRINITY_DN19602_c0_g1;TRINITY_DN20415_c0_g1;TRINITY_DN20984_c0_g1;TRINITY_DN21231_c0_g1;TRINITY_DN21268_c0_g1;TRINITY_DN23178_c0_g1;TRINIT…
GO:0009414	response to water deprivation	47	236	0.00549856	0.432239	TRINITY_DN10342_c0_g1;TRINITY_DN11126_c0_g1;TRINITY_DN11694_c0_g1;TRINITY_DN12376_c0_g1;TRINITY_DN13193_c0_g1;TRINITY_DN14375_c0_g1;TRINITY_DN15949_c0_g1;TRINITY_DN17032_c0_g1;TRINITY_DN17330_c0_g1;TRINITY_DN17710_c0_g1;TRINITY_DN18350_c0_g1;TRINITY_DN18649_c0_g1;TRINITY_DN21803_c0_g1;TRINITY_DN21920_c0_g1;TRINITY_DN22733_c0_g1;TRINITY_DN23611_c0_g1;TRINITY_DN23861_c0_g1;TRINITY_DN24381_c0_g1;TRI…
GO:0009415	response to water	47	236	0.00549856	0.432239	TRINITY_DN10342_c0_g1;TRINITY_DN11126_c0_g1;TRINITY_DN11694_c0_g1;TRINITY_DN12376_c0_g1;TRINITY_DN13193_c0_g1;TRINITY_DN14375_c0_g1;TRINITY_DN15949_c0_g1;TRINITY_DN17032_c0_g1;TRINITY_DN17330_c0_g1;TRINITY_DN17710_c0_g1;TRINITY_DN18350_c0_g1;TRINITY_DN18649_c0_g1;TRINITY_DN21803_c0_g1;TRINITY_DN21920_c0_g1;TRINITY_DN22733_c0_g1;TRINITY_DN23611_c0_g1;TRINITY_DN23861_c0_g1;TRINITY_DN24381_c0_g1;TRI…
GO:0044723	single-organism carbohydrate metabolic process	46	242	0.0140784	0.432239	TRINITY_DN10457_c0_g1;TRINITY_DN1096_c0_g1;TRINITY_DN11321_c0_g1;TRINITY_DN120_c0_g1;TRINITY_DN12620_c0_g1;TRINITY_DN1271_c0_g1;TRINITY_DN13193_c0_g1;TRINITY_DN13225_c0_g1;TRINITY_DN13494_c0_g1;TRINITY_DN1381_c0_g1;TRINITY_DN1476_c0_g1;TRINITY_DN1564_c0_g1;TRINITY_DN15901_c0_g1;TRINITY_DN15949_c0_g1;TRINITY_DN1742_c0_g1;TRINITY_DN17463_c0_g1;TRINITY_DN17602_c0_g1;TRINITY_DN17812_c0_g1;TRINITY_DN2…
GO:0016192	vesicle-mediated transport	44	237	0.023684	0.481774	TRINITY_DN1112_c0_g1;TRINITY_DN12620_c0_g1;TRINITY_DN12705_c0_g1;TRINITY_DN16310_c0_g1;TRINITY_DN16753_c0_g1;TRINITY_DN19580_c0_g1;TRINITY_DN1982_c0_g1;TRINITY_DN20248_c0_g1;TRINITY_DN21247_c0_g1;TRINITY_DN214_c0_g1;TRINITY_DN21547_c0_g1;TRINITY_DN21706_c0_g1;TRINITY_DN23271_c0_g1;TRINITY_DN24491_c0_g1;TRINITY_DN2531_c0_g1;TRINITY_DN25582_c0_g1;TRINITY_DN2646_c0_g1;TRINITY_DN275_c0_g1;TRINITY_DN2…
GO:0048229	gametophyte development	35	175	0.0144286	0.432239	TRINITY_DN12902_c0_g1;TRINITY_DN1468_c0_g1;TRINITY_DN1527_c0_g1;TRINITY_DN15871_c0_g1;TRINITY_DN15908_c0_g1;TRINITY_DN1675_c0_g1;TRINITY_DN19601_c0_g1;TRINITY_DN20652_c0_g1;TRINITY_DN21874_c0_g1;TRINITY_DN21920_c0_g1;TRINITY_DN23039_c0_g1;TRINITY_DN2448_c0_g1;TRINITY_DN2573_c0_g1;TRINITY_DN27870_c0_g1;TRINITY_DN2819_c0_g1;TRINITY_DN30384_c0_g1;TRINITY_DN3097_c0_g1;TRINITY_DN32158_c0_g1;TRINITY_DN…
GO:0048878	chemical homeostasis	32	172	0.0474409	0.60348	TRINITY_DN10033_c0_g1;TRINITY_DN10143_c0_g1;TRINITY_DN10352_c0_g1;TRINITY_DN11126_c0_g1;TRINITY_DN18701_c0_g1;TRINITY_DN19602_c0_g1;TRINITY_DN19748_c0_g1;TRINITY_DN200_c0_g1;TRINITY_DN22572_c0_g1;TRINITY_DN23379_c0_g1;TRINITY_DN23593_c0_g1;TRINITY_DN25570_c0_g1;TRINITY_DN25664_c0_g1;TRINITY_DN26518_c0_g1;TRINITY_DN29565_c0_g1;TRINITY_DN3044_c0_g1;TRINITY_DN32624_c0_g1;TRINITY_DN3337_c0_g1;TRINITY…
GO:0009991	response to extracellular stimulus	29	152	0.0431015	0.60348	TRINITY_DN10342_c0_g1;TRINITY_DN10971_c0_g1;TRINITY_DN11625_c0_g1;TRINITY_DN11694_c0_g1;TRINITY_DN12705_c0_g1;TRINITY_DN16310_c0_g1;TRINITY_DN20415_c0_g1;TRINITY_DN20498_c0_g1;TRINITY_DN244_c0_g1;TRINITY_DN24657_c0_g1;TRINITY_DN26410_c0_g1;TRINITY_DN2646_c0_g1;TRINITY_DN2811_c0_g1;TRINITY_DN3017_c0_g1;TRINITY_DN30281_c0_g1;TRINITY_DN325_c0_g1;TRINITY_DN3498_c0_g1;TRINITY_DN3523_c0_g1;TRINITY_DN36…
GO:0071215	cellular response to abscisic acid stimulus	28	132	0.0126714	0.432239	TRINITY_DN10052_c0_g1;TRINITY_DN11684_c0_g1;TRINITY_DN11694_c0_g1;TRINITY_DN12376_c0_g1;TRINITY_DN13167_c0_g1;TRINITY_DN15871_c0_g1;TRINITY_DN18110_c0_g1;TRINITY_DN21659_c0_g1;TRINITY_DN22115_c0_g1;TRINITY_DN24381_c0_g1;TRINITY_DN25664_c0_g1;TRINITY_DN27766_c0_g1;TRINITY_DN3422_c0_g1;TRINITY_DN34399_c0_g1;TRINITY_DN3498_c0_g1;TRINITY_DN3523_c0_g1;TRINITY_DN3832_c0_g1;TRINITY_DN42612_c0_g1;TRINITY…
GO:0046677	response to antibiotic	28	137	0.0205052	0.449028	TRINITY_DN1029_c0_g1;TRINITY_DN10457_c0_g1;TRINITY_DN10524_c0_g1;TRINITY_DN11355_c0_g1;TRINITY_DN12705_c0_g1;TRINITY_DN15871_c0_g1;TRINITY_DN15949_c0_g1;TRINITY_DN16310_c0_g1;TRINITY_DN17330_c0_g1;TRINITY_DN17893_c0_g1;TRINITY_DN21268_c0_g1;TRINITY_DN23403_c0_g1;TRINITY_DN2355_c0_g1;TRINITY_DN24765_c0_g1;TRINITY_DN26921_c0_g1;TRINITY_DN2937_c0_g1;TRINITY_DN3500_c0_g1;TRINITY_DN35771_c0_g1;TRINITY…
GO:0090351	seedling development	27	137	0.0347034	0.60348	TRINITY_DN11126_c0_g1;TRINITY_DN11684_c0_g1;TRINITY_DN1170_c0_g1;TRINITY_DN13263_c0_g1;TRINITY_DN16808_c0_g1;TRINITY_DN18369_c0_g1;TRINITY_DN18701_c0_g1;TRINITY_DN19602_c0_g1;TRINITY_DN24381_c0_g1;TRINITY_DN244_c0_g1;TRINITY_DN24904_c0_g1;TRINITY_DN25570_c0_g1;TRINITY_DN26518_c0_g1;TRINITY_DN2680_c0_g1;TRINITY_DN28801_c0_g1;TRINITY_DN30203_c0_g1;TRINITY_DN32624_c0_g1;TRINITY_DN34871_c0_g1;TRINITY…
GO:0071496	cellular response to external stimulus	26	127	0.0244687	0.486408	TRINITY_DN10342_c0_g1;TRINITY_DN10971_c0_g1;TRINITY_DN11625_c0_g1;TRINITY_DN11694_c0_g1;TRINITY_DN12705_c0_g1;TRINITY_DN16310_c0_g1;TRINITY_DN20415_c0_g1;TRINITY_DN20498_c0_g1;TRINITY_DN2646_c0_g1;TRINITY_DN2811_c0_g1;TRINITY_DN3017_c0_g1;TRINITY_DN30281_c0_g1;TRINITY_DN325_c0_g1;TRINITY_DN3498_c0_g1;TRINITY_DN3644_c0_g1;TRINITY_DN36790_c0_g1;TRINITY_DN40331_c0_g1;TRINITY_DN4101_c0_g1;TRINITY_DN4…
GO:0009555	pollen development	26	132	0.0379685	0.60348	TRINITY_DN12902_c0_g1;TRINITY_DN1468_c0_g1;TRINITY_DN15871_c0_g1;TRINITY_DN15908_c0_g1;TRINITY_DN1675_c0_g1;TRINITY_DN19601_c0_g1;TRINITY_DN20652_c0_g1;TRINITY_DN21874_c0_g1;TRINITY_DN21920_c0_g1;TRINITY_DN27870_c0_g1;TRINITY_DN2819_c0_g1;TRINITY_DN3097_c0_g1;TRINITY_DN32158_c0_g1;TRINITY_DN34035_c0_g1;TRINITY_DN3500_c0_g1;TRINITY_DN3642_c0_g1;TRINITY_DN3678_c0_g1;TRINITY_DN4225_c0_g1;TRINITY_DN4…
GO:0009845	seed germination	25	125	0.0350359	0.60348	TRINITY_DN11126_c0_g1;TRINITY_DN11684_c0_g1;TRINITY_DN1170_c0_g1;TRINITY_DN16808_c0_g1;TRINITY_DN18369_c0_g1;TRINITY_DN18701_c0_g1;TRINITY_DN19602_c0_g1;TRINITY_DN24381_c0_g1;TRINITY_DN24904_c0_g1;TRINITY_DN25570_c0_g1;TRINITY_DN26518_c0_g1;TRINITY_DN2680_c0_g1;TRINITY_DN28801_c0_g1;TRINITY_DN30203_c0_g1;TRINITY_DN32624_c0_g1;TRINITY_DN34871_c0_g1;TRINITY_DN3498_c0_g1;TRINITY_DN38919_c0_g1;TRINIT…
GO:0007010	cytoskeleton organization	24	114	0.0218619	0.453317	TRINITY_DN108_c0_g1;TRINITY_DN12620_c0_g1;TRINITY_DN1329_c0_g1;TRINITY_DN13350_c0_g1;TRINITY_DN1708_c0_g1;TRINITY_DN175_c0_g1;TRINITY_DN1877_c0_g1;TRINITY_DN20394_c0_g1;TRINITY_DN21874_c0_g1;TRINITY_DN2531_c0_g1;TRINITY_DN26356_c0_g1;TRINITY_DN276_c0_g1;TRINITY_DN27779_c0_g1;TRINITY_DN2798_c0_g1;TRINITY_DN2810_c0_g1;TRINITY_DN3239_c0_g1;TRINITY_DN35939_c0_g1;TRINITY_DN4334_c0_g1;TRINITY_DN4621_c0…
GO:0048507	meristem development	24	114	0.0218619	0.453317	TRINITY_DN10776_c0_g1;TRINITY_DN10971_c0_g1;TRINITY_DN12020_c0_g1;TRINITY_DN1242_c0_g1;TRINITY_DN12902_c0_g1;TRINITY_DN13167_c0_g1;TRINITY_DN15608_c0_g1;TRINITY_DN16068_c0_g1;TRINITY_DN19601_c0_g1;TRINITY_DN24482_c0_g1;TRINITY_DN2532_c0_g1;TRINITY_DN2789_c0_g1;TRINITY_DN3017_c0_g1;TRINITY_DN31374_c0_g1;TRINITY_DN32158_c0_g1;TRINITY_DN34035_c0_g1;TRINITY_DN3498_c0_g1;TRINITY_DN5407_c0_g1;TRINITY_D…
GO:0000302	response to reactive oxygen species	24	117	0.0292268	0.542977	TRINITY_DN10457_c0_g1;TRINITY_DN10524_c0_g1;TRINITY_DN11355_c0_g1;TRINITY_DN1211_c0_g1;TRINITY_DN12376_c0_g1;TRINITY_DN12517_c0_g1;TRINITY_DN12705_c0_g1;TRINITY_DN15871_c0_g1;TRINITY_DN15949_c0_g1;TRINITY_DN16310_c0_g1;TRINITY_DN17893_c0_g1;TRINITY_DN20265_c0_g1;TRINITY_DN21268_c0_g1;TRINITY_DN2355_c0_g1;TRINITY_DN26921_c0_g1;TRINITY_DN2937_c0_g1;TRINITY_DN35771_c0_g1;TRINITY_DN38225_c0_g1;TRINIT…
GO:0009408	response to heat	24	123	0.0494238	0.60348	TRINITY_DN10457_c0_g1;TRINITY_DN10524_c0_g1;TRINITY_DN10570_c0_g1;TRINITY_DN13368_c0_g1;TRINITY_DN14620_c0_g1;TRINITY_DN15949_c0_g1;TRINITY_DN17893_c0_g1;TRINITY_DN19601_c0_g1;TRINITY_DN21268_c0_g1;TRINITY_DN22608_c0_g1;TRINITY_DN2355_c0_g1;TRINITY_DN2937_c0_g1;TRINITY_DN35771_c0_g1;TRINITY_DN38225_c0_g1;TRINITY_DN4153_c0_g1;TRINITY_DN46140_c0_g1;TRINITY_DN46349_c0_g1;TRINITY_DN46773_c0_g1;TRINIT…
GO:0032504	multicellular organism reproduction	22	105	0.0287817	0.537816	TRINITY_DN10853_c0_g1;TRINITY_DN1170_c0_g1;TRINITY_DN12705_c0_g1;TRINITY_DN14375_c0_g1;TRINITY_DN1468_c0_g1;TRINITY_DN15973_c0_g1;TRINITY_DN16310_c0_g1;TRINITY_DN1639_c0_g1;TRINITY_DN20563_c0_g1;TRINITY_DN22115_c0_g1;TRINITY_DN23379_c0_g1;TRINITY_DN25054_c0_g1;TRINITY_DN27870_c0_g1;TRINITY_DN2798_c0_g1;TRINITY_DN30203_c0_g1;TRINITY_DN3097_c0_g1;TRINITY_DN34506_c0_g1;TRINITY_DN3642_c0_g1;TRINITY_D…
GO:0044092	negative regulation of molecular function	21	92	0.0129199	0.432239	TRINITY_DN11684_c0_g1;TRINITY_DN12233_c0_g1;TRINITY_DN12620_c0_g1;TRINITY_DN18110_c0_g1;TRINITY_DN1877_c0_g1;TRINITY_DN20630_c0_g1;TRINITY_DN21659_c0_g1;TRINITY_DN24381_c0_g1;TRINITY_DN245_c0_g1;TRINITY_DN2531_c0_g1;TRINITY_DN27766_c0_g1;TRINITY_DN34399_c0_g1;TRINITY_DN37387_c0_g1;TRINITY_DN37893_c0_g1;TRINITY_DN40893_c0_g1;TRINITY_DN4333_c0_g1;TRINITY_DN4461_c0_g1;TRINITY_DN46140_c0_g1;TRINITY_D…
GO:0043086	negative regulation of catalytic activity	20	82	0.00714203	0.432239	TRINITY_DN11684_c0_g1;TRINITY_DN12233_c0_g1;TRINITY_DN12620_c0_g1;TRINITY_DN18110_c0_g1;TRINITY_DN1877_c0_g1;TRINITY_DN20630_c0_g1;TRINITY_DN21659_c0_g1;TRINITY_DN24381_c0_g1;TRINITY_DN245_c0_g1;TRINITY_DN2531_c0_g1;TRINITY_DN27766_c0_g1;TRINITY_DN34399_c0_g1;TRINITY_DN37387_c0_g1;TRINITY_DN37893_c0_g1;TRINITY_DN40893_c0_g1;TRINITY_DN4333_c0_g1;TRINITY_DN4461_c0_g1;TRINITY_DN46140_c0_g1;TRINITY_D…
GO:0009100	glycoprotein metabolic process	18	66	0.00296054	0.398212	TRINITY_DN12620_c0_g1;TRINITY_DN1271_c0_g1;TRINITY_DN1381_c0_g1;TRINITY_DN1564_c0_g1;TRINITY_DN1742_c0_g1;TRINITY_DN2221_c0_g1;TRINITY_DN2531_c0_g1;TRINITY_DN25582_c0_g1;TRINITY_DN26410_c0_g1;TRINITY_DN290_c0_g1;TRINITY_DN34608_c0_g1;TRINITY_DN36728_c0_g1;TRINITY_DN3902_c0_g1;TRINITY_DN40667_c0_g1;TRINITY_DN47489_c0_g1;TRINITY_DN7882_c0_g1;TRINITY_DN9082_c0_g1;TRINITY_DN9307_c0_g1
GO:0051336	regulation of hydrolase activity	18	83	0.0331515	0.60348	TRINITY_DN11684_c0_g1;TRINITY_DN12620_c0_g1;TRINITY_DN14059_c0_g1;TRINITY_DN14716_c0_g1;TRINITY_DN18110_c0_g1;TRINITY_DN20652_c0_g1;TRINITY_DN21659_c0_g1;TRINITY_DN24381_c0_g1;TRINITY_DN245_c0_g1;TRINITY_DN2531_c0_g1;TRINITY_DN27766_c0_g1;TRINITY_DN3360_c0_g1;TRINITY_DN34399_c0_g1;TRINITY_DN3972_c0_g1;TRINITY_DN40893_c0_g1;TRINITY_DN42612_c0_g1;TRINITY_DN46140_c0_g1;TRINITY_DN7721_c0_g1
GO:0005996	monosaccharide metabolic process	17	60	0.00246762	0.388942	TRINITY_DN10457_c0_g1;TRINITY_DN13225_c0_g1;TRINITY_DN15901_c0_g1;TRINITY_DN15949_c0_g1;TRINITY_DN17463_c0_g1;TRINITY_DN17812_c0_g1;TRINITY_DN2355_c0_g1;TRINITY_DN26410_c0_g1;TRINITY_DN26921_c0_g1;TRINITY_DN290_c0_g1;TRINITY_DN2937_c0_g1;TRINITY_DN2955_c0_g1;TRINITY_DN30281_c0_g1;TRINITY_DN4147_c0_g1;TRINITY_DN4991_c0_g1;TRINITY_DN5379_c0_g1;TRINITY_DN7921_c0_g1
GO:0006873	cellular ion homeostasis	17	77	0.0322638	0.592548	TRINITY_DN18701_c0_g1;TRINITY_DN19602_c0_g1;TRINITY_DN19748_c0_g1;TRINITY_DN200_c0_g1;TRINITY_DN22572_c0_g1;TRINITY_DN25570_c0_g1;TRINITY_DN26518_c0_g1;TRINITY_DN29565_c0_g1;TRINITY_DN32624_c0_g1;TRINITY_DN34871_c0_g1;TRINITY_DN36181_c0_g1;TRINITY_DN38919_c0_g1;TRINITY_DN41378_c0_g1;TRINITY_DN44184_c0_g1;TRINITY_DN48524_c0_g1;TRINITY_DN6569_c0_g1;TRINITY_DN9562_c0_g1
GO:0006073	cellular glucan metabolic process	17	81	0.049794	0.60348	TRINITY_DN10457_c0_g1;TRINITY_DN1096_c0_g1;TRINITY_DN11321_c0_g1;TRINITY_DN120_c0_g1;TRINITY_DN13193_c0_g1;TRINITY_DN13494_c0_g1;TRINITY_DN15949_c0_g1;TRINITY_DN23267_c0_g1;TRINITY_DN2673_c0_g1;TRINITY_DN4038_c0_g1;TRINITY_DN4147_c0_g1;TRINITY_DN4242_c0_g1;TRINITY_DN498_c0_g1;TRINITY_DN5407_c0_g1;TRINITY_DN560_c0_g1;TRINITY_DN6974_c0_g1;TRINITY_DN7921_c0_g1
GO:0044042	glucan metabolic process	17	81	0.049794	0.60348	TRINITY_DN10457_c0_g1;TRINITY_DN1096_c0_g1;TRINITY_DN11321_c0_g1;TRINITY_DN120_c0_g1;TRINITY_DN13193_c0_g1;TRINITY_DN13494_c0_g1;TRINITY_DN15949_c0_g1;TRINITY_DN23267_c0_g1;TRINITY_DN2673_c0_g1;TRINITY_DN4038_c0_g1;TRINITY_DN4147_c0_g1;TRINITY_DN4242_c0_g1;TRINITY_DN498_c0_g1;TRINITY_DN5407_c0_g1;TRINITY_DN560_c0_g1;TRINITY_DN6974_c0_g1;TRINITY_DN7921_c0_g1
GO:0009101	glycoprotein biosynthetic process	16	62	0.008779	0.432239	TRINITY_DN12620_c0_g1;TRINITY_DN1271_c0_g1;TRINITY_DN1381_c0_g1;TRINITY_DN1564_c0_g1;TRINITY_DN1742_c0_g1;TRINITY_DN2221_c0_g1;TRINITY_DN2531_c0_g1;TRINITY_DN25582_c0_g1;TRINITY_DN26410_c0_g1;TRINITY_DN34608_c0_g1;TRINITY_DN36728_c0_g1;TRINITY_DN3902_c0_g1;TRINITY_DN40667_c0_g1;TRINITY_DN47489_c0_g1;TRINITY_DN7882_c0_g1;TRINITY_DN9307_c0_g1
GO:0010118	stomatal movement	16	64	0.0120207	0.432239	TRINITY_DN11684_c0_g1;TRINITY_DN12233_c0_g1;TRINITY_DN17032_c0_g1;TRINITY_DN22317_c0_g1;TRINITY_DN25664_c0_g1;TRINITY_DN269_c0_g1;TRINITY_DN29739_c0_g1;TRINITY_DN3422_c0_g1;TRINITY_DN3678_c0_g1;TRINITY_DN4333_c0_g1;TRINITY_DN4991_c0_g1;TRINITY_DN6569_c0_g1;TRINITY_DN8441_c0_g1;TRINITY_DN8_c0_g1;TRINITY_DN9205_c0_g1;TRINITY_DN9940_c0_g1
GO:0071555	cell wall organization	16	75	0.0491117	0.60348	TRINITY_DN1113_c0_g1;TRINITY_DN2078_c0_g1;TRINITY_DN22608_c0_g1;TRINITY_DN2355_c0_g1;TRINITY_DN24263_c0_g1;TRINITY_DN2517_c0_g1;TRINITY_DN26410_c0_g1;TRINITY_DN2937_c0_g1;TRINITY_DN3144_c0_g1;TRINITY_DN3239_c0_g1;TRINITY_DN3422_c0_g1;TRINITY_DN4_c0_g1;TRINITY_DN5407_c0_g1;TRINITY_DN5_c0_g1;TRINITY_DN8462_c0_g1;TRINITY_DN8_c0_g1
GO:0042542	response to hydrogen peroxide	15	49	0.00189252	0.388942	TRINITY_DN10524_c0_g1;TRINITY_DN12705_c0_g1;TRINITY_DN15871_c0_g1;TRINITY_DN15949_c0_g1;TRINITY_DN16310_c0_g1;TRINITY_DN17893_c0_g1;TRINITY_DN21268_c0_g1;TRINITY_DN26921_c0_g1;TRINITY_DN35771_c0_g1;TRINITY_DN38225_c0_g1;TRINITY_DN38725_c0_g1;TRINITY_DN4948_c0_g1;TRINITY_DN8360_c0_g1;TRINITY_DN8452_c0_g1;TRINITY_DN9304_c0_g1
GO:0070085	glycosylation	15	61	0.0171582	0.432239	TRINITY_DN12620_c0_g1;TRINITY_DN1271_c0_g1;TRINITY_DN1381_c0_g1;TRINITY_DN1564_c0_g1;TRINITY_DN1742_c0_g1;TRINITY_DN2221_c0_g1;TRINITY_DN2531_c0_g1;TRINITY_DN25582_c0_g1;TRINITY_DN26410_c0_g1;TRINITY_DN36728_c0_g1;TRINITY_DN3902_c0_g1;TRINITY_DN40667_c0_g1;TRINITY_DN6309_c0_g1;TRINITY_DN7882_c0_g1;TRINITY_DN9307_c0_g1
GO:0006486	protein glycosylation	14	54	0.013222	0.432239	TRINITY_DN12620_c0_g1;TRINITY_DN1271_c0_g1;TRINITY_DN1381_c0_g1;TRINITY_DN1564_c0_g1;TRINITY_DN1742_c0_g1;TRINITY_DN2221_c0_g1;TRINITY_DN2531_c0_g1;TRINITY_DN25582_c0_g1;TRINITY_DN26410_c0_g1;TRINITY_DN36728_c0_g1;TRINITY_DN3902_c0_g1;TRINITY_DN40667_c0_g1;TRINITY_DN7882_c0_g1;TRINITY_DN9307_c0_g1
GO:0043413	macromolecule glycosylation	14	54	0.013222	0.432239	TRINITY_DN12620_c0_g1;TRINITY_DN1271_c0_g1;TRINITY_DN1381_c0_g1;TRINITY_DN1564_c0_g1;TRINITY_DN1742_c0_g1;TRINITY_DN2221_c0_g1;TRINITY_DN2531_c0_g1;TRINITY_DN25582_c0_g1;TRINITY_DN26410_c0_g1;TRINITY_DN36728_c0_g1;TRINITY_DN3902_c0_g1;TRINITY_DN40667_c0_g1;TRINITY_DN7882_c0_g1;TRINITY_DN9307_c0_g1
GO:0009553	embryo sac development	14	58	0.0244116	0.486408	TRINITY_DN1527_c0_g1;TRINITY_DN15871_c0_g1;TRINITY_DN15908_c0_g1;TRINITY_DN23039_c0_g1;TRINITY_DN2573_c0_g1;TRINITY_DN2819_c0_g1;TRINITY_DN30384_c0_g1;TRINITY_DN32168_c0_g1;TRINITY_DN4225_c0_g1;TRINITY_DN5324_c0_g1;TRINITY_DN7026_c0_g1;TRINITY_DN8360_c0_g1;TRINITY_DN8452_c0_g1;TRINITY_DN9820_c0_g1
GO:0097435	fibril organization	14	59	0.0280721	0.527624	TRINITY_DN108_c0_g1;TRINITY_DN12620_c0_g1;TRINITY_DN1329_c0_g1;TRINITY_DN13350_c0_g1;TRINITY_DN175_c0_g1;TRINITY_DN2531_c0_g1;TRINITY_DN26356_c0_g1;TRINITY_DN276_c0_g1;TRINITY_DN27779_c0_g1;TRINITY_DN2810_c0_g1;TRINITY_DN35939_c0_g1;TRINITY_DN4334_c0_g1;TRINITY_DN4621_c0_g1;TRINITY_DN501_c0_g1
GO:0015980	energy derivation by oxidation of organic compounds	14	61	0.0365777	0.60348	TRINITY_DN1096_c0_g1;TRINITY_DN120_c0_g1;TRINITY_DN14639_c0_g1;TRINITY_DN15949_c0_g1;TRINITY_DN16633_c0_g1;TRINITY_DN16690_c0_g1;TRINITY_DN1714_c0_g1;TRINITY_DN22207_c0_g1;TRINITY_DN2580_c0_g1;TRINITY_DN39593_c0_g1;TRINITY_DN41386_c0_g1;TRINITY_DN4147_c0_g1;TRINITY_DN45962_c0_g1;TRINITY_DN498_c0_g1
GO:0048284	organelle fusion	13	56	0.0395676	0.60348	TRINITY_DN1527_c0_g1;TRINITY_DN21706_c0_g1;TRINITY_DN23271_c0_g1;TRINITY_DN2573_c0_g1;TRINITY_DN28287_c0_g1;TRINITY_DN29079_c0_g1;TRINITY_DN304_c0_g1;TRINITY_DN3360_c0_g1;TRINITY_DN425_c0_g1;TRINITY_DN5324_c0_g1;TRINITY_DN7026_c0_g1;TRINITY_DN7721_c0_g1;TRINITY_DN8452_c0_g1
GO:0019318	hexose metabolic process	12	37	0.00309748	0.398212	TRINITY_DN15901_c0_g1;TRINITY_DN15949_c0_g1;TRINITY_DN17463_c0_g1;TRINITY_DN2355_c0_g1;TRINITY_DN290_c0_g1;TRINITY_DN2937_c0_g1;TRINITY_DN2955_c0_g1;TRINITY_DN30281_c0_g1;TRINITY_DN4147_c0_g1;TRINITY_DN4991_c0_g1;TRINITY_DN5379_c0_g1;TRINITY_DN7921_c0_g1
GO:0010119	regulation of stomatal movement	12	40	0.00629575	0.432239	TRINITY_DN11684_c0_g1;TRINITY_DN12233_c0_g1;TRINITY_DN17032_c0_g1;TRINITY_DN22317_c0_g1;TRINITY_DN25664_c0_g1;TRINITY_DN269_c0_g1;TRINITY_DN3422_c0_g1;TRINITY_DN4333_c0_g1;TRINITY_DN6569_c0_g1;TRINITY_DN8441_c0_g1;TRINITY_DN8_c0_g1;TRINITY_DN9205_c0_g1
GO:0051346	negative regulation of hydrolase activity	11	29	0.00108662	0.388942	TRINITY_DN11684_c0_g1;TRINITY_DN12620_c0_g1;TRINITY_DN18110_c0_g1;TRINITY_DN21659_c0_g1;TRINITY_DN24381_c0_g1;TRINITY_DN245_c0_g1;TRINITY_DN2531_c0_g1;TRINITY_DN27766_c0_g1;TRINITY_DN34399_c0_g1;TRINITY_DN40893_c0_g1;TRINITY_DN46140_c0_g1
GO:0000281	mitotic cytokinesis	11	46	0.0460241	0.60348	TRINITY_DN13193_c0_g1;TRINITY_DN16753_c0_g1;TRINITY_DN19559_c0_g1;TRINITY_DN21874_c0_g1;TRINITY_DN26356_c0_g1;TRINITY_DN2673_c0_g1;TRINITY_DN31_c0_g1;TRINITY_DN3239_c0_g1;TRINITY_DN4334_c0_g1;TRINITY_DN4_c0_g1;TRINITY_DN9552_c0_g1
GO:0009644	response to high light intensity	11	46	0.0460241	0.60348	TRINITY_DN10524_c0_g1;TRINITY_DN13397_c0_g1;TRINITY_DN15949_c0_g1;TRINITY_DN16624_c0_g1;TRINITY_DN17710_c0_g1;TRINITY_DN17893_c0_g1;TRINITY_DN2272_c0_g1;TRINITY_DN25664_c0_g1;TRINITY_DN43964_c0_g1;TRINITY_DN4948_c0_g1;TRINITY_DN8619_c0_g1
GO:0044743	intracellular protein transmembrane import	11	46	0.0460241	0.60348	TRINITY_DN10171_c0_g1;TRINITY_DN13264_c0_g1;TRINITY_DN16624_c0_g1;TRINITY_DN17032_c0_g1;TRINITY_DN26539_c0_g1;TRINITY_DN27610_c0_g1;TRINITY_DN31161_c0_g1;TRINITY_DN36015_c0_g1;TRINITY_DN38168_c0_g1;TRINITY_DN38269_c0_g1;TRINITY_DN46901_c0_g1
GO:0022412	cellular process involved in reproduction in multicellular organism	10	37	0.0255514	0.49227	TRINITY_DN10853_c0_g1;TRINITY_DN14375_c0_g1;TRINITY_DN1468_c0_g1;TRINITY_DN15973_c0_g1;TRINITY_DN1639_c0_g1;TRINITY_DN2798_c0_g1;TRINITY_DN3097_c0_g1;TRINITY_DN34506_c0_g1;TRINITY_DN3642_c0_g1;TRINITY_DN49566_c0_g1
GO:0060627	regulation of vesicle-mediated transport	10	39	0.0361268	0.60348	TRINITY_DN12705_c0_g1;TRINITY_DN16310_c0_g1;TRINITY_DN20248_c0_g1;TRINITY_DN3360_c0_g1;TRINITY_DN3972_c0_g1;TRINITY_DN425_c0_g1;TRINITY_DN4_c0_g1;TRINITY_DN5988_c0_g1;TRINITY_DN7721_c0_g1;TRINITY_DN9207_c0_g1
GO:0071236	cellular response to antibiotic	9	29	0.0136141	0.432239	TRINITY_DN1029_c0_g1;TRINITY_DN12705_c0_g1;TRINITY_DN16310_c0_g1;TRINITY_DN26921_c0_g1;TRINITY_DN38725_c0_g1;TRINITY_DN4340_c0_g1;TRINITY_DN523_c0_g1;TRINITY_DN7921_c0_g1;TRINITY_DN9304_c0_g1
GO:0007015	actin filament organization	9	30	0.0171219	0.432239	TRINITY_DN12620_c0_g1;TRINITY_DN13350_c0_g1;TRINITY_DN2531_c0_g1;TRINITY_DN276_c0_g1;TRINITY_DN27779_c0_g1;TRINITY_DN2810_c0_g1;TRINITY_DN35939_c0_g1;TRINITY_DN4621_c0_g1;TRINITY_DN501_c0_g1
GO:0016477	cell migration	9	32	0.0260379	0.49227	TRINITY_DN12705_c0_g1;TRINITY_DN16310_c0_g1;TRINITY_DN21874_c0_g1;TRINITY_DN25493_c0_g1;TRINITY_DN2798_c0_g1;TRINITY_DN3972_c0_g1;TRINITY_DN6160_c0_g1;TRINITY_DN7460_c0_g1;TRINITY_DN9207_c0_g1
GO:0005982	starch metabolic process	9	34	0.0378143	0.60348	TRINITY_DN1096_c0_g1;TRINITY_DN11321_c0_g1;TRINITY_DN13494_c0_g1;TRINITY_DN4038_c0_g1;TRINITY_DN4147_c0_g1;TRINITY_DN4242_c0_g1;TRINITY_DN498_c0_g1;TRINITY_DN560_c0_g1;TRINITY_DN6974_c0_g1
GO:0009629	response to gravity	9	35	0.0448803	0.60348	TRINITY_DN10971_c0_g1;TRINITY_DN1527_c0_g1;TRINITY_DN16_c0_g1;TRINITY_DN21706_c0_g1;TRINITY_DN276_c0_g1;TRINITY_DN40266_c0_g1;TRINITY_DN4147_c0_g1;TRINITY_DN42612_c0_g1;TRINITY_DN9575_c0_g1
GO:0010226	response to lithium ion	8	15	0.000345386	0.354306	TRINITY_DN18701_c0_g1;TRINITY_DN19602_c0_g1;TRINITY_DN25570_c0_g1;TRINITY_DN26518_c0_g1;TRINITY_DN32624_c0_g1;TRINITY_DN34871_c0_g1;TRINITY_DN38919_c0_g1;TRINITY_DN44184_c0_g1
GO:0071216	cellular response to biotic stimulus	8	19	0.00242847	0.388942	TRINITY_DN12705_c0_g1;TRINITY_DN16310_c0_g1;TRINITY_DN21444_c0_g1;TRINITY_DN22572_c0_g1;TRINITY_DN33456_c0_g1;TRINITY_DN3972_c0_g1;TRINITY_DN40912_c0_g1;TRINITY_DN926_c0_g1
GO:0042545	cell wall modification	8	26	0.0206771	0.449028	TRINITY_DN22608_c0_g1;TRINITY_DN2355_c0_g1;TRINITY_DN24263_c0_g1;TRINITY_DN2937_c0_g1;TRINITY_DN3422_c0_g1;TRINITY_DN5407_c0_g1;TRINITY_DN5_c0_g1;TRINITY_DN8_c0_g1
GO:0045036	protein targeting to chloroplast	8	26	0.0206771	0.449028	TRINITY_DN10171_c0_g1;TRINITY_DN16624_c0_g1;TRINITY_DN17032_c0_g1;TRINITY_DN25674_c0_g1;TRINITY_DN26539_c0_g1;TRINITY_DN31161_c0_g1;TRINITY_DN38168_c0_g1;TRINITY_DN46901_c0_g1
GO:0072596	establishment of protein localization to chloroplast	8	26	0.0206771	0.449028	TRINITY_DN10171_c0_g1;TRINITY_DN16624_c0_g1;TRINITY_DN17032_c0_g1;TRINITY_DN25674_c0_g1;TRINITY_DN26539_c0_g1;TRINITY_DN31161_c0_g1;TRINITY_DN38168_c0_g1;TRINITY_DN46901_c0_g1
GO:0072598	protein localization to chloroplast	8	27	0.0259191	0.49227	TRINITY_DN10171_c0_g1;TRINITY_DN16624_c0_g1;TRINITY_DN17032_c0_g1;TRINITY_DN25674_c0_g1;TRINITY_DN26539_c0_g1;TRINITY_DN31161_c0_g1;TRINITY_DN38168_c0_g1;TRINITY_DN46901_c0_g1
GO:1901679	nucleotide transmembrane transport	8	27	0.0259191	0.49227	TRINITY_DN13263_c0_g1;TRINITY_DN14543_c0_g1;TRINITY_DN15908_c0_g1;TRINITY_DN21231_c0_g1;TRINITY_DN25927_c0_g1;TRINITY_DN3734_c0_g1;TRINITY_DN9434_c0_g1;TRINITY_DN9552_c0_g1
GO:0009789	positive regulation of abscisic acid-activated signaling pathway	8	29	0.0390311	0.60348	TRINITY_DN11684_c0_g1;TRINITY_DN21659_c0_g1;TRINITY_DN3422_c0_g1;TRINITY_DN42612_c0_g1;TRINITY_DN5476_c0_g1;TRINITY_DN8117_c0_g1;TRINITY_DN8_c0_g1;TRINITY_DN9153_c0_g1
GO:1901421	positive regulation of response to alcohol	8	29	0.0390311	0.60348	TRINITY_DN11684_c0_g1;TRINITY_DN21659_c0_g1;TRINITY_DN3422_c0_g1;TRINITY_DN42612_c0_g1;TRINITY_DN5476_c0_g1;TRINITY_DN8117_c0_g1;TRINITY_DN8_c0_g1;TRINITY_DN9153_c0_g1
GO:0006862	nucleotide transport	8	30	0.0469981	0.60348	TRINITY_DN13263_c0_g1;TRINITY_DN14543_c0_g1;TRINITY_DN15908_c0_g1;TRINITY_DN21231_c0_g1;TRINITY_DN25927_c0_g1;TRINITY_DN3734_c0_g1;TRINITY_DN9434_c0_g1;TRINITY_DN9552_c0_g1
GO:0009561	megagametogenesis	8	30	0.0469981	0.60348	TRINITY_DN1527_c0_g1;TRINITY_DN23039_c0_g1;TRINITY_DN2573_c0_g1;TRINITY_DN30384_c0_g1;TRINITY_DN5324_c0_g1;TRINITY_DN7026_c0_g1;TRINITY_DN8452_c0_g1;TRINITY_DN9820_c0_g1
GO:0007155	cell adhesion	7	15	0.0022461	0.388942	TRINITY_DN12705_c0_g1;TRINITY_DN16310_c0_g1;TRINITY_DN2646_c0_g1;TRINITY_DN2811_c0_g1;TRINITY_DN3644_c0_g1;TRINITY_DN4_c0_g1;TRINITY_DN9207_c0_g1
GO:0009687	abscisic acid metabolic process	7	15	0.0022461	0.388942	TRINITY_DN10997_c0_g1;TRINITY_DN11126_c0_g1;TRINITY_DN11201_c0_g1;TRINITY_DN23379_c0_g1;TRINITY_DN39365_c0_g1;TRINITY_DN57350_c0_g1;TRINITY_DN5744_c0_g1
GO:0022610	biological adhesion	7	15	0.0022461	0.388942	TRINITY_DN12705_c0_g1;TRINITY_DN16310_c0_g1;TRINITY_DN2646_c0_g1;TRINITY_DN2811_c0_g1;TRINITY_DN3644_c0_g1;TRINITY_DN4_c0_g1;TRINITY_DN9207_c0_g1
GO:0043288	apocarotenoid metabolic process	7	15	0.0022461	0.388942	TRINITY_DN10997_c0_g1;TRINITY_DN11126_c0_g1;TRINITY_DN11201_c0_g1;TRINITY_DN23379_c0_g1;TRINITY_DN39365_c0_g1;TRINITY_DN57350_c0_g1;TRINITY_DN5744_c0_g1
GO:1902644	tertiary alcohol metabolic process	7	15	0.0022461	0.388942	TRINITY_DN10997_c0_g1;TRINITY_DN11126_c0_g1;TRINITY_DN11201_c0_g1;TRINITY_DN23379_c0_g1;TRINITY_DN39365_c0_g1;TRINITY_DN57350_c0_g1;TRINITY_DN5744_c0_g1
GO:0006714	sesquiterpenoid metabolic process	7	16	0.00352067	0.422287	TRINITY_DN10997_c0_g1;TRINITY_DN11126_c0_g1;TRINITY_DN11201_c0_g1;TRINITY_DN23379_c0_g1;TRINITY_DN39365_c0_g1;TRINITY_DN57350_c0_g1;TRINITY_DN5744_c0_g1
GO:0006890	retrograde vesicle-mediated transport, Golgi to ER	7	17	0.00527884	0.432239	TRINITY_DN1982_c0_g1;TRINITY_DN21247_c0_g1;TRINITY_DN275_c0_g1;TRINITY_DN303_c0_g1;TRINITY_DN3239_c0_g1;TRINITY_DN50_c0_g1;TRINITY_DN900_c0_g1
GO:0072531	pyrimidine-containing compound transmembrane transport	7	17	0.00527884	0.432239	TRINITY_DN10477_c0_g1;TRINITY_DN14543_c0_g1;TRINITY_DN15908_c0_g1;TRINITY_DN21231_c0_g1;TRINITY_DN25927_c0_g1;TRINITY_DN3734_c0_g1;TRINITY_DN9552_c0_g1
GO:0006891	intra-Golgi vesicle-mediated transport	7	18	0.00762136	0.432239	TRINITY_DN1982_c0_g1;TRINITY_DN21247_c0_g1;TRINITY_DN21706_c0_g1;TRINITY_DN275_c0_g1;TRINITY_DN303_c0_g1;TRINITY_DN31_c0_g1;TRINITY_DN50_c0_g1
GO:0009069	serine family amino acid metabolic process	7	21	0.0191672	0.432239	TRINITY_DN11736_c0_g1;TRINITY_DN12086_c0_g1;TRINITY_DN13237_c0_g1;TRINITY_DN20415_c0_g1;TRINITY_DN20984_c0_g1;TRINITY_DN5096_c0_g1;TRINITY_DN553_c0_g1
GO:0043467	regulation of generation of precursor metabolites and energy	7	21	0.0191672	0.432239	TRINITY_DN13397_c0_g1;TRINITY_DN17710_c0_g1;TRINITY_DN2272_c0_g1;TRINITY_DN39593_c0_g1;TRINITY_DN41386_c0_g1;TRINITY_DN43964_c0_g1;TRINITY_DN45962_c0_g1
GO:0006006	glucose metabolic process	7	22	0.0248393	0.486408	TRINITY_DN17463_c0_g1;TRINITY_DN2355_c0_g1;TRINITY_DN2937_c0_g1;TRINITY_DN2955_c0_g1;TRINITY_DN30281_c0_g1;TRINITY_DN4147_c0_g1;TRINITY_DN5379_c0_g1
GO:0045927	positive regulation of growth	7	24	0.0394019	0.60348	TRINITY_DN11684_c0_g1;TRINITY_DN21920_c0_g1;TRINITY_DN25070_c0_g1;TRINITY_DN3972_c0_g1;TRINITY_DN47489_c0_g1;TRINITY_DN6160_c0_g1;TRINITY_DN926_c0_g1
GO:0015786	UDP-glucose transport	6	8	0.000152793	0.354306	TRINITY_DN14543_c0_g1;TRINITY_DN15908_c0_g1;TRINITY_DN21231_c0_g1;TRINITY_DN25927_c0_g1;TRINITY_DN3734_c0_g1;TRINITY_DN9552_c0_g1
GO:0015781	pyrimidine nucleotide-sugar transport	6	11	0.00173482	0.388942	TRINITY_DN14543_c0_g1;TRINITY_DN15908_c0_g1;TRINITY_DN21231_c0_g1;TRINITY_DN25927_c0_g1;TRINITY_DN3734_c0_g1;TRINITY_DN9552_c0_g1
GO:0090481	pyrimidine nucleotide-sugar transmembrane transport	6	11	0.00173482	0.388942	TRINITY_DN14543_c0_g1;TRINITY_DN15908_c0_g1;TRINITY_DN21231_c0_g1;TRINITY_DN25927_c0_g1;TRINITY_DN3734_c0_g1;TRINITY_DN9552_c0_g1
GO:0016131	brassinosteroid metabolic process	6	12	0.00306554	0.398212	TRINITY_DN10143_c0_g1;TRINITY_DN23379_c0_g1;TRINITY_DN39365_c0_g1;TRINITY_DN57350_c0_g1;TRINITY_DN7174_c0_g1;TRINITY_DN7269_c0_g1
GO:0016128	phytosteroid metabolic process	6	13	0.00503209	0.432239	TRINITY_DN10143_c0_g1;TRINITY_DN23379_c0_g1;TRINITY_DN39365_c0_g1;TRINITY_DN57350_c0_g1;TRINITY_DN7174_c0_g1;TRINITY_DN7269_c0_g1
GO:0048359	mucilage metabolic process involved in seed coat development	6	13	0.00503209	0.432239	TRINITY_DN1113_c0_g1;TRINITY_DN1170_c0_g1;TRINITY_DN2221_c0_g1;TRINITY_DN40667_c0_g1;TRINITY_DN926_c0_g1;TRINITY_DN9552_c0_g1
GO:0010162	seed dormancy process	6	15	0.0114807	0.432239	TRINITY_DN23379_c0_g1;TRINITY_DN25054_c0_g1;TRINITY_DN27870_c0_g1;TRINITY_DN30203_c0_g1;TRINITY_DN4340_c0_g1;TRINITY_DN54100_c0_g1
GO:0022611	dormancy process	6	15	0.0114807	0.432239	TRINITY_DN23379_c0_g1;TRINITY_DN25054_c0_g1;TRINITY_DN27870_c0_g1;TRINITY_DN30203_c0_g1;TRINITY_DN4340_c0_g1;TRINITY_DN54100_c0_g1
GO:0055046	microgametogenesis	6	15	0.0114807	0.432239	TRINITY_DN1468_c0_g1;TRINITY_DN3097_c0_g1;TRINITY_DN34035_c0_g1;TRINITY_DN3642_c0_g1;TRINITY_DN6_c0_g1;TRINITY_DN8122_c0_g1
GO:0071345	cellular response to cytokine stimulus	6	15	0.0114807	0.432239	TRINITY_DN12705_c0_g1;TRINITY_DN16310_c0_g1;TRINITY_DN18326_c0_g1;TRINITY_DN2125_c0_g1;TRINITY_DN537_c0_g1;TRINITY_DN6160_c0_g1
GO:0010191	mucilage metabolic process	6	17	0.0222445	0.458294	TRINITY_DN1113_c0_g1;TRINITY_DN1170_c0_g1;TRINITY_DN2221_c0_g1;TRINITY_DN40667_c0_g1;TRINITY_DN926_c0_g1;TRINITY_DN9552_c0_g1
GO:0034097	response to cytokine	6	18	0.0295561	0.545939	TRINITY_DN12705_c0_g1;TRINITY_DN16310_c0_g1;TRINITY_DN18326_c0_g1;TRINITY_DN2125_c0_g1;TRINITY_DN537_c0_g1;TRINITY_DN6160_c0_g1
GO:0010214	seed coat development	6	19	0.0382818	0.60348	TRINITY_DN1113_c0_g1;TRINITY_DN1170_c0_g1;TRINITY_DN2221_c0_g1;TRINITY_DN40667_c0_g1;TRINITY_DN926_c0_g1;TRINITY_DN9552_c0_g1
GO:0010563	negative regulation of phosphorus metabolic process	6	19	0.0382818	0.60348	TRINITY_DN18110_c0_g1;TRINITY_DN21659_c0_g1;TRINITY_DN24381_c0_g1;TRINITY_DN27766_c0_g1;TRINITY_DN34399_c0_g1;TRINITY_DN45962_c0_g1
GO:0045936	negative regulation of phosphate metabolic process	6	19	0.0382818	0.60348	TRINITY_DN18110_c0_g1;TRINITY_DN21659_c0_g1;TRINITY_DN24381_c0_g1;TRINITY_DN27766_c0_g1;TRINITY_DN34399_c0_g1;TRINITY_DN45962_c0_g1
GO:0015780	nucleotide-sugar transport	6	20	0.048488	0.60348	TRINITY_DN14543_c0_g1;TRINITY_DN15908_c0_g1;TRINITY_DN21231_c0_g1;TRINITY_DN25927_c0_g1;TRINITY_DN3734_c0_g1;TRINITY_DN9552_c0_g1
GO:0031589	cell-substrate adhesion	5	7	0.000836722	0.388942	TRINITY_DN12705_c0_g1;TRINITY_DN16310_c0_g1;TRINITY_DN2646_c0_g1;TRINITY_DN2811_c0_g1;TRINITY_DN3644_c0_g1
GO:0032515	negative regulation of phosphoprotein phosphatase activity	5	7	0.000836722	0.388942	TRINITY_DN18110_c0_g1;TRINITY_DN21659_c0_g1;TRINITY_DN24381_c0_g1;TRINITY_DN27766_c0_g1;TRINITY_DN34399_c0_g1
GO:0009934	regulation of meristem structural organization	5	8	0.0019766	0.388942	TRINITY_DN12902_c0_g1;TRINITY_DN16068_c0_g1;TRINITY_DN32158_c0_g1;TRINITY_DN772_c0_g1;TRINITY_DN9940_c0_g1
GO:0006909	phagocytosis	5	9	0.0039417	0.422287	TRINITY_DN12705_c0_g1;TRINITY_DN16310_c0_g1;TRINITY_DN2646_c0_g1;TRINITY_DN2811_c0_g1;TRINITY_DN3644_c0_g1
GO:0010923	negative regulation of phosphatase activity	5	9	0.0039417	0.422287	TRINITY_DN18110_c0_g1;TRINITY_DN21659_c0_g1;TRINITY_DN24381_c0_g1;TRINITY_DN27766_c0_g1;TRINITY_DN34399_c0_g1
GO:0035305	negative regulation of dephosphorylation	5	9	0.0039417	0.422287	TRINITY_DN18110_c0_g1;TRINITY_DN21659_c0_g1;TRINITY_DN24381_c0_g1;TRINITY_DN27766_c0_g1;TRINITY_DN34399_c0_g1
GO:0035308	negative regulation of protein dephosphorylation	5	9	0.0039417	0.422287	TRINITY_DN18110_c0_g1;TRINITY_DN21659_c0_g1;TRINITY_DN24381_c0_g1;TRINITY_DN27766_c0_g1;TRINITY_DN34399_c0_g1
GO:0000741	karyogamy	5	12	0.0173023	0.432239	TRINITY_DN1527_c0_g1;TRINITY_DN2573_c0_g1;TRINITY_DN5324_c0_g1;TRINITY_DN7026_c0_g1;TRINITY_DN8452_c0_g1
GO:0010197	polar nucleus fusion	5	12	0.0173023	0.432239	TRINITY_DN1527_c0_g1;TRINITY_DN2573_c0_g1;TRINITY_DN5324_c0_g1;TRINITY_DN7026_c0_g1;TRINITY_DN8452_c0_g1
GO:0042060	wound healing	5	12	0.0173023	0.432239	TRINITY_DN12620_c0_g1;TRINITY_DN12705_c0_g1;TRINITY_DN16310_c0_g1;TRINITY_DN2531_c0_g1;TRINITY_DN7460_c0_g1
GO:0070301	cellular response to hydrogen peroxide	5	12	0.0173023	0.432239	TRINITY_DN12705_c0_g1;TRINITY_DN16310_c0_g1;TRINITY_DN26921_c0_g1;TRINITY_DN38725_c0_g1;TRINITY_DN9304_c0_g1
GO:0009559	embryo sac central cell differentiation	5	13	0.0249712	0.486408	TRINITY_DN1527_c0_g1;TRINITY_DN2573_c0_g1;TRINITY_DN5324_c0_g1;TRINITY_DN7026_c0_g1;TRINITY_DN8452_c0_g1
GO:0030307	positive regulation of cell growth	5	13	0.0249712	0.486408	TRINITY_DN25070_c0_g1;TRINITY_DN3972_c0_g1;TRINITY_DN47489_c0_g1;TRINITY_DN6160_c0_g1;TRINITY_DN926_c0_g1
GO:0043666	regulation of phosphoprotein phosphatase activity	5	13	0.0249712	0.486408	TRINITY_DN18110_c0_g1;TRINITY_DN21659_c0_g1;TRINITY_DN24381_c0_g1;TRINITY_DN27766_c0_g1;TRINITY_DN34399_c0_g1
GO:0046164	alcohol catabolic process	5	13	0.0249712	0.486408	TRINITY_DN10997_c0_g1;TRINITY_DN11201_c0_g1;TRINITY_DN2680_c0_g1;TRINITY_DN39365_c0_g1;TRINITY_DN57350_c0_g1
GO:0005977	glycogen metabolic process	5	14	0.034518	0.60348	TRINITY_DN1096_c0_g1;TRINITY_DN120_c0_g1;TRINITY_DN15949_c0_g1;TRINITY_DN4147_c0_g1;TRINITY_DN498_c0_g1
GO:0006112	energy reserve metabolic process	5	14	0.034518	0.60348	TRINITY_DN1096_c0_g1;TRINITY_DN120_c0_g1;TRINITY_DN15949_c0_g1;TRINITY_DN4147_c0_g1;TRINITY_DN498_c0_g1
GO:0009070	serine family amino acid biosynthetic process	5	14	0.034518	0.60348	TRINITY_DN12086_c0_g1;TRINITY_DN13237_c0_g1;TRINITY_DN20415_c0_g1;TRINITY_DN20984_c0_g1;TRINITY_DN553_c0_g1
GO:0019852	L-ascorbic acid metabolic process	5	14	0.034518	0.60348	TRINITY_DN10457_c0_g1;TRINITY_DN2355_c0_g1;TRINITY_DN26410_c0_g1;TRINITY_DN26921_c0_g1;TRINITY_DN2937_c0_g1
GO:0045037	protein import into chloroplast stroma	5	14	0.034518	0.60348	TRINITY_DN17032_c0_g1;TRINITY_DN26539_c0_g1;TRINITY_DN31161_c0_g1;TRINITY_DN38168_c0_g1;TRINITY_DN46901_c0_g1
GO:0055072	iron ion homeostasis	5	14	0.034518	0.60348	TRINITY_DN10352_c0_g1;TRINITY_DN36181_c0_g1;TRINITY_DN41378_c0_g1;TRINITY_DN4978_c0_g1;TRINITY_DN5119_c0_g1
GO:0008064	regulation of actin polymerization or depolymerization	5	15	0.0460367	0.60348	TRINITY_DN12620_c0_g1;TRINITY_DN13350_c0_g1;TRINITY_DN2531_c0_g1;TRINITY_DN276_c0_g1;TRINITY_DN501_c0_g1
GO:0030334	regulation of cell migration	5	15	0.0460367	0.60348	TRINITY_DN21874_c0_g1;TRINITY_DN3972_c0_g1;TRINITY_DN6160_c0_g1;TRINITY_DN7460_c0_g1;TRINITY_DN9207_c0_g1
GO:0030832	regulation of actin filament length	5	15	0.0460367	0.60348	TRINITY_DN12620_c0_g1;TRINITY_DN13350_c0_g1;TRINITY_DN2531_c0_g1;TRINITY_DN276_c0_g1;TRINITY_DN501_c0_g1
GO:0051156	glucose 6-phosphate metabolic process	5	15	0.0460367	0.60348	TRINITY_DN15468_c0_g1;TRINITY_DN17812_c0_g1;TRINITY_DN4487_c0_g1;TRINITY_DN4991_c0_g1;TRINITY_DN5379_c0_g1
GO:0001764	neuron migration	4	4	0.000368131	0.354306	TRINITY_DN12705_c0_g1;TRINITY_DN16310_c0_g1;TRINITY_DN21874_c0_g1;TRINITY_DN3972_c0_g1
GO:0045332	phospholipid translocation	4	6	0.00437186	0.432239	TRINITY_DN157_c0_g1;TRINITY_DN21547_c0_g1;TRINITY_DN74_c0_g1;TRINITY_DN795_c0_g1
GO:0010268	brassinosteroid homeostasis	4	7	0.00908538	0.432239	TRINITY_DN10143_c0_g1;TRINITY_DN23379_c0_g1;TRINITY_DN39365_c0_g1;TRINITY_DN57350_c0_g1
GO:0016107	sesquiterpenoid catabolic process	4	7	0.00908538	0.432239	TRINITY_DN10997_c0_g1;TRINITY_DN11201_c0_g1;TRINITY_DN39365_c0_g1;TRINITY_DN57350_c0_g1
GO:0016132	brassinosteroid biosynthetic process	4	7	0.00908538	0.432239	TRINITY_DN10143_c0_g1;TRINITY_DN23379_c0_g1;TRINITY_DN39365_c0_g1;TRINITY_DN57350_c0_g1
GO:0034204	lipid translocation	4	7	0.00908538	0.432239	TRINITY_DN157_c0_g1;TRINITY_DN21547_c0_g1;TRINITY_DN74_c0_g1;TRINITY_DN795_c0_g1
GO:0034260	negative regulation of GTPase activity	4	7	0.00908538	0.432239	TRINITY_DN11684_c0_g1;TRINITY_DN12620_c0_g1;TRINITY_DN245_c0_g1;TRINITY_DN2531_c0_g1
GO:0043290	apocarotenoid catabolic process	4	7	0.00908538	0.432239	TRINITY_DN10997_c0_g1;TRINITY_DN11201_c0_g1;TRINITY_DN39365_c0_g1;TRINITY_DN57350_c0_g1
GO:0046345	abscisic acid catabolic process	4	7	0.00908538	0.432239	TRINITY_DN10997_c0_g1;TRINITY_DN11201_c0_g1;TRINITY_DN39365_c0_g1;TRINITY_DN57350_c0_g1
GO:0097035	regulation of membrane lipid distribution	4	7	0.00908538	0.432239	TRINITY_DN157_c0_g1;TRINITY_DN21547_c0_g1;TRINITY_DN74_c0_g1;TRINITY_DN795_c0_g1
GO:0016129	phytosteroid biosynthetic process	4	8	0.0161942	0.432239	TRINITY_DN10143_c0_g1;TRINITY_DN23379_c0_g1;TRINITY_DN39365_c0_g1;TRINITY_DN57350_c0_g1
GO:0019221	cytokine-mediated signaling pathway	4	8	0.0161942	0.432239	TRINITY_DN12705_c0_g1;TRINITY_DN16310_c0_g1;TRINITY_DN537_c0_g1;TRINITY_DN6160_c0_g1
GO:0045807	positive regulation of endocytosis	4	8	0.0161942	0.432239	TRINITY_DN12705_c0_g1;TRINITY_DN16310_c0_g1;TRINITY_DN20248_c0_g1;TRINITY_DN9207_c0_g1
GO:0048354	mucilage biosynthetic process involved in seed coat development	4	9	0.0259961	0.49227	TRINITY_DN1113_c0_g1;TRINITY_DN2221_c0_g1;TRINITY_DN40667_c0_g1;TRINITY_DN9552_c0_g1
GO:0010205	photoinhibition	4	10	0.0386665	0.60348	TRINITY_DN13397_c0_g1;TRINITY_DN17710_c0_g1;TRINITY_DN2272_c0_g1;TRINITY_DN43964_c0_g1
GO:0015996	chlorophyll catabolic process	4	10	0.0386665	0.60348	TRINITY_DN17032_c0_g1;TRINITY_DN24934_c0_g1;TRINITY_DN27659_c0_g1;TRINITY_DN3498_c0_g1
GO:0043155	negative regulation of photosynthesis, light reaction	4	10	0.0386665	0.60348	TRINITY_DN13397_c0_g1;TRINITY_DN17710_c0_g1;TRINITY_DN2272_c0_g1;TRINITY_DN43964_c0_g1
GO:0046149	pigment catabolic process	4	10	0.0386665	0.60348	TRINITY_DN17032_c0_g1;TRINITY_DN24934_c0_g1;TRINITY_DN27659_c0_g1;TRINITY_DN3498_c0_g1
GO:0001959	regulation of cytokine-mediated signaling pathway	3	3	0.00266233	0.388942	TRINITY_DN12705_c0_g1;TRINITY_DN16310_c0_g1;TRINITY_DN6160_c0_g1
GO:0060759	regulation of response to cytokine stimulus	3	3	0.00266233	0.388942	TRINITY_DN12705_c0_g1;TRINITY_DN16310_c0_g1;TRINITY_DN6160_c0_g1
GO:0006026	aminoglycan catabolic process	3	4	0.00954493	0.432239	TRINITY_DN18940_c0_g1;TRINITY_DN36728_c0_g1;TRINITY_DN5968_c0_g1
GO:0033299	secretion of lysosomal enzymes	3	4	0.00954493	0.432239	TRINITY_DN2646_c0_g1;TRINITY_DN2811_c0_g1;TRINITY_DN3644_c0_g1
GO:0048235	pollen sperm cell differentiation	3	4	0.00954493	0.432239	TRINITY_DN1468_c0_g1;TRINITY_DN3097_c0_g1;TRINITY_DN3642_c0_g1
GO:1901071	glucosamine-containing compound metabolic process	3	4	0.00954493	0.432239	TRINITY_DN18940_c0_g1;TRINITY_DN34942_c0_g1;TRINITY_DN5968_c0_g1
GO:0006983	ER overload response	3	5	0.0214064	0.449675	TRINITY_DN22572_c0_g1;TRINITY_DN33456_c0_g1;TRINITY_DN40912_c0_g1
GO:0008356	asymmetric cell division	3	5	0.0214064	0.449675	TRINITY_DN10352_c0_g1;TRINITY_DN19559_c0_g1;TRINITY_DN4978_c0_g1
GO:0010036	response to boron-containing substance	3	5	0.0214064	0.449675	TRINITY_DN19748_c0_g1;TRINITY_DN5193_c0_g1;TRINITY_DN8369_c0_g1
GO:0071222	cellular response to lipopolysaccharide	3	5	0.0214064	0.449675	TRINITY_DN12705_c0_g1;TRINITY_DN16310_c0_g1;TRINITY_DN3972_c0_g1
GO:0006984	ER-nucleus signaling pathway	3	6	0.038441	0.60348	TRINITY_DN22572_c0_g1;TRINITY_DN33456_c0_g1;TRINITY_DN40912_c0_g1
GO:0010559	regulation of glycoprotein biosynthetic process	3	6	0.038441	0.60348	TRINITY_DN12620_c0_g1;TRINITY_DN2531_c0_g1;TRINITY_DN34608_c0_g1
GO:0015785	UDP-galactose transport	3	6	0.038441	0.60348	TRINITY_DN14543_c0_g1;TRINITY_DN15908_c0_g1;TRINITY_DN9552_c0_g1
GO:0032496	response to lipopolysaccharide	3	6	0.038441	0.60348	TRINITY_DN12705_c0_g1;TRINITY_DN16310_c0_g1;TRINITY_DN3972_c0_g1
GO:0043457	regulation of cellular respiration	3	6	0.038441	0.60348	TRINITY_DN39593_c0_g1;TRINITY_DN41386_c0_g1;TRINITY_DN45962_c0_g1
GO:0045038	protein import into chloroplast thylakoid membrane	3	6	0.038441	0.60348	TRINITY_DN10171_c0_g1;TRINITY_DN16624_c0_g1;TRINITY_DN17032_c0_g1
GO:0045471	response to ethanol	3	6	0.038441	0.60348	TRINITY_DN21268_c0_g1;TRINITY_DN35771_c0_g1;TRINITY_DN38225_c0_g1
GO:0072334	UDP-galactose transmembrane transport	3	6	0.038441	0.60348	TRINITY_DN14543_c0_g1;TRINITY_DN15908_c0_g1;TRINITY_DN9552_c0_g1
GO:1903018	regulation of glycoprotein metabolic process	3	6	0.038441	0.60348	TRINITY_DN12620_c0_g1;TRINITY_DN2531_c0_g1;TRINITY_DN34608_c0_g1
GO:0001525	angiogenesis	2	2	0.0192316	0.432239	TRINITY_DN6160_c0_g1;TRINITY_DN7460_c0_g1
GO:0001568	blood vessel development	2	2	0.0192316	0.432239	TRINITY_DN6160_c0_g1;TRINITY_DN7460_c0_g1
GO:0001654	eye development	2	2	0.0192316	0.432239	TRINITY_DN12705_c0_g1;TRINITY_DN16310_c0_g1
GO:0001682	tRNA 5'-leader removal	2	2	0.0192316	0.432239	TRINITY_DN23457_c0_g1;TRINITY_DN2693_c0_g1
GO:0001779	natural killer cell differentiation	2	2	0.0192316	0.432239	TRINITY_DN12705_c0_g1;TRINITY_DN16310_c0_g1
GO:0001780	neutrophil homeostasis	2	2	0.0192316	0.432239	TRINITY_DN12705_c0_g1;TRINITY_DN16310_c0_g1
GO:0001944	vasculature development	2	2	0.0192316	0.432239	TRINITY_DN6160_c0_g1;TRINITY_DN7460_c0_g1
GO:0001961	positive regulation of cytokine-mediated signaling pathway	2	2	0.0192316	0.432239	TRINITY_DN12705_c0_g1;TRINITY_DN16310_c0_g1
GO:0001974	blood vessel remodeling	2	2	0.0192316	0.432239	TRINITY_DN12705_c0_g1;TRINITY_DN16310_c0_g1
GO:0006907	pinocytosis	2	2	0.0192316	0.432239	TRINITY_DN12705_c0_g1;TRINITY_DN16310_c0_g1
GO:0009663	plasmodesma organization	2	2	0.0192316	0.432239	TRINITY_DN27870_c0_g1;TRINITY_DN5407_c0_g1
GO:0021885	forebrain cell migration	2	2	0.0192316	0.432239	TRINITY_DN12705_c0_g1;TRINITY_DN16310_c0_g1
GO:0030098	lymphocyte differentiation	2	2	0.0192316	0.432239	TRINITY_DN12705_c0_g1;TRINITY_DN16310_c0_g1
GO:0030260	entry into host cell	2	2	0.0192316	0.432239	TRINITY_DN12705_c0_g1;TRINITY_DN16310_c0_g1
GO:0032609	interferon-gamma production	2	2	0.0192316	0.432239	TRINITY_DN12705_c0_g1;TRINITY_DN16310_c0_g1
GO:0032649	regulation of interferon-gamma production	2	2	0.0192316	0.432239	TRINITY_DN12705_c0_g1;TRINITY_DN16310_c0_g1
GO:0032689	negative regulation of interferon-gamma production	2	2	0.0192316	0.432239	TRINITY_DN12705_c0_g1;TRINITY_DN16310_c0_g1
GO:0032720	negative regulation of tumor necrosis factor production	2	2	0.0192316	0.432239	TRINITY_DN12705_c0_g1;TRINITY_DN16310_c0_g1
GO:0032814	regulation of natural killer cell activation	2	2	0.0192316	0.432239	TRINITY_DN12705_c0_g1;TRINITY_DN16310_c0_g1
GO:0032816	positive regulation of natural killer cell activation	2	2	0.0192316	0.432239	TRINITY_DN12705_c0_g1;TRINITY_DN16310_c0_g1
GO:0032823	regulation of natural killer cell differentiation	2	2	0.0192316	0.432239	TRINITY_DN12705_c0_g1;TRINITY_DN16310_c0_g1
GO:0032825	positive regulation of natural killer cell differentiation	2	2	0.0192316	0.432239	TRINITY_DN12705_c0_g1;TRINITY_DN16310_c0_g1
GO:0033578	protein glycosylation in Golgi	2	2	0.0192316	0.432239	TRINITY_DN12620_c0_g1;TRINITY_DN2531_c0_g1
GO:0034446	substrate adhesion-dependent cell spreading	2	2	0.0192316	0.432239	TRINITY_DN12705_c0_g1;TRINITY_DN16310_c0_g1
GO:0035455	response to interferon-alpha	2	2	0.0192316	0.432239	TRINITY_DN12705_c0_g1;TRINITY_DN16310_c0_g1
GO:0035457	cellular response to interferon-alpha	2	2	0.0192316	0.432239	TRINITY_DN12705_c0_g1;TRINITY_DN16310_c0_g1
GO:0043010	camera-type eye development	2	2	0.0192316	0.432239	TRINITY_DN12705_c0_g1;TRINITY_DN16310_c0_g1
GO:0043277	apoptotic cell clearance	2	2	0.0192316	0.432239	TRINITY_DN12705_c0_g1;TRINITY_DN16310_c0_g1
GO:0043491	protein kinase B signaling	2	2	0.0192316	0.432239	TRINITY_DN12705_c0_g1;TRINITY_DN16310_c0_g1
GO:0044409	entry into host	2	2	0.0192316	0.432239	TRINITY_DN12705_c0_g1;TRINITY_DN16310_c0_g1
GO:0045619	regulation of lymphocyte differentiation	2	2	0.0192316	0.432239	TRINITY_DN12705_c0_g1;TRINITY_DN16310_c0_g1
GO:0045621	positive regulation of lymphocyte differentiation	2	2	0.0192316	0.432239	TRINITY_DN12705_c0_g1;TRINITY_DN16310_c0_g1
GO:0046718	viral entry into host cell	2	2	0.0192316	0.432239	TRINITY_DN12705_c0_g1;TRINITY_DN16310_c0_g1
GO:0048010	vascular endothelial growth factor receptor signaling pathway	2	2	0.0192316	0.432239	TRINITY_DN12705_c0_g1;TRINITY_DN16310_c0_g1
GO:0048514	blood vessel morphogenesis	2	2	0.0192316	0.432239	TRINITY_DN6160_c0_g1;TRINITY_DN7460_c0_g1
GO:0048548	regulation of pinocytosis	2	2	0.0192316	0.432239	TRINITY_DN12705_c0_g1;TRINITY_DN16310_c0_g1
GO:0048549	positive regulation of pinocytosis	2	2	0.0192316	0.432239	TRINITY_DN12705_c0_g1;TRINITY_DN16310_c0_g1
GO:0048771	tissue remodeling	2	2	0.0192316	0.432239	TRINITY_DN12705_c0_g1;TRINITY_DN16310_c0_g1
GO:0050766	positive regulation of phagocytosis	2	2	0.0192316	0.432239	TRINITY_DN12705_c0_g1;TRINITY_DN16310_c0_g1
GO:0051176	positive regulation of sulfur metabolic process	2	2	0.0192316	0.432239	TRINITY_DN3044_c0_g1;TRINITY_DN33590_c0_g1
GO:0051250	negative regulation of lymphocyte activation	2	2	0.0192316	0.432239	TRINITY_DN12705_c0_g1;TRINITY_DN16310_c0_g1
GO:0051806	entry into cell of other organism involved in symbiotic interaction	2	2	0.0192316	0.432239	TRINITY_DN12705_c0_g1;TRINITY_DN16310_c0_g1
GO:0051828	entry into other organism involved in symbiotic interaction	2	2	0.0192316	0.432239	TRINITY_DN12705_c0_g1;TRINITY_DN16310_c0_g1
GO:0051896	regulation of protein kinase B signaling	2	2	0.0192316	0.432239	TRINITY_DN12705_c0_g1;TRINITY_DN16310_c0_g1
GO:0051897	positive regulation of protein kinase B signaling	2	2	0.0192316	0.432239	TRINITY_DN12705_c0_g1;TRINITY_DN16310_c0_g1
GO:0060041	retina development in camera-type eye	2	2	0.0192316	0.432239	TRINITY_DN12705_c0_g1;TRINITY_DN16310_c0_g1
GO:0060068	vagina development	2	2	0.0192316	0.432239	TRINITY_DN12705_c0_g1;TRINITY_DN16310_c0_g1
GO:0060760	positive regulation of response to cytokine stimulus	2	2	0.0192316	0.432239	TRINITY_DN12705_c0_g1;TRINITY_DN16310_c0_g1
GO:0061635	regulation of protein complex stability	2	2	0.0192316	0.432239	TRINITY_DN34506_c0_g1;TRINITY_DN49566_c0_g1
GO:0080163	regulation of protein serine/threonine phosphatase activity	2	2	0.0192316	0.432239	TRINITY_DN18110_c0_g1;TRINITY_DN21659_c0_g1
GO:0090283	regulation of protein glycosylation in Golgi	2	2	0.0192316	0.432239	TRINITY_DN12620_c0_g1;TRINITY_DN2531_c0_g1
GO:0090284	positive regulation of protein glycosylation in Golgi	2	2	0.0192316	0.432239	TRINITY_DN12620_c0_g1;TRINITY_DN2531_c0_g1
GO:0097028	dendritic cell differentiation	2	2	0.0192316	0.432239	TRINITY_DN12705_c0_g1;TRINITY_DN16310_c0_g1
GO:0097048	dendritic cell apoptotic process	2	2	0.0192316	0.432239	TRINITY_DN12705_c0_g1;TRINITY_DN16310_c0_g1
GO:0097350	neutrophil clearance	2	2	0.0192316	0.432239	TRINITY_DN12705_c0_g1;TRINITY_DN16310_c0_g1
GO:1902288	regulation of defense response to oomycetes	2	2	0.0192316	0.432239	TRINITY_DN3422_c0_g1;TRINITY_DN3902_c0_g1
GO:1902290	positive regulation of defense response to oomycetes	2	2	0.0192316	0.432239	TRINITY_DN3422_c0_g1;TRINITY_DN3902_c0_g1
GO:1903556	negative regulation of tumor necrosis factor superfamily cytokine production	2	2	0.0192316	0.432239	TRINITY_DN12705_c0_g1;TRINITY_DN16310_c0_g1
GO:2000668	regulation of dendritic cell apoptotic process	2	2	0.0192316	0.432239	TRINITY_DN12705_c0_g1;TRINITY_DN16310_c0_g1
GO:2000669	negative regulation of dendritic cell apoptotic process	2	2	0.0192316	0.432239	TRINITY_DN12705_c0_g1;TRINITY_DN16310_c0_g1
GO:2001222	regulation of neuron migration	2	2	0.0192316	0.432239	TRINITY_DN21874_c0_g1;TRINITY_DN3972_c0_g1
Cellular component
GO ID	Description	out (780)	All (5606)	pvalue	p.adjust	Genes
GO:0044444	cytoplasmic part	516	3528	0.0241129	0.352265	TRINITY_DN10033_c0_g1;TRINITY_DN10171_c0_g1;TRINITY_DN10244_c0_g1;TRINITY_DN10259_c0_g1;TRINITY_DN10260_c0_g1;TRINITY_DN10280_c0_g1;TRINITY_DN1029_c0_g1;TRINITY_DN10342_c0_g1;TRINITY_DN10411_c0_g1;TRINITY_DN10443_c0_g1;TRINITY_DN10457_c0_g1;TRINITY_DN10477_c0_g1;TRINITY_DN1047_c0_g1;TRINITY_DN10493_c0_g1;TRINITY_DN10588_c0_g1;TRINITY_DN1076_c0_g1;TRINITY_DN10878_c0_g1;TRINITY_DN10943_c0_g1;TRINIT…
GO:0016020	membrane	347	2114	1.7573e-05	0.00980576	TRINITY_DN10033_c0_g1;TRINITY_DN10171_c0_g1;TRINITY_DN10443_c0_g1;TRINITY_DN10466_c0_g1;TRINITY_DN10477_c0_g1;TRINITY_DN1066_c0_g1;TRINITY_DN10814_c0_g1;TRINITY_DN10878_c0_g1;TRINITY_DN108_c0_g1;TRINITY_DN10971_c0_g1;TRINITY_DN10997_c0_g1;TRINITY_DN11057_c0_g1;TRINITY_DN1112_c0_g1;TRINITY_DN11130_c0_g1;TRINITY_DN1113_c0_g1;TRINITY_DN1119_c0_g1;TRINITY_DN11201_c0_g1;TRINITY_DN11321_c0_g1;TRINITY_D…
GO:0071944	cell periphery	228	1337	0.000112454	0.0296047	TRINITY_DN10443_c0_g1;TRINITY_DN10466_c0_g1;TRINITY_DN10477_c0_g1;TRINITY_DN1066_c0_g1;TRINITY_DN10814_c0_g1;TRINITY_DN108_c0_g1;TRINITY_DN11057_c0_g1;TRINITY_DN1113_c0_g1;TRINITY_DN1119_c0_g1;TRINITY_DN11684_c0_g1;TRINITY_DN1170_c0_g1;TRINITY_DN1178_c0_g1;TRINITY_DN11971_c0_g1;TRINITY_DN12086_c0_g1;TRINITY_DN1211_c0_g1;TRINITY_DN12233_c0_g1;TRINITY_DN1242_c0_g1;TRINITY_DN12705_c0_g1;TRINITY_DN12…
GO:0005829	cytosol	195	1171	0.00159408	0.0741247	TRINITY_DN10033_c0_g1;TRINITY_DN10259_c0_g1;TRINITY_DN10280_c0_g1;TRINITY_DN10342_c0_g1;TRINITY_DN10457_c0_g1;TRINITY_DN10588_c0_g1;TRINITY_DN10943_c0_g1;TRINITY_DN10997_c0_g1;TRINITY_DN11057_c0_g1;TRINITY_DN11126_c0_g1;TRINITY_DN1112_c0_g1;TRINITY_DN11130_c0_g1;TRINITY_DN1119_c0_g1;TRINITY_DN11201_c0_g1;TRINITY_DN11569_c0_g1;TRINITY_DN1166_c0_g1;TRINITY_DN12020_c0_g1;TRINITY_DN12132_c0_g1;TRINIT…
GO:0005886	plasma membrane	189	1130	0.00154708	0.0741247	TRINITY_DN10443_c0_g1;TRINITY_DN10466_c0_g1;TRINITY_DN10477_c0_g1;TRINITY_DN1066_c0_g1;TRINITY_DN10814_c0_g1;TRINITY_DN108_c0_g1;TRINITY_DN11057_c0_g1;TRINITY_DN1113_c0_g1;TRINITY_DN1119_c0_g1;TRINITY_DN11684_c0_g1;TRINITY_DN1178_c0_g1;TRINITY_DN12086_c0_g1;TRINITY_DN1211_c0_g1;TRINITY_DN12233_c0_g1;TRINITY_DN1242_c0_g1;TRINITY_DN12705_c0_g1;TRINITY_DN1271_c0_g1;TRINITY_DN1296_c0_g1;TRINITY_DN12_…
GO:0031090	organelle membrane	132	807	0.018643	0.316829	TRINITY_DN10878_c0_g1;TRINITY_DN10971_c0_g1;TRINITY_DN1112_c0_g1;TRINITY_DN11130_c0_g1;TRINITY_DN11321_c0_g1;TRINITY_DN11397_c0_g1;TRINITY_DN1167_c0_g1;TRINITY_DN11684_c0_g1;TRINITY_DN12517_c0_g1;TRINITY_DN12555_c0_g1;TRINITY_DN12620_c0_g1;TRINITY_DN1271_c0_g1;TRINITY_DN12971_c0_g1;TRINITY_DN12_c0_g1;TRINITY_DN13263_c0_g1;TRINITY_DN13264_c0_g1;TRINITY_DN13350_c0_g1;TRINITY_DN13588_c0_g1;TRINITY_D…
GO:0098588	bounding membrane of organelle	109	652	0.0176695	0.316829	TRINITY_DN10971_c0_g1;TRINITY_DN1112_c0_g1;TRINITY_DN11130_c0_g1;TRINITY_DN1167_c0_g1;TRINITY_DN11684_c0_g1;TRINITY_DN12517_c0_g1;TRINITY_DN12555_c0_g1;TRINITY_DN12620_c0_g1;TRINITY_DN1271_c0_g1;TRINITY_DN12971_c0_g1;TRINITY_DN13263_c0_g1;TRINITY_DN13350_c0_g1;TRINITY_DN13588_c0_g1;TRINITY_DN1381_c0_g1;TRINITY_DN13959_c0_g1;TRINITY_DN14259_c0_g1;TRINITY_DN1431_c0_g1;TRINITY_DN14639_c0_g1;TRINITY_…
GO:0005773	vacuole	92	530	0.0109922	0.307551	TRINITY_DN1047_c0_g1;TRINITY_DN1178_c0_g1;TRINITY_DN12517_c0_g1;TRINITY_DN1296_c0_g1;TRINITY_DN13588_c0_g1;TRINITY_DN1431_c0_g1;TRINITY_DN14639_c0_g1;TRINITY_DN1502_c0_g1;TRINITY_DN15228_c0_g1;TRINITY_DN1544_c0_g1;TRINITY_DN15468_c0_g1;TRINITY_DN1564_c0_g1;TRINITY_DN16690_c0_g1;TRINITY_DN1675_c0_g1;TRINITY_DN17023_c0_g1;TRINITY_DN17070_c0_g1;TRINITY_DN1748_c0_g1;TRINITY_DN17539_c0_g1;TRINITY_DN18…
GO:0098805	whole membrane	84	484	0.0149211	0.316829	TRINITY_DN1112_c0_g1;TRINITY_DN11130_c0_g1;TRINITY_DN1167_c0_g1;TRINITY_DN12517_c0_g1;TRINITY_DN12555_c0_g1;TRINITY_DN13263_c0_g1;TRINITY_DN13588_c0_g1;TRINITY_DN13959_c0_g1;TRINITY_DN14259_c0_g1;TRINITY_DN1431_c0_g1;TRINITY_DN14639_c0_g1;TRINITY_DN1502_c0_g1;TRINITY_DN1544_c0_g1;TRINITY_DN15468_c0_g1;TRINITY_DN1564_c0_g1;TRINITY_DN16690_c0_g1;TRINITY_DN1675_c0_g1;TRINITY_DN17032_c0_g1;TRINITY_DN…
GO:0044437	vacuolar part	57	324	0.032251	0.418513	TRINITY_DN12517_c0_g1;TRINITY_DN13588_c0_g1;TRINITY_DN1431_c0_g1;TRINITY_DN14639_c0_g1;TRINITY_DN1502_c0_g1;TRINITY_DN1544_c0_g1;TRINITY_DN15468_c0_g1;TRINITY_DN1564_c0_g1;TRINITY_DN16690_c0_g1;TRINITY_DN1675_c0_g1;TRINITY_DN17070_c0_g1;TRINITY_DN1748_c0_g1;TRINITY_DN17539_c0_g1;TRINITY_DN18088_c0_g1;TRINITY_DN19614_c0_g1;TRINITY_DN19755_c0_g1;TRINITY_DN20265_c0_g1;TRINITY_DN20563_c0_g1;TRINITY_D…
GO:0030312	external encapsulating structure	54	288	0.0114736	0.307551	TRINITY_DN10466_c0_g1;TRINITY_DN1170_c0_g1;TRINITY_DN11971_c0_g1;TRINITY_DN12233_c0_g1;TRINITY_DN13193_c0_g1;TRINITY_DN13588_c0_g1;TRINITY_DN1476_c0_g1;TRINITY_DN14959_c0_g1;TRINITY_DN1564_c0_g1;TRINITY_DN1675_c0_g1;TRINITY_DN1714_c0_g1;TRINITY_DN17371_c0_g1;TRINITY_DN1748_c0_g1;TRINITY_DN18088_c0_g1;TRINITY_DN18589_c0_g1;TRINITY_DN1888_c0_g1;TRINITY_DN19181_c0_g1;TRINITY_DN20265_c0_g1;TRINITY_DN…
GO:0005618	cell wall	53	286	0.0152423	0.316829	TRINITY_DN10466_c0_g1;TRINITY_DN1170_c0_g1;TRINITY_DN11971_c0_g1;TRINITY_DN12233_c0_g1;TRINITY_DN13193_c0_g1;TRINITY_DN13588_c0_g1;TRINITY_DN1476_c0_g1;TRINITY_DN14959_c0_g1;TRINITY_DN1564_c0_g1;TRINITY_DN1675_c0_g1;TRINITY_DN1714_c0_g1;TRINITY_DN17371_c0_g1;TRINITY_DN1748_c0_g1;TRINITY_DN18088_c0_g1;TRINITY_DN18589_c0_g1;TRINITY_DN1888_c0_g1;TRINITY_DN19181_c0_g1;TRINITY_DN20265_c0_g1;TRINITY_DN…
GO:0098796	membrane protein complex	44	229	0.0141483	0.316829	TRINITY_DN1112_c0_g1;TRINITY_DN11684_c0_g1;TRINITY_DN1271_c0_g1;TRINITY_DN13264_c0_g1;TRINITY_DN1381_c0_g1;TRINITY_DN1564_c0_g1;TRINITY_DN16633_c0_g1;TRINITY_DN16690_c0_g1;TRINITY_DN1714_c0_g1;TRINITY_DN17539_c0_g1;TRINITY_DN19580_c0_g1;TRINITY_DN1982_c0_g1;TRINITY_DN20265_c0_g1;TRINITY_DN21247_c0_g1;TRINITY_DN214_c0_g1;TRINITY_DN21706_c0_g1;TRINITY_DN23271_c0_g1;TRINITY_DN23861_c0_g1;TRINITY_DN2…
GO:0005576	extracellular region	41	225	0.0387705	0.480754	TRINITY_DN10342_c0_g1;TRINITY_DN10925_c0_g1;TRINITY_DN11274_c0_g1;TRINITY_DN1170_c0_g1;TRINITY_DN12086_c0_g1;TRINITY_DN12705_c0_g1;TRINITY_DN13588_c0_g1;TRINITY_DN14639_c0_g1;TRINITY_DN1476_c0_g1;TRINITY_DN15228_c0_g1;TRINITY_DN1541_c0_g1;TRINITY_DN16310_c0_g1;TRINITY_DN1675_c0_g1;TRINITY_DN18088_c0_g1;TRINITY_DN1888_c0_g1;TRINITY_DN18940_c0_g1;TRINITY_DN20984_c0_g1;TRINITY_DN26921_c0_g1;TRINITY_…
GO:0019866	organelle inner membrane	29	150	0.0382375	0.480754	TRINITY_DN10878_c0_g1;TRINITY_DN11321_c0_g1;TRINITY_DN11397_c0_g1;TRINITY_DN12555_c0_g1;TRINITY_DN13263_c0_g1;TRINITY_DN13264_c0_g1;TRINITY_DN16633_c0_g1;TRINITY_DN16690_c0_g1;TRINITY_DN17032_c0_g1;TRINITY_DN1714_c0_g1;TRINITY_DN19003_c0_g1;TRINITY_DN20265_c0_g1;TRINITY_DN25674_c0_g1;TRINITY_DN2580_c0_g1;TRINITY_DN25859_c0_g1;TRINITY_DN26539_c0_g1;TRINITY_DN31282_c0_g1;TRINITY_DN36015_c0_g1;TRINI…
GO:0000139	Golgi membrane	23	97	0.00612992	0.228033	TRINITY_DN1112_c0_g1;TRINITY_DN12620_c0_g1;TRINITY_DN12971_c0_g1;TRINITY_DN15908_c0_g1;TRINITY_DN1742_c0_g1;TRINITY_DN1982_c0_g1;TRINITY_DN21247_c0_g1;TRINITY_DN214_c0_g1;TRINITY_DN21706_c0_g1;TRINITY_DN23271_c0_g1;TRINITY_DN24491_c0_g1;TRINITY_DN2531_c0_g1;TRINITY_DN275_c0_g1;TRINITY_DN303_c0_g1;TRINITY_DN36137_c0_g1;TRINITY_DN420_c0_g1;TRINITY_DN4671_c0_g1;TRINITY_DN48524_c0_g1;TRINITY_DN50_c0_…
GO:0031988	membrane-bounded vesicle	20	97	0.0429758	0.515354	TRINITY_DN10925_c0_g1;TRINITY_DN1112_c0_g1;TRINITY_DN19580_c0_g1;TRINITY_DN1982_c0_g1;TRINITY_DN21231_c0_g1;TRINITY_DN21247_c0_g1;TRINITY_DN214_c0_g1;TRINITY_DN21706_c0_g1;TRINITY_DN22115_c0_g1;TRINITY_DN25927_c0_g1;TRINITY_DN275_c0_g1;TRINITY_DN290_c0_g1;TRINITY_DN303_c0_g1;TRINITY_DN3422_c0_g1;TRINITY_DN420_c0_g1;TRINITY_DN4671_c0_g1;TRINITY_DN50_c0_g1;TRINITY_DN5258_c0_g1;TRINITY_DN900_c0_g1;T…
GO:0031969	chloroplast membrane	17	66	0.00737928	0.242214	TRINITY_DN10878_c0_g1;TRINITY_DN11321_c0_g1;TRINITY_DN11397_c0_g1;TRINITY_DN17032_c0_g1;TRINITY_DN18994_c0_g1;TRINITY_DN25674_c0_g1;TRINITY_DN25859_c0_g1;TRINITY_DN26539_c0_g1;TRINITY_DN3262_c0_g1;TRINITY_DN36137_c0_g1;TRINITY_DN38168_c0_g1;TRINITY_DN38269_c0_g1;TRINITY_DN46901_c0_g1;TRINITY_DN5494_c0_g1;TRINITY_DN6393_c0_g1;TRINITY_DN8014_c0_g1;TRINITY_DN8194_c0_g1
GO:0042170	plastid membrane	17	73	0.0203014	0.316829	TRINITY_DN10878_c0_g1;TRINITY_DN11321_c0_g1;TRINITY_DN11397_c0_g1;TRINITY_DN17032_c0_g1;TRINITY_DN18994_c0_g1;TRINITY_DN25674_c0_g1;TRINITY_DN25859_c0_g1;TRINITY_DN26539_c0_g1;TRINITY_DN3262_c0_g1;TRINITY_DN36137_c0_g1;TRINITY_DN38168_c0_g1;TRINITY_DN38269_c0_g1;TRINITY_DN46901_c0_g1;TRINITY_DN5494_c0_g1;TRINITY_DN6393_c0_g1;TRINITY_DN8014_c0_g1;TRINITY_DN8194_c0_g1
GO:0012506	vesicle membrane	14	50	0.00665644	0.232143	TRINITY_DN1112_c0_g1;TRINITY_DN19580_c0_g1;TRINITY_DN1982_c0_g1;TRINITY_DN21231_c0_g1;TRINITY_DN21247_c0_g1;TRINITY_DN214_c0_g1;TRINITY_DN21706_c0_g1;TRINITY_DN25927_c0_g1;TRINITY_DN275_c0_g1;TRINITY_DN303_c0_g1;TRINITY_DN420_c0_g1;TRINITY_DN4671_c0_g1;TRINITY_DN50_c0_g1;TRINITY_DN9562_c0_g1
GO:0030662	coated vesicle membrane	12	30	0.000375649	0.0324832	TRINITY_DN1112_c0_g1;TRINITY_DN19580_c0_g1;TRINITY_DN1982_c0_g1;TRINITY_DN21247_c0_g1;TRINITY_DN214_c0_g1;TRINITY_DN21706_c0_g1;TRINITY_DN275_c0_g1;TRINITY_DN303_c0_g1;TRINITY_DN420_c0_g1;TRINITY_DN4671_c0_g1;TRINITY_DN50_c0_g1;TRINITY_DN9562_c0_g1
GO:0005798	Golgi-associated vesicle	12	41	0.00798903	0.24766	TRINITY_DN1112_c0_g1;TRINITY_DN1982_c0_g1;TRINITY_DN21247_c0_g1;TRINITY_DN214_c0_g1;TRINITY_DN21706_c0_g1;TRINITY_DN275_c0_g1;TRINITY_DN303_c0_g1;TRINITY_DN420_c0_g1;TRINITY_DN4671_c0_g1;TRINITY_DN50_c0_g1;TRINITY_DN5258_c0_g1;TRINITY_DN9562_c0_g1
GO:0030135	coated vesicle	12	45	0.0172164	0.316829	TRINITY_DN1112_c0_g1;TRINITY_DN19580_c0_g1;TRINITY_DN1982_c0_g1;TRINITY_DN21247_c0_g1;TRINITY_DN214_c0_g1;TRINITY_DN21706_c0_g1;TRINITY_DN275_c0_g1;TRINITY_DN303_c0_g1;TRINITY_DN420_c0_g1;TRINITY_DN4671_c0_g1;TRINITY_DN50_c0_g1;TRINITY_DN9562_c0_g1
GO:0030659	cytoplasmic vesicle membrane	12	46	0.0204406	0.316829	TRINITY_DN1112_c0_g1;TRINITY_DN19580_c0_g1;TRINITY_DN1982_c0_g1;TRINITY_DN21247_c0_g1;TRINITY_DN214_c0_g1;TRINITY_DN21706_c0_g1;TRINITY_DN275_c0_g1;TRINITY_DN303_c0_g1;TRINITY_DN420_c0_g1;TRINITY_DN4671_c0_g1;TRINITY_DN50_c0_g1;TRINITY_DN9562_c0_g1
GO:0044421	extracellular region part	12	48	0.0282022	0.374686	TRINITY_DN10925_c0_g1;TRINITY_DN12705_c0_g1;TRINITY_DN15228_c0_g1;TRINITY_DN16310_c0_g1;TRINITY_DN290_c0_g1;TRINITY_DN3239_c0_g1;TRINITY_DN3422_c0_g1;TRINITY_DN36728_c0_g1;TRINITY_DN37409_c0_g1;TRINITY_DN39480_c0_g1;TRINITY_DN7790_c0_g1;TRINITY_DN8353_c0_g1
GO:0030660	Golgi-associated vesicle membrane	11	30	0.0015414	0.0741247	TRINITY_DN1112_c0_g1;TRINITY_DN1982_c0_g1;TRINITY_DN21247_c0_g1;TRINITY_DN214_c0_g1;TRINITY_DN21706_c0_g1;TRINITY_DN275_c0_g1;TRINITY_DN303_c0_g1;TRINITY_DN420_c0_g1;TRINITY_DN4671_c0_g1;TRINITY_DN50_c0_g1;TRINITY_DN9562_c0_g1
GO:0019898	extrinsic component of membrane	11	35	0.00610239	0.228033	TRINITY_DN1112_c0_g1;TRINITY_DN11130_c0_g1;TRINITY_DN11684_c0_g1;TRINITY_DN13097_c0_g1;TRINITY_DN245_c0_g1;TRINITY_DN276_c0_g1;TRINITY_DN29804_c0_g1;TRINITY_DN307_c0_g1;TRINITY_DN54100_c0_g1;TRINITY_DN5513_c0_g1;TRINITY_DN6333_c0_g1
GO:0005615	extracellular space	11	42	0.0251707	0.352265	TRINITY_DN10925_c0_g1;TRINITY_DN12705_c0_g1;TRINITY_DN15228_c0_g1;TRINITY_DN16310_c0_g1;TRINITY_DN290_c0_g1;TRINITY_DN3422_c0_g1;TRINITY_DN36728_c0_g1;TRINITY_DN37409_c0_g1;TRINITY_DN39480_c0_g1;TRINITY_DN7790_c0_g1;TRINITY_DN8353_c0_g1
GO:0009528	plastid inner membrane	10	33	0.0115745	0.307551	TRINITY_DN10878_c0_g1;TRINITY_DN11321_c0_g1;TRINITY_DN11397_c0_g1;TRINITY_DN17032_c0_g1;TRINITY_DN25674_c0_g1;TRINITY_DN25859_c0_g1;TRINITY_DN26539_c0_g1;TRINITY_DN38168_c0_g1;TRINITY_DN8014_c0_g1;TRINITY_DN8194_c0_g1
GO:0030120	vesicle coat	9	17	0.000159165	0.0296047	TRINITY_DN1112_c0_g1;TRINITY_DN19580_c0_g1;TRINITY_DN1982_c0_g1;TRINITY_DN21247_c0_g1;TRINITY_DN214_c0_g1;TRINITY_DN275_c0_g1;TRINITY_DN303_c0_g1;TRINITY_DN4671_c0_g1;TRINITY_DN50_c0_g1
GO:0030117	membrane coat	9	19	0.000465709	0.0324832	TRINITY_DN1112_c0_g1;TRINITY_DN19580_c0_g1;TRINITY_DN1982_c0_g1;TRINITY_DN21247_c0_g1;TRINITY_DN214_c0_g1;TRINITY_DN275_c0_g1;TRINITY_DN303_c0_g1;TRINITY_DN4671_c0_g1;TRINITY_DN50_c0_g1
GO:0048475	coated membrane	9	19	0.000465709	0.0324832	TRINITY_DN1112_c0_g1;TRINITY_DN19580_c0_g1;TRINITY_DN1982_c0_g1;TRINITY_DN21247_c0_g1;TRINITY_DN214_c0_g1;TRINITY_DN275_c0_g1;TRINITY_DN303_c0_g1;TRINITY_DN4671_c0_g1;TRINITY_DN50_c0_g1
GO:0009706	chloroplast inner membrane	9	30	0.0174253	0.316829	TRINITY_DN10878_c0_g1;TRINITY_DN11321_c0_g1;TRINITY_DN11397_c0_g1;TRINITY_DN25674_c0_g1;TRINITY_DN25859_c0_g1;TRINITY_DN26539_c0_g1;TRINITY_DN38168_c0_g1;TRINITY_DN8014_c0_g1;TRINITY_DN8194_c0_g1
GO:0030126	COPI vesicle coat	5	6	0.000273746	0.0305501	TRINITY_DN1982_c0_g1;TRINITY_DN21247_c0_g1;TRINITY_DN275_c0_g1;TRINITY_DN303_c0_g1;TRINITY_DN50_c0_g1
GO:0030663	COPI-coated vesicle membrane	5	6	0.000273746	0.0305501	TRINITY_DN1982_c0_g1;TRINITY_DN21247_c0_g1;TRINITY_DN275_c0_g1;TRINITY_DN303_c0_g1;TRINITY_DN50_c0_g1
GO:0030137	COPI-coated vesicle	5	7	0.000848029	0.0525778	TRINITY_DN1982_c0_g1;TRINITY_DN21247_c0_g1;TRINITY_DN275_c0_g1;TRINITY_DN303_c0_g1;TRINITY_DN50_c0_g1
GO:0009501	amyloplast	5	9	0.00399191	0.171345	TRINITY_DN1096_c0_g1;TRINITY_DN13494_c0_g1;TRINITY_DN4038_c0_g1;TRINITY_DN560_c0_g1;TRINITY_DN6974_c0_g1
GO:0019897	extrinsic component of plasma membrane	5	13	0.025252	0.352265	TRINITY_DN11684_c0_g1;TRINITY_DN245_c0_g1;TRINITY_DN307_c0_g1;TRINITY_DN5513_c0_g1;TRINITY_DN6333_c0_g1
GO:0016363	nuclear matrix	4	8	0.0163536	0.316829	TRINITY_DN12620_c0_g1;TRINITY_DN15608_c0_g1;TRINITY_DN2531_c0_g1;TRINITY_DN3239_c0_g1
GO:0008250	oligosaccharyltransferase complex	4	9	0.026243	0.357161	TRINITY_DN1271_c0_g1;TRINITY_DN1381_c0_g1;TRINITY_DN1564_c0_g1;TRINITY_DN7882_c0_g1
GO:0005834	heterotrimeric G-protein complex	3	5	0.0215713	0.325319	TRINITY_DN11684_c0_g1;TRINITY_DN245_c0_g1;TRINITY_DN6333_c0_g1
GO:0001750	photoreceptor outer segment	2	2	0.0193376	0.316829	TRINITY_DN12705_c0_g1;TRINITY_DN16310_c0_g1
GO:0005672	transcription factor TFIIA complex	2	2	0.0193376	0.316829	TRINITY_DN46601_c0_g1;TRINITY_DN8298_c0_g1
GO:0016028	rhabdomere	2	2	0.0193376	0.316829	TRINITY_DN12705_c0_g1;TRINITY_DN16310_c0_g1
GO:0044228	host cell surface	2	2	0.0193376	0.316829	TRINITY_DN12705_c0_g1;TRINITY_DN16310_c0_g1
GO:0070971	endoplasmic reticulum exit site	2	2	0.0193376	0.316829	TRINITY_DN1112_c0_g1;TRINITY_DN276_c0_g1
Molecular function
GO ID	Description	out (644)	All (4583)	pvalue	p.adjust	Genes
GO:0003824	catalytic activity	404	2671	0.0073804	0.389607	TRINITY_DN10033_c0_g1;TRINITY_DN10052_c0_g1;TRINITY_DN10126_c0_g1;TRINITY_DN10143_c0_g1;TRINITY_DN10259_c0_g1;TRINITY_DN10280_c0_g1;TRINITY_DN1029_c0_g1;TRINITY_DN10342_c0_g1;TRINITY_DN10457_c0_g1;TRINITY_DN10466_c0_g1;TRINITY_DN1047_c0_g1;TRINITY_DN10493_c0_g1;TRINITY_DN10528_c0_g1;TRINITY_DN10570_c0_g1;TRINITY_DN10588_c0_g1;TRINITY_DN10713_c0_g1;TRINITY_DN1076_c0_g1;TRINITY_DN10814_c0_g1;TRINIT…
GO:0016740	transferase activity	176	1121	0.03874	0.569039	TRINITY_DN10033_c0_g1;TRINITY_DN10052_c0_g1;TRINITY_DN10259_c0_g1;TRINITY_DN10280_c0_g1;TRINITY_DN10457_c0_g1;TRINITY_DN10528_c0_g1;TRINITY_DN10570_c0_g1;TRINITY_DN10713_c0_g1;TRINITY_DN10814_c0_g1;TRINITY_DN10853_c0_g1;TRINITY_DN10943_c0_g1;TRINITY_DN10971_c0_g1;TRINITY_DN10997_c0_g1;TRINITY_DN11126_c0_g1;TRINITY_DN1113_c0_g1;TRINITY_DN11201_c0_g1;TRINITY_DN11654_c0_g1;TRINITY_DN1186_c0_g1;TRINI…
GO:0016757	transferase activity, transferring glycosyl groups	36	165	0.00380061	0.278538	TRINITY_DN10259_c0_g1;TRINITY_DN10713_c0_g1;TRINITY_DN10997_c0_g1;TRINITY_DN11126_c0_g1;TRINITY_DN11201_c0_g1;TRINITY_DN11654_c0_g1;TRINITY_DN120_c0_g1;TRINITY_DN1271_c0_g1;TRINITY_DN13193_c0_g1;TRINITY_DN13722_c0_g1;TRINITY_DN1381_c0_g1;TRINITY_DN1559_c0_g1;TRINITY_DN15949_c0_g1;TRINITY_DN2221_c0_g1;TRINITY_DN2355_c0_g1;TRINITY_DN24147_c0_g1;TRINITY_DN24263_c0_g1;TRINITY_DN2673_c0_g1;TRINITY_DN2…
GO:0016758	transferase activity, transferring hexosyl groups	33	141	0.0016672	0.209025	TRINITY_DN10259_c0_g1;TRINITY_DN10713_c0_g1;TRINITY_DN10997_c0_g1;TRINITY_DN11126_c0_g1;TRINITY_DN11201_c0_g1;TRINITY_DN120_c0_g1;TRINITY_DN1271_c0_g1;TRINITY_DN13193_c0_g1;TRINITY_DN13722_c0_g1;TRINITY_DN1381_c0_g1;TRINITY_DN1559_c0_g1;TRINITY_DN15949_c0_g1;TRINITY_DN2221_c0_g1;TRINITY_DN2355_c0_g1;TRINITY_DN24147_c0_g1;TRINITY_DN24263_c0_g1;TRINITY_DN2673_c0_g1;TRINITY_DN2937_c0_g1;TRINITY_DN31…
GO:0098772	molecular function regulator	33	152	0.005924	0.349516	TRINITY_DN10205_c0_g1;TRINITY_DN11684_c0_g1;TRINITY_DN11971_c0_g1;TRINITY_DN12020_c0_g1;TRINITY_DN12233_c0_g1;TRINITY_DN12620_c0_g1;TRINITY_DN14059_c0_g1;TRINITY_DN14716_c0_g1;TRINITY_DN18110_c0_g1;TRINITY_DN18779_c0_g1;TRINITY_DN20630_c0_g1;TRINITY_DN20652_c0_g1;TRINITY_DN21659_c0_g1;TRINITY_DN24381_c0_g1;TRINITY_DN245_c0_g1;TRINITY_DN2531_c0_g1;TRINITY_DN276_c0_g1;TRINITY_DN27766_c0_g1;TRINITY_…
GO:0030234	enzyme regulator activity	28	131	0.0132991	0.439522	TRINITY_DN10205_c0_g1;TRINITY_DN11684_c0_g1;TRINITY_DN11971_c0_g1;TRINITY_DN12020_c0_g1;TRINITY_DN12233_c0_g1;TRINITY_DN14059_c0_g1;TRINITY_DN14716_c0_g1;TRINITY_DN18110_c0_g1;TRINITY_DN18779_c0_g1;TRINITY_DN20630_c0_g1;TRINITY_DN20652_c0_g1;TRINITY_DN21659_c0_g1;TRINITY_DN24381_c0_g1;TRINITY_DN245_c0_g1;TRINITY_DN27766_c0_g1;TRINITY_DN33590_c0_g1;TRINITY_DN3360_c0_g1;TRINITY_DN34399_c0_g1;TRINIT…
GO:0004871	signal transducer activity	27	133	0.02811	0.524913	TRINITY_DN1242_c0_g1;TRINITY_DN12705_c0_g1;TRINITY_DN13668_c0_g1;TRINITY_DN1525_c0_g1;TRINITY_DN15930_c0_g1;TRINITY_DN16261_c0_g1;TRINITY_DN16310_c0_g1;TRINITY_DN18110_c0_g1;TRINITY_DN18369_c0_g1;TRINITY_DN21659_c0_g1;TRINITY_DN24381_c0_g1;TRINITY_DN2646_c0_g1;TRINITY_DN27766_c0_g1;TRINITY_DN2811_c0_g1;TRINITY_DN34399_c0_g1;TRINITY_DN3498_c0_g1;TRINITY_DN35787_c0_g1;TRINITY_DN3644_c0_g1;TRINITY_D…
GO:0004872	receptor activity	26	101	0.00119755	0.171592	TRINITY_DN1242_c0_g1;TRINITY_DN12705_c0_g1;TRINITY_DN1525_c0_g1;TRINITY_DN15930_c0_g1;TRINITY_DN16261_c0_g1;TRINITY_DN16310_c0_g1;TRINITY_DN18110_c0_g1;TRINITY_DN18369_c0_g1;TRINITY_DN21659_c0_g1;TRINITY_DN24381_c0_g1;TRINITY_DN2646_c0_g1;TRINITY_DN27766_c0_g1;TRINITY_DN2811_c0_g1;TRINITY_DN34399_c0_g1;TRINITY_DN3498_c0_g1;TRINITY_DN35787_c0_g1;TRINITY_DN3644_c0_g1;TRINITY_DN3902_c0_g1;TRINITY_DN…
GO:0060089	molecular transducer activity	26	109	0.00381191	0.278538	TRINITY_DN1242_c0_g1;TRINITY_DN12705_c0_g1;TRINITY_DN1525_c0_g1;TRINITY_DN15930_c0_g1;TRINITY_DN16261_c0_g1;TRINITY_DN16310_c0_g1;TRINITY_DN18110_c0_g1;TRINITY_DN18369_c0_g1;TRINITY_DN21659_c0_g1;TRINITY_DN24381_c0_g1;TRINITY_DN2646_c0_g1;TRINITY_DN27766_c0_g1;TRINITY_DN2811_c0_g1;TRINITY_DN34399_c0_g1;TRINITY_DN3498_c0_g1;TRINITY_DN35787_c0_g1;TRINITY_DN3644_c0_g1;TRINITY_DN3902_c0_g1;TRINITY_DN…
GO:0038023	signaling receptor activity	25	99	0.00197779	0.220414	TRINITY_DN1242_c0_g1;TRINITY_DN12705_c0_g1;TRINITY_DN1525_c0_g1;TRINITY_DN15930_c0_g1;TRINITY_DN16261_c0_g1;TRINITY_DN16310_c0_g1;TRINITY_DN18110_c0_g1;TRINITY_DN18369_c0_g1;TRINITY_DN21659_c0_g1;TRINITY_DN24381_c0_g1;TRINITY_DN2646_c0_g1;TRINITY_DN27766_c0_g1;TRINITY_DN2811_c0_g1;TRINITY_DN34399_c0_g1;TRINITY_DN3498_c0_g1;TRINITY_DN35787_c0_g1;TRINITY_DN3644_c0_g1;TRINITY_DN3902_c0_g1;TRINITY_DN…
GO:0099600	transmembrane receptor activity	20	84	0.0107063	0.439522	TRINITY_DN1242_c0_g1;TRINITY_DN12705_c0_g1;TRINITY_DN1525_c0_g1;TRINITY_DN15930_c0_g1;TRINITY_DN16261_c0_g1;TRINITY_DN16310_c0_g1;TRINITY_DN2646_c0_g1;TRINITY_DN2811_c0_g1;TRINITY_DN3498_c0_g1;TRINITY_DN35787_c0_g1;TRINITY_DN3644_c0_g1;TRINITY_DN3902_c0_g1;TRINITY_DN4055_c0_g1;TRINITY_DN5041_c0_g1;TRINITY_DN514_c0_g1;TRINITY_DN523_c0_g1;TRINITY_DN6160_c0_g1;TRINITY_DN6569_c0_g1;TRINITY_DN680_c0_g…
GO:0008194	UDP-glycosyltransferase activity	20	96	0.0423521	0.569039	TRINITY_DN10259_c0_g1;TRINITY_DN10713_c0_g1;TRINITY_DN10997_c0_g1;TRINITY_DN11126_c0_g1;TRINITY_DN11201_c0_g1;TRINITY_DN120_c0_g1;TRINITY_DN13193_c0_g1;TRINITY_DN13722_c0_g1;TRINITY_DN1559_c0_g1;TRINITY_DN15949_c0_g1;TRINITY_DN2355_c0_g1;TRINITY_DN24147_c0_g1;TRINITY_DN2937_c0_g1;TRINITY_DN3144_c0_g1;TRINITY_DN5494_c0_g1;TRINITY_DN7174_c0_g1;TRINITY_DN7269_c0_g1;TRINITY_DN8185_c0_g1;TRINITY_DN930…
GO:0046527	glucosyltransferase activity	19	79	0.0113781	0.439522	TRINITY_DN10259_c0_g1;TRINITY_DN10713_c0_g1;TRINITY_DN10997_c0_g1;TRINITY_DN11126_c0_g1;TRINITY_DN11201_c0_g1;TRINITY_DN120_c0_g1;TRINITY_DN13193_c0_g1;TRINITY_DN13722_c0_g1;TRINITY_DN15949_c0_g1;TRINITY_DN2355_c0_g1;TRINITY_DN24147_c0_g1;TRINITY_DN24263_c0_g1;TRINITY_DN2673_c0_g1;TRINITY_DN2937_c0_g1;TRINITY_DN7174_c0_g1;TRINITY_DN7269_c0_g1;TRINITY_DN8185_c0_g1;TRINITY_DN9304_c0_g1;TRINITY_DN97…
GO:0004888	transmembrane signaling receptor activity	19	82	0.0168872	0.439522	TRINITY_DN1242_c0_g1;TRINITY_DN12705_c0_g1;TRINITY_DN1525_c0_g1;TRINITY_DN15930_c0_g1;TRINITY_DN16261_c0_g1;TRINITY_DN16310_c0_g1;TRINITY_DN2646_c0_g1;TRINITY_DN2811_c0_g1;TRINITY_DN3498_c0_g1;TRINITY_DN35787_c0_g1;TRINITY_DN3644_c0_g1;TRINITY_DN3902_c0_g1;TRINITY_DN4055_c0_g1;TRINITY_DN5041_c0_g1;TRINITY_DN514_c0_g1;TRINITY_DN523_c0_g1;TRINITY_DN6160_c0_g1;TRINITY_DN680_c0_g1;TRINITY_DN8427_c0_g1
GO:0016705	oxidoreductase activity, acting on paired donors, with incorporation or reduction of molecular oxygen	18	81	0.0294469	0.527415	TRINITY_DN10143_c0_g1;TRINITY_DN11397_c0_g1;TRINITY_DN12851_c0_g1;TRINITY_DN15167_c0_g1;TRINITY_DN15339_c0_g1;TRINITY_DN23379_c0_g1;TRINITY_DN35511_c0_g1;TRINITY_DN3559_c0_g1;TRINITY_DN39365_c0_g1;TRINITY_DN4562_c0_g1;TRINITY_DN5546_c0_g1;TRINITY_DN57350_c0_g1;TRINITY_DN5744_c0_g1;TRINITY_DN6137_c0_g1;TRINITY_DN6393_c0_g1;TRINITY_DN6997_c0_g1;TRINITY_DN8686_c0_g1;TRINITY_DN9712_c0_g1
GO:0004857	enzyme inhibitor activity	17	60	0.00280254	0.278538	TRINITY_DN11684_c0_g1;TRINITY_DN12233_c0_g1;TRINITY_DN18110_c0_g1;TRINITY_DN20630_c0_g1;TRINITY_DN21659_c0_g1;TRINITY_DN24381_c0_g1;TRINITY_DN245_c0_g1;TRINITY_DN27766_c0_g1;TRINITY_DN34399_c0_g1;TRINITY_DN37387_c0_g1;TRINITY_DN37893_c0_g1;TRINITY_DN40893_c0_g1;TRINITY_DN4333_c0_g1;TRINITY_DN4461_c0_g1;TRINITY_DN46140_c0_g1;TRINITY_DN4757_c0_g1;TRINITY_DN4962_c0_g1
GO:0035251	UDP-glucosyltransferase activity	17	62	0.00407847	0.278538	TRINITY_DN10259_c0_g1;TRINITY_DN10713_c0_g1;TRINITY_DN10997_c0_g1;TRINITY_DN11126_c0_g1;TRINITY_DN11201_c0_g1;TRINITY_DN120_c0_g1;TRINITY_DN13193_c0_g1;TRINITY_DN13722_c0_g1;TRINITY_DN15949_c0_g1;TRINITY_DN2355_c0_g1;TRINITY_DN24147_c0_g1;TRINITY_DN2937_c0_g1;TRINITY_DN7174_c0_g1;TRINITY_DN7269_c0_g1;TRINITY_DN8185_c0_g1;TRINITY_DN9304_c0_g1;TRINITY_DN9736_c0_g1
GO:0004497	monooxygenase activity	15	64	0.0287839	0.524913	TRINITY_DN10143_c0_g1;TRINITY_DN11397_c0_g1;TRINITY_DN15167_c0_g1;TRINITY_DN23379_c0_g1;TRINITY_DN35511_c0_g1;TRINITY_DN3559_c0_g1;TRINITY_DN39365_c0_g1;TRINITY_DN4562_c0_g1;TRINITY_DN57350_c0_g1;TRINITY_DN5744_c0_g1;TRINITY_DN6137_c0_g1;TRINITY_DN6393_c0_g1;TRINITY_DN6997_c0_g1;TRINITY_DN8686_c0_g1;TRINITY_DN9712_c0_g1
GO:0016709	oxidoreductase activity, acting on paired donors, with incorporation or reduction of molecular oxygen, NAD(P)H as one donor, and incorporation of one atom of oxygen	13	50	0.0178596	0.439522	TRINITY_DN10143_c0_g1;TRINITY_DN11397_c0_g1;TRINITY_DN23379_c0_g1;TRINITY_DN35511_c0_g1;TRINITY_DN39365_c0_g1;TRINITY_DN4562_c0_g1;TRINITY_DN57350_c0_g1;TRINITY_DN5744_c0_g1;TRINITY_DN6137_c0_g1;TRINITY_DN6393_c0_g1;TRINITY_DN6997_c0_g1;TRINITY_DN8686_c0_g1;TRINITY_DN9712_c0_g1
GO:0052689	carboxylic ester hydrolase activity	13	53	0.0284742	0.524913	TRINITY_DN12233_c0_g1;TRINITY_DN12971_c0_g1;TRINITY_DN13716_c0_g1;TRINITY_DN15468_c0_g1;TRINITY_DN18238_c0_g1;TRINITY_DN19459_c0_g1;TRINITY_DN19861_c0_g1;TRINITY_DN33096_c0_g1;TRINITY_DN4333_c0_g1;TRINITY_DN4461_c0_g1;TRINITY_DN4757_c0_g1;TRINITY_DN4962_c0_g1;TRINITY_DN8462_c0_g1
GO:0031406	carboxylic acid binding	11	36	0.0082595	0.394489	TRINITY_DN12705_c0_g1;TRINITY_DN12_c0_g1;TRINITY_DN16310_c0_g1;TRINITY_DN18110_c0_g1;TRINITY_DN21659_c0_g1;TRINITY_DN24381_c0_g1;TRINITY_DN27766_c0_g1;TRINITY_DN3138_c0_g1;TRINITY_DN34399_c0_g1;TRINITY_DN54100_c0_g1;TRINITY_DN7620_c0_g1
GO:0043177	organic acid binding	11	36	0.0082595	0.394489	TRINITY_DN12705_c0_g1;TRINITY_DN12_c0_g1;TRINITY_DN16310_c0_g1;TRINITY_DN18110_c0_g1;TRINITY_DN21659_c0_g1;TRINITY_DN24381_c0_g1;TRINITY_DN27766_c0_g1;TRINITY_DN3138_c0_g1;TRINITY_DN34399_c0_g1;TRINITY_DN54100_c0_g1;TRINITY_DN7620_c0_g1
GO:0080043	quercetin 3-O-glucosyltransferase activity	11	43	0.0315987	0.546439	TRINITY_DN10259_c0_g1;TRINITY_DN10713_c0_g1;TRINITY_DN10997_c0_g1;TRINITY_DN11126_c0_g1;TRINITY_DN11201_c0_g1;TRINITY_DN13722_c0_g1;TRINITY_DN24147_c0_g1;TRINITY_DN7174_c0_g1;TRINITY_DN7269_c0_g1;TRINITY_DN9304_c0_g1;TRINITY_DN9736_c0_g1
GO:0080044	quercetin 7-O-glucosyltransferase activity	11	43	0.0315987	0.546439	TRINITY_DN10259_c0_g1;TRINITY_DN10713_c0_g1;TRINITY_DN10997_c0_g1;TRINITY_DN11126_c0_g1;TRINITY_DN11201_c0_g1;TRINITY_DN13722_c0_g1;TRINITY_DN24147_c0_g1;TRINITY_DN7174_c0_g1;TRINITY_DN7269_c0_g1;TRINITY_DN9304_c0_g1;TRINITY_DN9736_c0_g1
GO:0033293	monocarboxylic acid binding	8	20	0.00384922	0.278538	TRINITY_DN12_c0_g1;TRINITY_DN18110_c0_g1;TRINITY_DN21659_c0_g1;TRINITY_DN24381_c0_g1;TRINITY_DN27766_c0_g1;TRINITY_DN3138_c0_g1;TRINITY_DN34399_c0_g1;TRINITY_DN54100_c0_g1
GO:1901505	carbohydrate derivative transporter activity	8	29	0.0416049	0.569039	TRINITY_DN13263_c0_g1;TRINITY_DN14543_c0_g1;TRINITY_DN15908_c0_g1;TRINITY_DN21231_c0_g1;TRINITY_DN23661_c0_g1;TRINITY_DN25927_c0_g1;TRINITY_DN9434_c0_g1;TRINITY_DN9552_c0_g1
GO:0080046	quercetin 4'-O-glucosyltransferase activity	7	12	0.000436374	0.145895	TRINITY_DN10997_c0_g1;TRINITY_DN11201_c0_g1;TRINITY_DN13722_c0_g1;TRINITY_DN2355_c0_g1;TRINITY_DN2937_c0_g1;TRINITY_DN7174_c0_g1;TRINITY_DN7269_c0_g1
GO:0043178	alcohol binding	7	21	0.0204162	0.444493	TRINITY_DN18110_c0_g1;TRINITY_DN21659_c0_g1;TRINITY_DN24381_c0_g1;TRINITY_DN27766_c0_g1;TRINITY_DN34399_c0_g1;TRINITY_DN52465_c0_g1;TRINITY_DN54100_c0_g1
GO:0015215	nucleotide transmembrane transporter activity	7	22	0.0264187	0.509576	TRINITY_DN13263_c0_g1;TRINITY_DN14543_c0_g1;TRINITY_DN15908_c0_g1;TRINITY_DN21231_c0_g1;TRINITY_DN25927_c0_g1;TRINITY_DN9434_c0_g1;TRINITY_DN9552_c0_g1
GO:0008483	transaminase activity	7	23	0.0335194	0.560332	TRINITY_DN10971_c0_g1;TRINITY_DN12086_c0_g1;TRINITY_DN14094_c0_g1;TRINITY_DN14523_c0_g1;TRINITY_DN7433_c0_g1;TRINITY_DN8046_c0_g1;TRINITY_DN9977_c0_g1
GO:0016769	transferase activity, transferring nitrogenous groups	7	23	0.0335194	0.560332	TRINITY_DN10971_c0_g1;TRINITY_DN12086_c0_g1;TRINITY_DN14094_c0_g1;TRINITY_DN14523_c0_g1;TRINITY_DN7433_c0_g1;TRINITY_DN8046_c0_g1;TRINITY_DN9977_c0_g1
GO:0015932	nucleobase-containing compound transmembrane transporter activity	7	24	0.0417842	0.569039	TRINITY_DN13263_c0_g1;TRINITY_DN14543_c0_g1;TRINITY_DN15908_c0_g1;TRINITY_DN21231_c0_g1;TRINITY_DN25927_c0_g1;TRINITY_DN9434_c0_g1;TRINITY_DN9552_c0_g1
GO:0010427	abscisic acid binding	6	9	0.000433174	0.145895	TRINITY_DN18110_c0_g1;TRINITY_DN21659_c0_g1;TRINITY_DN24381_c0_g1;TRINITY_DN27766_c0_g1;TRINITY_DN34399_c0_g1;TRINITY_DN54100_c0_g1
GO:0019840	isoprenoid binding	6	10	0.000954599	0.159577	TRINITY_DN18110_c0_g1;TRINITY_DN21659_c0_g1;TRINITY_DN24381_c0_g1;TRINITY_DN27766_c0_g1;TRINITY_DN34399_c0_g1;TRINITY_DN54100_c0_g1
GO:0008378	galactosyltransferase activity	6	16	0.017224	0.439522	TRINITY_DN15949_c0_g1;TRINITY_DN2221_c0_g1;TRINITY_DN3262_c0_g1;TRINITY_DN40667_c0_g1;TRINITY_DN5494_c0_g1;TRINITY_DN8934_c0_g1
GO:0004693	cyclin-dependent protein serine/threonine kinase activity	6	19	0.0403814	0.569039	TRINITY_DN1186_c0_g1;TRINITY_DN12020_c0_g1;TRINITY_DN16068_c0_g1;TRINITY_DN1959_c0_g1;TRINITY_DN2448_c0_g1;TRINITY_DN4093_c0_g1
GO:0097472	cyclin-dependent protein kinase activity	6	19	0.0403814	0.569039	TRINITY_DN1186_c0_g1;TRINITY_DN12020_c0_g1;TRINITY_DN16068_c0_g1;TRINITY_DN1959_c0_g1;TRINITY_DN2448_c0_g1;TRINITY_DN4093_c0_g1
GO:0004864	protein phosphatase inhibitor activity	5	7	0.000886921	0.159577	TRINITY_DN18110_c0_g1;TRINITY_DN21659_c0_g1;TRINITY_DN24381_c0_g1;TRINITY_DN27766_c0_g1;TRINITY_DN34399_c0_g1
GO:0005460	UDP-glucose transmembrane transporter activity	5	7	0.000886921	0.159577	TRINITY_DN14543_c0_g1;TRINITY_DN15908_c0_g1;TRINITY_DN21231_c0_g1;TRINITY_DN25927_c0_g1;TRINITY_DN9552_c0_g1
GO:0019212	phosphatase inhibitor activity	5	9	0.00416557	0.278538	TRINITY_DN18110_c0_g1;TRINITY_DN21659_c0_g1;TRINITY_DN24381_c0_g1;TRINITY_DN27766_c0_g1;TRINITY_DN34399_c0_g1
GO:0015165	pyrimidine nucleotide-sugar transmembrane transporter activity	5	10	0.00737654	0.389607	TRINITY_DN14543_c0_g1;TRINITY_DN15908_c0_g1;TRINITY_DN21231_c0_g1;TRINITY_DN25927_c0_g1;TRINITY_DN9552_c0_g1
GO:0005338	nucleotide-sugar transmembrane transporter activity	5	12	0.0182038	0.439522	TRINITY_DN14543_c0_g1;TRINITY_DN15908_c0_g1;TRINITY_DN21231_c0_g1;TRINITY_DN25927_c0_g1;TRINITY_DN9552_c0_g1
GO:0019888	protein phosphatase regulator activity	5	13	0.0262339	0.509576	TRINITY_DN18110_c0_g1;TRINITY_DN21659_c0_g1;TRINITY_DN24381_c0_g1;TRINITY_DN27766_c0_g1;TRINITY_DN34399_c0_g1
GO:0004177	aminopeptidase activity	5	15	0.0482259	0.569039	TRINITY_DN1047_c0_g1;TRINITY_DN12_c0_g1;TRINITY_DN3138_c0_g1;TRINITY_DN7460_c0_g1;TRINITY_DN9820_c0_g1
GO:0019208	phosphatase regulator activity	5	15	0.0482259	0.569039	TRINITY_DN18110_c0_g1;TRINITY_DN21659_c0_g1;TRINITY_DN24381_c0_g1;TRINITY_DN27766_c0_g1;TRINITY_DN34399_c0_g1
GO:0010295	(+)-abscisic acid 8'-hydroxylase activity	4	4	0.000386776	0.145895	TRINITY_DN10143_c0_g1;TRINITY_DN23379_c0_g1;TRINITY_DN39365_c0_g1;TRINITY_DN57350_c0_g1
GO:0004012	phospholipid-translocating ATPase activity	4	6	0.00457967	0.287088	TRINITY_DN157_c0_g1;TRINITY_DN21547_c0_g1;TRINITY_DN74_c0_g1;TRINITY_DN795_c0_g1
GO:0001047	core promoter binding	4	10	0.0402722	0.569039	TRINITY_DN15324_c0_g1;TRINITY_DN4991_c0_g1;TRINITY_DN8298_c0_g1;TRINITY_DN9205_c0_g1
GO:0005548	phospholipid transporter activity	4	10	0.0402722	0.569039	TRINITY_DN157_c0_g1;TRINITY_DN21547_c0_g1;TRINITY_DN74_c0_g1;TRINITY_DN795_c0_g1
GO:0017022	myosin binding	4	10	0.0402722	0.569039	TRINITY_DN12620_c0_g1;TRINITY_DN12705_c0_g1;TRINITY_DN16310_c0_g1;TRINITY_DN2531_c0_g1
GO:0017070	U6 snRNA binding	3	4	0.00989386	0.431458	TRINITY_DN34448_c0_g1;TRINITY_DN6704_c0_g1;TRINITY_DN7907_c0_g1
GO:0031683	G-protein beta/gamma-subunit complex binding	3	4	0.00989386	0.431458	TRINITY_DN11684_c0_g1;TRINITY_DN245_c0_g1;TRINITY_DN6333_c0_g1
GO:0004576	oligosaccharyl transferase activity	3	5	0.0221582	0.444493	TRINITY_DN1271_c0_g1;TRINITY_DN1381_c0_g1;TRINITY_DN7882_c0_g1
GO:0004579	dolichyl-diphosphooligosaccharide-protein glycotransferase activity	3	5	0.0221582	0.444493	TRINITY_DN1271_c0_g1;TRINITY_DN1381_c0_g1;TRINITY_DN7882_c0_g1
GO:0005086	ARF guanyl-nucleotide exchange factor activity	3	5	0.0221582	0.444493	TRINITY_DN12620_c0_g1;TRINITY_DN2531_c0_g1;TRINITY_DN4_c0_g1
GO:0008905	mannose-phosphate guanylyltransferase activity	3	5	0.0221582	0.444493	TRINITY_DN10457_c0_g1;TRINITY_DN2355_c0_g1;TRINITY_DN2937_c0_g1
GO:0005459	UDP-galactose transmembrane transporter activity	3	6	0.0397367	0.569039	TRINITY_DN14543_c0_g1;TRINITY_DN15908_c0_g1;TRINITY_DN9552_c0_g1
GO:0004133	glycogen debranching enzyme activity	2	2	0.0197193	0.439522	TRINITY_DN1096_c0_g1;TRINITY_DN498_c0_g1
GO:0004714	transmembrane receptor protein tyrosine kinase activity	2	2	0.0197193	0.439522	TRINITY_DN12705_c0_g1;TRINITY_DN16310_c0_g1
GO:0008928	mannose-1-phosphate guanylyltransferase (GDP) activity	2	2	0.0197193	0.439522	TRINITY_DN2355_c0_g1;TRINITY_DN2937_c0_g1
GO:0010471	GDP-galactose:mannose-1-phosphate guanylyltransferase activity	2	2	0.0197193	0.439522	TRINITY_DN2355_c0_g1;TRINITY_DN2937_c0_g1
GO:0010472	GDP-galactose:glucose-1-phosphate guanylyltransferase activity	2	2	0.0197193	0.439522	TRINITY_DN2355_c0_g1;TRINITY_DN2937_c0_g1
GO:0010473	GDP-galactose:myoinositol-1-phosphate guanylyltransferase activity	2	2	0.0197193	0.439522	TRINITY_DN2355_c0_g1;TRINITY_DN2937_c0_g1
GO:0010474	glucose-1-phosphate guanylyltransferase (GDP) activity	2	2	0.0197193	0.439522	TRINITY_DN2355_c0_g1;TRINITY_DN2937_c0_g1
GO:0010475	galactose-1-phosphate guanylyltransferase (GDP) activity	2	2	0.0197193	0.439522	TRINITY_DN2355_c0_g1;TRINITY_DN2937_c0_g1
GO:0018773	acetylpyruvate hydrolase activity	2	2	0.0197193	0.439522	TRINITY_DN29210_c0_g1;TRINITY_DN32983_c0_g1
GO:0034237	protein kinase A regulatory subunit binding	2	2	0.0197193	0.439522	TRINITY_DN12620_c0_g1;TRINITY_DN2531_c0_g1
GO:0034545	fumarylpyruvate hydrolase activity	2	2	0.0197193	0.439522	TRINITY_DN29210_c0_g1;TRINITY_DN32983_c0_g1
GO:0043548	phosphatidylinositol 3-kinase binding	2	2	0.0197193	0.439522	TRINITY_DN12705_c0_g1;TRINITY_DN16310_c0_g1
GO:0051018	protein kinase A binding	2	2	0.0197193	0.439522	TRINITY_DN12620_c0_g1;TRINITY_DN2531_c0_g1
GO:0080048	GDP-D-glucose phosphorylase activity	2	2	0.0197193	0.439522	TRINITY_DN2355_c0_g1;TRINITY_DN2937_c0_g1
GO:0080079	cellobiose glucosidase activity	2	2	0.0197193	0.439522	TRINITY_DN3262_c0_g1;TRINITY_DN7055_c0_g1

## Sheet: T2_16vsT2_64
Table S8 GO pathways enriched from the DEGs in comparison of T2_16 VS T2_64
Biological Process
GO ID	Description	out (501)	All (5333)	pvalue	p.adjust	Genes
GO:0044699	single-organism process	384	3780	0.00142342	0.123926	TRINITY_DN10033_c0_g1;TRINITY_DN10052_c0_g1;TRINITY_DN10073_c0_g1;TRINITY_DN10143_c0_g1;TRINITY_DN10159_c0_g1;TRINITY_DN1029_c0_g1;TRINITY_DN10342_c0_g1;TRINITY_DN10457_c0_g1;TRINITY_DN10538_c0_g1;TRINITY_DN10607_c0_g1;TRINITY_DN10665_c0_g1;TRINITY_DN10669_c0_g1;TRINITY_DN10670_c0_g1;TRINITY_DN10931_c0_g1;TRINITY_DN10971_c0_g1;TRINITY_DN10975_c0_g1;TRINITY_DN11007_c0_g1;TRINITY_DN11080_c0_g1;TRIN…
GO:0044763	single-organism cellular process	319	3063	0.00165753	0.13582	TRINITY_DN10033_c0_g1;TRINITY_DN10052_c0_g1;TRINITY_DN10073_c0_g1;TRINITY_DN10159_c0_g1;TRINITY_DN1029_c0_g1;TRINITY_DN10342_c0_g1;TRINITY_DN10457_c0_g1;TRINITY_DN10538_c0_g1;TRINITY_DN10607_c0_g1;TRINITY_DN10665_c0_g1;TRINITY_DN10669_c0_g1;TRINITY_DN10670_c0_g1;TRINITY_DN10931_c0_g1;TRINITY_DN10971_c0_g1;TRINITY_DN10975_c0_g1;TRINITY_DN11007_c0_g1;TRINITY_DN11080_c0_g1;TRINITY_DN1114_c0_g1;TRINI…
GO:0050896	response to stimulus	271	2497	0.000368534	0.0829138	TRINITY_DN10052_c0_g1;TRINITY_DN10073_c0_g1;TRINITY_DN1029_c0_g1;TRINITY_DN10342_c0_g1;TRINITY_DN10457_c0_g1;TRINITY_DN10538_c0_g1;TRINITY_DN10607_c0_g1;TRINITY_DN10665_c0_g1;TRINITY_DN10669_c0_g1;TRINITY_DN10971_c0_g1;TRINITY_DN10975_c0_g1;TRINITY_DN11080_c0_g1;TRINITY_DN11127_c0_g1;TRINITY_DN11321_c0_g1;TRINITY_DN1166_c0_g1;TRINITY_DN1174_c0_g1;TRINITY_DN12095_c0_g1;TRINITY_DN12102_c0_g1;TRINIT…
GO:0006950	response to stress	164	1478	0.00534514	0.251077	TRINITY_DN10073_c0_g1;TRINITY_DN1029_c0_g1;TRINITY_DN10342_c0_g1;TRINITY_DN10457_c0_g1;TRINITY_DN10607_c0_g1;TRINITY_DN10971_c0_g1;TRINITY_DN10975_c0_g1;TRINITY_DN11127_c0_g1;TRINITY_DN12095_c0_g1;TRINITY_DN12102_c0_g1;TRINITY_DN12197_c0_g1;TRINITY_DN12406_c0_g1;TRINITY_DN12512_c0_g1;TRINITY_DN13152_c0_g1;TRINITY_DN13215_c0_g1;TRINITY_DN13335_c0_g1;TRINITY_DN1344_c0_g1;TRINITY_DN134_c0_g1;TRINITY…
GO:0042221	response to chemical	163	1449	0.00303848	0.185767	TRINITY_DN10052_c0_g1;TRINITY_DN10073_c0_g1;TRINITY_DN1029_c0_g1;TRINITY_DN10342_c0_g1;TRINITY_DN10457_c0_g1;TRINITY_DN10538_c0_g1;TRINITY_DN10665_c0_g1;TRINITY_DN10971_c0_g1;TRINITY_DN10975_c0_g1;TRINITY_DN1166_c0_g1;TRINITY_DN1174_c0_g1;TRINITY_DN12095_c0_g1;TRINITY_DN12199_c0_g1;TRINITY_DN12406_c0_g1;TRINITY_DN13152_c0_g1;TRINITY_DN13157_c0_g1;TRINITY_DN13215_c0_g1;TRINITY_DN13507_c0_g1;TRINIT…
GO:0009628	response to abiotic stimulus	124	1057	0.00264683	0.184352	TRINITY_DN10073_c0_g1;TRINITY_DN10342_c0_g1;TRINITY_DN10457_c0_g1;TRINITY_DN10971_c0_g1;TRINITY_DN10975_c0_g1;TRINITY_DN11080_c0_g1;TRINITY_DN11127_c0_g1;TRINITY_DN12095_c0_g1;TRINITY_DN12102_c0_g1;TRINITY_DN12406_c0_g1;TRINITY_DN13335_c0_g1;TRINITY_DN1344_c0_g1;TRINITY_DN134_c0_g1;TRINITY_DN13507_c0_g1;TRINITY_DN13973_c0_g1;TRINITY_DN14162_c0_g1;TRINITY_DN14169_c0_g1;TRINITY_DN14367_c0_g1;TRINIT…
GO:0010033	response to organic substance	107	976	0.0378243	0.426331	TRINITY_DN10052_c0_g1;TRINITY_DN1029_c0_g1;TRINITY_DN10457_c0_g1;TRINITY_DN10665_c0_g1;TRINITY_DN10971_c0_g1;TRINITY_DN1174_c0_g1;TRINITY_DN12095_c0_g1;TRINITY_DN12199_c0_g1;TRINITY_DN12406_c0_g1;TRINITY_DN13152_c0_g1;TRINITY_DN13157_c0_g1;TRINITY_DN13215_c0_g1;TRINITY_DN13507_c0_g1;TRINITY_DN14169_c0_g1;TRINITY_DN14367_c0_g1;TRINITY_DN14426_c0_g1;TRINITY_DN14639_c0_g1;TRINITY_DN14777_c0_g1;TRINI…
GO:0044281	small molecule metabolic process	92	762	0.00464889	0.235487	TRINITY_DN10143_c0_g1;TRINITY_DN10159_c0_g1;TRINITY_DN1029_c0_g1;TRINITY_DN10457_c0_g1;TRINITY_DN10538_c0_g1;TRINITY_DN10670_c0_g1;TRINITY_DN11080_c0_g1;TRINITY_DN11379_c0_g1;TRINITY_DN1166_c0_g1;TRINITY_DN11868_c0_g1;TRINITY_DN12199_c0_g1;TRINITY_DN12468_c0_g1;TRINITY_DN12512_c0_g1;TRINITY_DN13225_c0_g1;TRINITY_DN13240_c0_g1;TRINITY_DN13973_c0_g1;TRINITY_DN14362_c0_g1;TRINITY_DN14367_c0_g1;TRINI…
GO:1901700	response to oxygen-containing compound	92	807	0.0217594	0.391319	TRINITY_DN10052_c0_g1;TRINITY_DN10073_c0_g1;TRINITY_DN1029_c0_g1;TRINITY_DN10342_c0_g1;TRINITY_DN10457_c0_g1;TRINITY_DN1174_c0_g1;TRINITY_DN12095_c0_g1;TRINITY_DN12406_c0_g1;TRINITY_DN13157_c0_g1;TRINITY_DN13215_c0_g1;TRINITY_DN14162_c0_g1;TRINITY_DN14169_c0_g1;TRINITY_DN14426_c0_g1;TRINITY_DN14777_c0_g1;TRINITY_DN14848_c0_g1;TRINITY_DN1528_c0_g1;TRINITY_DN15417_c0_g1;TRINITY_DN15559_c0_g1;TRINIT…
GO:0009605	response to external stimulus	85	670	0.00158919	0.134166	TRINITY_DN1029_c0_g1;TRINITY_DN10342_c0_g1;TRINITY_DN10457_c0_g1;TRINITY_DN10971_c0_g1;TRINITY_DN10975_c0_g1;TRINITY_DN11321_c0_g1;TRINITY_DN1174_c0_g1;TRINITY_DN12197_c0_g1;TRINITY_DN13152_c0_g1;TRINITY_DN13215_c0_g1;TRINITY_DN13507_c0_g1;TRINITY_DN15468_c0_g1;TRINITY_DN1599_c0_g1;TRINITY_DN1604_c0_g1;TRINITY_DN16310_c0_g1;TRINITY_DN16423_c0_g1;TRINITY_DN171_c0_g1;TRINITY_DN17379_c0_g1;TRINITY_D…
GO:0051704	multi-organism process	75	645	0.0248775	0.391319	TRINITY_DN10159_c0_g1;TRINITY_DN1029_c0_g1;TRINITY_DN10457_c0_g1;TRINITY_DN10971_c0_g1;TRINITY_DN11321_c0_g1;TRINITY_DN1174_c0_g1;TRINITY_DN12197_c0_g1;TRINITY_DN13152_c0_g1;TRINITY_DN13215_c0_g1;TRINITY_DN13507_c0_g1;TRINITY_DN14590_c0_g1;TRINITY_DN15468_c0_g1;TRINITY_DN1599_c0_g1;TRINITY_DN1604_c0_g1;TRINITY_DN16310_c0_g1;TRINITY_DN16423_c0_g1;TRINITY_DN16947_c0_g1;TRINITY_DN171_c0_g1;TRINITY_D…
GO:0010035	response to inorganic substance	71	599	0.0193757	0.391319	TRINITY_DN10073_c0_g1;TRINITY_DN10342_c0_g1;TRINITY_DN10457_c0_g1;TRINITY_DN10538_c0_g1;TRINITY_DN10975_c0_g1;TRINITY_DN1166_c0_g1;TRINITY_DN12095_c0_g1;TRINITY_DN12406_c0_g1;TRINITY_DN13507_c0_g1;TRINITY_DN13613_c0_g1;TRINITY_DN14162_c0_g1;TRINITY_DN14367_c0_g1;TRINITY_DN14639_c0_g1;TRINITY_DN15871_c0_g1;TRINITY_DN1604_c0_g1;TRINITY_DN16310_c0_g1;TRINITY_DN18484_c0_g1;TRINITY_DN18649_c0_g1;TRINI…
GO:0006952	defense response	67	445	4.09318e-05	0.0806971	TRINITY_DN1029_c0_g1;TRINITY_DN10457_c0_g1;TRINITY_DN10971_c0_g1;TRINITY_DN12197_c0_g1;TRINITY_DN13152_c0_g1;TRINITY_DN13215_c0_g1;TRINITY_DN13507_c0_g1;TRINITY_DN14848_c0_g1;TRINITY_DN15468_c0_g1;TRINITY_DN1599_c0_g1;TRINITY_DN16310_c0_g1;TRINITY_DN16423_c0_g1;TRINITY_DN171_c0_g1;TRINITY_DN17379_c0_g1;TRINITY_DN18162_c0_g1;TRINITY_DN18768_c0_g1;TRINITY_DN19045_c0_g1;TRINITY_DN19236_c0_g1;TRINITY…
GO:0009607	response to biotic stimulus	66	484	0.000885377	0.107246	TRINITY_DN1029_c0_g1;TRINITY_DN10457_c0_g1;TRINITY_DN10971_c0_g1;TRINITY_DN11321_c0_g1;TRINITY_DN1174_c0_g1;TRINITY_DN12197_c0_g1;TRINITY_DN13152_c0_g1;TRINITY_DN13215_c0_g1;TRINITY_DN13507_c0_g1;TRINITY_DN15468_c0_g1;TRINITY_DN1599_c0_g1;TRINITY_DN1604_c0_g1;TRINITY_DN16310_c0_g1;TRINITY_DN16423_c0_g1;TRINITY_DN171_c0_g1;TRINITY_DN17379_c0_g1;TRINITY_DN18162_c0_g1;TRINITY_DN18768_c0_g1;TRINITY_D…
GO:0051707	response to other organism	64	472	0.00123506	0.118651	TRINITY_DN1029_c0_g1;TRINITY_DN10457_c0_g1;TRINITY_DN10971_c0_g1;TRINITY_DN11321_c0_g1;TRINITY_DN1174_c0_g1;TRINITY_DN12197_c0_g1;TRINITY_DN13152_c0_g1;TRINITY_DN13215_c0_g1;TRINITY_DN13507_c0_g1;TRINITY_DN15468_c0_g1;TRINITY_DN1599_c0_g1;TRINITY_DN1604_c0_g1;TRINITY_DN16310_c0_g1;TRINITY_DN16423_c0_g1;TRINITY_DN171_c0_g1;TRINITY_DN17379_c0_g1;TRINITY_DN18162_c0_g1;TRINITY_DN18768_c0_g1;TRINITY_D…
GO:0043207	response to external biotic stimulus	64	474	0.00137826	0.123866	TRINITY_DN1029_c0_g1;TRINITY_DN10457_c0_g1;TRINITY_DN10971_c0_g1;TRINITY_DN11321_c0_g1;TRINITY_DN1174_c0_g1;TRINITY_DN12197_c0_g1;TRINITY_DN13152_c0_g1;TRINITY_DN13215_c0_g1;TRINITY_DN13507_c0_g1;TRINITY_DN15468_c0_g1;TRINITY_DN1599_c0_g1;TRINITY_DN1604_c0_g1;TRINITY_DN16310_c0_g1;TRINITY_DN16423_c0_g1;TRINITY_DN171_c0_g1;TRINITY_DN17379_c0_g1;TRINITY_DN18162_c0_g1;TRINITY_DN18768_c0_g1;TRINITY_D…
GO:0055114	oxidation-reduction process	64	504	0.00612513	0.274652	TRINITY_DN10143_c0_g1;TRINITY_DN10159_c0_g1;TRINITY_DN1029_c0_g1;TRINITY_DN10342_c0_g1;TRINITY_DN10975_c0_g1;TRINITY_DN11379_c0_g1;TRINITY_DN11647_c0_g1;TRINITY_DN12468_c0_g1;TRINITY_DN1344_c0_g1;TRINITY_DN13507_c0_g1;TRINITY_DN14162_c0_g1;TRINITY_DN14166_c0_g1;TRINITY_DN14362_c0_g1;TRINITY_DN14367_c0_g1;TRINITY_DN14639_c0_g1;TRINITY_DN15417_c0_g1;TRINITY_DN1604_c0_g1;TRINITY_DN16610_c0_g1;TRINIT…
GO:0006082	organic acid metabolic process	63	492	0.00540726	0.251077	TRINITY_DN10159_c0_g1;TRINITY_DN1029_c0_g1;TRINITY_DN10457_c0_g1;TRINITY_DN10538_c0_g1;TRINITY_DN10670_c0_g1;TRINITY_DN11080_c0_g1;TRINITY_DN11379_c0_g1;TRINITY_DN1166_c0_g1;TRINITY_DN12199_c0_g1;TRINITY_DN12468_c0_g1;TRINITY_DN13240_c0_g1;TRINITY_DN13973_c0_g1;TRINITY_DN14367_c0_g1;TRINITY_DN14639_c0_g1;TRINITY_DN15197_c0_g1;TRINITY_DN15468_c0_g1;TRINITY_DN15559_c0_g1;TRINITY_DN1604_c0_g1;TRINIT…
GO:0043436	oxoacid metabolic process	63	492	0.00540726	0.251077	TRINITY_DN10159_c0_g1;TRINITY_DN1029_c0_g1;TRINITY_DN10457_c0_g1;TRINITY_DN10538_c0_g1;TRINITY_DN10670_c0_g1;TRINITY_DN11080_c0_g1;TRINITY_DN11379_c0_g1;TRINITY_DN1166_c0_g1;TRINITY_DN12199_c0_g1;TRINITY_DN12468_c0_g1;TRINITY_DN13240_c0_g1;TRINITY_DN13973_c0_g1;TRINITY_DN14367_c0_g1;TRINITY_DN14639_c0_g1;TRINITY_DN15197_c0_g1;TRINITY_DN15468_c0_g1;TRINITY_DN15559_c0_g1;TRINITY_DN1604_c0_g1;TRINIT…
GO:0019752	carboxylic acid metabolic process	58	457	0.00908102	0.294183	TRINITY_DN10159_c0_g1;TRINITY_DN1029_c0_g1;TRINITY_DN10457_c0_g1;TRINITY_DN10538_c0_g1;TRINITY_DN10670_c0_g1;TRINITY_DN11080_c0_g1;TRINITY_DN11379_c0_g1;TRINITY_DN1166_c0_g1;TRINITY_DN12199_c0_g1;TRINITY_DN12468_c0_g1;TRINITY_DN13973_c0_g1;TRINITY_DN14367_c0_g1;TRINITY_DN14639_c0_g1;TRINITY_DN15197_c0_g1;TRINITY_DN15559_c0_g1;TRINITY_DN1604_c0_g1;TRINITY_DN16297_c0_g1;TRINITY_DN17114_c0_g1;TRINIT…
GO:0098542	defense response to other organism	51	345	0.000567937	0.087904	TRINITY_DN1029_c0_g1;TRINITY_DN10457_c0_g1;TRINITY_DN10971_c0_g1;TRINITY_DN12197_c0_g1;TRINITY_DN13152_c0_g1;TRINITY_DN13215_c0_g1;TRINITY_DN13507_c0_g1;TRINITY_DN15468_c0_g1;TRINITY_DN1599_c0_g1;TRINITY_DN16423_c0_g1;TRINITY_DN171_c0_g1;TRINITY_DN17379_c0_g1;TRINITY_DN18162_c0_g1;TRINITY_DN18768_c0_g1;TRINITY_DN19045_c0_g1;TRINITY_DN20086_c0_g1;TRINITY_DN2048_c0_g1;TRINITY_DN21898_c0_g1;TRINITY_…
GO:0055085	transmembrane transport	51	420	0.0302287	0.426331	TRINITY_DN11321_c0_g1;TRINITY_DN12061_c0_g1;TRINITY_DN12199_c0_g1;TRINITY_DN14543_c0_g1;TRINITY_DN14620_c0_g1;TRINITY_DN1480_c0_g1;TRINITY_DN15908_c0_g1;TRINITY_DN16690_c0_g1;TRINITY_DN1675_c0_g1;TRINITY_DN16843_c0_g1;TRINITY_DN1874_c0_g1;TRINITY_DN19045_c0_g1;TRINITY_DN21898_c0_g1;TRINITY_DN232_c0_g1;TRINITY_DN23661_c0_g1;TRINITY_DN2369_c0_g1;TRINITY_DN25368_c0_g1;TRINITY_DN27105_c0_g1;TRINITY_D…
GO:0006970	response to osmotic stress	47	386	0.0351547	0.426331	TRINITY_DN10457_c0_g1;TRINITY_DN10975_c0_g1;TRINITY_DN11127_c0_g1;TRINITY_DN12095_c0_g1;TRINITY_DN12102_c0_g1;TRINITY_DN134_c0_g1;TRINITY_DN13507_c0_g1;TRINITY_DN14162_c0_g1;TRINITY_DN14367_c0_g1;TRINITY_DN14639_c0_g1;TRINITY_DN15871_c0_g1;TRINITY_DN1675_c0_g1;TRINITY_DN17949_c0_g1;TRINITY_DN18521_c0_g1;TRINITY_DN19438_c0_g1;TRINITY_DN21315_c0_g1;TRINITY_DN21570_c0_g1;TRINITY_DN21898_c0_g1;TRINIT…
GO:0044283	small molecule biosynthetic process	44	336	0.0131417	0.350831	TRINITY_DN10143_c0_g1;TRINITY_DN10457_c0_g1;TRINITY_DN11080_c0_g1;TRINITY_DN11379_c0_g1;TRINITY_DN12468_c0_g1;TRINITY_DN12512_c0_g1;TRINITY_DN13973_c0_g1;TRINITY_DN14362_c0_g1;TRINITY_DN15197_c0_g1;TRINITY_DN1604_c0_g1;TRINITY_DN16297_c0_g1;TRINITY_DN16610_c0_g1;TRINITY_DN17114_c0_g1;TRINITY_DN17231_c0_g1;TRINITY_DN18768_c0_g1;TRINITY_DN1911_c0_g1;TRINITY_DN19236_c0_g1;TRINITY_DN20977_c0_g1;TRINI…
GO:0005975	carbohydrate metabolic process	43	300	0.00282994	0.185767	TRINITY_DN10457_c0_g1;TRINITY_DN1114_c0_g1;TRINITY_DN11321_c0_g1;TRINITY_DN12468_c0_g1;TRINITY_DN13225_c0_g1;TRINITY_DN134_c0_g1;TRINITY_DN13779_c0_g1;TRINITY_DN14169_c0_g1;TRINITY_DN15197_c0_g1;TRINITY_DN17949_c0_g1;TRINITY_DN18740_c0_g1;TRINITY_DN19438_c0_g1;TRINITY_DN20446_c0_g1;TRINITY_DN2048_c0_g1;TRINITY_DN20977_c0_g1;TRINITY_DN21570_c0_g1;TRINITY_DN2406_c0_g1;TRINITY_DN290_c0_g1;TRINITY_DN…
GO:0009651	response to salt stress	41	333	0.0405517	0.426331	TRINITY_DN10457_c0_g1;TRINITY_DN10975_c0_g1;TRINITY_DN11127_c0_g1;TRINITY_DN12095_c0_g1;TRINITY_DN12102_c0_g1;TRINITY_DN134_c0_g1;TRINITY_DN13507_c0_g1;TRINITY_DN14162_c0_g1;TRINITY_DN14367_c0_g1;TRINITY_DN14639_c0_g1;TRINITY_DN15871_c0_g1;TRINITY_DN1675_c0_g1;TRINITY_DN17949_c0_g1;TRINITY_DN18521_c0_g1;TRINITY_DN21315_c0_g1;TRINITY_DN21570_c0_g1;TRINITY_DN21898_c0_g1;TRINITY_DN22977_c0_g1;TRINIT…
GO:1901135	carbohydrate derivative metabolic process	40	300	0.0133224	0.350831	TRINITY_DN1029_c0_g1;TRINITY_DN1114_c0_g1;TRINITY_DN11868_c0_g1;TRINITY_DN13973_c0_g1;TRINITY_DN14169_c0_g1;TRINITY_DN15197_c0_g1;TRINITY_DN15468_c0_g1;TRINITY_DN16633_c0_g1;TRINITY_DN16690_c0_g1;TRINITY_DN17231_c0_g1;TRINITY_DN17379_c0_g1;TRINITY_DN18162_c0_g1;TRINITY_DN18940_c0_g1;TRINITY_DN19733_c0_g1;TRINITY_DN21570_c0_g1;TRINITY_DN21677_c0_g1;TRINITY_DN22479_c0_g1;TRINITY_DN2752_c0_g1;TRINIT…
GO:1901701	cellular response to oxygen-containing compound	40	318	0.031837	0.426331	TRINITY_DN10052_c0_g1;TRINITY_DN10073_c0_g1;TRINITY_DN1029_c0_g1;TRINITY_DN10342_c0_g1;TRINITY_DN1174_c0_g1;TRINITY_DN12095_c0_g1;TRINITY_DN13215_c0_g1;TRINITY_DN14169_c0_g1;TRINITY_DN14426_c0_g1;TRINITY_DN14848_c0_g1;TRINITY_DN1528_c0_g1;TRINITY_DN15871_c0_g1;TRINITY_DN16310_c0_g1;TRINITY_DN19438_c0_g1;TRINITY_DN2050_c0_g1;TRINITY_DN22115_c0_g1;TRINITY_DN23644_c0_g1;TRINITY_DN24852_c0_g1;TRINITY…
GO:0042493	response to drug	36	277	0.0262418	0.401701	TRINITY_DN10073_c0_g1;TRINITY_DN1029_c0_g1;TRINITY_DN10457_c0_g1;TRINITY_DN12406_c0_g1;TRINITY_DN15871_c0_g1;TRINITY_DN16297_c0_g1;TRINITY_DN16310_c0_g1;TRINITY_DN18649_c0_g1;TRINITY_DN19045_c0_g1;TRINITY_DN2048_c0_g1;TRINITY_DN22602_c0_g1;TRINITY_DN22788_c0_g1;TRINITY_DN23403_c0_g1;TRINITY_DN23486_c0_g1;TRINITY_DN28275_c0_g1;TRINITY_DN34804_c0_g1;TRINITY_DN35696_c0_g1;TRINITY_DN3883_c0_g1;TRINIT…
GO:0009617	response to bacterium	35	232	0.00295278	0.185767	TRINITY_DN1029_c0_g1;TRINITY_DN10457_c0_g1;TRINITY_DN10971_c0_g1;TRINITY_DN1174_c0_g1;TRINITY_DN13507_c0_g1;TRINITY_DN15468_c0_g1;TRINITY_DN16310_c0_g1;TRINITY_DN16423_c0_g1;TRINITY_DN17379_c0_g1;TRINITY_DN18162_c0_g1;TRINITY_DN18768_c0_g1;TRINITY_DN19045_c0_g1;TRINITY_DN20086_c0_g1;TRINITY_DN21898_c0_g1;TRINITY_DN22230_c0_g1;TRINITY_DN22479_c0_g1;TRINITY_DN22602_c0_g1;TRINITY_DN23403_c0_g1;TRINI…
GO:0051186	cofactor metabolic process	35	233	0.0031752	0.188215	TRINITY_DN10457_c0_g1;TRINITY_DN12468_c0_g1;TRINITY_DN14362_c0_g1;TRINITY_DN14367_c0_g1;TRINITY_DN14639_c0_g1;TRINITY_DN14959_c0_g1;TRINITY_DN15197_c0_g1;TRINITY_DN15417_c0_g1;TRINITY_DN15468_c0_g1;TRINITY_DN16610_c0_g1;TRINITY_DN17379_c0_g1;TRINITY_DN19733_c0_g1;TRINITY_DN20977_c0_g1;TRINITY_DN21570_c0_g1;TRINITY_DN22118_c0_g1;TRINITY_DN22479_c0_g1;TRINITY_DN26562_c0_g1;TRINITY_DN26597_c0_g1;TRI…
GO:0044723	single-organism carbohydrate metabolic process	34	242	0.0102653	0.3143	TRINITY_DN10457_c0_g1;TRINITY_DN1114_c0_g1;TRINITY_DN11321_c0_g1;TRINITY_DN12468_c0_g1;TRINITY_DN13225_c0_g1;TRINITY_DN134_c0_g1;TRINITY_DN13779_c0_g1;TRINITY_DN15197_c0_g1;TRINITY_DN17949_c0_g1;TRINITY_DN2048_c0_g1;TRINITY_DN20977_c0_g1;TRINITY_DN21570_c0_g1;TRINITY_DN2406_c0_g1;TRINITY_DN290_c0_g1;TRINITY_DN3179_c0_g1;TRINITY_DN3468_c0_g1;TRINITY_DN36272_c0_g1;TRINITY_DN4000_c0_g1;TRINITY_DN401…
GO:0016053	organic acid biosynthetic process	31	225	0.0180432	0.391319	TRINITY_DN10457_c0_g1;TRINITY_DN11080_c0_g1;TRINITY_DN11379_c0_g1;TRINITY_DN12468_c0_g1;TRINITY_DN13973_c0_g1;TRINITY_DN15197_c0_g1;TRINITY_DN1604_c0_g1;TRINITY_DN16297_c0_g1;TRINITY_DN17114_c0_g1;TRINITY_DN18768_c0_g1;TRINITY_DN1911_c0_g1;TRINITY_DN19236_c0_g1;TRINITY_DN20977_c0_g1;TRINITY_DN21570_c0_g1;TRINITY_DN29671_c0_g1;TRINITY_DN2981_c0_g1;TRINITY_DN36272_c0_g1;TRINITY_DN39053_c0_g1;TRINIT…
GO:0046394	carboxylic acid biosynthetic process	31	225	0.0180432	0.391319	TRINITY_DN10457_c0_g1;TRINITY_DN11080_c0_g1;TRINITY_DN11379_c0_g1;TRINITY_DN12468_c0_g1;TRINITY_DN13973_c0_g1;TRINITY_DN15197_c0_g1;TRINITY_DN1604_c0_g1;TRINITY_DN16297_c0_g1;TRINITY_DN17114_c0_g1;TRINITY_DN18768_c0_g1;TRINITY_DN1911_c0_g1;TRINITY_DN19236_c0_g1;TRINITY_DN20977_c0_g1;TRINITY_DN21570_c0_g1;TRINITY_DN29671_c0_g1;TRINITY_DN2981_c0_g1;TRINITY_DN36272_c0_g1;TRINITY_DN39053_c0_g1;TRINIT…
GO:0032787	monocarboxylic acid metabolic process	31	234	0.0296938	0.426331	TRINITY_DN10159_c0_g1;TRINITY_DN1029_c0_g1;TRINITY_DN10670_c0_g1;TRINITY_DN11379_c0_g1;TRINITY_DN15197_c0_g1;TRINITY_DN1604_c0_g1;TRINITY_DN16297_c0_g1;TRINITY_DN17114_c0_g1;TRINITY_DN1911_c0_g1;TRINITY_DN19236_c0_g1;TRINITY_DN19733_c0_g1;TRINITY_DN20657_c0_g1;TRINITY_DN21315_c0_g1;TRINITY_DN21484_c0_g1;TRINITY_DN2907_c0_g1;TRINITY_DN29671_c0_g1;TRINITY_DN33456_c0_g1;TRINITY_DN36272_c0_g1;TRINITY…
GO:0044262	cellular carbohydrate metabolic process	30	166	0.000300739	0.0829138	TRINITY_DN10457_c0_g1;TRINITY_DN1114_c0_g1;TRINITY_DN11321_c0_g1;TRINITY_DN134_c0_g1;TRINITY_DN13779_c0_g1;TRINITY_DN14169_c0_g1;TRINITY_DN15197_c0_g1;TRINITY_DN17949_c0_g1;TRINITY_DN19438_c0_g1;TRINITY_DN20446_c0_g1;TRINITY_DN2406_c0_g1;TRINITY_DN3225_c0_g1;TRINITY_DN3463_c0_g1;TRINITY_DN3468_c0_g1;TRINITY_DN4000_c0_g1;TRINITY_DN4019_c0_g1;TRINITY_DN4147_c0_g1;TRINITY_DN4218_c0_g1;TRINITY_DN4880…
GO:0042742	defense response to bacterium	29	197	0.00920497	0.294771	TRINITY_DN10457_c0_g1;TRINITY_DN10971_c0_g1;TRINITY_DN13507_c0_g1;TRINITY_DN15468_c0_g1;TRINITY_DN16423_c0_g1;TRINITY_DN17379_c0_g1;TRINITY_DN18162_c0_g1;TRINITY_DN18768_c0_g1;TRINITY_DN19045_c0_g1;TRINITY_DN20086_c0_g1;TRINITY_DN21898_c0_g1;TRINITY_DN22230_c0_g1;TRINITY_DN22479_c0_g1;TRINITY_DN22602_c0_g1;TRINITY_DN23403_c0_g1;TRINITY_DN24852_c0_g1;TRINITY_DN26825_c0_g1;TRINITY_DN34436_c0_g1;TRI…
GO:0016049	cell growth	28	199	0.0185069	0.391319	TRINITY_DN10159_c0_g1;TRINITY_DN11007_c0_g1;TRINITY_DN12199_c0_g1;TRINITY_DN13507_c0_g1;TRINITY_DN14426_c0_g1;TRINITY_DN171_c0_g1;TRINITY_DN1881_c0_g1;TRINITY_DN20433_c0_g1;TRINITY_DN2048_c0_g1;TRINITY_DN22713_c0_g1;TRINITY_DN26825_c0_g1;TRINITY_DN28502_c0_g1;TRINITY_DN28934_c0_g1;TRINITY_DN3044_c0_g1;TRINITY_DN3307_c0_g1;TRINITY_DN3347_c0_g1;TRINITY_DN36585_c0_g1;TRINITY_DN4051_c0_g1;TRINITY_DN4…
GO:0071396	cellular response to lipid	26	192	0.0348297	0.426331	TRINITY_DN10052_c0_g1;TRINITY_DN1174_c0_g1;TRINITY_DN12095_c0_g1;TRINITY_DN13215_c0_g1;TRINITY_DN14426_c0_g1;TRINITY_DN15871_c0_g1;TRINITY_DN16310_c0_g1;TRINITY_DN19438_c0_g1;TRINITY_DN2050_c0_g1;TRINITY_DN22115_c0_g1;TRINITY_DN24852_c0_g1;TRINITY_DN25115_c0_g1;TRINITY_DN25664_c0_g1;TRINITY_DN3015_c0_g1;TRINITY_DN34254_c0_g1;TRINITY_DN40021_c0_g1;TRINITY_DN41725_c0_g1;TRINITY_DN47119_c0_g1;TRINIT…
GO:0017144	drug metabolic process	26	197	0.0457315	0.426331	TRINITY_DN11080_c0_g1;TRINITY_DN11379_c0_g1;TRINITY_DN13973_c0_g1;TRINITY_DN14367_c0_g1;TRINITY_DN14639_c0_g1;TRINITY_DN15197_c0_g1;TRINITY_DN15417_c0_g1;TRINITY_DN16610_c0_g1;TRINITY_DN16633_c0_g1;TRINITY_DN16690_c0_g1;TRINITY_DN17231_c0_g1;TRINITY_DN18940_c0_g1;TRINITY_DN19236_c0_g1;TRINITY_DN208_c0_g1;TRINITY_DN24003_c0_g1;TRINITY_DN26562_c0_g1;TRINITY_DN27657_c0_g1;TRINITY_DN27707_c0_g1;TRINI…
GO:0006732	coenzyme metabolic process	23	118	0.000503679	0.087904	TRINITY_DN10457_c0_g1;TRINITY_DN12468_c0_g1;TRINITY_DN14362_c0_g1;TRINITY_DN14367_c0_g1;TRINITY_DN14639_c0_g1;TRINITY_DN15197_c0_g1;TRINITY_DN15468_c0_g1;TRINITY_DN16610_c0_g1;TRINITY_DN17379_c0_g1;TRINITY_DN20977_c0_g1;TRINITY_DN21570_c0_g1;TRINITY_DN22118_c0_g1;TRINITY_DN22479_c0_g1;TRINITY_DN26597_c0_g1;TRINITY_DN2752_c0_g1;TRINITY_DN2981_c0_g1;TRINITY_DN39053_c0_g1;TRINITY_DN40511_c0_g1;TRINI…
GO:0005976	polysaccharide metabolic process	22	126	0.00294866	0.185767	TRINITY_DN10457_c0_g1;TRINITY_DN1114_c0_g1;TRINITY_DN11321_c0_g1;TRINITY_DN134_c0_g1;TRINITY_DN13779_c0_g1;TRINITY_DN14169_c0_g1;TRINITY_DN17949_c0_g1;TRINITY_DN18740_c0_g1;TRINITY_DN19438_c0_g1;TRINITY_DN20446_c0_g1;TRINITY_DN2406_c0_g1;TRINITY_DN4000_c0_g1;TRINITY_DN4147_c0_g1;TRINITY_DN4218_c0_g1;TRINITY_DN4982_c0_g1;TRINITY_DN498_c0_g1;TRINITY_DN51884_c0_g1;TRINITY_DN5295_c0_g1;TRINITY_DN560_…
GO:0044264	cellular polysaccharide metabolic process	21	105	0.000613323	0.0899324	TRINITY_DN10457_c0_g1;TRINITY_DN1114_c0_g1;TRINITY_DN11321_c0_g1;TRINITY_DN134_c0_g1;TRINITY_DN13779_c0_g1;TRINITY_DN14169_c0_g1;TRINITY_DN17949_c0_g1;TRINITY_DN19438_c0_g1;TRINITY_DN20446_c0_g1;TRINITY_DN2406_c0_g1;TRINITY_DN4000_c0_g1;TRINITY_DN4147_c0_g1;TRINITY_DN4218_c0_g1;TRINITY_DN4982_c0_g1;TRINITY_DN498_c0_g1;TRINITY_DN51884_c0_g1;TRINITY_DN5295_c0_g1;TRINITY_DN560_c0_g1;TRINITY_DN7921_c…
GO:0016051	carbohydrate biosynthetic process	20	125	0.0119246	0.348355	TRINITY_DN10457_c0_g1;TRINITY_DN1114_c0_g1;TRINITY_DN12468_c0_g1;TRINITY_DN134_c0_g1;TRINITY_DN13779_c0_g1;TRINITY_DN15197_c0_g1;TRINITY_DN17949_c0_g1;TRINITY_DN20977_c0_g1;TRINITY_DN21570_c0_g1;TRINITY_DN2406_c0_g1;TRINITY_DN36272_c0_g1;TRINITY_DN4000_c0_g1;TRINITY_DN4147_c0_g1;TRINITY_DN43501_c0_g1;TRINITY_DN4982_c0_g1;TRINITY_DN502_c0_g1;TRINITY_DN5295_c0_g1;TRINITY_DN7921_c0_g1;TRINITY_DN891_…
GO:0071215	cellular response to abscisic acid stimulus	20	132	0.0209202	0.391319	TRINITY_DN10052_c0_g1;TRINITY_DN12095_c0_g1;TRINITY_DN13215_c0_g1;TRINITY_DN14426_c0_g1;TRINITY_DN15871_c0_g1;TRINITY_DN19438_c0_g1;TRINITY_DN2050_c0_g1;TRINITY_DN22115_c0_g1;TRINITY_DN24852_c0_g1;TRINITY_DN25115_c0_g1;TRINITY_DN25664_c0_g1;TRINITY_DN34254_c0_g1;TRINITY_DN40021_c0_g1;TRINITY_DN5392_c0_g1;TRINITY_DN5931_c0_g1;TRINITY_DN5974_c0_g1;TRINITY_DN7454_c0_g1;TRINITY_DN9149_c0_g1;TRINITY_D…
GO:0006073	cellular glucan metabolic process	19	81	0.000129014	0.0806971	TRINITY_DN10457_c0_g1;TRINITY_DN11321_c0_g1;TRINITY_DN134_c0_g1;TRINITY_DN14169_c0_g1;TRINITY_DN17949_c0_g1;TRINITY_DN19438_c0_g1;TRINITY_DN20446_c0_g1;TRINITY_DN2406_c0_g1;TRINITY_DN4000_c0_g1;TRINITY_DN4147_c0_g1;TRINITY_DN4218_c0_g1;TRINITY_DN4982_c0_g1;TRINITY_DN498_c0_g1;TRINITY_DN51884_c0_g1;TRINITY_DN5295_c0_g1;TRINITY_DN560_c0_g1;TRINITY_DN7921_c0_g1;TRINITY_DN891_c0_g1;TRINITY_DN91_c0_g1
GO:0044042	glucan metabolic process	19	81	0.000129014	0.0806971	TRINITY_DN10457_c0_g1;TRINITY_DN11321_c0_g1;TRINITY_DN134_c0_g1;TRINITY_DN14169_c0_g1;TRINITY_DN17949_c0_g1;TRINITY_DN19438_c0_g1;TRINITY_DN20446_c0_g1;TRINITY_DN2406_c0_g1;TRINITY_DN4000_c0_g1;TRINITY_DN4147_c0_g1;TRINITY_DN4218_c0_g1;TRINITY_DN4982_c0_g1;TRINITY_DN498_c0_g1;TRINITY_DN51884_c0_g1;TRINITY_DN5295_c0_g1;TRINITY_DN560_c0_g1;TRINITY_DN7921_c0_g1;TRINITY_DN891_c0_g1;TRINITY_DN91_c0_g1
GO:0009611	response to wounding	19	117	0.0120696	0.348355	TRINITY_DN10607_c0_g1;TRINITY_DN12197_c0_g1;TRINITY_DN12512_c0_g1;TRINITY_DN13215_c0_g1;TRINITY_DN13973_c0_g1;TRINITY_DN14848_c0_g1;TRINITY_DN15871_c0_g1;TRINITY_DN1604_c0_g1;TRINITY_DN16310_c0_g1;TRINITY_DN23644_c0_g1;TRINITY_DN3883_c0_g1;TRINITY_DN39185_c0_g1;TRINITY_DN45622_c0_g1;TRINITY_DN50457_c0_g1;TRINITY_DN52517_c0_g1;TRINITY_DN7454_c0_g1;TRINITY_DN9061_c0_g1;TRINITY_DN929_c0_g1;TRINITY_D…
GO:0006631	fatty acid metabolic process	19	129	0.0312689	0.426331	TRINITY_DN10159_c0_g1;TRINITY_DN10670_c0_g1;TRINITY_DN1604_c0_g1;TRINITY_DN16297_c0_g1;TRINITY_DN17114_c0_g1;TRINITY_DN19236_c0_g1;TRINITY_DN20657_c0_g1;TRINITY_DN21484_c0_g1;TRINITY_DN29671_c0_g1;TRINITY_DN33456_c0_g1;TRINITY_DN36272_c0_g1;TRINITY_DN3777_c0_g1;TRINITY_DN40511_c0_g1;TRINITY_DN40912_c0_g1;TRINITY_DN43501_c0_g1;TRINITY_DN50457_c0_g1;TRINITY_DN7454_c0_g1;TRINITY_DN7523_c0_g1;TRINITY…
GO:0000302	response to reactive oxygen species	18	117	0.0239793	0.391319	TRINITY_DN10073_c0_g1;TRINITY_DN10457_c0_g1;TRINITY_DN15417_c0_g1;TRINITY_DN15871_c0_g1;TRINITY_DN16310_c0_g1;TRINITY_DN23486_c0_g1;TRINITY_DN25115_c0_g1;TRINITY_DN27866_c0_g1;TRINITY_DN28275_c0_g1;TRINITY_DN40407_c0_g1;TRINITY_DN45622_c0_g1;TRINITY_DN48062_c0_g1;TRINITY_DN50457_c0_g1;TRINITY_DN52517_c0_g1;TRINITY_DN5448_c0_g1;TRINITY_DN7822_c0_g1;TRINITY_DN8271_c0_g1;TRINITY_DN9304_c0_g1
GO:0015711	organic anion transport	18	118	0.0259246	0.399038	TRINITY_DN14543_c0_g1;TRINITY_DN14620_c0_g1;TRINITY_DN15908_c0_g1;TRINITY_DN23661_c0_g1;TRINITY_DN27613_c0_g1;TRINITY_DN38269_c0_g1;TRINITY_DN39185_c0_g1;TRINITY_DN40932_c0_g1;TRINITY_DN42438_c0_g1;TRINITY_DN44947_c0_g1;TRINITY_DN4752_c0_g1;TRINITY_DN48974_c0_g1;TRINITY_DN50457_c0_g1;TRINITY_DN55687_c0_g1;TRINITY_DN7162_c0_g1;TRINITY_DN74_c0_g1;TRINITY_DN7673_c0_g1;TRINITY_DN795_c0_g1
GO:0015672	monovalent inorganic cation transport	16	93	0.0120253	0.348355	TRINITY_DN14620_c0_g1;TRINITY_DN1480_c0_g1;TRINITY_DN16690_c0_g1;TRINITY_DN1675_c0_g1;TRINITY_DN21898_c0_g1;TRINITY_DN2369_c0_g1;TRINITY_DN2958_c0_g1;TRINITY_DN50457_c0_g1;TRINITY_DN5315_c0_g1;TRINITY_DN6638_c0_g1;TRINITY_DN7257_c0_g1;TRINITY_DN7328_c0_g1;TRINITY_DN7394_c0_g1;TRINITY_DN7419_c0_g1;TRINITY_DN7609_c0_g1;TRINITY_DN8339_c0_g1
GO:0072330	monocarboxylic acid biosynthetic process	16	108	0.0435958	0.426331	TRINITY_DN11379_c0_g1;TRINITY_DN15197_c0_g1;TRINITY_DN1604_c0_g1;TRINITY_DN16297_c0_g1;TRINITY_DN17114_c0_g1;TRINITY_DN1911_c0_g1;TRINITY_DN19236_c0_g1;TRINITY_DN29671_c0_g1;TRINITY_DN36272_c0_g1;TRINITY_DN39053_c0_g1;TRINITY_DN40511_c0_g1;TRINITY_DN43501_c0_g1;TRINITY_DN50457_c0_g1;TRINITY_DN5059_c0_g1;TRINITY_DN7454_c0_g1;TRINITY_DN9061_c0_g1
GO:0009743	response to carbohydrate	15	92	0.023365	0.391319	TRINITY_DN13157_c0_g1;TRINITY_DN14169_c0_g1;TRINITY_DN1528_c0_g1;TRINITY_DN15871_c0_g1;TRINITY_DN1911_c0_g1;TRINITY_DN19438_c0_g1;TRINITY_DN22858_c0_g1;TRINITY_DN25268_c0_g1;TRINITY_DN25368_c0_g1;TRINITY_DN3225_c0_g1;TRINITY_DN39185_c0_g1;TRINITY_DN4804_c0_g1;TRINITY_DN49241_c0_g1;TRINITY_DN5931_c0_g1;TRINITY_DN9149_c0_g1
GO:0044550	secondary metabolite biosynthetic process	15	97	0.0358049	0.426331	TRINITY_DN10033_c0_g1;TRINITY_DN11647_c0_g1;TRINITY_DN13973_c0_g1;TRINITY_DN3044_c0_g1;TRINITY_DN31884_c0_g1;TRINITY_DN4562_c0_g1;TRINITY_DN5374_c0_g1;TRINITY_DN6721_c0_g1;TRINITY_DN6975_c0_g1;TRINITY_DN7523_c0_g1;TRINITY_DN7732_c0_g1;TRINITY_DN8589_c0_g1;TRINITY_DN8686_c0_g1;TRINITY_DN9420_c0_g1;TRINITY_DN9688_c0_g1
GO:0016052	carbohydrate catabolic process	14	65	0.00235413	0.16817	TRINITY_DN11321_c0_g1;TRINITY_DN15197_c0_g1;TRINITY_DN19438_c0_g1;TRINITY_DN20446_c0_g1;TRINITY_DN290_c0_g1;TRINITY_DN3468_c0_g1;TRINITY_DN4000_c0_g1;TRINITY_DN4019_c0_g1;TRINITY_DN4147_c0_g1;TRINITY_DN498_c0_g1;TRINITY_DN50457_c0_g1;TRINITY_DN51884_c0_g1;TRINITY_DN5295_c0_g1;TRINITY_DN804_c0_g1
GO:0034637	cellular carbohydrate biosynthetic process	14	79	0.0141855	0.356843	TRINITY_DN10457_c0_g1;TRINITY_DN1114_c0_g1;TRINITY_DN134_c0_g1;TRINITY_DN13779_c0_g1;TRINITY_DN17949_c0_g1;TRINITY_DN2406_c0_g1;TRINITY_DN4000_c0_g1;TRINITY_DN4147_c0_g1;TRINITY_DN4982_c0_g1;TRINITY_DN502_c0_g1;TRINITY_DN5295_c0_g1;TRINITY_DN7921_c0_g1;TRINITY_DN891_c0_g1;TRINITY_DN91_c0_g1
GO:0009311	oligosaccharide metabolic process	13	42	7.53249e-05	0.0806971	TRINITY_DN11321_c0_g1;TRINITY_DN2048_c0_g1;TRINITY_DN290_c0_g1;TRINITY_DN3468_c0_g1;TRINITY_DN36272_c0_g1;TRINITY_DN4019_c0_g1;TRINITY_DN4218_c0_g1;TRINITY_DN43501_c0_g1;TRINITY_DN498_c0_g1;TRINITY_DN502_c0_g1;TRINITY_DN51884_c0_g1;TRINITY_DN5295_c0_g1;TRINITY_DN804_c0_g1
GO:0007167	enzyme linked receptor protein signaling pathway	13	81	0.0374156	0.426331	TRINITY_DN10669_c0_g1;TRINITY_DN12554_c0_g1;TRINITY_DN14719_c0_g1;TRINITY_DN1525_c0_g1;TRINITY_DN16310_c0_g1;TRINITY_DN16651_c0_g1;TRINITY_DN17155_c0_g1;TRINITY_DN17380_c0_g1;TRINITY_DN3015_c0_g1;TRINITY_DN3758_c0_g1;TRINITY_DN4563_c0_g1;TRINITY_DN5221_c0_g1;TRINITY_DN680_c0_g1
GO:1990267	response to transition metal nanoparticle	13	82	0.0408223	0.426331	TRINITY_DN13507_c0_g1;TRINITY_DN14367_c0_g1;TRINITY_DN14639_c0_g1;TRINITY_DN28275_c0_g1;TRINITY_DN34436_c0_g1;TRINITY_DN36597_c0_g1;TRINITY_DN40407_c0_g1;TRINITY_DN4468_c0_g1;TRINITY_DN49241_c0_g1;TRINITY_DN7732_c0_g1;TRINITY_DN7822_c0_g1;TRINITY_DN8868_c0_g1;TRINITY_DN9325_c0_g1
GO:0009108	coenzyme biosynthetic process	12	67	0.0206008	0.391319	TRINITY_DN10457_c0_g1;TRINITY_DN12468_c0_g1;TRINITY_DN14362_c0_g1;TRINITY_DN15197_c0_g1;TRINITY_DN16610_c0_g1;TRINITY_DN21570_c0_g1;TRINITY_DN2752_c0_g1;TRINITY_DN2981_c0_g1;TRINITY_DN39053_c0_g1;TRINITY_DN40511_c0_g1;TRINITY_DN4547_c0_g1;TRINITY_DN7506_c0_g1
GO:0033692	cellular polysaccharide biosynthetic process	12	69	0.0255238	0.395052	TRINITY_DN10457_c0_g1;TRINITY_DN1114_c0_g1;TRINITY_DN134_c0_g1;TRINITY_DN13779_c0_g1;TRINITY_DN17949_c0_g1;TRINITY_DN2406_c0_g1;TRINITY_DN4000_c0_g1;TRINITY_DN4147_c0_g1;TRINITY_DN4982_c0_g1;TRINITY_DN7921_c0_g1;TRINITY_DN891_c0_g1;TRINITY_DN91_c0_g1
GO:0000271	polysaccharide biosynthetic process	12	73	0.037861	0.426331	TRINITY_DN10457_c0_g1;TRINITY_DN1114_c0_g1;TRINITY_DN134_c0_g1;TRINITY_DN13779_c0_g1;TRINITY_DN17949_c0_g1;TRINITY_DN2406_c0_g1;TRINITY_DN4000_c0_g1;TRINITY_DN4147_c0_g1;TRINITY_DN4982_c0_g1;TRINITY_DN7921_c0_g1;TRINITY_DN891_c0_g1;TRINITY_DN91_c0_g1
GO:0005982	starch metabolic process	11	34	0.000173452	0.0806971	TRINITY_DN11321_c0_g1;TRINITY_DN14169_c0_g1;TRINITY_DN19438_c0_g1;TRINITY_DN20446_c0_g1;TRINITY_DN4000_c0_g1;TRINITY_DN4147_c0_g1;TRINITY_DN4982_c0_g1;TRINITY_DN498_c0_g1;TRINITY_DN51884_c0_g1;TRINITY_DN5295_c0_g1;TRINITY_DN560_c0_g1
GO:0008643	carbohydrate transport	11	39	0.000658278	0.0916981	TRINITY_DN11321_c0_g1;TRINITY_DN14543_c0_g1;TRINITY_DN15908_c0_g1;TRINITY_DN25368_c0_g1;TRINITY_DN50457_c0_g1;TRINITY_DN6638_c0_g1;TRINITY_DN7257_c0_g1;TRINITY_DN7328_c0_g1;TRINITY_DN7394_c0_g1;TRINITY_DN7419_c0_g1;TRINITY_DN7609_c0_g1
GO:0031349	positive regulation of defense response	11	59	0.0197242	0.391319	TRINITY_DN13507_c0_g1;TRINITY_DN16423_c0_g1;TRINITY_DN27866_c0_g1;TRINITY_DN34261_c0_g1;TRINITY_DN3968_c0_g1;TRINITY_DN40021_c0_g1;TRINITY_DN4262_c0_g1;TRINITY_DN50457_c0_g1;TRINITY_DN5059_c0_g1;TRINITY_DN5931_c0_g1;TRINITY_DN7822_c0_g1
GO:0005996	monosaccharide metabolic process	11	60	0.022184	0.391319	TRINITY_DN10457_c0_g1;TRINITY_DN12468_c0_g1;TRINITY_DN13225_c0_g1;TRINITY_DN15197_c0_g1;TRINITY_DN20977_c0_g1;TRINITY_DN21570_c0_g1;TRINITY_DN290_c0_g1;TRINITY_DN4000_c0_g1;TRINITY_DN4147_c0_g1;TRINITY_DN5379_c0_g1;TRINITY_DN7921_c0_g1
GO:0044275	cellular carbohydrate catabolic process	10	30	0.000260069	0.0806971	TRINITY_DN11321_c0_g1;TRINITY_DN15197_c0_g1;TRINITY_DN19438_c0_g1;TRINITY_DN20446_c0_g1;TRINITY_DN3468_c0_g1;TRINITY_DN4019_c0_g1;TRINITY_DN498_c0_g1;TRINITY_DN50457_c0_g1;TRINITY_DN51884_c0_g1;TRINITY_DN5295_c0_g1
GO:0006081	cellular aldehyde metabolic process	10	32	0.000469927	0.087904	TRINITY_DN1029_c0_g1;TRINITY_DN15197_c0_g1;TRINITY_DN15468_c0_g1;TRINITY_DN16610_c0_g1;TRINITY_DN17379_c0_g1;TRINITY_DN19733_c0_g1;TRINITY_DN21315_c0_g1;TRINITY_DN22479_c0_g1;TRINITY_DN5379_c0_g1;TRINITY_DN7567_c0_g1
GO:0034219	carbohydrate transmembrane transport	10	36	0.00131248	0.121886	TRINITY_DN11321_c0_g1;TRINITY_DN14543_c0_g1;TRINITY_DN15908_c0_g1;TRINITY_DN25368_c0_g1;TRINITY_DN6638_c0_g1;TRINITY_DN7257_c0_g1;TRINITY_DN7328_c0_g1;TRINITY_DN7394_c0_g1;TRINITY_DN7419_c0_g1;TRINITY_DN7609_c0_g1
GO:0009110	vitamin biosynthetic process	10	41	0.0037721	0.212224	TRINITY_DN10457_c0_g1;TRINITY_DN12468_c0_g1;TRINITY_DN14362_c0_g1;TRINITY_DN16610_c0_g1;TRINITY_DN20977_c0_g1;TRINITY_DN21570_c0_g1;TRINITY_DN27657_c0_g1;TRINITY_DN39053_c0_g1;TRINITY_DN5269_c0_g1;TRINITY_DN9058_c0_g1
GO:0044724	single-organism carbohydrate catabolic process	10	42	0.00454565	0.235487	TRINITY_DN15197_c0_g1;TRINITY_DN290_c0_g1;TRINITY_DN3468_c0_g1;TRINITY_DN4000_c0_g1;TRINITY_DN4019_c0_g1;TRINITY_DN4147_c0_g1;TRINITY_DN498_c0_g1;TRINITY_DN50457_c0_g1;TRINITY_DN51884_c0_g1;TRINITY_DN804_c0_g1
GO:0006766	vitamin metabolic process	10	45	0.0076322	0.292178	TRINITY_DN10457_c0_g1;TRINITY_DN12468_c0_g1;TRINITY_DN14362_c0_g1;TRINITY_DN16610_c0_g1;TRINITY_DN20977_c0_g1;TRINITY_DN21570_c0_g1;TRINITY_DN27657_c0_g1;TRINITY_DN39053_c0_g1;TRINITY_DN5269_c0_g1;TRINITY_DN9058_c0_g1
GO:0009250	glucan biosynthetic process	10	46	0.00895738	0.293591	TRINITY_DN10457_c0_g1;TRINITY_DN134_c0_g1;TRINITY_DN17949_c0_g1;TRINITY_DN2406_c0_g1;TRINITY_DN4000_c0_g1;TRINITY_DN4147_c0_g1;TRINITY_DN4982_c0_g1;TRINITY_DN7921_c0_g1;TRINITY_DN891_c0_g1;TRINITY_DN91_c0_g1
GO:0006733	oxidoreduction coenzyme metabolic process	10	48	0.0121287	0.348355	TRINITY_DN14362_c0_g1;TRINITY_DN14367_c0_g1;TRINITY_DN14639_c0_g1;TRINITY_DN15197_c0_g1;TRINITY_DN15468_c0_g1;TRINITY_DN17379_c0_g1;TRINITY_DN22479_c0_g1;TRINITY_DN50457_c0_g1;TRINITY_DN5379_c0_g1;TRINITY_DN7506_c0_g1
GO:0042542	response to hydrogen peroxide	10	49	0.0140007	0.356843	TRINITY_DN10073_c0_g1;TRINITY_DN15871_c0_g1;TRINITY_DN16310_c0_g1;TRINITY_DN28275_c0_g1;TRINITY_DN40407_c0_g1;TRINITY_DN45622_c0_g1;TRINITY_DN50457_c0_g1;TRINITY_DN52517_c0_g1;TRINITY_DN8271_c0_g1;TRINITY_DN9304_c0_g1
GO:1902600	hydrogen ion transmembrane transport	10	53	0.0236958	0.391319	TRINITY_DN16690_c0_g1;TRINITY_DN1675_c0_g1;TRINITY_DN21898_c0_g1;TRINITY_DN2958_c0_g1;TRINITY_DN6638_c0_g1;TRINITY_DN7257_c0_g1;TRINITY_DN7328_c0_g1;TRINITY_DN7394_c0_g1;TRINITY_DN7419_c0_g1;TRINITY_DN7609_c0_g1
GO:0006818	hydrogen transport	10	54	0.0267328	0.404769	TRINITY_DN16690_c0_g1;TRINITY_DN1675_c0_g1;TRINITY_DN21898_c0_g1;TRINITY_DN2958_c0_g1;TRINITY_DN6638_c0_g1;TRINITY_DN7257_c0_g1;TRINITY_DN7328_c0_g1;TRINITY_DN7394_c0_g1;TRINITY_DN7419_c0_g1;TRINITY_DN7609_c0_g1
GO:0015992	proton transport	10	54	0.0267328	0.404769	TRINITY_DN16690_c0_g1;TRINITY_DN1675_c0_g1;TRINITY_DN21898_c0_g1;TRINITY_DN2958_c0_g1;TRINITY_DN6638_c0_g1;TRINITY_DN7257_c0_g1;TRINITY_DN7328_c0_g1;TRINITY_DN7394_c0_g1;TRINITY_DN7419_c0_g1;TRINITY_DN7609_c0_g1
GO:0042364	water-soluble vitamin biosynthetic process	9	32	0.00207168	0.160325	TRINITY_DN10457_c0_g1;TRINITY_DN12468_c0_g1;TRINITY_DN16610_c0_g1;TRINITY_DN20977_c0_g1;TRINITY_DN21570_c0_g1;TRINITY_DN27657_c0_g1;TRINITY_DN39053_c0_g1;TRINITY_DN5269_c0_g1;TRINITY_DN9058_c0_g1
GO:0009749	response to glucose	9	34	0.00326909	0.189744	TRINITY_DN14169_c0_g1;TRINITY_DN1911_c0_g1;TRINITY_DN19438_c0_g1;TRINITY_DN25268_c0_g1;TRINITY_DN25368_c0_g1;TRINITY_DN3225_c0_g1;TRINITY_DN39185_c0_g1;TRINITY_DN5931_c0_g1;TRINITY_DN9149_c0_g1
GO:0006767	water-soluble vitamin metabolic process	9	36	0.00495337	0.242107	TRINITY_DN10457_c0_g1;TRINITY_DN12468_c0_g1;TRINITY_DN16610_c0_g1;TRINITY_DN20977_c0_g1;TRINITY_DN21570_c0_g1;TRINITY_DN27657_c0_g1;TRINITY_DN39053_c0_g1;TRINITY_DN5269_c0_g1;TRINITY_DN9058_c0_g1
GO:0043648	dicarboxylic acid metabolic process	9	39	0.0086552	0.292178	TRINITY_DN14367_c0_g1;TRINITY_DN14639_c0_g1;TRINITY_DN2907_c0_g1;TRINITY_DN2981_c0_g1;TRINITY_DN39053_c0_g1;TRINITY_DN5114_c0_g1;TRINITY_DN5722_c0_g1;TRINITY_DN7511_c0_g1;TRINITY_DN8046_c0_g1
GO:0009072	aromatic amino acid family metabolic process	9	40	0.0102661	0.3143	TRINITY_DN11080_c0_g1;TRINITY_DN12199_c0_g1;TRINITY_DN18768_c0_g1;TRINITY_DN22230_c0_g1;TRINITY_DN39053_c0_g1;TRINITY_DN5722_c0_g1;TRINITY_DN5931_c0_g1;TRINITY_DN9304_c0_g1;TRINITY_DN9377_c0_g1
GO:0009746	response to hexose	9	43	0.0164569	0.388549	TRINITY_DN14169_c0_g1;TRINITY_DN1911_c0_g1;TRINITY_DN19438_c0_g1;TRINITY_DN25268_c0_g1;TRINITY_DN25368_c0_g1;TRINITY_DN3225_c0_g1;TRINITY_DN39185_c0_g1;TRINITY_DN5931_c0_g1;TRINITY_DN9149_c0_g1
GO:0034284	response to monosaccharide	9	44	0.0190266	0.391319	TRINITY_DN14169_c0_g1;TRINITY_DN1911_c0_g1;TRINITY_DN19438_c0_g1;TRINITY_DN25268_c0_g1;TRINITY_DN25368_c0_g1;TRINITY_DN3225_c0_g1;TRINITY_DN39185_c0_g1;TRINITY_DN5931_c0_g1;TRINITY_DN9149_c0_g1
GO:0072524	pyridine-containing compound metabolic process	9	46	0.0250173	0.391319	TRINITY_DN14367_c0_g1;TRINITY_DN14639_c0_g1;TRINITY_DN15197_c0_g1;TRINITY_DN15468_c0_g1;TRINITY_DN16610_c0_g1;TRINITY_DN17379_c0_g1;TRINITY_DN22479_c0_g1;TRINITY_DN50457_c0_g1;TRINITY_DN5379_c0_g1
GO:0008645	hexose transport	8	20	0.000260687	0.0806971	TRINITY_DN25368_c0_g1;TRINITY_DN50457_c0_g1;TRINITY_DN6638_c0_g1;TRINITY_DN7257_c0_g1;TRINITY_DN7328_c0_g1;TRINITY_DN7394_c0_g1;TRINITY_DN7419_c0_g1;TRINITY_DN7609_c0_g1
GO:0015758	glucose transport	8	20	0.000260687	0.0806971	TRINITY_DN25368_c0_g1;TRINITY_DN50457_c0_g1;TRINITY_DN6638_c0_g1;TRINITY_DN7257_c0_g1;TRINITY_DN7328_c0_g1;TRINITY_DN7394_c0_g1;TRINITY_DN7419_c0_g1;TRINITY_DN7609_c0_g1
GO:0015749	monosaccharide transport	8	21	0.000386892	0.0829138	TRINITY_DN25368_c0_g1;TRINITY_DN50457_c0_g1;TRINITY_DN6638_c0_g1;TRINITY_DN7257_c0_g1;TRINITY_DN7328_c0_g1;TRINITY_DN7394_c0_g1;TRINITY_DN7419_c0_g1;TRINITY_DN7609_c0_g1
GO:0010143	cutin biosynthetic process	8	22	0.000558629	0.087904	TRINITY_DN31884_c0_g1;TRINITY_DN3777_c0_g1;TRINITY_DN40932_c0_g1;TRINITY_DN42438_c0_g1;TRINITY_DN44947_c0_g1;TRINITY_DN48974_c0_g1;TRINITY_DN7523_c0_g1;TRINITY_DN7744_c0_g1
GO:0005984	disaccharide metabolic process	8	23	0.00078713	0.104423	TRINITY_DN11321_c0_g1;TRINITY_DN3468_c0_g1;TRINITY_DN4019_c0_g1;TRINITY_DN4218_c0_g1;TRINITY_DN498_c0_g1;TRINITY_DN502_c0_g1;TRINITY_DN51884_c0_g1;TRINITY_DN5295_c0_g1
GO:0006576	cellular biogenic amine metabolic process	8	41	0.0341862	0.426331	TRINITY_DN12199_c0_g1;TRINITY_DN12408_c0_g1;TRINITY_DN12512_c0_g1;TRINITY_DN18768_c0_g1;TRINITY_DN22230_c0_g1;TRINITY_DN3824_c0_g1;TRINITY_DN5771_c0_g1;TRINITY_DN9377_c0_g1
GO:0009637	response to blue light	8	41	0.0341862	0.426331	TRINITY_DN11080_c0_g1;TRINITY_DN14426_c0_g1;TRINITY_DN23077_c0_g1;TRINITY_DN23634_c0_g1;TRINITY_DN24852_c0_g1;TRINITY_DN25664_c0_g1;TRINITY_DN38377_c0_g1;TRINITY_DN5931_c0_g1
GO:0006869	lipid transport	8	42	0.0389004	0.426331	TRINITY_DN40932_c0_g1;TRINITY_DN41903_c0_g1;TRINITY_DN42438_c0_g1;TRINITY_DN44947_c0_g1;TRINITY_DN48974_c0_g1;TRINITY_DN50457_c0_g1;TRINITY_DN74_c0_g1;TRINITY_DN795_c0_g1
GO:0046496	nicotinamide nucleotide metabolic process	8	42	0.0389004	0.426331	TRINITY_DN14367_c0_g1;TRINITY_DN14639_c0_g1;TRINITY_DN15197_c0_g1;TRINITY_DN15468_c0_g1;TRINITY_DN17379_c0_g1;TRINITY_DN22479_c0_g1;TRINITY_DN50457_c0_g1;TRINITY_DN5379_c0_g1
GO:0019362	pyridine nucleotide metabolic process	8	43	0.0440304	0.426331	TRINITY_DN14367_c0_g1;TRINITY_DN14639_c0_g1;TRINITY_DN15197_c0_g1;TRINITY_DN15468_c0_g1;TRINITY_DN17379_c0_g1;TRINITY_DN22479_c0_g1;TRINITY_DN50457_c0_g1;TRINITY_DN5379_c0_g1
GO:0003333	amino acid transmembrane transport	8	44	0.0495868	0.426331	TRINITY_DN14620_c0_g1;TRINITY_DN27613_c0_g1;TRINITY_DN38269_c0_g1;TRINITY_DN39185_c0_g1;TRINITY_DN4752_c0_g1;TRINITY_DN55687_c0_g1;TRINITY_DN7162_c0_g1;TRINITY_DN7673_c0_g1
GO:0019682	glyceraldehyde-3-phosphate metabolic process	7	17	0.000521208	0.087904	TRINITY_DN1029_c0_g1;TRINITY_DN15197_c0_g1;TRINITY_DN15468_c0_g1;TRINITY_DN17379_c0_g1;TRINITY_DN19733_c0_g1;TRINITY_DN22479_c0_g1;TRINITY_DN5379_c0_g1
GO:0035428	hexose transmembrane transport	7	19	0.00114296	0.113724	TRINITY_DN25368_c0_g1;TRINITY_DN6638_c0_g1;TRINITY_DN7257_c0_g1;TRINITY_DN7328_c0_g1;TRINITY_DN7394_c0_g1;TRINITY_DN7419_c0_g1;TRINITY_DN7609_c0_g1
GO:0046323	glucose import	7	19	0.00114296	0.113724	TRINITY_DN50457_c0_g1;TRINITY_DN6638_c0_g1;TRINITY_DN7257_c0_g1;TRINITY_DN7328_c0_g1;TRINITY_DN7394_c0_g1;TRINITY_DN7419_c0_g1;TRINITY_DN7609_c0_g1
GO:1904659	glucose transmembrane transport	7	19	0.00114296	0.113724	TRINITY_DN25368_c0_g1;TRINITY_DN6638_c0_g1;TRINITY_DN7257_c0_g1;TRINITY_DN7328_c0_g1;TRINITY_DN7394_c0_g1;TRINITY_DN7419_c0_g1;TRINITY_DN7609_c0_g1
GO:0042335	cuticle development	7	21	0.00223359	0.163758	TRINITY_DN15119_c0_g1;TRINITY_DN3688_c0_g1;TRINITY_DN40932_c0_g1;TRINITY_DN42438_c0_g1;TRINITY_DN43501_c0_g1;TRINITY_DN44947_c0_g1;TRINITY_DN48974_c0_g1
GO:0071236	cellular response to antibiotic	7	29	0.0155056	0.369219	TRINITY_DN10073_c0_g1;TRINITY_DN1029_c0_g1;TRINITY_DN16310_c0_g1;TRINITY_DN3883_c0_g1;TRINITY_DN50457_c0_g1;TRINITY_DN7921_c0_g1;TRINITY_DN9304_c0_g1
GO:0009629	response to gravity	7	35	0.0410086	0.426331	TRINITY_DN10971_c0_g1;TRINITY_DN4000_c0_g1;TRINITY_DN4051_c0_g1;TRINITY_DN4147_c0_g1;TRINITY_DN5448_c0_g1;TRINITY_DN555_c0_g1;TRINITY_DN9377_c0_g1
GO:0010043	response to zinc ion	7	36	0.0469584	0.426331	TRINITY_DN13507_c0_g1;TRINITY_DN14367_c0_g1;TRINITY_DN14639_c0_g1;TRINITY_DN28275_c0_g1;TRINITY_DN34436_c0_g1;TRINITY_DN8868_c0_g1;TRINITY_DN9325_c0_g1
GO:0034614	cellular response to reactive oxygen species	7	36	0.0469584	0.426331	TRINITY_DN10073_c0_g1;TRINITY_DN16310_c0_g1;TRINITY_DN25115_c0_g1;TRINITY_DN27866_c0_g1;TRINITY_DN50457_c0_g1;TRINITY_DN7822_c0_g1;TRINITY_DN9304_c0_g1
GO:0009313	oligosaccharide catabolic process	6	11	0.000204365	0.0806971	TRINITY_DN290_c0_g1;TRINITY_DN3468_c0_g1;TRINITY_DN4019_c0_g1;TRINITY_DN498_c0_g1;TRINITY_DN51884_c0_g1;TRINITY_DN804_c0_g1
GO:0005983	starch catabolic process	6	14	0.00103835	0.113724	TRINITY_DN11321_c0_g1;TRINITY_DN19438_c0_g1;TRINITY_DN20446_c0_g1;TRINITY_DN498_c0_g1;TRINITY_DN51884_c0_g1;TRINITY_DN5295_c0_g1
GO:0001676	long-chain fatty acid metabolic process	6	18	0.00463245	0.235487	TRINITY_DN1604_c0_g1;TRINITY_DN19236_c0_g1;TRINITY_DN20657_c0_g1;TRINITY_DN21484_c0_g1;TRINITY_DN3777_c0_g1;TRINITY_DN9061_c0_g1
GO:0015914	phospholipid transport	6	19	0.00624298	0.274652	TRINITY_DN40932_c0_g1;TRINITY_DN42438_c0_g1;TRINITY_DN44947_c0_g1;TRINITY_DN48974_c0_g1;TRINITY_DN74_c0_g1;TRINITY_DN795_c0_g1
GO:0071216	cellular response to biotic stimulus	6	19	0.00624298	0.274652	TRINITY_DN1174_c0_g1;TRINITY_DN16310_c0_g1;TRINITY_DN33456_c0_g1;TRINITY_DN40912_c0_g1;TRINITY_DN50457_c0_g1;TRINITY_DN5059_c0_g1
GO:0009251	glucan catabolic process	6	20	0.00822511	0.292178	TRINITY_DN11321_c0_g1;TRINITY_DN19438_c0_g1;TRINITY_DN20446_c0_g1;TRINITY_DN498_c0_g1;TRINITY_DN51884_c0_g1;TRINITY_DN5295_c0_g1
GO:0032392	DNA geometric change	6	21	0.0106217	0.318195	TRINITY_DN1205_c0_g1;TRINITY_DN13335_c0_g1;TRINITY_DN1528_c0_g1;TRINITY_DN16168_c0_g1;TRINITY_DN1895_c0_g1;TRINITY_DN402_c0_g1
GO:0032508	DNA duplex unwinding	6	21	0.0106217	0.318195	TRINITY_DN1205_c0_g1;TRINITY_DN13335_c0_g1;TRINITY_DN1528_c0_g1;TRINITY_DN16168_c0_g1;TRINITY_DN1895_c0_g1;TRINITY_DN402_c0_g1
GO:0030244	cellulose biosynthetic process	6	22	0.0134741	0.350831	TRINITY_DN10457_c0_g1;TRINITY_DN134_c0_g1;TRINITY_DN17949_c0_g1;TRINITY_DN2406_c0_g1;TRINITY_DN891_c0_g1;TRINITY_DN91_c0_g1
GO:0044247	cellular polysaccharide catabolic process	6	22	0.0134741	0.350831	TRINITY_DN11321_c0_g1;TRINITY_DN19438_c0_g1;TRINITY_DN20446_c0_g1;TRINITY_DN498_c0_g1;TRINITY_DN51884_c0_g1;TRINITY_DN5295_c0_g1
GO:0030243	cellulose metabolic process	6	24	0.0206999	0.391319	TRINITY_DN10457_c0_g1;TRINITY_DN134_c0_g1;TRINITY_DN17949_c0_g1;TRINITY_DN2406_c0_g1;TRINITY_DN891_c0_g1;TRINITY_DN91_c0_g1
GO:0051274	beta-glucan biosynthetic process	6	24	0.0206999	0.391319	TRINITY_DN10457_c0_g1;TRINITY_DN134_c0_g1;TRINITY_DN17949_c0_g1;TRINITY_DN2406_c0_g1;TRINITY_DN891_c0_g1;TRINITY_DN91_c0_g1
GO:1901136	carbohydrate derivative catabolic process	6	24	0.0206999	0.391319	TRINITY_DN17231_c0_g1;TRINITY_DN18162_c0_g1;TRINITY_DN18940_c0_g1;TRINITY_DN21677_c0_g1;TRINITY_DN3468_c0_g1;TRINITY_DN4019_c0_g1
GO:0009825	multidimensional cell growth	6	25	0.0251422	0.391319	TRINITY_DN11007_c0_g1;TRINITY_DN171_c0_g1;TRINITY_DN28934_c0_g1;TRINITY_DN7665_c0_g1;TRINITY_DN7997_c0_g1;TRINITY_DN9794_c0_g1
GO:0006664	glycolipid metabolic process	6	26	0.0301772	0.426331	TRINITY_DN3468_c0_g1;TRINITY_DN36272_c0_g1;TRINITY_DN4019_c0_g1;TRINITY_DN43501_c0_g1;TRINITY_DN6166_c0_g1;TRINITY_DN8415_c0_g1
GO:1903509	liposaccharide metabolic process	6	26	0.0301772	0.426331	TRINITY_DN3468_c0_g1;TRINITY_DN36272_c0_g1;TRINITY_DN4019_c0_g1;TRINITY_DN43501_c0_g1;TRINITY_DN6166_c0_g1;TRINITY_DN8415_c0_g1
GO:0002237	response to molecule of bacterial origin	6	27	0.0358296	0.426331	TRINITY_DN1174_c0_g1;TRINITY_DN16310_c0_g1;TRINITY_DN45622_c0_g1;TRINITY_DN50457_c0_g1;TRINITY_DN5059_c0_g1;TRINITY_DN52517_c0_g1
GO:0009073	aromatic amino acid family biosynthetic process	6	27	0.0358296	0.426331	TRINITY_DN11080_c0_g1;TRINITY_DN18768_c0_g1;TRINITY_DN39053_c0_g1;TRINITY_DN5722_c0_g1;TRINITY_DN5931_c0_g1;TRINITY_DN9377_c0_g1
GO:0046364	monosaccharide biosynthetic process	6	28	0.0421195	0.426331	TRINITY_DN10457_c0_g1;TRINITY_DN12468_c0_g1;TRINITY_DN15197_c0_g1;TRINITY_DN20977_c0_g1;TRINITY_DN21570_c0_g1;TRINITY_DN7921_c0_g1
GO:0000272	polysaccharide catabolic process	6	29	0.0490622	0.426331	TRINITY_DN11321_c0_g1;TRINITY_DN19438_c0_g1;TRINITY_DN20446_c0_g1;TRINITY_DN498_c0_g1;TRINITY_DN51884_c0_g1;TRINITY_DN5295_c0_g1
GO:0051346	negative regulation of hydrolase activity	6	29	0.0490622	0.426331	TRINITY_DN24852_c0_g1;TRINITY_DN3336_c0_g1;TRINITY_DN45622_c0_g1;TRINITY_DN46140_c0_g1;TRINITY_DN52517_c0_g1;TRINITY_DN5931_c0_g1
GO:0006954	inflammatory response	5	11	0.00205084	0.160325	TRINITY_DN16310_c0_g1;TRINITY_DN19236_c0_g1;TRINITY_DN20657_c0_g1;TRINITY_DN21484_c0_g1;TRINITY_DN50457_c0_g1
GO:1901658	glycosyl compound catabolic process	5	13	0.00487359	0.242107	TRINITY_DN17231_c0_g1;TRINITY_DN18162_c0_g1;TRINITY_DN21677_c0_g1;TRINITY_DN3468_c0_g1;TRINITY_DN4019_c0_g1
GO:0033559	unsaturated fatty acid metabolic process	5	14	0.00700428	0.279908	TRINITY_DN19236_c0_g1;TRINITY_DN20657_c0_g1;TRINITY_DN21484_c0_g1;TRINITY_DN50457_c0_g1;TRINITY_DN9061_c0_g1
GO:0042558	pteridine-containing compound metabolic process	5	14	0.00700428	0.279908	TRINITY_DN22118_c0_g1;TRINITY_DN26597_c0_g1;TRINITY_DN2981_c0_g1;TRINITY_DN39053_c0_g1;TRINITY_DN4547_c0_g1
GO:0043562	cellular response to nitrogen levels	5	17	0.0170966	0.391319	TRINITY_DN10971_c0_g1;TRINITY_DN10975_c0_g1;TRINITY_DN25368_c0_g1;TRINITY_DN41052_c0_g1;TRINITY_DN8077_c0_g1
GO:0009646	response to absence of light	5	20	0.0338968	0.426331	TRINITY_DN10975_c0_g1;TRINITY_DN1911_c0_g1;TRINITY_DN25368_c0_g1;TRINITY_DN41903_c0_g1;TRINITY_DN7969_c0_g1
GO:0048232	male gamete generation	5	22	0.0493162	0.426331	TRINITY_DN16310_c0_g1;TRINITY_DN1881_c0_g1;TRINITY_DN29263_c0_g1;TRINITY_DN3688_c0_g1;TRINITY_DN50457_c0_g1
GO:0006649	phospholipid transfer to membrane	4	5	0.000356479	0.0829138	TRINITY_DN40932_c0_g1;TRINITY_DN42438_c0_g1;TRINITY_DN44947_c0_g1;TRINITY_DN48974_c0_g1
GO:0006268	DNA unwinding involved in DNA replication	4	6	0.000989903	0.113724	TRINITY_DN1205_c0_g1;TRINITY_DN1528_c0_g1;TRINITY_DN1895_c0_g1;TRINITY_DN402_c0_g1
GO:0008217	regulation of blood pressure	4	7	0.00213855	0.161027	TRINITY_DN19236_c0_g1;TRINITY_DN20657_c0_g1;TRINITY_DN21484_c0_g1;TRINITY_DN50457_c0_g1
GO:0009051	pentose-phosphate shunt, oxidative branch	4	8	0.00396112	0.212224	TRINITY_DN15468_c0_g1;TRINITY_DN17379_c0_g1;TRINITY_DN22479_c0_g1;TRINITY_DN5379_c0_g1
GO:0046352	disaccharide catabolic process	4	8	0.00396112	0.212224	TRINITY_DN3468_c0_g1;TRINITY_DN4019_c0_g1;TRINITY_DN498_c0_g1;TRINITY_DN51884_c0_g1
GO:1901957	regulation of cutin biosynthetic process	4	8	0.00396112	0.212224	TRINITY_DN40932_c0_g1;TRINITY_DN42438_c0_g1;TRINITY_DN44947_c0_g1;TRINITY_DN48974_c0_g1
GO:0009645	response to low light intensity stimulus	4	9	0.00660505	0.274652	TRINITY_DN11080_c0_g1;TRINITY_DN23634_c0_g1;TRINITY_DN25664_c0_g1;TRINITY_DN5931_c0_g1
GO:0042126	nitrate metabolic process	4	9	0.00660505	0.274652	TRINITY_DN13240_c0_g1;TRINITY_DN15468_c0_g1;TRINITY_DN17379_c0_g1;TRINITY_DN22479_c0_g1
GO:0042128	nitrate assimilation	4	9	0.00660505	0.274652	TRINITY_DN13240_c0_g1;TRINITY_DN15468_c0_g1;TRINITY_DN17379_c0_g1;TRINITY_DN22479_c0_g1
GO:0046653	tetrahydrofolate metabolic process	4	9	0.00660505	0.274652	TRINITY_DN22118_c0_g1;TRINITY_DN26597_c0_g1;TRINITY_DN2981_c0_g1;TRINITY_DN39053_c0_g1
GO:0006722	triterpenoid metabolic process	4	10	0.0102007	0.3143	TRINITY_DN11379_c0_g1;TRINITY_DN11647_c0_g1;TRINITY_DN5374_c0_g1;TRINITY_DN825_c0_g1
GO:0043650	dicarboxylic acid biosynthetic process	4	10	0.0102007	0.3143	TRINITY_DN2981_c0_g1;TRINITY_DN39053_c0_g1;TRINITY_DN5114_c0_g1;TRINITY_DN5722_c0_g1
GO:0003013	circulatory system process	4	11	0.0148578	0.356843	TRINITY_DN19236_c0_g1;TRINITY_DN20657_c0_g1;TRINITY_DN21484_c0_g1;TRINITY_DN50457_c0_g1
GO:0006098	pentose-phosphate shunt	4	11	0.0148578	0.356843	TRINITY_DN15468_c0_g1;TRINITY_DN17379_c0_g1;TRINITY_DN22479_c0_g1;TRINITY_DN5379_c0_g1
GO:0008015	blood circulation	4	11	0.0148578	0.356843	TRINITY_DN19236_c0_g1;TRINITY_DN20657_c0_g1;TRINITY_DN21484_c0_g1;TRINITY_DN50457_c0_g1
GO:0048236	plant-type spore development	4	11	0.0148578	0.356843	TRINITY_DN1881_c0_g1;TRINITY_DN29263_c0_g1;TRINITY_DN494_c0_g1;TRINITY_DN5392_c0_g1
GO:0052314	phytoalexin metabolic process	4	11	0.0148578	0.356843	TRINITY_DN3044_c0_g1;TRINITY_DN6975_c0_g1;TRINITY_DN8589_c0_g1;TRINITY_DN8686_c0_g1
GO:0052315	phytoalexin biosynthetic process	4	11	0.0148578	0.356843	TRINITY_DN3044_c0_g1;TRINITY_DN6975_c0_g1;TRINITY_DN8589_c0_g1;TRINITY_DN8686_c0_g1
GO:0071219	cellular response to molecule of bacterial origin	4	11	0.0148578	0.356843	TRINITY_DN1174_c0_g1;TRINITY_DN16310_c0_g1;TRINITY_DN50457_c0_g1;TRINITY_DN5059_c0_g1
GO:0006760	folic acid-containing compound metabolic process	4	12	0.0206633	0.391319	TRINITY_DN22118_c0_g1;TRINITY_DN26597_c0_g1;TRINITY_DN2981_c0_g1;TRINITY_DN39053_c0_g1
GO:0009958	positive gravitropism	4	12	0.0206633	0.391319	TRINITY_DN10971_c0_g1;TRINITY_DN4051_c0_g1;TRINITY_DN5448_c0_g1;TRINITY_DN555_c0_g1
GO:0070301	cellular response to hydrogen peroxide	4	12	0.0206633	0.391319	TRINITY_DN10073_c0_g1;TRINITY_DN16310_c0_g1;TRINITY_DN50457_c0_g1;TRINITY_DN9304_c0_g1
GO:0071941	nitrogen cycle metabolic process	4	12	0.0206633	0.391319	TRINITY_DN13240_c0_g1;TRINITY_DN15468_c0_g1;TRINITY_DN17379_c0_g1;TRINITY_DN22479_c0_g1
GO:2001057	reactive nitrogen species metabolic process	4	12	0.0206633	0.391319	TRINITY_DN13240_c0_g1;TRINITY_DN15468_c0_g1;TRINITY_DN17379_c0_g1;TRINITY_DN22479_c0_g1
GO:0002833	positive regulation of response to biotic stimulus	4	13	0.0276809	0.408038	TRINITY_DN16423_c0_g1;TRINITY_DN40021_c0_g1;TRINITY_DN50457_c0_g1;TRINITY_DN5059_c0_g1
GO:0006595	polyamine metabolic process	4	13	0.0276809	0.408038	TRINITY_DN12408_c0_g1;TRINITY_DN22230_c0_g1;TRINITY_DN3824_c0_g1;TRINITY_DN5771_c0_g1
GO:0010466	negative regulation of peptidase activity	4	13	0.0276809	0.408038	TRINITY_DN24852_c0_g1;TRINITY_DN45622_c0_g1;TRINITY_DN46140_c0_g1;TRINITY_DN52517_c0_g1
GO:0019853	L-ascorbic acid biosynthetic process	4	13	0.0276809	0.408038	TRINITY_DN10457_c0_g1;TRINITY_DN12468_c0_g1;TRINITY_DN20977_c0_g1;TRINITY_DN21570_c0_g1
GO:0042181	ketone biosynthetic process	4	13	0.0276809	0.408038	TRINITY_DN11379_c0_g1;TRINITY_DN14362_c0_g1;TRINITY_DN27707_c0_g1;TRINITY_DN7506_c0_g1
GO:0002229	defense response to oomycetes	4	14	0.0359516	0.426331	TRINITY_DN15468_c0_g1;TRINITY_DN17379_c0_g1;TRINITY_DN22479_c0_g1;TRINITY_DN5059_c0_g1
GO:0005977	glycogen metabolic process	4	14	0.0359516	0.426331	TRINITY_DN4000_c0_g1;TRINITY_DN4147_c0_g1;TRINITY_DN4218_c0_g1;TRINITY_DN498_c0_g1
GO:0006112	energy reserve metabolic process	4	14	0.0359516	0.426331	TRINITY_DN4000_c0_g1;TRINITY_DN4147_c0_g1;TRINITY_DN4218_c0_g1;TRINITY_DN498_c0_g1
GO:0009403	toxin biosynthetic process	4	14	0.0359516	0.426331	TRINITY_DN3044_c0_g1;TRINITY_DN6975_c0_g1;TRINITY_DN8589_c0_g1;TRINITY_DN8686_c0_g1
GO:0009833	plant-type primary cell wall biogenesis	4	14	0.0359516	0.426331	TRINITY_DN134_c0_g1;TRINITY_DN17949_c0_g1;TRINITY_DN2406_c0_g1;TRINITY_DN91_c0_g1
GO:0019852	L-ascorbic acid metabolic process	4	14	0.0359516	0.426331	TRINITY_DN10457_c0_g1;TRINITY_DN12468_c0_g1;TRINITY_DN20977_c0_g1;TRINITY_DN21570_c0_g1
GO:0009750	response to fructose	4	15	0.0454943	0.426331	TRINITY_DN14169_c0_g1;TRINITY_DN1911_c0_g1;TRINITY_DN25368_c0_g1;TRINITY_DN3225_c0_g1
GO:0051156	glucose 6-phosphate metabolic process	4	15	0.0454943	0.426331	TRINITY_DN15468_c0_g1;TRINITY_DN17379_c0_g1;TRINITY_DN22479_c0_g1;TRINITY_DN5379_c0_g1
GO:0000023	maltose metabolic process	3	3	0.00082459	0.104423	TRINITY_DN11321_c0_g1;TRINITY_DN498_c0_g1;TRINITY_DN5295_c0_g1
GO:0046417	chorismate metabolic process	3	4	0.00306723	0.185767	TRINITY_DN39053_c0_g1;TRINITY_DN5114_c0_g1;TRINITY_DN5722_c0_g1
GO:0071461	cellular response to redox state	3	4	0.00306723	0.185767	TRINITY_DN15468_c0_g1;TRINITY_DN17379_c0_g1;TRINITY_DN22479_c0_g1
GO:0051775	response to redox state	3	5	0.00713335	0.279908	TRINITY_DN15468_c0_g1;TRINITY_DN17379_c0_g1;TRINITY_DN22479_c0_g1
GO:0071222	cellular response to lipopolysaccharide	3	5	0.00713335	0.279908	TRINITY_DN1174_c0_g1;TRINITY_DN16310_c0_g1;TRINITY_DN50457_c0_g1
GO:0010336	gibberellic acid homeostasis	3	6	0.0132768	0.350831	TRINITY_DN4399_c0_g1;TRINITY_DN4811_c0_g1;TRINITY_DN5047_c0_g1
GO:0018108	peptidyl-tyrosine phosphorylation	3	6	0.0132768	0.350831	TRINITY_DN16310_c0_g1;TRINITY_DN3968_c0_g1;TRINITY_DN50457_c0_g1
GO:0018212	peptidyl-tyrosine modification	3	6	0.0132768	0.350831	TRINITY_DN16310_c0_g1;TRINITY_DN3968_c0_g1;TRINITY_DN50457_c0_g1
GO:0032496	response to lipopolysaccharide	3	6	0.0132768	0.350831	TRINITY_DN1174_c0_g1;TRINITY_DN16310_c0_g1;TRINITY_DN50457_c0_g1
GO:0051501	diterpene phytoalexin metabolic process	3	6	0.0132768	0.350831	TRINITY_DN6975_c0_g1;TRINITY_DN8589_c0_g1;TRINITY_DN8686_c0_g1
GO:0051502	diterpene phytoalexin biosynthetic process	3	6	0.0132768	0.350831	TRINITY_DN6975_c0_g1;TRINITY_DN8589_c0_g1;TRINITY_DN8686_c0_g1
GO:0030174	regulation of DNA-dependent DNA replication initiation	3	7	0.0216305	0.391319	TRINITY_DN1895_c0_g1;TRINITY_DN402_c0_g1;TRINITY_DN4603_c0_g1
GO:0045055	regulated exocytosis	3	7	0.0216305	0.391319	TRINITY_DN290_c0_g1;TRINITY_DN3992_c0_g1;TRINITY_DN50457_c0_g1
GO:0045666	positive regulation of neuron differentiation	3	7	0.0216305	0.391319	TRINITY_DN22713_c0_g1;TRINITY_DN30371_c0_g1;TRINITY_DN50457_c0_g1
GO:0046660	female sex differentiation	3	7	0.0216305	0.391319	TRINITY_DN16310_c0_g1;TRINITY_DN27707_c0_g1;TRINITY_DN861_c0_g1
GO:0050769	positive regulation of neurogenesis	3	7	0.0216305	0.391319	TRINITY_DN22713_c0_g1;TRINITY_DN30371_c0_g1;TRINITY_DN50457_c0_g1
GO:0051962	positive regulation of nervous system development	3	7	0.0216305	0.391319	TRINITY_DN22713_c0_g1;TRINITY_DN30371_c0_g1;TRINITY_DN50457_c0_g1
GO:0009556	microsporogenesis	3	8	0.0322321	0.426331	TRINITY_DN1881_c0_g1;TRINITY_DN29263_c0_g1;TRINITY_DN5392_c0_g1
GO:0010244	response to low fluence blue light stimulus by blue low-fluence system	3	8	0.0322321	0.426331	TRINITY_DN11080_c0_g1;TRINITY_DN23634_c0_g1;TRINITY_DN5931_c0_g1
GO:0006995	cellular response to nitrogen starvation	3	9	0.0450456	0.426331	TRINITY_DN10975_c0_g1;TRINITY_DN25368_c0_g1;TRINITY_DN41052_c0_g1
GO:0042559	pteridine-containing compound biosynthetic process	3	9	0.0450456	0.426331	TRINITY_DN2981_c0_g1;TRINITY_DN39053_c0_g1;TRINITY_DN4547_c0_g1
GO:0005994	melibiose metabolic process	2	2	0.00880939	0.292178	TRINITY_DN3468_c0_g1;TRINITY_DN4019_c0_g1
GO:0005995	melibiose catabolic process	2	2	0.00880939	0.292178	TRINITY_DN3468_c0_g1;TRINITY_DN4019_c0_g1
GO:0006677	glycosylceramide metabolic process	2	2	0.00880939	0.292178	TRINITY_DN3468_c0_g1;TRINITY_DN4019_c0_g1
GO:0015755	fructose transport	2	2	0.00880939	0.292178	TRINITY_DN25368_c0_g1;TRINITY_DN7257_c0_g1
GO:0019377	glycolipid catabolic process	2	2	0.00880939	0.292178	TRINITY_DN3468_c0_g1;TRINITY_DN4019_c0_g1
GO:0046477	glycosylceramide catabolic process	2	2	0.00880939	0.292178	TRINITY_DN3468_c0_g1;TRINITY_DN4019_c0_g1
GO:0046479	glycosphingolipid catabolic process	2	2	0.00880939	0.292178	TRINITY_DN3468_c0_g1;TRINITY_DN4019_c0_g1
GO:0046514	ceramide catabolic process	2	2	0.00880939	0.292178	TRINITY_DN3468_c0_g1;TRINITY_DN4019_c0_g1
GO:0051176	positive regulation of sulfur metabolic process	2	2	0.00880939	0.292178	TRINITY_DN3044_c0_g1;TRINITY_DN33590_c0_g1
GO:0080027	response to herbivore	2	2	0.00880939	0.292178	TRINITY_DN18162_c0_g1;TRINITY_DN31194_c0_g1
GO:0001776	leukocyte homeostasis	2	3	0.024779	0.391319	TRINITY_DN16310_c0_g1;TRINITY_DN50457_c0_g1
GO:0002532	production of molecular mediator involved in inflammatory response	2	3	0.024779	0.391319	TRINITY_DN20657_c0_g1;TRINITY_DN21484_c0_g1
GO:0002538	arachidonic acid metabolite production involved in inflammatory response	2	3	0.024779	0.391319	TRINITY_DN20657_c0_g1;TRINITY_DN21484_c0_g1
GO:0002539	prostaglandin production involved in inflammatory response	2	3	0.024779	0.391319	TRINITY_DN20657_c0_g1;TRINITY_DN21484_c0_g1
GO:0002696	positive regulation of leukocyte activation	2	3	0.024779	0.391319	TRINITY_DN16310_c0_g1;TRINITY_DN50457_c0_g1
GO:0006013	mannose metabolic process	2	3	0.024779	0.391319	TRINITY_DN21570_c0_g1;TRINITY_DN290_c0_g1
GO:0006598	polyamine catabolic process	2	3	0.024779	0.391319	TRINITY_DN3824_c0_g1;TRINITY_DN5771_c0_g1
GO:0009423	chorismate biosynthetic process	2	3	0.024779	0.391319	TRINITY_DN5114_c0_g1;TRINITY_DN5722_c0_g1
GO:0009590	detection of gravity	2	3	0.024779	0.391319	TRINITY_DN4000_c0_g1;TRINITY_DN4147_c0_g1
GO:0016139	glycoside catabolic process	2	3	0.024779	0.391319	TRINITY_DN3468_c0_g1;TRINITY_DN4019_c0_g1
GO:0019233	sensory perception of pain	2	3	0.024779	0.391319	TRINITY_DN20657_c0_g1;TRINITY_DN21484_c0_g1
GO:0030149	sphingolipid catabolic process	2	3	0.024779	0.391319	TRINITY_DN3468_c0_g1;TRINITY_DN4019_c0_g1
GO:0030540	female genitalia development	2	3	0.024779	0.391319	TRINITY_DN16310_c0_g1;TRINITY_DN27707_c0_g1
GO:0032640	tumor necrosis factor production	2	3	0.024779	0.391319	TRINITY_DN16310_c0_g1;TRINITY_DN50457_c0_g1
GO:0032680	regulation of tumor necrosis factor production	2	3	0.024779	0.391319	TRINITY_DN16310_c0_g1;TRINITY_DN50457_c0_g1
GO:0043651	linoleic acid metabolic process	2	3	0.024779	0.391319	TRINITY_DN20657_c0_g1;TRINITY_DN21484_c0_g1
GO:0045777	positive regulation of blood pressure	2	3	0.024779	0.391319	TRINITY_DN20657_c0_g1;TRINITY_DN21484_c0_g1
GO:0046466	membrane lipid catabolic process	2	3	0.024779	0.391319	TRINITY_DN3468_c0_g1;TRINITY_DN4019_c0_g1
GO:0046482	para-aminobenzoic acid metabolic process	2	3	0.024779	0.391319	TRINITY_DN39053_c0_g1;TRINITY_DN9304_c0_g1
GO:0048806	genitalia development	2	3	0.024779	0.391319	TRINITY_DN16310_c0_g1;TRINITY_DN27707_c0_g1
GO:0051196	regulation of coenzyme metabolic process	2	3	0.024779	0.391319	TRINITY_DN20977_c0_g1;TRINITY_DN50457_c0_g1
GO:0051249	regulation of lymphocyte activation	2	3	0.024779	0.391319	TRINITY_DN16310_c0_g1;TRINITY_DN50457_c0_g1
GO:0051251	positive regulation of lymphocyte activation	2	3	0.024779	0.391319	TRINITY_DN16310_c0_g1;TRINITY_DN50457_c0_g1
GO:0071706	tumor necrosis factor superfamily cytokine production	2	3	0.024779	0.391319	TRINITY_DN16310_c0_g1;TRINITY_DN50457_c0_g1
GO:0071887	leukocyte apoptotic process	2	3	0.024779	0.391319	TRINITY_DN16310_c0_g1;TRINITY_DN50457_c0_g1
GO:0080125	multicellular structure septum development	2	3	0.024779	0.391319	TRINITY_DN28147_c0_g1;TRINITY_DN28502_c0_g1
GO:1903555	regulation of tumor necrosis factor superfamily cytokine production	2	3	0.024779	0.391319	TRINITY_DN16310_c0_g1;TRINITY_DN50457_c0_g1
GO:2000106	regulation of leukocyte apoptotic process	2	3	0.024779	0.391319	TRINITY_DN16310_c0_g1;TRINITY_DN50457_c0_g1
GO:2000107	negative regulation of leukocyte apoptotic process	2	3	0.024779	0.391319	TRINITY_DN16310_c0_g1;TRINITY_DN50457_c0_g1
GO:2000121	regulation of removal of superoxide radicals	2	3	0.024779	0.391319	TRINITY_DN25115_c0_g1;TRINITY_DN27866_c0_g1
GO:0002215	defense response to nematode	2	4	0.0464908	0.426331	TRINITY_DN171_c0_g1;TRINITY_DN9794_c0_g1
GO:0006107	oxaloacetate metabolic process	2	4	0.0464908	0.426331	TRINITY_DN14367_c0_g1;TRINITY_DN14639_c0_g1
GO:0006308	DNA catabolic process	2	4	0.0464908	0.426331	TRINITY_DN16069_c0_g1;TRINITY_DN22272_c0_g1
GO:0006571	tyrosine biosynthetic process	2	4	0.0464908	0.426331	TRINITY_DN11080_c0_g1;TRINITY_DN5931_c0_g1
GO:0006687	glycosphingolipid metabolic process	2	4	0.0464908	0.426331	TRINITY_DN3468_c0_g1;TRINITY_DN4019_c0_g1
GO:0007600	sensory perception	2	4	0.0464908	0.426331	TRINITY_DN20657_c0_g1;TRINITY_DN21484_c0_g1
GO:0009245	lipid A biosynthetic process	2	4	0.0464908	0.426331	TRINITY_DN36272_c0_g1;TRINITY_DN43501_c0_g1
GO:0016104	triterpenoid biosynthetic process	2	4	0.0464908	0.426331	TRINITY_DN11379_c0_g1;TRINITY_DN825_c0_g1
GO:0016137	glycoside metabolic process	2	4	0.0464908	0.426331	TRINITY_DN3468_c0_g1;TRINITY_DN4019_c0_g1
GO:0019742	pentacyclic triterpenoid metabolic process	2	4	0.0464908	0.426331	TRINITY_DN11379_c0_g1;TRINITY_DN825_c0_g1
GO:0019745	pentacyclic triterpenoid biosynthetic process	2	4	0.0464908	0.426331	TRINITY_DN11379_c0_g1;TRINITY_DN825_c0_g1
GO:0042547	cell wall modification involved in multidimensional cell growth	2	4	0.0464908	0.426331	TRINITY_DN7665_c0_g1;TRINITY_DN7997_c0_g1
GO:0046493	lipid A metabolic process	2	4	0.0464908	0.426331	TRINITY_DN36272_c0_g1;TRINITY_DN43501_c0_g1
GO:0046654	tetrahydrofolate biosynthetic process	2	4	0.0464908	0.426331	TRINITY_DN2981_c0_g1;TRINITY_DN39053_c0_g1
GO:0050867	positive regulation of cell activation	2	4	0.0464908	0.426331	TRINITY_DN16310_c0_g1;TRINITY_DN50457_c0_g1
GO:0050900	leukocyte migration	2	4	0.0464908	0.426331	TRINITY_DN16310_c0_g1;TRINITY_DN50457_c0_g1
GO:1901269	lipooligosaccharide metabolic process	2	4	0.0464908	0.426331	TRINITY_DN36272_c0_g1;TRINITY_DN43501_c0_g1
GO:1901271	lipooligosaccharide biosynthetic process	2	4	0.0464908	0.426331	TRINITY_DN36272_c0_g1;TRINITY_DN43501_c0_g1
Cellular component
GO ID	Description	out (507)	All (5606)	pvalue	p.adjust	Genes
GO:0071944	cell periphery	153	1337	0.000366961	0.0352282	TRINITY_DN10073_c0_g1;TRINITY_DN10159_c0_g1;TRINITY_DN1055_c0_g1;TRINITY_DN10607_c0_g1;TRINITY_DN10665_c0_g1;TRINITY_DN10669_c0_g1;TRINITY_DN1092_c0_g1;TRINITY_DN11206_c0_g1;TRINITY_DN11368_c0_g1;TRINITY_DN11622_c0_g1;TRINITY_DN1178_c0_g1;TRINITY_DN1185_c0_g1;TRINITY_DN12197_c0_g1;TRINITY_DN12199_c0_g1;TRINITY_DN12554_c0_g1;TRINITY_DN13083_c0_g1;TRINITY_DN13225_c0_g1;TRINITY_DN13332_c0_g1;TRINITY…
GO:0005886	plasma membrane	121	1130	0.0181123	0.420974	TRINITY_DN10073_c0_g1;TRINITY_DN10159_c0_g1;TRINITY_DN10607_c0_g1;TRINITY_DN10665_c0_g1;TRINITY_DN10669_c0_g1;TRINITY_DN11368_c0_g1;TRINITY_DN11622_c0_g1;TRINITY_DN1178_c0_g1;TRINITY_DN12197_c0_g1;TRINITY_DN12199_c0_g1;TRINITY_DN12554_c0_g1;TRINITY_DN13225_c0_g1;TRINITY_DN133_c0_g1;TRINITY_DN1344_c0_g1;TRINITY_DN134_c0_g1;TRINITY_DN14367_c0_g1;TRINITY_DN14620_c0_g1;TRINITY_DN14639_c0_g1;TRINITY_D…
GO:0005773	vacuole	63	530	0.0121829	0.420974	TRINITY_DN1051_c0_g1;TRINITY_DN1055_c0_g1;TRINITY_DN1092_c0_g1;TRINITY_DN1178_c0_g1;TRINITY_DN12199_c0_g1;TRINITY_DN13152_c0_g1;TRINITY_DN13507_c0_g1;TRINITY_DN13576_c0_g1;TRINITY_DN14367_c0_g1;TRINITY_DN14590_c0_g1;TRINITY_DN14639_c0_g1;TRINITY_DN14659_c0_g1;TRINITY_DN15277_c0_g1;TRINITY_DN1544_c0_g1;TRINITY_DN15468_c0_g1;TRINITY_DN16579_c0_g1;TRINITY_DN16690_c0_g1;TRINITY_DN1675_c0_g1;TRINITY_D…
GO:0005794	Golgi apparatus	58	510	0.0356261	0.544395	TRINITY_DN10670_c0_g1;TRINITY_DN10931_c0_g1;TRINITY_DN1114_c0_g1;TRINITY_DN1160_c0_g1;TRINITY_DN11647_c0_g1;TRINITY_DN11716_c0_g1;TRINITY_DN134_c0_g1;TRINITY_DN13507_c0_g1;TRINITY_DN13779_c0_g1;TRINITY_DN14543_c0_g1;TRINITY_DN14659_c0_g1;TRINITY_DN15908_c0_g1;TRINITY_DN16189_c0_g1;TRINITY_DN16375_c0_g1;TRINITY_DN1675_c0_g1;TRINITY_DN16843_c0_g1;TRINITY_DN17155_c0_g1;TRINITY_DN1759_c0_g1;TRINITY_D…
GO:0005576	extracellular region	46	225	6.52629e-08	2.5061e-05	TRINITY_DN10342_c0_g1;TRINITY_DN11206_c0_g1;TRINITY_DN11716_c0_g1;TRINITY_DN1185_c0_g1;TRINITY_DN13507_c0_g1;TRINITY_DN13576_c0_g1;TRINITY_DN14367_c0_g1;TRINITY_DN14639_c0_g1;TRINITY_DN15197_c0_g1;TRINITY_DN15277_c0_g1;TRINITY_DN16310_c0_g1;TRINITY_DN16579_c0_g1;TRINITY_DN1675_c0_g1;TRINITY_DN1769_c0_g1;TRINITY_DN1782_c0_g1;TRINITY_DN18507_c0_g1;TRINITY_DN1888_c0_g1;TRINITY_DN18940_c0_g1;TRINITY_…
GO:0005618	cell wall	45	286	0.000128727	0.0194656	TRINITY_DN1055_c0_g1;TRINITY_DN1092_c0_g1;TRINITY_DN11206_c0_g1;TRINITY_DN1185_c0_g1;TRINITY_DN13083_c0_g1;TRINITY_DN13332_c0_g1;TRINITY_DN13507_c0_g1;TRINITY_DN14162_c0_g1;TRINITY_DN14959_c0_g1;TRINITY_DN15852_c0_g1;TRINITY_DN1675_c0_g1;TRINITY_DN17221_c0_g1;TRINITY_DN1769_c0_g1;TRINITY_DN1782_c0_g1;TRINITY_DN1888_c0_g1;TRINITY_DN20086_c0_g1;TRINITY_DN2048_c0_g1;TRINITY_DN20630_c0_g1;TRINITY_DN2…
GO:0030312	external encapsulating structure	45	288	0.000152075	0.0194656	TRINITY_DN1055_c0_g1;TRINITY_DN1092_c0_g1;TRINITY_DN11206_c0_g1;TRINITY_DN1185_c0_g1;TRINITY_DN13083_c0_g1;TRINITY_DN13332_c0_g1;TRINITY_DN13507_c0_g1;TRINITY_DN14162_c0_g1;TRINITY_DN14959_c0_g1;TRINITY_DN15852_c0_g1;TRINITY_DN1675_c0_g1;TRINITY_DN17221_c0_g1;TRINITY_DN1769_c0_g1;TRINITY_DN1782_c0_g1;TRINITY_DN1888_c0_g1;TRINITY_DN20086_c0_g1;TRINITY_DN2048_c0_g1;TRINITY_DN20630_c0_g1;TRINITY_DN2…
GO:0031982	vesicle	42	349	0.0312851	0.508663	TRINITY_DN10931_c0_g1;TRINITY_DN1160_c0_g1;TRINITY_DN11716_c0_g1;TRINITY_DN13152_c0_g1;TRINITY_DN134_c0_g1;TRINITY_DN16189_c0_g1;TRINITY_DN16375_c0_g1;TRINITY_DN17949_c0_g1;TRINITY_DN18521_c0_g1;TRINITY_DN19748_c0_g1;TRINITY_DN21247_c0_g1;TRINITY_DN22115_c0_g1;TRINITY_DN22977_c0_g1;TRINITY_DN237_c0_g1;TRINITY_DN23820_c0_g1;TRINITY_DN26641_c0_g1;TRINITY_DN275_c0_g1;TRINITY_DN2857_c0_g1;TRINITY_DN2…
GO:0044431	Golgi apparatus part	34	257	0.0143504	0.420974	TRINITY_DN10931_c0_g1;TRINITY_DN1160_c0_g1;TRINITY_DN11716_c0_g1;TRINITY_DN134_c0_g1;TRINITY_DN15908_c0_g1;TRINITY_DN16189_c0_g1;TRINITY_DN16375_c0_g1;TRINITY_DN17155_c0_g1;TRINITY_DN17949_c0_g1;TRINITY_DN18521_c0_g1;TRINITY_DN21247_c0_g1;TRINITY_DN22977_c0_g1;TRINITY_DN237_c0_g1;TRINITY_DN275_c0_g1;TRINITY_DN2857_c0_g1;TRINITY_DN30863_c0_g1;TRINITY_DN31538_c0_g1;TRINITY_DN31_c0_g1;TRINITY_DN3347…
GO:0098791	Golgi subcompartment	28	219	0.0368601	0.544395	TRINITY_DN10931_c0_g1;TRINITY_DN11716_c0_g1;TRINITY_DN134_c0_g1;TRINITY_DN15908_c0_g1;TRINITY_DN16189_c0_g1;TRINITY_DN16375_c0_g1;TRINITY_DN17155_c0_g1;TRINITY_DN17949_c0_g1;TRINITY_DN18521_c0_g1;TRINITY_DN22977_c0_g1;TRINITY_DN237_c0_g1;TRINITY_DN2857_c0_g1;TRINITY_DN30863_c0_g1;TRINITY_DN31538_c0_g1;TRINITY_DN31_c0_g1;TRINITY_DN3564_c0_g1;TRINITY_DN40932_c0_g1;TRINITY_DN42438_c0_g1;TRINITY_DN44…
GO:0048046	apoplast	26	146	0.000535849	0.0411532	TRINITY_DN10342_c0_g1;TRINITY_DN11206_c0_g1;TRINITY_DN1185_c0_g1;TRINITY_DN13507_c0_g1;TRINITY_DN14367_c0_g1;TRINITY_DN14639_c0_g1;TRINITY_DN15197_c0_g1;TRINITY_DN1675_c0_g1;TRINITY_DN1782_c0_g1;TRINITY_DN1888_c0_g1;TRINITY_DN19513_c0_g1;TRINITY_DN2115_c0_g1;TRINITY_DN23305_c0_g1;TRINITY_DN25115_c0_g1;TRINITY_DN2981_c0_g1;TRINITY_DN325_c0_g1;TRINITY_DN34436_c0_g1;TRINITY_DN3678_c0_g1;TRINITY_DN40…
GO:0005802	trans-Golgi network	24	175	0.0246741	0.430675	TRINITY_DN10931_c0_g1;TRINITY_DN11716_c0_g1;TRINITY_DN134_c0_g1;TRINITY_DN16189_c0_g1;TRINITY_DN16375_c0_g1;TRINITY_DN17949_c0_g1;TRINITY_DN18521_c0_g1;TRINITY_DN22977_c0_g1;TRINITY_DN237_c0_g1;TRINITY_DN2857_c0_g1;TRINITY_DN31538_c0_g1;TRINITY_DN31_c0_g1;TRINITY_DN3564_c0_g1;TRINITY_DN40932_c0_g1;TRINITY_DN42438_c0_g1;TRINITY_DN4468_c0_g1;TRINITY_DN44947_c0_g1;TRINITY_DN48974_c0_g1;TRINITY_DN74_…
GO:0009505	plant-type cell wall	22	138	0.0058134	0.279043	TRINITY_DN1055_c0_g1;TRINITY_DN11206_c0_g1;TRINITY_DN1185_c0_g1;TRINITY_DN13332_c0_g1;TRINITY_DN13507_c0_g1;TRINITY_DN14162_c0_g1;TRINITY_DN15852_c0_g1;TRINITY_DN1782_c0_g1;TRINITY_DN1888_c0_g1;TRINITY_DN2048_c0_g1;TRINITY_DN20630_c0_g1;TRINITY_DN23486_c0_g1;TRINITY_DN28464_c0_g1;TRINITY_DN28934_c0_g1;TRINITY_DN40932_c0_g1;TRINITY_DN42438_c0_g1;TRINITY_DN44947_c0_g1;TRINITY_DN48974_c0_g1;TRINITY_…
GO:0005777	peroxisome	18	116	0.0156187	0.420974	TRINITY_DN10159_c0_g1;TRINITY_DN10342_c0_g1;TRINITY_DN15277_c0_g1;TRINITY_DN15468_c0_g1;TRINITY_DN1604_c0_g1;TRINITY_DN17379_c0_g1;TRINITY_DN19236_c0_g1;TRINITY_DN20657_c0_g1;TRINITY_DN21315_c0_g1;TRINITY_DN21484_c0_g1;TRINITY_DN2197_c0_g1;TRINITY_DN22479_c0_g1;TRINITY_DN24297_c0_g1;TRINITY_DN3824_c0_g1;TRINITY_DN48062_c0_g1;TRINITY_DN5771_c0_g1;TRINITY_DN7454_c0_g1;TRINITY_DN7567_c0_g1
GO:0042579	microbody	18	116	0.0156187	0.420974	TRINITY_DN10159_c0_g1;TRINITY_DN10342_c0_g1;TRINITY_DN15277_c0_g1;TRINITY_DN15468_c0_g1;TRINITY_DN1604_c0_g1;TRINITY_DN17379_c0_g1;TRINITY_DN19236_c0_g1;TRINITY_DN20657_c0_g1;TRINITY_DN21315_c0_g1;TRINITY_DN21484_c0_g1;TRINITY_DN2197_c0_g1;TRINITY_DN22479_c0_g1;TRINITY_DN24297_c0_g1;TRINITY_DN3824_c0_g1;TRINITY_DN48062_c0_g1;TRINITY_DN5771_c0_g1;TRINITY_DN7454_c0_g1;TRINITY_DN7567_c0_g1
GO:0044421	extracellular region part	11	48	0.00304099	0.194623	TRINITY_DN11716_c0_g1;TRINITY_DN13576_c0_g1;TRINITY_DN16310_c0_g1;TRINITY_DN16579_c0_g1;TRINITY_DN1769_c0_g1;TRINITY_DN18507_c0_g1;TRINITY_DN19045_c0_g1;TRINITY_DN20086_c0_g1;TRINITY_DN290_c0_g1;TRINITY_DN50457_c0_g1;TRINITY_DN8353_c0_g1
GO:0005615	extracellular space	9	42	0.0111964	0.420974	TRINITY_DN11716_c0_g1;TRINITY_DN13576_c0_g1;TRINITY_DN16310_c0_g1;TRINITY_DN16579_c0_g1;TRINITY_DN18507_c0_g1;TRINITY_DN20086_c0_g1;TRINITY_DN290_c0_g1;TRINITY_DN50457_c0_g1;TRINITY_DN8353_c0_g1
GO:0010287	plastoglobule	6	29	0.0419205	0.573347	TRINITY_DN16610_c0_g1;TRINITY_DN17299_c0_g1;TRINITY_DN17787_c0_g1;TRINITY_DN23002_c0_g1;TRINITY_DN25664_c0_g1;TRINITY_DN9061_c0_g1
GO:0000347	THO complex	4	9	0.00575825	0.279043	TRINITY_DN1205_c0_g1;TRINITY_DN1528_c0_g1;TRINITY_DN1895_c0_g1;TRINITY_DN402_c0_g1
GO:0009986	cell surface	4	14	0.0317915	0.508663	TRINITY_DN16310_c0_g1;TRINITY_DN28934_c0_g1;TRINITY_DN4051_c0_g1;TRINITY_DN50457_c0_g1
GO:0000938	GARP complex	2	3	0.023022	0.420974	TRINITY_DN1160_c0_g1;TRINITY_DN900_c0_g1
GO:0031513	nonmotile primary cilium	2	3	0.023022	0.420974	TRINITY_DN16310_c0_g1;TRINITY_DN8284_c0_g1
GO:0031983	vesicle lumen	2	3	0.023022	0.420974	TRINITY_DN290_c0_g1;TRINITY_DN50457_c0_g1
GO:0034774	secretory granule lumen	2	3	0.023022	0.420974	TRINITY_DN290_c0_g1;TRINITY_DN50457_c0_g1
GO:0042555	MCM complex	2	3	0.023022	0.420974	TRINITY_DN1895_c0_g1;TRINITY_DN402_c0_g1
GO:0060205	cytoplasmic membrane-bounded vesicle lumen	2	3	0.023022	0.420974	TRINITY_DN290_c0_g1;TRINITY_DN50457_c0_g1
GO:0072372	primary cilium	2	3	0.023022	0.420974	TRINITY_DN16310_c0_g1;TRINITY_DN8284_c0_g1
GO:0009346	citrate lyase complex	2	4	0.0432997	0.573347	TRINITY_DN2752_c0_g1;TRINITY_DN40511_c0_g1
GO:0031012	extracellular matrix	2	4	0.0432997	0.573347	TRINITY_DN1769_c0_g1;TRINITY_DN19045_c0_g1
Molecular function
GO ID	Description	out (443)	All (4583)	pvalue	p.adjust	Genes
GO:0003824	catalytic activity	280	2671	0.0149751	0.311509	TRINITY_DN10033_c0_g1;TRINITY_DN10052_c0_g1;TRINITY_DN10073_c0_g1;TRINITY_DN10143_c0_g1;TRINITY_DN10159_c0_g1;TRINITY_DN1029_c0_g1;TRINITY_DN10342_c0_g1;TRINITY_DN10457_c0_g1;TRINITY_DN1051_c0_g1;TRINITY_DN10538_c0_g1;TRINITY_DN1055_c0_g1;TRINITY_DN10607_c0_g1;TRINITY_DN10669_c0_g1;TRINITY_DN10670_c0_g1;TRINITY_DN10713_c0_g1;TRINITY_DN1092_c0_g1;TRINITY_DN10971_c0_g1;TRINITY_DN10975_c0_g1;TRINITY…
GO:0005215	transporter activity	53	409	0.0137718	0.311509	TRINITY_DN11321_c0_g1;TRINITY_DN12061_c0_g1;TRINITY_DN12199_c0_g1;TRINITY_DN14543_c0_g1;TRINITY_DN14620_c0_g1;TRINITY_DN1480_c0_g1;TRINITY_DN15908_c0_g1;TRINITY_DN1675_c0_g1;TRINITY_DN16843_c0_g1;TRINITY_DN1874_c0_g1;TRINITY_DN19045_c0_g1;TRINITY_DN212_c0_g1;TRINITY_DN21898_c0_g1;TRINITY_DN232_c0_g1;TRINITY_DN23661_c0_g1;TRINITY_DN2369_c0_g1;TRINITY_DN25368_c0_g1;TRINITY_DN27105_c0_g1;TRINITY_DN2…
GO:0016491	oxidoreductase activity	53	415	0.0180122	0.334693	TRINITY_DN10143_c0_g1;TRINITY_DN1029_c0_g1;TRINITY_DN10342_c0_g1;TRINITY_DN10975_c0_g1;TRINITY_DN11379_c0_g1;TRINITY_DN11647_c0_g1;TRINITY_DN12468_c0_g1;TRINITY_DN1344_c0_g1;TRINITY_DN13507_c0_g1;TRINITY_DN14162_c0_g1;TRINITY_DN14166_c0_g1;TRINITY_DN14367_c0_g1;TRINITY_DN14639_c0_g1;TRINITY_DN15417_c0_g1;TRINITY_DN1604_c0_g1;TRINITY_DN16610_c0_g1;TRINITY_DN16690_c0_g1;TRINITY_DN16966_c0_g1;TRINIT…
GO:0022857	transmembrane transporter activity	46	342	0.0112489	0.309927	TRINITY_DN11321_c0_g1;TRINITY_DN12061_c0_g1;TRINITY_DN12199_c0_g1;TRINITY_DN14543_c0_g1;TRINITY_DN14620_c0_g1;TRINITY_DN1480_c0_g1;TRINITY_DN15908_c0_g1;TRINITY_DN1675_c0_g1;TRINITY_DN16843_c0_g1;TRINITY_DN1874_c0_g1;TRINITY_DN19045_c0_g1;TRINITY_DN21898_c0_g1;TRINITY_DN232_c0_g1;TRINITY_DN23661_c0_g1;TRINITY_DN2369_c0_g1;TRINITY_DN25368_c0_g1;TRINITY_DN27105_c0_g1;TRINITY_DN27613_c0_g1;TRINITY_D…
GO:0022892	substrate-specific transporter activity	42	337	0.047196	0.455219	TRINITY_DN11321_c0_g1;TRINITY_DN14543_c0_g1;TRINITY_DN14620_c0_g1;TRINITY_DN1480_c0_g1;TRINITY_DN15908_c0_g1;TRINITY_DN1675_c0_g1;TRINITY_DN19045_c0_g1;TRINITY_DN212_c0_g1;TRINITY_DN21898_c0_g1;TRINITY_DN232_c0_g1;TRINITY_DN23661_c0_g1;TRINITY_DN2369_c0_g1;TRINITY_DN25368_c0_g1;TRINITY_DN27105_c0_g1;TRINITY_DN27613_c0_g1;TRINITY_DN2958_c0_g1;TRINITY_DN32366_c0_g1;TRINITY_DN38269_c0_g1;TRINITY_DN3…
GO:0016757	transferase activity, transferring glycosyl groups	23	165	0.0445156	0.455219	TRINITY_DN10713_c0_g1;TRINITY_DN1114_c0_g1;TRINITY_DN13083_c0_g1;TRINITY_DN134_c0_g1;TRINITY_DN14169_c0_g1;TRINITY_DN14250_c0_g1;TRINITY_DN17949_c0_g1;TRINITY_DN18003_c0_g1;TRINITY_DN206_c0_g1;TRINITY_DN22079_c0_g1;TRINITY_DN2406_c0_g1;TRINITY_DN3179_c0_g1;TRINITY_DN4982_c0_g1;TRINITY_DN498_c0_g1;TRINITY_DN560_c0_g1;TRINITY_DN7876_c0_g1;TRINITY_DN7921_c0_g1;TRINITY_DN8608_c0_g1;TRINITY_DN9049_c0_…
GO:0016758	transferase activity, transferring hexosyl groups	21	141	0.0285353	0.407138	TRINITY_DN10713_c0_g1;TRINITY_DN1114_c0_g1;TRINITY_DN13083_c0_g1;TRINITY_DN134_c0_g1;TRINITY_DN14169_c0_g1;TRINITY_DN14250_c0_g1;TRINITY_DN17949_c0_g1;TRINITY_DN18003_c0_g1;TRINITY_DN206_c0_g1;TRINITY_DN22079_c0_g1;TRINITY_DN2406_c0_g1;TRINITY_DN3179_c0_g1;TRINITY_DN4982_c0_g1;TRINITY_DN498_c0_g1;TRINITY_DN560_c0_g1;TRINITY_DN7876_c0_g1;TRINITY_DN9049_c0_g1;TRINITY_DN91_c0_g1;TRINITY_DN9304_c0_g1…
GO:0004553	hydrolase activity, hydrolyzing O-glycosyl compounds	20	100	0.0011536	0.15405	TRINITY_DN1055_c0_g1;TRINITY_DN1092_c0_g1;TRINITY_DN11368_c0_g1;TRINITY_DN1544_c0_g1;TRINITY_DN18940_c0_g1;TRINITY_DN27619_c0_g1;TRINITY_DN290_c0_g1;TRINITY_DN33012_c0_g1;TRINITY_DN3468_c0_g1;TRINITY_DN4019_c0_g1;TRINITY_DN51884_c0_g1;TRINITY_DN5194_c0_g1;TRINITY_DN5295_c0_g1;TRINITY_DN6677_c0_g1;TRINITY_DN7055_c0_g1;TRINITY_DN7822_c0_g1;TRINITY_DN7997_c0_g1;TRINITY_DN8028_c0_g1;TRINITY_DN804_c0_…
GO:0016798	hydrolase activity, acting on glycosyl bonds	20	114	0.00576323	0.268617	TRINITY_DN1055_c0_g1;TRINITY_DN1092_c0_g1;TRINITY_DN11368_c0_g1;TRINITY_DN1544_c0_g1;TRINITY_DN18940_c0_g1;TRINITY_DN27619_c0_g1;TRINITY_DN290_c0_g1;TRINITY_DN33012_c0_g1;TRINITY_DN3468_c0_g1;TRINITY_DN4019_c0_g1;TRINITY_DN51884_c0_g1;TRINITY_DN5194_c0_g1;TRINITY_DN5295_c0_g1;TRINITY_DN6677_c0_g1;TRINITY_DN7055_c0_g1;TRINITY_DN7822_c0_g1;TRINITY_DN7997_c0_g1;TRINITY_DN8028_c0_g1;TRINITY_DN804_c0_…
GO:0048037	cofactor binding	19	117	0.0158379	0.311509	TRINITY_DN1029_c0_g1;TRINITY_DN13225_c0_g1;TRINITY_DN14166_c0_g1;TRINITY_DN1604_c0_g1;TRINITY_DN16610_c0_g1;TRINITY_DN18774_c0_g1;TRINITY_DN25664_c0_g1;TRINITY_DN30371_c0_g1;TRINITY_DN32342_c0_g1;TRINITY_DN34436_c0_g1;TRINITY_DN36272_c0_g1;TRINITY_DN41903_c0_g1;TRINITY_DN42678_c0_g1;TRINITY_DN43501_c0_g1;TRINITY_DN4414_c0_g1;TRINITY_DN5722_c0_g1;TRINITY_DN7511_c0_g1;TRINITY_DN8077_c0_g1;TRINITY_D…
GO:0046527	glucosyltransferase activity	16	79	0.00307452	0.188964	TRINITY_DN10713_c0_g1;TRINITY_DN13083_c0_g1;TRINITY_DN134_c0_g1;TRINITY_DN14250_c0_g1;TRINITY_DN17949_c0_g1;TRINITY_DN18003_c0_g1;TRINITY_DN206_c0_g1;TRINITY_DN22079_c0_g1;TRINITY_DN2406_c0_g1;TRINITY_DN4982_c0_g1;TRINITY_DN7876_c0_g1;TRINITY_DN9049_c0_g1;TRINITY_DN91_c0_g1;TRINITY_DN9304_c0_g1;TRINITY_DN9448_c0_g1;TRINITY_DN9988_c0_g1
GO:0004497	monooxygenase activity	14	64	0.00261049	0.174792	TRINITY_DN10143_c0_g1;TRINITY_DN11379_c0_g1;TRINITY_DN11647_c0_g1;TRINITY_DN29671_c0_g1;TRINITY_DN31884_c0_g1;TRINITY_DN4562_c0_g1;TRINITY_DN5374_c0_g1;TRINITY_DN6975_c0_g1;TRINITY_DN7523_c0_g1;TRINITY_DN7732_c0_g1;TRINITY_DN7978_c0_g1;TRINITY_DN8589_c0_g1;TRINITY_DN8686_c0_g1;TRINITY_DN9061_c0_g1
GO:0019199	transmembrane receptor protein kinase activity	13	67	0.0105508	0.301075	TRINITY_DN10669_c0_g1;TRINITY_DN12554_c0_g1;TRINITY_DN14719_c0_g1;TRINITY_DN1525_c0_g1;TRINITY_DN16310_c0_g1;TRINITY_DN16651_c0_g1;TRINITY_DN17380_c0_g1;TRINITY_DN26825_c0_g1;TRINITY_DN3015_c0_g1;TRINITY_DN3758_c0_g1;TRINITY_DN4563_c0_g1;TRINITY_DN5221_c0_g1;TRINITY_DN680_c0_g1
GO:0015077	monovalent inorganic cation transmembrane transporter activity	13	70	0.0151221	0.311509	TRINITY_DN1480_c0_g1;TRINITY_DN1675_c0_g1;TRINITY_DN21898_c0_g1;TRINITY_DN2369_c0_g1;TRINITY_DN2958_c0_g1;TRINITY_DN5315_c0_g1;TRINITY_DN6638_c0_g1;TRINITY_DN7257_c0_g1;TRINITY_DN7328_c0_g1;TRINITY_DN7394_c0_g1;TRINITY_DN7419_c0_g1;TRINITY_DN7609_c0_g1;TRINITY_DN8339_c0_g1
GO:0004888	transmembrane signaling receptor activity	13	82	0.0493147	0.455219	TRINITY_DN10669_c0_g1;TRINITY_DN12554_c0_g1;TRINITY_DN14719_c0_g1;TRINITY_DN1525_c0_g1;TRINITY_DN16310_c0_g1;TRINITY_DN16651_c0_g1;TRINITY_DN17380_c0_g1;TRINITY_DN26825_c0_g1;TRINITY_DN3015_c0_g1;TRINITY_DN3758_c0_g1;TRINITY_DN4563_c0_g1;TRINITY_DN5221_c0_g1;TRINITY_DN680_c0_g1
GO:0016810	hydrolase activity, acting on carbon-nitrogen (but not peptide) bonds	12	61	0.0123497	0.311509	TRINITY_DN12197_c0_g1;TRINITY_DN12408_c0_g1;TRINITY_DN15322_c0_g1;TRINITY_DN17231_c0_g1;TRINITY_DN21677_c0_g1;TRINITY_DN22230_c0_g1;TRINITY_DN24003_c0_g1;TRINITY_DN28464_c0_g1;TRINITY_DN2981_c0_g1;TRINITY_DN4547_c0_g1;TRINITY_DN5269_c0_g1;TRINITY_DN54_c0_g1
GO:0016709	oxidoreductase activity, acting on paired donors, with incorporation or reduction of molecular oxygen, NAD(P)H as one donor, and incorporation of one atom of oxygen	11	50	0.0069896	0.268617	TRINITY_DN10143_c0_g1;TRINITY_DN11379_c0_g1;TRINITY_DN11647_c0_g1;TRINITY_DN31884_c0_g1;TRINITY_DN4562_c0_g1;TRINITY_DN5374_c0_g1;TRINITY_DN6975_c0_g1;TRINITY_DN7523_c0_g1;TRINITY_DN7732_c0_g1;TRINITY_DN8589_c0_g1;TRINITY_DN8686_c0_g1
GO:0016614	oxidoreductase activity, acting on CH-OH group of donors	11	60	0.026673	0.394662	TRINITY_DN10342_c0_g1;TRINITY_DN12468_c0_g1;TRINITY_DN14367_c0_g1;TRINITY_DN14639_c0_g1;TRINITY_DN16610_c0_g1;TRINITY_DN27707_c0_g1;TRINITY_DN2907_c0_g1;TRINITY_DN5114_c0_g1;TRINITY_DN5379_c0_g1;TRINITY_DN6795_c0_g1;TRINITY_DN7175_c0_g1
GO:0004675	transmembrane receptor protein serine/threonine kinase activity	11	63	0.0369092	0.455219	TRINITY_DN10669_c0_g1;TRINITY_DN12554_c0_g1;TRINITY_DN14719_c0_g1;TRINITY_DN1525_c0_g1;TRINITY_DN16651_c0_g1;TRINITY_DN17380_c0_g1;TRINITY_DN3015_c0_g1;TRINITY_DN3758_c0_g1;TRINITY_DN4563_c0_g1;TRINITY_DN5221_c0_g1;TRINITY_DN680_c0_g1
GO:0016616	oxidoreductase activity, acting on the CH-OH group of donors, NAD or NADP as acceptor	10	54	0.0316967	0.436649	TRINITY_DN10342_c0_g1;TRINITY_DN12468_c0_g1;TRINITY_DN14367_c0_g1;TRINITY_DN14639_c0_g1;TRINITY_DN16610_c0_g1;TRINITY_DN27707_c0_g1;TRINITY_DN2907_c0_g1;TRINITY_DN5114_c0_g1;TRINITY_DN5379_c0_g1;TRINITY_DN6795_c0_g1
GO:0015078	hydrogen ion transmembrane transporter activity	9	43	0.0194591	0.353359	TRINITY_DN1675_c0_g1;TRINITY_DN21898_c0_g1;TRINITY_DN2958_c0_g1;TRINITY_DN6638_c0_g1;TRINITY_DN7257_c0_g1;TRINITY_DN7328_c0_g1;TRINITY_DN7394_c0_g1;TRINITY_DN7419_c0_g1;TRINITY_DN7609_c0_g1
GO:0051119	sugar transmembrane transporter activity	8	26	0.00232834	0.174792	TRINITY_DN11321_c0_g1;TRINITY_DN25368_c0_g1;TRINITY_DN6638_c0_g1;TRINITY_DN7257_c0_g1;TRINITY_DN7328_c0_g1;TRINITY_DN7394_c0_g1;TRINITY_DN7419_c0_g1;TRINITY_DN7609_c0_g1
GO:0015144	carbohydrate transmembrane transporter activity	8	30	0.0061778	0.268617	TRINITY_DN11321_c0_g1;TRINITY_DN25368_c0_g1;TRINITY_DN6638_c0_g1;TRINITY_DN7257_c0_g1;TRINITY_DN7328_c0_g1;TRINITY_DN7394_c0_g1;TRINITY_DN7419_c0_g1;TRINITY_DN7609_c0_g1
GO:1901476	carbohydrate transporter activity	8	30	0.0061778	0.268617	TRINITY_DN11321_c0_g1;TRINITY_DN25368_c0_g1;TRINITY_DN6638_c0_g1;TRINITY_DN7257_c0_g1;TRINITY_DN7328_c0_g1;TRINITY_DN7394_c0_g1;TRINITY_DN7419_c0_g1;TRINITY_DN7609_c0_g1
GO:0005355	glucose transmembrane transporter activity	7	19	0.00134962	0.15405	TRINITY_DN25368_c0_g1;TRINITY_DN6638_c0_g1;TRINITY_DN7257_c0_g1;TRINITY_DN7328_c0_g1;TRINITY_DN7394_c0_g1;TRINITY_DN7419_c0_g1;TRINITY_DN7609_c0_g1
GO:0015149	hexose transmembrane transporter activity	7	19	0.00134962	0.15405	TRINITY_DN25368_c0_g1;TRINITY_DN6638_c0_g1;TRINITY_DN7257_c0_g1;TRINITY_DN7328_c0_g1;TRINITY_DN7394_c0_g1;TRINITY_DN7419_c0_g1;TRINITY_DN7609_c0_g1
GO:0015145	monosaccharide transmembrane transporter activity	7	20	0.00190612	0.169221	TRINITY_DN25368_c0_g1;TRINITY_DN6638_c0_g1;TRINITY_DN7257_c0_g1;TRINITY_DN7328_c0_g1;TRINITY_DN7394_c0_g1;TRINITY_DN7419_c0_g1;TRINITY_DN7609_c0_g1
GO:0016866	intramolecular transferase activity	7	21	0.00262516	0.174792	TRINITY_DN18768_c0_g1;TRINITY_DN21570_c0_g1;TRINITY_DN3678_c0_g1;TRINITY_DN4000_c0_g1;TRINITY_DN4147_c0_g1;TRINITY_DN6429_c0_g1;TRINITY_DN825_c0_g1
GO:0008236	serine-type peptidase activity	7	31	0.0254869	0.394645	TRINITY_DN11716_c0_g1;TRINITY_DN1185_c0_g1;TRINITY_DN15277_c0_g1;TRINITY_DN1769_c0_g1;TRINITY_DN595_c0_g1;TRINITY_DN7655_c0_g1;TRINITY_DN9248_c0_g1
GO:0017171	serine hydrolase activity	7	31	0.0254869	0.394645	TRINITY_DN11716_c0_g1;TRINITY_DN1185_c0_g1;TRINITY_DN15277_c0_g1;TRINITY_DN1769_c0_g1;TRINITY_DN595_c0_g1;TRINITY_DN7655_c0_g1;TRINITY_DN9248_c0_g1
GO:0015925	galactosidase activity	6	13	0.000749086	0.15405	TRINITY_DN1055_c0_g1;TRINITY_DN1092_c0_g1;TRINITY_DN3468_c0_g1;TRINITY_DN4019_c0_g1;TRINITY_DN7055_c0_g1;TRINITY_DN804_c0_g1
GO:0016814	hydrolase activity, acting on carbon-nitrogen (but not peptide) bonds, in cyclic amidines	6	15	0.00184624	0.169221	TRINITY_DN15322_c0_g1;TRINITY_DN17231_c0_g1;TRINITY_DN21677_c0_g1;TRINITY_DN2981_c0_g1;TRINITY_DN4547_c0_g1;TRINITY_DN5269_c0_g1
GO:0005351	sugar:proton symporter activity	6	19	0.00716169	0.268617	TRINITY_DN6638_c0_g1;TRINITY_DN7257_c0_g1;TRINITY_DN7328_c0_g1;TRINITY_DN7394_c0_g1;TRINITY_DN7419_c0_g1;TRINITY_DN7609_c0_g1
GO:0005402	cation:sugar symporter activity	6	19	0.00716169	0.268617	TRINITY_DN6638_c0_g1;TRINITY_DN7257_c0_g1;TRINITY_DN7328_c0_g1;TRINITY_DN7394_c0_g1;TRINITY_DN7419_c0_g1;TRINITY_DN7609_c0_g1
GO:0015295	solute:proton symporter activity	6	22	0.0153524	0.311509	TRINITY_DN6638_c0_g1;TRINITY_DN7257_c0_g1;TRINITY_DN7328_c0_g1;TRINITY_DN7394_c0_g1;TRINITY_DN7419_c0_g1;TRINITY_DN7609_c0_g1
GO:0016645	oxidoreductase activity, acting on the CH-NH group of donors	6	22	0.0153524	0.311509	TRINITY_DN12468_c0_g1;TRINITY_DN2981_c0_g1;TRINITY_DN3824_c0_g1;TRINITY_DN5771_c0_g1;TRINITY_DN7130_c0_g1;TRINITY_DN7511_c0_g1
GO:0005319	lipid transporter activity	6	25	0.028456	0.407138	TRINITY_DN40932_c0_g1;TRINITY_DN42438_c0_g1;TRINITY_DN44947_c0_g1;TRINITY_DN48974_c0_g1;TRINITY_DN74_c0_g1;TRINITY_DN795_c0_g1
GO:0015293	symporter activity	6	26	0.0340794	0.447484	TRINITY_DN6638_c0_g1;TRINITY_DN7257_c0_g1;TRINITY_DN7328_c0_g1;TRINITY_DN7394_c0_g1;TRINITY_DN7419_c0_g1;TRINITY_DN7609_c0_g1
GO:0015294	solute:cation symporter activity	6	26	0.0340794	0.447484	TRINITY_DN6638_c0_g1;TRINITY_DN7257_c0_g1;TRINITY_DN7328_c0_g1;TRINITY_DN7394_c0_g1;TRINITY_DN7419_c0_g1;TRINITY_DN7609_c0_g1
GO:0003993	acid phosphatase activity	5	19	0.0306317	0.429382	TRINITY_DN12207_c0_g1;TRINITY_DN16947_c0_g1;TRINITY_DN3532_c0_g1;TRINITY_DN53583_c0_g1;TRINITY_DN5851_c0_g1
GO:0016868	intramolecular transferase activity, phosphotransferases	4	4	8.62356e-05	0.0689022	TRINITY_DN21570_c0_g1;TRINITY_DN3678_c0_g1;TRINITY_DN4000_c0_g1;TRINITY_DN4147_c0_g1
GO:0016759	cellulose synthase activity	4	11	0.0163747	0.311509	TRINITY_DN134_c0_g1;TRINITY_DN17949_c0_g1;TRINITY_DN2406_c0_g1;TRINITY_DN91_c0_g1
GO:0046912	transferase activity, transferring acyl groups, acyl groups converted into alkyl on transfer	4	11	0.0163747	0.311509	TRINITY_DN2752_c0_g1;TRINITY_DN40511_c0_g1;TRINITY_DN7567_c0_g1;TRINITY_DN9688_c0_g1
GO:0030414	peptidase inhibitor activity	4	12	0.022724	0.394645	TRINITY_DN24852_c0_g1;TRINITY_DN45622_c0_g1;TRINITY_DN46140_c0_g1;TRINITY_DN52517_c0_g1
GO:0061134	peptidase regulator activity	4	14	0.0393695	0.455219	TRINITY_DN24852_c0_g1;TRINITY_DN45622_c0_g1;TRINITY_DN46140_c0_g1;TRINITY_DN52517_c0_g1
GO:0017057	6-phosphogluconolactonase activity	3	3	0.000897634	0.15405	TRINITY_DN15468_c0_g1;TRINITY_DN17379_c0_g1;TRINITY_DN22479_c0_g1
GO:0047334	diphosphate-fructose-6-phosphate 1-phosphotransferase activity	3	3	0.000897634	0.15405	TRINITY_DN3225_c0_g1;TRINITY_DN3463_c0_g1;TRINITY_DN4880_c0_g1
GO:0004557	alpha-galactosidase activity	3	5	0.00773241	0.268617	TRINITY_DN3468_c0_g1;TRINITY_DN4019_c0_g1;TRINITY_DN804_c0_g1
GO:0008964	phosphoenolpyruvate carboxylase activity	3	5	0.00773241	0.268617	TRINITY_DN208_c0_g1;TRINITY_DN325_c0_g1;TRINITY_DN521_c0_g1
GO:0036202	ent-cassa-12,15-diene 11-hydroxylase activity	3	5	0.00773241	0.268617	TRINITY_DN6975_c0_g1;TRINITY_DN8589_c0_g1;TRINITY_DN8686_c0_g1
GO:0042577	lipid phosphatase activity	3	5	0.00773241	0.268617	TRINITY_DN19236_c0_g1;TRINITY_DN20657_c0_g1;TRINITY_DN21484_c0_g1
GO:0004301	epoxide hydrolase activity	3	6	0.0143618	0.311509	TRINITY_DN19236_c0_g1;TRINITY_DN20657_c0_g1;TRINITY_DN21484_c0_g1
GO:0004611	phosphoenolpyruvate carboxykinase activity	3	6	0.0143618	0.311509	TRINITY_DN208_c0_g1;TRINITY_DN325_c0_g1;TRINITY_DN521_c0_g1
GO:0016801	hydrolase activity, acting on ether bonds	3	6	0.0143618	0.311509	TRINITY_DN19236_c0_g1;TRINITY_DN20657_c0_g1;TRINITY_DN21484_c0_g1
GO:0016803	ether hydrolase activity	3	6	0.0143618	0.311509	TRINITY_DN19236_c0_g1;TRINITY_DN20657_c0_g1;TRINITY_DN21484_c0_g1
GO:0008443	phosphofructokinase activity	3	7	0.0233499	0.394645	TRINITY_DN3225_c0_g1;TRINITY_DN3463_c0_g1;TRINITY_DN4880_c0_g1
GO:0016813	hydrolase activity, acting on carbon-nitrogen (but not peptide) bonds, in linear amidines	3	7	0.0233499	0.394645	TRINITY_DN12408_c0_g1;TRINITY_DN22230_c0_g1;TRINITY_DN24003_c0_g1
GO:0004565	beta-galactosidase activity	3	8	0.0347234	0.447484	TRINITY_DN1055_c0_g1;TRINITY_DN1092_c0_g1;TRINITY_DN7055_c0_g1
GO:0019239	deaminase activity	3	8	0.0347234	0.447484	TRINITY_DN15322_c0_g1;TRINITY_DN17231_c0_g1;TRINITY_DN21677_c0_g1
GO:0003844	1,4-alpha-glucan branching enzyme activity	2	2	0.0093244	0.275933	TRINITY_DN14169_c0_g1;TRINITY_DN560_c0_g1
GO:0004614	phosphoglucomutase activity	2	2	0.0093244	0.275933	TRINITY_DN4000_c0_g1;TRINITY_DN4147_c0_g1
GO:0005353	fructose transmembrane transporter activity	2	2	0.0093244	0.275933	TRINITY_DN25368_c0_g1;TRINITY_DN7257_c0_g1
GO:0052722	fatty acid in-chain hydroxylase activity	2	2	0.0093244	0.275933	TRINITY_DN31884_c0_g1;TRINITY_DN7523_c0_g1
GO:0003988	acetyl-CoA C-acyltransferase activity	2	3	0.0261779	0.394645	TRINITY_DN10159_c0_g1;TRINITY_DN7454_c0_g1
GO:0004000	adenosine deaminase activity	2	3	0.0261779	0.394645	TRINITY_DN15322_c0_g1;TRINITY_DN17231_c0_g1
GO:0004475	mannose-1-phosphate guanylyltransferase activity	2	3	0.0261779	0.394645	TRINITY_DN10457_c0_g1;TRINITY_DN11868_c0_g1
GO:0046592	polyamine oxidase activity	2	3	0.0261779	0.394645	TRINITY_DN3824_c0_g1;TRINITY_DN5771_c0_g1
GO:0003878	ATP citrate synthase activity	2	4	0.0490241	0.455219	TRINITY_DN2752_c0_g1;TRINITY_DN40511_c0_g1
GO:0004568	chitinase activity	2	4	0.0490241	0.455219	TRINITY_DN18940_c0_g1;TRINITY_DN27619_c0_g1
GO:0031177	phosphopantetheine binding	2	4	0.0490241	0.455219	TRINITY_DN36272_c0_g1;TRINITY_DN43501_c0_g1
GO:1990538	xylan O-acetyltransferase activity	2	4	0.0490241	0.455219	TRINITY_DN13779_c0_g1;TRINITY_DN18740_c0_g1
