# Supplementary material for: Accurate Long-Read RNA Sequencing Analysis Reveals the Key Pathways and Candidate Genes under Drought Stress in the Seed Germination Stage in Faba Bean
Source: Int J Mol Sci. 2024 Aug 15;25(16):8875. doi: 10.3390/ijms25168875 (PMC11354372; doi:10.3390/ijms25168875)
Supplement: Supplementary file 1 [file ijms-25-08875-s001.zip › Supplementary tables-revised/Table S9.xlsx]

## Sheet: T1_16 VS T2_16
Table S9 DEGs constructed for the PPI in comparison of T1_16 VS T2_16
GeneSymbol	kegg	kegg_path	pfam	go	nr	swissprot
TRINITY_DN8046_c0_g1	K00811 Aspartate aminotransferase [EC:2.6.1.1]	map01100[Metabolic pathways];map01110[Biosynthesis of secondary metabolites];map00350[Tyrosine metabolism];map00360[Phenylalanine metabolism];map00960[Tropane, piperidine and pyridine alkaloid biosynthesis];map00950[Isoquinoline alkaloid biosynthesis];map00270[Cysteine and methionine metabolism];map00330[Arginine and proline metabolism];map01130[Biosynthesis of antibiotics];map01230[Biosynthesis …	PF00155.21(Aminotransferase class I and II);PF00155.21(Aminotransferase class I and II)	GO:0003674[molecular_function];GO:0003824[catalytic activity];GO:0004069[L-aspartate:2-oxoglutarate aminotransferase activity];GO:0006082[organic acid metabolic process];GO:0006103[2-oxoglutarate metabolic process];GO:0006520[cellular amino acid metabolic process];GO:0006531[aspartate metabolic process];GO:0006536[glutamate metabolic process];GO:0006807[nitrogen compound metabolic process];GO:000…	KIO33848.1 hypothetical protein M407DRAFT_178303 [Tulasnella calospora MUT 4182]	sp|O94320|AATM_SCHPO Aspartate aminotransferase, mitochondrial EC=2.6.1.1 Transaminase A Precursor OS=Schizosaccharomyces pombe (strain 972 / ATCC 24843) (Fission yeast) ORFNames=SPBC725.01 PE=3
TRINITY_DN15532_c0_g1	K12669 Dolichyl-diphosphooligosaccharide--protein glycosyltransferase subunit	map01100[Metabolic pathways];map00510[N-Glycan biosynthesis];map00513[Various types of N-glycan biosynthesis];map04141[Protein processing in endoplasmic reticulum]	PF04756.13(OST3 / OST6 family, transporter family);PF13567.6(Domain of unknown function (DUF4131));PF13567.6(Domain of unknown function (DUF4131))	GO:0000003[reproduction];GO:0005575[cellular_component];GO:0005622[intracellular];GO:0005623[cell];GO:0005737[cytoplasm];GO:0005783[endoplasmic reticulum];GO:0005789[endoplasmic reticulum membrane];GO:0005886[plasma membrane];GO:0006464[cellular protein modification process];GO:0006486[protein glycosylation];GO:0006487[protein N-linked glycosylation];GO:0006807[nitrogen compound metabolic process…	None	None
TRINITY_DN27766_c0_g1	K14496 Abscisic acid receptor	map04075[Plant hormone signal transduction];map04016[MAPK signaling pathway - plant]	PF10604.9(Polyketide cyclase / dehydrase and lipid transport);PF00407.19(Pathogenesis-related protein Bet v I family);PF00407.19(Pathogenesis-related protein Bet v I family);PF03364.20(Polyketide cyclase / dehydrase and lipid transport)	GO:0001101[response to acid chemical];GO:0003674[molecular_function];GO:0004857[enzyme inhibitor activity];GO:0004864[protein phosphatase inhibitor activity];GO:0005488[binding];GO:0005515[protein binding];GO:0005575[cellular_component];GO:0005622[intracellular];GO:0005623[cell];GO:0005634[nucleus];GO:0005737[cytoplasm];GO:0007154[cell communication];GO:0007165[signal transduction];GO:0008150[bio…	None	None
TRINITY_DN10078_c0_g1	K00797 Belongs to the spermidine spermine synthase family [EC:2.5.1.16]	map01100[Metabolic pathways];map00410[beta-Alanine metabolism];map00270[Cysteine and methionine metabolism];map00480[Glutathione metabolism];map00330[Arginine and proline metabolism]	PF01564.17(Spermine/spermidine synthase domain);PF01564.17(Spermine/spermidine synthase domain);PF17284.2(Spermidine synthase tetramerisation domain);PF13649.6(Methyltransferase domain);PF05430.11(S-adenosyl-L-methionine-dependent methyltransferase);PF05175.14(Methyltransferase small domain);PF08241.12(Methyltransferase domain);PF16803.5(Fe-S cluster assembly protein DRE2 N-terminus);PF16803.5(Fe…	GO:0003674[molecular_function];GO:0003824[catalytic activity];GO:0004766[spermidine synthase activity];GO:0006576[cellular biogenic amine metabolic process];GO:0006595[polyamine metabolic process];GO:0006596[polyamine biosynthetic process];GO:0006807[nitrogen compound metabolic process];GO:0008150[biological_process];GO:0008152[metabolic process];GO:0009058[biosynthetic process];GO:0009308[amine …	AND77072.1 putrescine N-methyltransferase [Colletotrichum incarnatum] >AND77073.1 putrescine N-methyltransferase [Colletotrichum siamense] >AND77074.1 putrescine N-methyltransferase [Colletotrichum gloeosporioides]	sp|Q09741|SPEE_SCHPO Spermidine synthase Short=SPDSY EC=2.5.1.16 Putrescine aminopropyltransferase OS=Schizosaccharomyces pombe (strain 972 / ATCC 24843) (Fission yeast) ORFNames=SPBC12C2.07c PE=3
TRINITY_DN34399_c0_g1	K14496 Abscisic acid receptor	map04075[Plant hormone signal transduction];map04016[MAPK signaling pathway - plant]	PF10604.9(Polyketide cyclase / dehydrase and lipid transport);PF03364.20(Polyketide cyclase / dehydrase and lipid transport);PF00407.19(Pathogenesis-related protein Bet v I family)	GO:0001101[response to acid chemical];GO:0003674[molecular_function];GO:0004857[enzyme inhibitor activity];GO:0004864[protein phosphatase inhibitor activity];GO:0005488[binding];GO:0005515[protein binding];GO:0005575[cellular_component];GO:0005622[intracellular];GO:0005623[cell];GO:0005634[nucleus];GO:0005737[cytoplasm];GO:0007154[cell communication];GO:0007165[signal transduction];GO:0008150[bio…	None	None
TRINITY_DN3493_c0_g1	K00928 Aspartokinase [EC:2.7.2.4]	map01100[Metabolic pathways];map01110[Biosynthesis of secondary metabolites];map00260[Glycine, serine and threonine metabolism];map00270[Cysteine and methionine metabolism];map01130[Biosynthesis of antibiotics];map01120[Microbial metabolism in diverse environments];map01230[Biosynthesis of amino acids];map01210[2-Oxocarboxylic acid metabolism];map00300[Lysine biosynthesis];map00261[Monobactam bio…	PF00696.28(Amino acid kinase family);PF01842.25(ACT domain);PF01842.25(ACT domain);PF13840.6(ACT domain);PF13840.6(ACT domain);PF05938.11(Plant self-incompatibility protein S1)	GO:0003674[molecular_function];GO:0003824[catalytic activity];GO:0004072[aspartate kinase activity];GO:0005575[cellular_component];GO:0005622[intracellular];GO:0005623[cell];GO:0005737[cytoplasm];GO:0006082[organic acid metabolic process];GO:0006520[cellular amino acid metabolic process];GO:0006793[phosphorus metabolic process];GO:0006796[phosphate-containing compound metabolic process];GO:000680…	KNE54578.1 aspartate kinase [Allomyces macrogynus ATCC 38327]	sp|O60163|AK_SCHPO Probable aspartokinase EC=2.7.2.4 Aspartate kinase OS=Schizosaccharomyces pombe (strain 972 / ATCC 24843) (Fission yeast) ORFNames=SPBC19F5.04 PE=1
TRINITY_DN13709_c0_g1	K01082 PAP-specific phosphatase HAL2-like [EC:3.1.3.7]	map01100[Metabolic pathways];map01130[Biosynthesis of antibiotics];map01120[Microbial metabolism in diverse environments];map00920[Sulfur metabolism]	PF00459.25(Inositol monophosphatase family);PF01082.20(Copper type II ascorbate-dependent monooxygenase, N-terminal domain)	GO:0003674[molecular_function];GO:0003824[catalytic activity];GO:0006793[phosphorus metabolic process];GO:0006796[phosphate-containing compound metabolic process];GO:0008150[biological_process];GO:0008152[metabolic process];GO:0008252[nucleotidase activity];GO:0008441[3'(2'),5'-bisphosphate nucleotidase activity];GO:0009987[cellular process];GO:0016311[dephosphorylation];GO:0016787[hydrolase acti…	KZT03058.1 3(2),5-bisphosphate nucleotidase HAL2 [Laetiporus sulphureus 93-53]	sp|Q5BCG1|DPNP_EMENI 3'(2'),5'-bisphosphate nucleotidase EC=3.1.3.7 3'(2'),5-bisphosphonucleoside 3'(2')-phosphohydrolase DPNPase OS=Emericella nidulans (strain FGSC A4 / ATCC 38163 / CBS 112.46 / NRRL 194 / M139) (Aspergillus nidulans) ORFNames=AN1769 PE=1
TRINITY_DN7882_c0_g1	K12666 Essential subunit of the N-oligosaccharyl transferase (OST) complex which catalyzes the transfer of a high mannose oligosaccharide from a lipid-linked oligosaccharide donor to an asparagine residue within an Asn-X-Ser Thr consensus motif in nascent polypeptide chains	map01100[Metabolic pathways];map00510[N-Glycan biosynthesis];map00513[Various types of N-glycan biosynthesis];map04141[Protein processing in endoplasmic reticulum]	PF04597.14(Ribophorin I)	GO:0003674[molecular_function];GO:0003824[catalytic activity];GO:0004576[oligosaccharyl transferase activity];GO:0004579[dolichyl-diphosphooligosaccharide-protein glycotransferase activity];GO:0005575[cellular_component];GO:0005618[cell wall];GO:0005622[intracellular];GO:0005623[cell];GO:0005737[cytoplasm];GO:0005773[vacuole];GO:0005774[vacuolar membrane];GO:0005783[endoplasmic reticulum];GO:0005…	CDS12616.1 hypothetical protein LRAMOSA04802 [Lichtheimia ramosa]	sp|Q10176|OST1_SCHPO Dolichyl-diphosphooligosaccharide--protein glycosyltransferase subunit 1 Oligosaccharyl transferase subunit alpha Precursor OS=Schizosaccharomyces pombe (strain 972 / ATCC 24843) (Fission yeast) Name=ost1 ORFNames=SPAC27F1.07 PE=3
TRINITY_DN13237_c0_g1	K13034 Belongs to the cysteine synthase cystathionine beta- synthase family [EC:2.5.1.47,4.4.1.9]	map01100[Metabolic pathways];map01110[Biosynthesis of secondary metabolites];map00460[Cyanoamino acid metabolism];map00270[Cysteine and methionine metabolism];map01130[Biosynthesis of antibiotics];map01120[Microbial metabolism in diverse environments];map01200[Carbon metabolism];map01230[Biosynthesis of amino acids];map00920[Sulfur metabolism]	PF00291.25(Pyridoxal-phosphate dependent enzyme);PF00988.22(Carbamoyl-phosphate synthase small chain, CPSase domain)	GO:0000096[sulfur amino acid metabolic process];GO:0000097[sulfur amino acid biosynthetic process];GO:0002376[immune system process];GO:0003674[molecular_function];GO:0003824[catalytic activity];GO:0004124[cysteine synthase activity];GO:0005488[binding];GO:0005507[copper ion binding];GO:0005575[cellular_component];GO:0005622[intracellular];GO:0005623[cell];GO:0005737[cytoplasm];GO:0005739[mitocho…	ORY45412.1 cysteine synthase A [Neocallimastix californiae]	sp|O59701|CYSK_SCHPO Cysteine synthase 1 {ECO:0000305|PubMed:14981292} Short=CS 1 EC=2.5.1.- {ECO:0000269|PubMed:28581482} EC=2.5.1.47 {ECO:0000269|PubMed:17482430, ECO:0000269|PubMed:28581482} O-acetylserine (thiol)-lyase 1 Short=OAS-TL 1 O-acetylserine sulfhydrylase 1 O-succinylserine sulfhydrylase {ECO:0000305} Precursor OS=Schizosaccharomyces pombe (strain 972 / ATCC 24843) (Fission yeast) OR…
TRINITY_DN19559_c0_g1	K00558 Belongs to the class I-like SAM-binding methyltransferase superfamily. C5-methyltransferase family [EC:2.1.1.37]	map01100[Metabolic pathways];map00270[Cysteine and methionine metabolism];map05206[MicroRNAs in cancer]	PF01426.18(BAH domain);PF01426.18(BAH domain);PF01426.18(BAH domain);PF14851.6(FAM176 family);PF14851.6(FAM176 family);PF06524.12(NOA36 protein)	GO:0000003[reproduction];GO:0000278[mitotic cell cycle];GO:0000281[mitotic cytokinesis];GO:0000910[cytokinesis];GO:0003006[developmental process involved in reproduction];GO:0003674[molecular_function];GO:0003824[catalytic activity];GO:0006139[nucleobase-containing compound metabolic process];GO:0006259[DNA metabolic process];GO:0006304[DNA modification];GO:0006305[DNA alkylation];GO:0006306[DNA …	APA08474.1 hypothetical protein sscle_04g032440 [Sclerotinia sclerotiorum 1980 UF-70]	None
TRINITY_DN553_c0_g1	K12524 Bifunctional aspartokinase homoserine dehydrogenase [EC:1.1.1.3,2.7.2.4]	map01100[Metabolic pathways];map01110[Biosynthesis of secondary metabolites];map00260[Glycine, serine and threonine metabolism];map00270[Cysteine and methionine metabolism];map01130[Biosynthesis of antibiotics];map01120[Microbial metabolism in diverse environments];map01230[Biosynthesis of amino acids];map00300[Lysine biosynthesis];map00261[Monobactam biosynthesis]	PF00742.19(Homoserine dehydrogenase);PF00696.28(Amino acid kinase family);PF03447.16(Homoserine dehydrogenase, NAD binding domain);PF01842.25(ACT domain);PF01842.25(ACT domain);PF13840.6(ACT domain);PF13840.6(ACT domain);PF13840.6(ACT domain);PF13740.6(ACT domain);PF13740.6(ACT domain)	GO:0003674[molecular_function];GO:0003824[catalytic activity];GO:0004072[aspartate kinase activity];GO:0004412[homoserine dehydrogenase activity];GO:0005575[cellular_component];GO:0005622[intracellular];GO:0005623[cell];GO:0005737[cytoplasm];GO:0006082[organic acid metabolic process];GO:0006520[cellular amino acid metabolic process];GO:0006793[phosphorus metabolic process];GO:0006796[phosphate-co…	KGQ11052.1 Bifunctional aspartokinase/homoserine dehydrogenase 2 [Beauveria bassiana D1-5]	sp|O94671|DHOM_SCHPO Probable homoserine dehydrogenase Short=HDH EC=1.1.1.3 OS=Schizosaccharomyces pombe (strain 972 / ATCC 24843) (Fission yeast) ORFNames=SPBC776.03 PE=1
TRINITY_DN6049_c0_g1	K01251 Adenosylhomocysteinase [EC:3.3.1.1]	map01100[Metabolic pathways];map00270[Cysteine and methionine metabolism]	PF05221.17(S-adenosyl-L-homocysteine hydrolase);PF05221.17(S-adenosyl-L-homocysteine hydrolase);PF00670.21(S-adenosyl-L-homocysteine hydrolase, NAD binding domain);PF02826.19(D-isomer specific 2-hydroxyacid dehydrogenase, NAD binding domain);PF07991.12(Acetohydroxy acid isomeroreductase, NADPH-binding domain);PF02254.18(TrkA-N domain);PF02882.19(Tetrahydrofolate dehydrogenase/cyclohydrolase, NAD(…	None	OAJ39404.1 adenosylhomocysteinase [Batrachochytrium dendrobatidis JEL423]	sp|O13639|SAHH_SCHPO Adenosylhomocysteinase Short=AdoHcyase EC=3.3.1.1 S-adenosyl-L-homocysteine hydrolase OS=Schizosaccharomyces pombe (strain 972 / ATCC 24843) (Fission yeast) ORFNames=pi047, SPBC8D2.18c PE=3
TRINITY_DN24381_c0_g1	K14496 Abscisic acid receptor	map04075[Plant hormone signal transduction];map04016[MAPK signaling pathway - plant]	PF10604.9(Polyketide cyclase / dehydrase and lipid transport);PF03364.20(Polyketide cyclase / dehydrase and lipid transport)	GO:0001101[response to acid chemical];GO:0003674[molecular_function];GO:0004857[enzyme inhibitor activity];GO:0004864[protein phosphatase inhibitor activity];GO:0005488[binding];GO:0005515[protein binding];GO:0005575[cellular_component];GO:0005622[intracellular];GO:0005623[cell];GO:0005634[nucleus];GO:0005737[cytoplasm];GO:0005829[cytosol];GO:0006950[response to stress];GO:0006970[response to osm…	None	None
TRINITY_DN9235_c0_g1	K05907 5'-adenylylsulfate reductase [EC:1.8.4.9]	map01120[Microbial metabolism in diverse environments];map00920[Sulfur metabolism]	PF01507.19(Phosphoadenosine phosphosulfate reductase family);PF00085.20(Thioredoxin);PF13098.6(Thioredoxin-like domain);PF13899.6(Thioredoxin-like);PF00578.21(AhpC/TSA family);PF08534.10(Redoxin);PF08534.10(Redoxin);PF13728.6(F plasmid transfer operon protein);PF13728.6(F plasmid transfer operon protein)	GO:0000103[sulfate assimilation];GO:0003674[molecular_function];GO:0003824[catalytic activity];GO:0004604[phosphoadenylyl-sulfate reductase (thioredoxin) activity];GO:0005575[cellular_component];GO:0005622[intracellular];GO:0005623[cell];GO:0005737[cytoplasm];GO:0006790[sulfur compound metabolic process];GO:0008150[biological_process];GO:0008152[metabolic process];GO:0009507[chloroplast];GO:00095…	ORX85375.1 phosphoadenosine phosphosulfate reductase [Basidiobolus meristosporus CBS 931.73]	None
TRINITY_DN12095_c0_g1	K14498 Belongs to the protein kinase superfamily [EC:2.7.11.1]	map04075[Plant hormone signal transduction];map04016[MAPK signaling pathway - plant]	PF00069.25(Protein kinase domain);PF07714.17(Protein tyrosine kinase);PF01636.23(Phosphotransferase enzyme family);PF01633.20(Choline/ethanolamine kinase)	GO:0001101[response to acid chemical];GO:0003674[molecular_function];GO:0003824[catalytic activity];GO:0004672[protein kinase activity];GO:0004674[protein serine/threonine kinase activity];GO:0005575[cellular_component];GO:0005622[intracellular];GO:0005623[cell];GO:0005634[nucleus];GO:0005737[cytoplasm];GO:0005829[cytosol];GO:0006464[cellular protein modification process];GO:0006468[protein phosp…	XP_018225890.1 hypothetical protein T552_02040 [Pneumocystis carinii B80] >KTW28181.1 hypothetical protein T552_02040 [Pneumocystis carinii B80]	sp|O74536|SNF1_SCHPO SNF1-like protein kinase ssp2 {ECO:0000303|PubMed:22140232} EC=2.7.11.1 {ECO:0000250|UniProtKB:P06782} OS=Schizosaccharomyces pombe (strain 972 / ATCC 24843) (Fission yeast) Name=ssp2 {ECO:0000303|PubMed:22140232} ORFNames=SPCC74.03c PE=1
TRINITY_DN1381_c0_g1	K07151 Dolichyl-diphosphooligosaccharide--protein glycosyltransferase subunit [EC:2.4.99.18]	map01100[Metabolic pathways];map00510[N-Glycan biosynthesis];map00513[Various types of N-glycan biosynthesis];map04141[Protein processing in endoplasmic reticulum]	PF02516.14(Oligosaccharyl transferase STT3 subunit);PF02516.14(Oligosaccharyl transferase STT3 subunit);PF13231.6(Dolichyl-phosphate-mannose-protein mannosyltransferase);PF13231.6(Dolichyl-phosphate-mannose-protein mannosyltransferase);PF13231.6(Dolichyl-phosphate-mannose-protein mannosyltransferase);PF13231.6(Dolichyl-phosphate-mannose-protein mannosyltransferase);PF06024.12(Orf78 (ac78));PF0602…	GO:0003674[molecular_function];GO:0003824[catalytic activity];GO:0004576[oligosaccharyl transferase activity];GO:0004579[dolichyl-diphosphooligosaccharide-protein glycotransferase activity];GO:0005575[cellular_component];GO:0005622[intracellular];GO:0005623[cell];GO:0005737[cytoplasm];GO:0005783[endoplasmic reticulum];GO:0005789[endoplasmic reticulum membrane];GO:0006464[cellular protein modifica…	XP_016605473.1 hypothetical protein SPPG_07356 [Spizellomyces punctatus DAOM BR117] >KNC97433.1 hypothetical protein SPPG_07356 [Spizellomyces punctatus DAOM BR117]	sp|P39007|STT3_YEAST Dolichyl-diphosphooligosaccharide--protein glycosyltransferase subunit STT3 Short=Oligosaccharyl transferase subunit STT3 EC=2.4.99.18 Staurosporine and temperature sensitivity protein 3 OS=Saccharomyces cerevisiae (strain ATCC 204508 / S288c) (Baker's yeast) Name=STT3 OrderedLocusNames=YGL022W PE=1
TRINITY_DN9307_c0_g1	K03844 GDP-Man Man(3)GlcNAc(2)-PP-Dol [EC:2.4.1.131]	map01100[Metabolic pathways];map00510[N-Glycan biosynthesis];map00513[Various types of N-glycan biosynthesis]	PF15924.5(ALG11 mannosyltransferase N-terminus);PF00534.20(Glycosyl transferases group 1);PF13692.6(Glycosyl transferases group 1);PF13692.6(Glycosyl transferases group 1);PF13439.6(Glycosyltransferase Family 4);PF13524.6(Glycosyl transferases group 1)	GO:0000026[alpha-1,2-mannosyltransferase activity];GO:0000030[mannosyltransferase activity];GO:0001101[response to acid chemical];GO:0003674[molecular_function];GO:0003824[catalytic activity];GO:0004376[glycolipid mannosyltransferase activity];GO:0004377[GDP-Man:Man3GlcNAc2-PP-Dol alpha-1,2-mannosyltransferase activity];GO:0005575[cellular_component];GO:0005622[intracellular];GO:0005623[cell];GO:…	EXX70491.1 alpha-1,2-mannosyltransferase ALG11 [Rhizophagus irregularis DAOM 197198w]	sp|Q8X092|ALG11_NEUCR GDP-Man:Man(3)GlcNAc(2)-PP-Dol alpha-1,2-mannosyltransferase EC=2.4.1.131 Alpha-1,2-mannosyltransferase alg-11 Asparagine-linked glycosylation protein 11 Glycolipid 2-alpha-mannosyltransferase OS=Neurospora crassa (strain ATCC 24698 / 74-OR23-1A / CBS 708.71 / DSM 1257 / FGSC 987) Name=alg-11 ORFNames=B14D6.360, NCU06779 PE=3
TRINITY_DN14525_c0_g1	K00547 Homocysteine s-methyltransferase [EC:2.1.1.10]	map01100[Metabolic pathways];map01110[Biosynthesis of secondary metabolites];map00270[Cysteine and methionine metabolism]	PF02574.16(Homocysteine S-methyltransferase)	GO:0000096[sulfur amino acid metabolic process];GO:0000097[sulfur amino acid biosynthetic process];GO:0003674[molecular_function];GO:0003824[catalytic activity];GO:0006082[organic acid metabolic process];GO:0006520[cellular amino acid metabolic process];GO:0006555[methionine metabolic process];GO:0006790[sulfur compound metabolic process];GO:0006807[nitrogen compound metabolic process];GO:0008150…	ORX57926.1 hypothetical protein BCR36DRAFT_580483 [Piromyces finnis]	sp|Q08985|SAM4_YEAST Homocysteine S-methyltransferase 2 EC=2.1.1.10 S-adenosylmethionine metabolism protein 4 S-methylmethionine:homocysteine methyltransferase 2 Short=SMM:Hcy S-methyltransferase 2 OS=Saccharomyces cerevisiae (strain ATCC 204508 / S288c) (Baker's yeast) Name=SAM4 OrderedLocusNames=YPL273W PE=1
TRINITY_DN8484_c0_g1	K14497 phosphatase 2c [EC:3.1.3.16]	map04075[Plant hormone signal transduction];map04016[MAPK signaling pathway - plant];map04931[Insulin resistance]	PF00481.21(Protein phosphatase 2C);PF00481.21(Protein phosphatase 2C);PF13672.6(Protein phosphatase 2C);PF15369.6(Uncharacterised protein KIAA1328)	GO:0001101[response to acid chemical];GO:0003674[molecular_function];GO:0003824[catalytic activity];GO:0004721[phosphoprotein phosphatase activity];GO:0004722[protein serine/threonine phosphatase activity];GO:0005488[binding];GO:0005515[protein binding];GO:0005575[cellular_component];GO:0005622[intracellular];GO:0005623[cell];GO:0005634[nucleus];GO:0005737[cytoplasm];GO:0005829[cytosol];GO:000646…	EPZ34102.1 Protein phosphatase 2C domain-containing protein [Rozella allomycis CSF55]	sp|P35182|PP2C1_YEAST Protein phosphatase 2C homolog 1 Short=PP2C-1 EC=3.1.3.16 OS=Saccharomyces cerevisiae (strain ATCC 204508 / S288c) (Baker's yeast) Name=PTC1 Synonyms=TPD1 OrderedLocusNames=YDL006W ORFNames=D2925 PE=1
TRINITY_DN25802_c0_g1	K20604 mitogen-activated protein kinase kinase [EC:2.7.12.2]	map04016[MAPK signaling pathway - plant]	PF00069.25(Protein kinase domain);PF07714.17(Protein tyrosine kinase);PF14531.6(Kinase-like);PF14531.6(Kinase-like);PF17667.1(Fungal protein kinase);PF17667.1(Fungal protein kinase);PF06293.14(Lipopolysaccharide kinase (Kdo/WaaP) family);PF13095.6(Kinetochore Sim4 complex subunit FTA2);PF13095.6(Kinetochore Sim4 complex subunit FTA2);PF01636.23(Phosphotransferase enzyme family);PF01636.23(Phospho…	None	KXN69648.1 kinase-like protein [Conidiobolus coronatus NRRL 28638]	sp|P32491|MKK2_YEAST MAP kinase kinase MKK2/SSP33 EC=2.7.12.2 OS=Saccharomyces cerevisiae (strain ATCC 204508 / S288c) (Baker's yeast) Name=MKK2 Synonyms=SSP33 OrderedLocusNames=YPL140C ORFNames=LPI6C PE=1
TRINITY_DN39123_c0_g1	K08967 Catalyzes the formation of formate and 2-keto-4- methylthiobutyrate (KMTB) from 1,2-dihydroxy-3-keto-5- methylthiopentene (DHK-MTPene) [EC:1.13.11.53,1.13.11.54]	map01100[Metabolic pathways];map00270[Cysteine and methionine metabolism]	PF03079.14(ARD/ARD' family);PF07883.11(Cupin domain);PF02311.19(AraC-like ligand binding domain);PF00190.22(Cupin);PF06052.12(3-hydroxyanthranilic acid dioxygenase);PF12852.7(Cupin)	GO:0000096[sulfur amino acid metabolic process];GO:0003674[molecular_function];GO:0003824[catalytic activity];GO:0006082[organic acid metabolic process];GO:0006520[cellular amino acid metabolic process];GO:0006555[methionine metabolic process];GO:0006790[sulfur compound metabolic process];GO:0006807[nitrogen compound metabolic process];GO:0008150[biological_process];GO:0008152[metabolic process];…	ORY07491.1 1,2-dihydroxy-3-keto-5-methylthiopentene dioxygenase 3 [Basidiobolus meristosporus CBS 931.73]	sp|Q6CH03|MTND_YARLI 1,2-dihydroxy-3-keto-5-methylthiopentene dioxygenase {ECO:0000255|HAMAP-Rule:MF_03154} EC=1.13.11.54 {ECO:0000255|HAMAP-Rule:MF_03154} Acireductone dioxygenase (Fe(2+)-requiring) {ECO:0000255|HAMAP-Rule:MF_03154} Short=ARD {ECO:0000255|HAMAP-Rule:MF_03154} Short=Fe-ARD {ECO:0000255|HAMAP-Rule:MF_03154} OS=Yarrowia lipolytica (strain CLIB 122 / E 150) (Yeast) (Candida lipolyti…
TRINITY_DN8452_c0_g1	K17285 Selenium-binding protein	None	PF05694.11(56kDa selenium binding protein (SBP56));PF10282.9(Lactonase, 7-bladed beta-propeller);PF10282.9(Lactonase, 7-bladed beta-propeller);PF10282.9(Lactonase, 7-bladed beta-propeller)	GO:0000103[sulfate assimilation];GO:0000302[response to reactive oxygen species];GO:0000741[karyogamy];GO:0005575[cellular_component];GO:0005622[intracellular];GO:0005623[cell];GO:0005737[cytoplasm];GO:0005829[cytosol];GO:0005911[cell-cell junction];GO:0006790[sulfur compound metabolic process];GO:0006950[response to stress];GO:0006979[response to oxidative stress];GO:0006996[organelle organizati…	XP_018694030.1 hypothetical protein AYL99_05665 [Fonsecaea erecta] >OAP60663.1 hypothetical protein AYL99_05665 [Fonsecaea erecta]	None
TRINITY_DN21659_c0_g1	K14496 Abscisic acid receptor	map04075[Plant hormone signal transduction];map04016[MAPK signaling pathway - plant]	PF10604.9(Polyketide cyclase / dehydrase and lipid transport);PF03364.20(Polyketide cyclase / dehydrase and lipid transport)	GO:0001101[response to acid chemical];GO:0003674[molecular_function];GO:0004857[enzyme inhibitor activity];GO:0004864[protein phosphatase inhibitor activity];GO:0005488[binding];GO:0005515[protein binding];GO:0005575[cellular_component];GO:0005622[intracellular];GO:0005623[cell];GO:0005634[nucleus];GO:0005737[cytoplasm];GO:0007154[cell communication];GO:0007165[signal transduction];GO:0008150[bio…	None	None
TRINITY_DN9977_c0_g1	K14455 Aspartate aminotransferase [EC:2.6.1.1]	map01100[Metabolic pathways];map01110[Biosynthesis of secondary metabolites];map00350[Tyrosine metabolism];map00360[Phenylalanine metabolism];map00960[Tropane, piperidine and pyridine alkaloid biosynthesis];map00950[Isoquinoline alkaloid biosynthesis];map00270[Cysteine and methionine metabolism];map00330[Arginine and proline metabolism];map01130[Biosynthesis of antibiotics];map01120[Microbial met…	PF00155.21(Aminotransferase class I and II)	GO:0003674[molecular_function];GO:0003824[catalytic activity];GO:0004069[L-aspartate:2-oxoglutarate aminotransferase activity];GO:0005488[binding];GO:0005507[copper ion binding];GO:0005575[cellular_component];GO:0005622[intracellular];GO:0005623[cell];GO:0005737[cytoplasm];GO:0005739[mitochondrion];GO:0006082[organic acid metabolic process];GO:0006103[2-oxoglutarate metabolic process];GO:0006520[…	ORY97896.1 aspartate aminotransferase [Syncephalastrum racemosum]	sp|O94320|AATM_SCHPO Aspartate aminotransferase, mitochondrial EC=2.6.1.1 Transaminase A Precursor OS=Schizosaccharomyces pombe (strain 972 / ATCC 24843) (Fission yeast) ORFNames=SPBC725.01 PE=3
TRINITY_DN11736_c0_g1	K05396 D-cysteine desulfhydrase 2 [EC:4.4.1.15]	map00270[Cysteine and methionine metabolism]	PF00291.25(Pyridoxal-phosphate dependent enzyme);PF00291.25(Pyridoxal-phosphate dependent enzyme);PF00291.25(Pyridoxal-phosphate dependent enzyme);PF15099.6(Phosphoinositide-interacting protein family);PF11523.8(Protein of unknown function (DUF3223))	GO:0000096[sulfur amino acid metabolic process];GO:0000098[sulfur amino acid catabolic process];GO:0003674[molecular_function];GO:0003824[catalytic activity];GO:0006082[organic acid metabolic process];GO:0006520[cellular amino acid metabolic process];GO:0006534[cysteine metabolic process];GO:0006790[sulfur compound metabolic process];GO:0006807[nitrogen compound metabolic process];GO:0008150[biol…	KGQ06112.1 Glutathione transport system permease protein gsiC [Beauveria bassiana D1-5]	None
TRINITY_DN1076_c0_g1	K05907 5'-adenylylsulfate reductase [EC:1.8.4.9]	map01120[Microbial metabolism in diverse environments];map00920[Sulfur metabolism]	PF01507.19(Phosphoadenosine phosphosulfate reductase family);PF00085.20(Thioredoxin);PF13899.6(Thioredoxin-like)	GO:0000103[sulfate assimilation];GO:0003674[molecular_function];GO:0003824[catalytic activity];GO:0004604[phosphoadenylyl-sulfate reductase (thioredoxin) activity];GO:0005575[cellular_component];GO:0005622[intracellular];GO:0005623[cell];GO:0005737[cytoplasm];GO:0006790[sulfur compound metabolic process];GO:0008150[biological_process];GO:0008152[metabolic process];GO:0009507[chloroplast];GO:00095…	ORX85375.1 phosphoadenosine phosphosulfate reductase [Basidiobolus meristosporus CBS 931.73]	None
TRINITY_DN1464_c0_g1	K00392 Sulfite reductase ferredoxin [EC:1.8.7.1]	map01100[Metabolic pathways];map01120[Microbial metabolism in diverse environments];map03010[Ribosome];map00920[Sulfur metabolism]	PF01077.22(Nitrite and sulphite reductase 4Fe-4S domain);PF01077.22(Nitrite and sulphite reductase 4Fe-4S domain);PF03460.17(Nitrite/Sulfite reductase ferredoxin-like half domain);PF03460.17(Nitrite/Sulfite reductase ferredoxin-like half domain);PF13848.6(Thioredoxin-like domain);PF03460.17(Nitrite/Sulfite reductase ferredoxin-like half domain);PF16138.5(Domain of unknown function (4846));PF16138…	GO:0003674[molecular_function];GO:0003676[nucleic acid binding];GO:0003677[DNA binding];GO:0003690[double-stranded DNA binding];GO:0003824[catalytic activity];GO:0005488[binding];GO:0005507[copper ion binding];GO:0005575[cellular_component];GO:0005576[extracellular region];GO:0005622[intracellular];GO:0005623[cell];GO:0005737[cytoplasm];GO:0006275[regulation of DNA replication];GO:0006323[DNA pac…	ODN80124.1 sulfite reductase (NADPH) hemoprotein, beta-component [Cryptococcus depauperatus CBS 7841]	sp|P47169|MET5_YEAST Sulfite reductase [NADPH] subunit beta EC=1.8.1.2 Extracellular mutant protein 17 OS=Saccharomyces cerevisiae (strain ATCC 204508 / S288c) (Baker's yeast) Name=MET5 Synonyms=ECM17 OrderedLocusNames=YJR137C ORFNames=J2126 PE=1
TRINITY_DN11885_c0_g1	K01761 Methionine gamma-lyase-like [EC:4.4.1.11]	map00270[Cysteine and methionine metabolism];map00450[Selenocompound metabolism]	PF01053.20(Cys/Met metabolism PLP-dependent enzyme);PF10809.8(Protein of unknown function (DUF2732));PF01053.20(Cys/Met metabolism PLP-dependent enzyme);PF06243.11(Phenylacetic acid degradation B)	None	OMJ18422.1 Cystathionine gamma-lyase [Smittium culicis]	sp|P31373|CYS3_YEAST Cystathionine gamma-lyase EC=4.4.1.1 Gamma-cystathionase Sulfur transfer protein 1 OS=Saccharomyces cerevisiae (strain ATCC 204508 / S288c) (Baker's yeast) ORFNames=FUN35 PE=1
TRINITY_DN19743_c0_g1	K00640 Serine acetyltransferase [EC:2.3.1.30]	map01100[Metabolic pathways];map01110[Biosynthesis of secondary metabolites];map00270[Cysteine and methionine metabolism];map01120[Microbial metabolism in diverse environments];map01200[Carbon metabolism];map01230[Biosynthesis of amino acids];map00920[Sulfur metabolism];map05111[Biofilm formation - Vibrio cholerae]	PF06426.14(Serine acetyltransferase, N-terminal);PF03519.14(Invasion protein B family);PF03519.14(Invasion protein B family);PF00132.24(Bacterial transferase hexapeptide (six repeats));PF00132.24(Bacterial transferase hexapeptide (six repeats));PF14602.6(Hexapeptide repeat of succinyl-transferase);PF14602.6(Hexapeptide repeat of succinyl-transferase)	GO:0000096[sulfur amino acid metabolic process];GO:0000097[sulfur amino acid biosynthetic process];GO:0003674[molecular_function];GO:0003824[catalytic activity];GO:0005575[cellular_component];GO:0005622[intracellular];GO:0005623[cell];GO:0005737[cytoplasm];GO:0005829[cytosol];GO:0006082[organic acid metabolic process];GO:0006520[cellular amino acid metabolic process];GO:0006534[cysteine metabolic…	KGQ11009.1 Serine acetyltransferase [Beauveria bassiana D1-5]	sp|Q9US33|SAT_SCHPO Putative serine acetyltransferase EC=2.3.1.30 OS=Schizosaccharomyces pombe (strain 972 / ATCC 24843) (Fission yeast) ORFNames=SPAC1039.08 PE=3
TRINITY_DN1742_c0_g1	K01230 Belongs to the glycosyl hydrolase 47 family [EC:3.2.1.113]	map01100[Metabolic pathways];map00510[N-Glycan biosynthesis];map00513[Various types of N-glycan biosynthesis];map04141[Protein processing in endoplasmic reticulum]	PF01532.20(Glycosyl hydrolase family 47);PF00859.18(CTF/NF-I family transcription modulation region)	GO:0000139[Golgi membrane];GO:0003674[molecular_function];GO:0003824[catalytic activity];GO:0004553[hydrolase activity, hydrolyzing O-glycosyl compounds];GO:0004559[alpha-mannosidase activity];GO:0004571[mannosyl-oligosaccharide 1,2-alpha-mannosidase activity];GO:0005575[cellular_component];GO:0005622[intracellular];GO:0005623[cell];GO:0005737[cytoplasm];GO:0005768[endosome];GO:0005783[endoplasmi…	EXX79851.1 Mns1p [Rhizophagus irregularis DAOM 197198w] >PKC15129.1 mannosyl-oligosaccharide alpha-1,2-mannosidase [Rhizophagus irregularis] >PKC73672.1 mannosyl-oligosaccharide alpha-1,2-mannosidase [Rhizophagus irregularis] >PKK77912.1 mannosyl-oligosaccharide alpha-1,2-mannosidase [Rhizophagus irregularis]	sp|Q8J0Q0|MNS1_CANAX Mannosyl-oligosaccharide 1,2-alpha-mannosidase EC=3.2.1.113 {ECO:0000250|UniProtKB:P32906} Man(9)-alpha-mannosidase OS=Candida albicans (Yeast) Name=MNS1 PE=3
TRINITY_DN14523_c0_g1	K00826 Belongs to the class-IV pyridoxal-phosphate-dependent aminotransferase family [EC:2.6.1.42]	map01100[Metabolic pathways];map01110[Biosynthesis of secondary metabolites];map00270[Cysteine and methionine metabolism];map01130[Biosynthesis of antibiotics];map00280[Valine, leucine and isoleucine degradation];map01230[Biosynthesis of amino acids];map01210[2-Oxocarboxylic acid metabolism];map00770[Pantothenate and CoA biosynthesis];map00290[Valine, leucine and isoleucine biosynthesis]	PF01063.19(Amino-transferase class IV)	GO:0003674[molecular_function];GO:0003824[catalytic activity];GO:0004084[branched-chain-amino-acid transaminase activity];GO:0005575[cellular_component];GO:0005622[intracellular];GO:0005623[cell];GO:0005737[cytoplasm];GO:0005739[mitochondrion];GO:0008483[transaminase activity];GO:0016740[transferase activity];GO:0016769[transferase activity, transferring nitrogenous groups];GO:0043226[organelle];…	ORX89621.1 branched-chain amino acid aminotransferase [Basidiobolus meristosporus CBS 931.73]	sp|P47176|BCA2_YEAST Branched-chain-amino-acid aminotransferase, cytosolic Short=BCAT EC=2.6.1.42 Protein TWT2 OS=Saccharomyces cerevisiae (strain ATCC 204508 / S288c) (Baker's yeast) Name=BAT2 Synonyms=TWT2 OrderedLocusNames=YJR148W ORFNames=J2209 PE=1
TRINITY_DN20415_c0_g1	K00640 Serine acetyltransferase [EC:2.3.1.30]	map01100[Metabolic pathways];map01110[Biosynthesis of secondary metabolites];map00270[Cysteine and methionine metabolism];map01120[Microbial metabolism in diverse environments];map01200[Carbon metabolism];map01230[Biosynthesis of amino acids];map00920[Sulfur metabolism];map05111[Biofilm formation - Vibrio cholerae]	PF06426.14(Serine acetyltransferase, N-terminal);PF00132.24(Bacterial transferase hexapeptide (six repeats));PF00132.24(Bacterial transferase hexapeptide (six repeats));PF00132.24(Bacterial transferase hexapeptide (six repeats));PF14602.6(Hexapeptide repeat of succinyl-transferase);PF14602.6(Hexapeptide repeat of succinyl-transferase);PF13436.6(Glycine-zipper domain);PF13436.6(Glycine-zipper doma…	GO:0000096[sulfur amino acid metabolic process];GO:0000097[sulfur amino acid biosynthetic process];GO:0003674[molecular_function];GO:0003824[catalytic activity];GO:0005488[binding];GO:0005575[cellular_component];GO:0005622[intracellular];GO:0005623[cell];GO:0005634[nucleus];GO:0005737[cytoplasm];GO:0005739[mitochondrion];GO:0005829[cytosol];GO:0006082[organic acid metabolic process];GO:0006520[ce…	KGQ11009.1 Serine acetyltransferase [Beauveria bassiana D1-5]	sp|Q9US33|SAT_SCHPO Putative serine acetyltransferase EC=2.3.1.30 OS=Schizosaccharomyces pombe (strain 972 / ATCC 24843) (Fission yeast) ORFNames=SPAC1039.08 PE=3
TRINITY_DN3638_c0_g1	K00026 Malate dehydrogenase [EC:1.1.1.37]	map01100[Metabolic pathways];map01110[Biosynthesis of secondary metabolites];map00270[Cysteine and methionine metabolism];map01130[Biosynthesis of antibiotics];map01120[Microbial metabolism in diverse environments];map01200[Carbon metabolism];map00620[Pyruvate metabolism];map00630[Glyoxylate and dicarboxylate metabolism];map00020[Citrate cycle (TCA cycle)];map00710[Carbon fixation in photosynthet…	PF00056.23(lactate/malate dehydrogenase, NAD binding domain);PF00056.23(lactate/malate dehydrogenase, NAD binding domain);PF02866.18(lactate/malate dehydrogenase, alpha/beta C-terminal domain);PF02866.18(lactate/malate dehydrogenase, alpha/beta C-terminal domain);PF01073.19(3-beta hydroxysteroid dehydrogenase/isomerase family);PF01118.24(Semialdehyde dehydrogenase, NAD binding domain);PF01118.24(…	GO:0000003[reproduction];GO:0003006[developmental process involved in reproduction];GO:0003674[molecular_function];GO:0003824[catalytic activity];GO:0005575[cellular_component];GO:0005576[extracellular region];GO:0005622[intracellular];GO:0005623[cell];GO:0005737[cytoplasm];GO:0005739[mitochondrion];GO:0005773[vacuole];GO:0005774[vacuolar membrane];GO:0006950[response to stress];GO:0007275[multic…	XP_016612662.1 malate dehydrogenase, NAD-dependent [Spizellomyces punctatus DAOM BR117] >KND04623.1 malate dehydrogenase, NAD-dependent [Spizellomyces punctatus DAOM BR117]	sp|P83778|MDHC_CANAL Malate dehydrogenase, cytoplasmic EC=1.1.1.37 OS=Candida albicans (strain SC5314 / ATCC MYA-2876) (Yeast) ORFNames=CaO19.7481 PE=1
TRINITY_DN11712_c0_g1	K01001 UDP-N-acetylglucosamine--dolichyl-phosphate N-acetylglucosaminephosphotransferase-like [EC:2.7.8.15]	map01100[Metabolic pathways];map00510[N-Glycan biosynthesis]	PF00953.21(Glycosyl transferase family 4);PF00953.21(Glycosyl transferase family 4);PF05767.12(Poxvirus virion envelope protein A14);PF09925.9(Predicted membrane protein (DUF2157));PF09925.9(Predicted membrane protein (DUF2157))	GO:0003674[molecular_function];GO:0003824[catalytic activity];GO:0003975[UDP-N-acetylglucosamine-dolichyl-phosphate N-acetylglucosaminephosphotransferase activity];GO:0005575[cellular_component];GO:0005622[intracellular];GO:0005623[cell];GO:0005737[cytoplasm];GO:0005783[endoplasmic reticulum];GO:0005789[endoplasmic reticulum membrane];GO:0006464[cellular protein modification process];GO:0006486[p…	KFH70548.1 UDP-N-acetylglucosamine-dolichyl-phosphate N-acetylglucosaminephosphotransferase [Mortierella verticillata NRRL 6337]	sp|P42881|GPT_SCHPO UDP-N-acetylglucosamine--dolichyl-phosphate N-acetylglucosaminephosphotransferase EC=2.7.8.15 GlcNAc-1-P transferase Short=G1PT Short=GPT N-acetylglucosamine-1-phosphate transferase OS=Schizosaccharomyces pombe (strain 972 / ATCC 24843) (Fission yeast) Name=gpt2 Synonyms=gpt ORFNames=SPBC15D4.04 PE=3
TRINITY_DN1271_c0_g1	K07151 Dolichyl-diphosphooligosaccharide--protein glycosyltransferase subunit [EC:2.4.99.18]	map01100[Metabolic pathways];map00510[N-Glycan biosynthesis];map00513[Various types of N-glycan biosynthesis];map04141[Protein processing in endoplasmic reticulum]	PF02516.14(Oligosaccharyl transferase STT3 subunit);PF02516.14(Oligosaccharyl transferase STT3 subunit);PF13896.6(Glycosyl-transferase for dystroglycan)	GO:0003674[molecular_function];GO:0003824[catalytic activity];GO:0004576[oligosaccharyl transferase activity];GO:0004579[dolichyl-diphosphooligosaccharide-protein glycotransferase activity];GO:0005575[cellular_component];GO:0005622[intracellular];GO:0005623[cell];GO:0005737[cytoplasm];GO:0005783[endoplasmic reticulum];GO:0005789[endoplasmic reticulum membrane];GO:0005886[plasma membrane];GO:00064…	KNE71651.1 hypothetical protein AMAG_16207 [Allomyces macrogynus ATCC 38327]	sp|O94335|STT3_SCHPO Dolichyl-diphosphooligosaccharide--protein glycosyltransferase subunit stt3 Short=Oligosaccharyl transferase subunit stt3 EC=2.4.99.18 OS=Schizosaccharomyces pombe (strain 972 / ATCC 24843) (Fission yeast) Name=stt3 ORFNames=SPBC1271.02 PE=3
TRINITY_DN16838_c0_g1	K01244 5'-methylthioadenosine S-adenosylhomocysteine nucleosidase [EC:3.2.2.16]	map01100[Metabolic pathways];map00270[Cysteine and methionine metabolism]	PF01048.20(Phosphorylase superfamily)	None	None	None
TRINITY_DN25373_c0_g1	K00721 Dolichol-phosphate [EC:2.4.1.83]	map01100[Metabolic pathways];map00510[N-Glycan biosynthesis]	PF00535.26(Glycosyl transferase family 2);PF13641.6(Glycosyltransferase like family 2);PF10111.9(Glycosyltransferase like family 2);PF13506.6(Glycosyl transferase family 21);PF13704.6(Glycosyl transferase family 2)	GO:0005575[cellular_component];GO:0005622[intracellular];GO:0005623[cell];GO:0005737[cytoplasm];GO:0005783[endoplasmic reticulum];GO:0008150[biological_process];GO:0012505[endomembrane system];GO:0031501[mannosyltransferase complex];GO:0032991[protein-containing complex];GO:0033185[dolichol-phosphate-mannose synthase complex];GO:0042221[response to chemical];GO:0043226[organelle];GO:0043227[membr…	CRG86400.1 dolichol-phosphate mannosyltransferase [Talaromyces islandicus]	sp|O14466|DPM1_SCHPO Dolichol-phosphate mannosyltransferase EC=2.4.1.83 Dolichol-phosphate mannose synthase Short=DPM synthase Dolichyl-phosphate beta-D-mannosyltransferase Mannose-P-dolichol synthase Short=MPD synthase OS=Schizosaccharomyces pombe (strain 972 / ATCC 24843) (Fission yeast) Name=dpm1 ORFNames=SPAC31G5.16c PE=2
TRINITY_DN14229_c0_g1	K05396 1-aminocyclopropane-1-carboxylate deaminase [EC:4.4.1.15]	map00270[Cysteine and methionine metabolism]	PF00291.25(Pyridoxal-phosphate dependent enzyme)	GO:0000096[sulfur amino acid metabolic process];GO:0000098[sulfur amino acid catabolic process];GO:0003674[molecular_function];GO:0003824[catalytic activity];GO:0005488[binding];GO:0005575[cellular_component];GO:0005622[intracellular];GO:0005623[cell];GO:0005737[cytoplasm];GO:0005739[mitochondrion];GO:0005829[cytosol];GO:0006082[organic acid metabolic process];GO:0006520[cellular amino acid metab…	KGQ06112.1 Glutathione transport system permease protein gsiC [Beauveria bassiana D1-5]	sp|Q9URX3|1A1D_SCHPO Probable 1-aminocyclopropane-1-carboxylate deaminase Short=ACC deaminase Short=ACCD EC=3.5.99.7 OS=Schizosaccharomyces pombe (strain 972 / ATCC 24843) (Fission yeast) ORFNames=SPAC922.03 PE=3
TRINITY_DN16771_c0_g1	K00016 Belongs to the LDH MDH superfamily [EC:1.1.1.27]	map01100[Metabolic pathways];map01110[Biosynthesis of secondary metabolites];map00270[Cysteine and methionine metabolism];map01130[Biosynthesis of antibiotics];map01120[Microbial metabolism in diverse environments];map00620[Pyruvate metabolism];map00640[Propanoate metabolism];map04922[Glucagon signaling pathway];map00010[Glycolysis / Gluconeogenesis]		None	ORX90458.1 thaumatin-like protein precursor [Basidiobolus meristosporus CBS 931.73]		PF00314.17(Thaumatin family)	(Thaumatin family)
TRINITY_DN14639_c0_g1	K00025 Malate dehydrogenase [EC:1.1.1.37]	map01100[Metabolic pathways];map01110[Biosynthesis of secondary metabolites];map00270[Cysteine and methionine metabolism];map01130[Biosynthesis of antibiotics];map01120[Microbial metabolism in diverse environments];map01200[Carbon metabolism];map00620[Pyruvate metabolism];map00630[Glyoxylate and dicarboxylate metabolism];map00020[Citrate cycle (TCA cycle)];map00710[Carbon fixation in photosynthet…		GO:0000785[chromatin];GO:0000976[transcription regulatory region sequence-specific DNA binding];GO:0001067[regulatory region nucleic acid binding];GO:0003674[molecular_function];GO:0003676[nucleic acid binding];GO:0003677[DNA binding];GO:0003682[chromatin binding];GO:0003690[double-stranded DNA binding];GO:0003700[DNA-binding transcription factor activity];GO:0005488[binding];GO:0005515[protein b…	ODQ75784.1 hypothetical protein LIPSTDRAFT_216314 [Lipomyces starkeyi NRRL Y-11557]		PF01426.18(BAH domain)	(BAH domain)

## Sheet: T1_64 VS T2_64
Table S9 DEGs constructed for the PPI in comparison of T1_64 VS T2_64
GeneSymbol	kegg	kegg_path	pfam	go	nr	swissprot
TRINITY_DN15197_c0_g1	K01803 Triosephosphate isomerase [EC:5.3.1.1]	map01100[Metabolic pathways];map01110[Biosynthesis of secondary metabolites];map01130[Biosynthesis of antibiotics];map01120[Microbial metabolism in diverse environments];map01200[Carbon metabolism];map01230[Biosynthesis of amino acids];map00010[Glycolysis / Gluconeogenesis];map00051[Fructose and mannose metabolism];map00710[Carbon fixation in photosynthetic organisms];map00562[Inositol phosphate …	PF00121.18(Triosephosphate isomerase)	GO:0000003[reproduction];GO:0003674[molecular_function];GO:0003824[catalytic activity];GO:0004807[triose-phosphate isomerase activity];GO:0005575[cellular_component];GO:0005576[extracellular region];GO:0005622[intracellular];GO:0005623[cell];GO:0005737[cytoplasm];GO:0005739[mitochondrion];GO:0005829[cytosol];GO:0005975[carbohydrate metabolic process];GO:0005996[monosaccharide metabolic process];G…	ORX48028.1 triosephosphate isomerase [Hesseltinella vesiculosa]	sp|Q7S2Z9|TPIS_NEUCR Triosephosphate isomerase Short=TIM EC=5.3.1.1 Triose-phosphate isomerase OS=Neurospora crassa (strain ATCC 24698 / 74-OR23-1A / CBS 708.71 / DSM 1257 / FGSC 987) Name=tpi-1 ORFNames=NCU07550 PE=3
TRINITY_DN6507_c0_g1	K01900 Succinyl-CoA synthetase functions in the citric acid cycle (TCA), coupling the hydrolysis of succinyl-CoA to the synthesis of ATP and thus represents the only step of substrate- level phosphorylation in the TCA. The beta subunit provides nucleotide specificity of the enzyme and binds the substrate succinate, while the binding sites for coenzyme A and phosphate are found in the alpha subuni…	map01100[Metabolic pathways];map01110[Biosynthesis of secondary metabolites];map01130[Biosynthesis of antibiotics];map01120[Microbial metabolism in diverse environments];map01200[Carbon metabolism];map00640[Propanoate metabolism];map00020[Citrate cycle (TCA cycle)]	PF08442.10(ATP-grasp domain);PF00549.19(CoA-ligase);PF13549.6(ATP-grasp domain);PF13607.6(Succinyl-CoA ligase like flavodoxin domain)	GO:0000166[nucleotide binding];GO:0003674[molecular_function];GO:0003824[catalytic activity];GO:0004774[succinate-CoA ligase activity];GO:0004775[succinate-CoA ligase (ADP-forming) activity];GO:0005488[binding];GO:0005507[copper ion binding];GO:0005524[ATP binding];GO:0005575[cellular_component];GO:0005622[intracellular];GO:0005623[cell];GO:0005737[cytoplasm];GO:0005739[mitochondrion];GO:0006082[…	PIA19399.1 beta subunit of succinyl-CoA synthetase [Coemansia reversa NRRL 1564]	sp|P53587|SUCB_NEOFR Succinate--CoA ligase [ADP-forming] subunit beta, hydrogenosomal {ECO:0000305|PubMed:9003318} EC=6.2.1.5 {ECO:0000255|HAMAP-Rule:MF_03219} Succinyl-CoA synthetase beta chain {ECO:0000255|HAMAP-Rule:MF_03219, ECO:0000303|PubMed:9003318} Short=SCS-beta {ECO:0000255|HAMAP-Rule:MF_03219} Precursor OS=Neocallimastix frontalis (Rumen fungus) Name=SCSB {ECO:0000303|PubMed:9003318} P…
TRINITY_DN1166_c0_g1	K01874 Belongs to the class-I aminoacyl-tRNA synthetase family [EC:6.1.1.10]	map00450[Selenocompound metabolism];map00970[Aminoacyl-tRNA biosynthesis]	PF09334.11(tRNA synthetases class I (M));PF01588.20(Putative tRNA binding domain);PF01588.20(Putative tRNA binding domain);PF00133.22(tRNA synthetases class I (I, L, M and V));PF00133.22(tRNA synthetases class I (I, L, M and V));PF01406.19(tRNA synthetases class I (C) catalytic domain);PF05104.12(Ribosome receptor lysine/proline rich region);PF08264.13(Anticodon-binding domain of tRNA);PF08715.10…	GO:0005575[cellular_component];GO:0005622[intracellular];GO:0005623[cell];GO:0005737[cytoplasm];GO:0005829[cytosol];GO:0006082[organic acid metabolic process];GO:0006139[nucleobase-containing compound metabolic process];GO:0006399[tRNA metabolic process];GO:0006412[translation];GO:0006418[tRNA aminoacylation for protein translation];GO:0006518[peptide metabolic process];GO:0006520[cellular amino …	OUM66810.1 hypothetical protein PIROE2DRAFT_68070 [Piromyces sp. E2]	sp|Q9UUF2|SYMC_SCHPO Probable methionine--tRNA ligase, cytoplasmic EC=6.1.1.10 Methionyl-tRNA synthetase Short=MetRS OS=Schizosaccharomyces pombe (strain 972 / ATCC 24843) (Fission yeast) Name=rar1 Synonyms=mes1, mrs1 ORFNames=pi042, SPBC17A3.04c PE=3
TRINITY_DN21561_c0_g1	K00472 prolyl 4-hydroxylase [EC:1.14.11.2]	map01100[Metabolic pathways];map00330[Arginine and proline metabolism]	PF13640.6(2OG-Fe(II) oxygenase superfamily);PF03171.20(2OG-Fe(II) oxygenase superfamily);PF01549.24(ShK domain-like);PF03899.15(ATP synthase I chain)	GO:0003674[molecular_function];GO:0003824[catalytic activity];GO:0004656[procollagen-proline 4-dioxygenase activity];GO:0005575[cellular_component];GO:0005622[intracellular];GO:0005623[cell];GO:0005634[nucleus];GO:0005737[cytoplasm];GO:0005768[endosome];GO:0005783[endoplasmic reticulum];GO:0005794[Golgi apparatus];GO:0005802[trans-Golgi network];GO:0006082[organic acid metabolic process];GO:00064…	KXS13707.1 hypothetical protein M427DRAFT_136310 [Gonapodya prolifera JEL478]	None
TRINITY_DN12509_c0_g1	K01555 Fumarylacetoacetase N-terminal [EC:3.7.1.2]	map01100[Metabolic pathways];map00350[Tyrosine metabolism];map01120[Microbial metabolism in diverse environments];map00643[Styrene degradation]	PF01557.18(Fumarylacetoacetate (FAA) hydrolase family);PF09298.11(Fumarylacetoacetase N-terminal)	GO:0003674[molecular_function];GO:0003824[catalytic activity];GO:0004334[fumarylacetoacetase activity];GO:0005575[cellular_component];GO:0005622[intracellular];GO:0005623[cell];GO:0005737[cytoplasm];GO:0005829[cytosol];GO:0006082[organic acid metabolic process];GO:0006520[cellular amino acid metabolic process];GO:0006570[tyrosine metabolic process];GO:0006572[tyrosine catabolic process];GO:000672…	ORX78140.1 fumarylacetoacetase [Basidiobolus meristosporus CBS 931.73]	sp|Q00770|FAAA_EMENI Fumarylacetoacetase Short=FAA EC=3.7.1.2 Beta-diketonase Fumarylacetoacetate hydrolase OS=Emericella nidulans (strain FGSC A4 / ATCC 38163 / CBS 112.46 / NRRL 194 / M139) (Aspergillus nidulans) Name=fahA Synonyms=fah ORFNames=AN1896 PE=1
TRINITY_DN6118_c0_g1	K01702 3-isopropylmalate [EC:4.2.1.33,4.2.1.35]	map01100[Metabolic pathways];map01110[Biosynthesis of secondary metabolites];map01230[Biosynthesis of amino acids];map01210[2-Oxocarboxylic acid metabolism];map00290[Valine, leucine and isoleucine biosynthesis];map00966[Glucosinolate biosynthesis];map00660[C5-Branched dibasic acid metabolism]	PF00330.20(Aconitase family (aconitate hydratase));PF00330.20(Aconitase family (aconitate hydratase))	None	XP_002491269.1 Isopropylmalate isomerase, catalyzes the second step in the leucine biosynthesis pathway [Komagataella phaffii GS115] >CAY68989.1 Isopropylmalate isomerase, catalyzes the second step in the leucine biosynthesis pathway [Komagataella phaffii GS115] >CCA38613.1 3-isopropylmalate dehydratase [Komagataella phaffii CBS 7435] >AOA61900.1 GQ67_00407T0 [Komagataella phaffii] >AOA67298.1 GQ…	sp|P49601|LEUC_USTMA 3-isopropylmalate dehydratase EC=4.2.1.33 Alpha-IPM isomerase Short=IPMI Isopropylmalate isomerase OS=Ustilago maydis (strain 521 / FGSC 9021) (Corn smut fungus) Name=LEU1 ORFNames=UMAG_06010 PE=3
TRINITY_DN41140_c0_g1	K01512 Belongs to the acylphosphatase family [EC:3.6.1.7]	map01120[Microbial metabolism in diverse environments];map00620[Pyruvate metabolism];map00627[Aminobenzoate degradation]	PF00708.18(Acylphosphatase)	None	XP_021873548.1 Acylphosphatase-like domain-containing protein [Kockovaella imperatae] >ORX39763.1 Acylphosphatase-like domain-containing protein [Kockovaella imperatae]	None
TRINITY_DN2937_c0_g1	K14190 GDP-L-galactose phosphorylase [EC:2.7.7.69]	map01100[Metabolic pathways];map01110[Biosynthesis of secondary metabolites];map00053[Ascorbate and aldarate metabolism]	PF16269.5(Domain of unknown function (DUF4922))	GO:0000302[response to reactive oxygen species];GO:0001101[response to acid chemical];GO:0003674[molecular_function];GO:0003824[catalytic activity];GO:0004645[phosphorylase activity];GO:0005575[cellular_component];GO:0005622[intracellular];GO:0005623[cell];GO:0005737[cytoplasm];GO:0005975[carbohydrate metabolic process];GO:0005996[monosaccharide metabolic process];GO:0006006[glucose metabolic pro…	None	None
TRINITY_DN15076_c0_g1	K00616 Transaldolase [EC:2.2.1.2]	map01100[Metabolic pathways];map01110[Biosynthesis of secondary metabolites];map01130[Biosynthesis of antibiotics];map01120[Microbial metabolism in diverse environments];map01200[Carbon metabolism];map01230[Biosynthesis of amino acids];map00030[Pentose phosphate pathway]	PF00923.19(Transaldolase/Fructose-6-phosphate aldolase)	None	OZJ06815.1 Transaldolase [Bifiguratus adelaidae]	sp|P15019|TAL1_YEAST Transaldolase EC=2.2.1.2 OS=Saccharomyces cerevisiae (strain ATCC 204508 / S288c) (Baker's yeast) Name=TAL1 OrderedLocusNames=YLR354C ORFNames=L9638.6 PE=1
TRINITY_DN21391_c0_g1	K08515 Belongs to the synaptobrevin family	map04130[SNARE interactions in vesicular transport]	PF00957.21(Synaptobrevin);PF13774.6(Regulated-SNARE-like domain);PF00664.23(ABC transporter transmembrane region);PF00664.23(ABC transporter transmembrane region);PF11026.8(Protein of unknown function (DUF2721));PF12641.7(Flavodoxin domain);PF12641.7(Flavodoxin domain)	GO:0000149[SNARE binding];GO:0003674[molecular_function];GO:0005484[SNAP receptor activity];GO:0005488[binding];GO:0005515[protein binding];GO:0005575[cellular_component];GO:0005622[intracellular];GO:0005623[cell];GO:0005737[cytoplasm];GO:0005773[vacuole];GO:0005794[Golgi apparatus];GO:0006810[transport];GO:0006887[exocytosis];GO:0006906[vesicle fusion];GO:0006950[response to stress];GO:0006970[r…	KFH71079.1 hypothetical protein MVEG_03925 [Mortierella verticillata NRRL 6337]	sp|Q9Y7L0|SEC22_SCHPO Protein transport protein sec22 OS=Schizosaccharomyces pombe (strain 972 / ATCC 24843) (Fission yeast) Name=sec22 ORFNames=SPBC2A9.08c PE=3
TRINITY_DN7116_c0_g1	K08678 UDP-glucuronic acid decarboxylase [EC:4.1.1.35]	map01100[Metabolic pathways];map00520[Amino sugar and nucleotide sugar metabolism]	PF16363.5(GDP-mannose 4,6 dehydratase);PF01370.21(NAD dependent epimerase/dehydratase family);PF01073.19(3-beta hydroxysteroid dehydrogenase/isomerase family);PF04321.17(RmlD substrate binding domain);PF07993.12(Male sterility protein);PF07993.12(Male sterility protein);PF02719.15(Polysaccharide biosynthesis protein);PF02719.15(Polysaccharide biosynthesis protein);PF00106.25(short chain dehydroge…	GO:0000139[Golgi membrane];GO:0000166[nucleotide binding];GO:0003674[molecular_function];GO:0003824[catalytic activity];GO:0005488[binding];GO:0005575[cellular_component];GO:0005622[intracellular];GO:0005623[cell];GO:0005737[cytoplasm];GO:0005768[endosome];GO:0005794[Golgi apparatus];GO:0005802[trans-Golgi network];GO:0005886[plasma membrane];GO:0005975[carbohydrate metabolic process];GO:0005996[…	ORX90249.1 NAD(P)-binding protein [Basidiobolus meristosporus CBS 931.73]	sp|Q9Y7X5|UGE1_SCHPO UDP-glucose 4-epimerase uge1 EC=5.1.3.2 Galactowaldenase OS=Schizosaccharomyces pombe (strain 972 / ATCC 24843) (Fission yeast) Name=uge1 ORFNames=SPBC365.14c PE=1
TRINITY_DN40301_c0_g1	K00799 Belongs to the GST superfamily [EC:2.5.1.18]	map00480[Glutathione metabolism];map00983[Drug metabolism - other enzymes];map00980[Metabolism of xenobiotics by cytochrome P450];map05204[Chemical carcinogenesis];map00982[Drug metabolism - cytochrome P450];map05200[Pathways in cancer];map05225[Hepatocellular carcinoma];map01524[Platinum drug resistance];map05418[Fluid shear stress and atherosclerosis]	PF02798.20(Glutathione S-transferase, N-terminal domain);PF02798.20(Glutathione S-transferase, N-terminal domain);PF13417.6(Glutathione S-transferase, N-terminal domain);PF13409.6(Glutathione S-transferase, N-terminal domain);PF13410.6(Glutathione S-transferase, C-terminal domain);PF14497.6(Glutathione S-transferase, C-terminal domain);PF00043.25(Glutathione S-transferase, C-terminal domain)	None	KWU45398.1 glutathione-S-transferase [Rhodotorula sp. JG-1b]	None
TRINITY_DN4147_c0_g1	K01835 Belongs to the phosphohexose mutase family [EC:5.4.2.2]	map01100[Metabolic pathways];map01110[Biosynthesis of secondary metabolites];map00520[Amino sugar and nucleotide sugar metabolism];map00500[Starch and sucrose metabolism];map01130[Biosynthesis of antibiotics];map01120[Microbial metabolism in diverse environments];map00230[Purine metabolism];map00010[Glycolysis / Gluconeogenesis];map00030[Pentose phosphate pathway];map00052[Galactose metabolism];m…	PF02878.16(Phosphoglucomutase/phosphomannomutase, alpha/beta/alpha domain I);PF02880.16(Phosphoglucomutase/phosphomannomutase, alpha/beta/alpha domain III);PF02879.16(Phosphoglucomutase/phosphomannomutase, alpha/beta/alpha domain II);PF00408.20(Phosphoglucomutase/phosphomannomutase, C-terminal domain);PF09912.9(Uncharacterized protein conserved in bacteria (DUF2141));PF09912.9(Uncharacterized pro…	GO:0000271[polysaccharide biosynthetic process];GO:0003674[molecular_function];GO:0003824[catalytic activity];GO:0004614[phosphoglucomutase activity];GO:0005575[cellular_component];GO:0005622[intracellular];GO:0005623[cell];GO:0005634[nucleus];GO:0005737[cytoplasm];GO:0005829[cytosol];GO:0005886[plasma membrane];GO:0005975[carbohydrate metabolic process];GO:0005976[polysaccharide metabolic proces…	ORY03725.1 hypothetical protein K493DRAFT_311625 [Basidiobolus meristosporus CBS 931.73]	sp|O74374|PGM_SCHPO Phosphoglucomutase {ECO:0000250|UniProtKB:P37012} Short=PGM {ECO:0000250|UniProtKB:P37012} EC=5.4.2.2 {ECO:0000250|UniProtKB:P37012} Glucose phosphomutase OS=Schizosaccharomyces pombe (strain 972 / ATCC 24843) (Fission yeast) ORFNames=SPBC32F12.10 PE=1
TRINITY_DN15949_c0_g1	K18819 Belongs to the glycosyltransferase 8 family [EC:2.4.1.123]	map00052[Galactose metabolism]	PF01501.20(Glycosyl transferase family 8);PF11051.8(Mannosyltransferase putative)	GO:0000271[polysaccharide biosynthetic process];GO:0000302[response to reactive oxygen species];GO:0001101[response to acid chemical];GO:0003674[molecular_function];GO:0003824[catalytic activity];GO:0005575[cellular_component];GO:0005622[intracellular];GO:0005623[cell];GO:0005737[cytoplasm];GO:0005829[cytosol];GO:0005975[carbohydrate metabolic process];GO:0005976[polysaccharide metabolic process]…	PKK80608.1 nucleotide-diphospho-sugar transferase [Rhizophagus irregularis]	sp|Q09680|YA0C_SCHPO Uncharacterized protein C5H10.12c OS=Schizosaccharomyces pombe (strain 972 / ATCC 24843) (Fission yeast) ORFNames=SPAC5H10.12c PE=4
TRINITY_DN9951_c0_g1	K02259 Cytochrome c oxidase assembly protein	map01100[Metabolic pathways];map01110[Biosynthesis of secondary metabolites];map02020[Two-component system];map00860[Porphyrin and chlorophyll metabolism];map00190[Oxidative phosphorylation];map04714[Thermogenesis]	PF02628.15(Cytochrome oxidase assembly protein)	GO:0005575[cellular_component];GO:0005622[intracellular];GO:0005623[cell];GO:0005737[cytoplasm];GO:0005739[mitochondrion];GO:0005740[mitochondrial envelope];GO:0005743[mitochondrial inner membrane];GO:0016020[membrane];GO:0019866[organelle inner membrane];GO:0031090[organelle membrane];GO:0031966[mitochondrial membrane];GO:0031967[organelle envelope];GO:0031975[envelope];GO:0043226[organelle];GO:…	OLL26894.1 Cytochrome c oxidase assembly protein COX15 [Neolecta irregularis DAH-3]	sp|P40086|COX15_YEAST Cytochrome c oxidase assembly protein COX15 OS=Saccharomyces cerevisiae (strain ATCC 204508 / S288c) (Baker's yeast) Name=COX15 OrderedLocusNames=YER141W PE=3
TRINITY_DN6137_c0_g1	K05917 Belongs to the cytochrome P450 family [EC:1.14.13.70]	map01100[Metabolic pathways];map01110[Biosynthesis of secondary metabolites];map01130[Biosynthesis of antibiotics];map00100[Steroid biosynthesis]	PF00067.22(Cytochrome P450);PF15104.6(Domain of unknown function (DUF4558))	GO:0003674[molecular_function];GO:0003824[catalytic activity];GO:0004497[monooxygenase activity];GO:0005575[cellular_component];GO:0005622[intracellular];GO:0005623[cell];GO:0005737[cytoplasm];GO:0005783[endoplasmic reticulum];GO:0005794[Golgi apparatus];GO:0005886[plasma membrane];GO:0006629[lipid metabolic process];GO:0006694[steroid biosynthetic process];GO:0008150[biological_process];GO:00081…	CEG63467.1 Putative Lanosterol 14-alpha demethylase [Rhizopus microsporus]	sp|Q9UVC3|CP51_CUNEL Lanosterol 14-alpha demethylase EC=1.14.14.154 CYPLI Cytochrome P450 51 Cytochrome P450-14DM Cytochrome P450-LIA1 Sterol 14-alpha demethylase OS=Cunninghamella elegans Name=CYP51 PE=3
TRINITY_DN7756_c0_g1	K00967 Ethanolamine-phosphate [EC:2.7.7.14]	map01100[Metabolic pathways];map00564[Glycerophospholipid metabolism];map00440[Phosphonate and phosphinate metabolism]	PF01467.26(Cytidylyltransferase-like);PF01467.26(Cytidylyltransferase-like);PF06574.12(FAD synthetase);PF06574.12(FAD synthetase)	None	ORY98790.1 hypothetical protein BCR43DRAFT_530230 [Syncephalastrum racemosum]	sp|Q8SQW6|ECT1_ENCCU Probable ethanolamine-phosphate cytidylyltransferase EC=2.7.7.14 CTP:phosphoethanolamine cytidylyltransferase Phosphorylethanolamine transferase OS=Encephalitozoon cuniculi (strain GB-M1) (Microsporidian parasite) Name=MUQ1 OrderedLocusNames=ECU11_0870 PE=1
TRINITY_DN5157_c0_g1	K00873 Pyruvate kinase [EC:2.7.1.40]	map01100[Metabolic pathways];map01110[Biosynthesis of secondary metabolites];map05165[Human papillomavirus infection];map01130[Biosynthesis of antibiotics];map01120[Microbial metabolism in diverse environments];map01200[Carbon metabolism];map00620[Pyruvate metabolism];map01230[Biosynthesis of amino acids];map05203[Viral carcinogenesis];map04930[Type II diabetes mellitus];map00230[Purine metabolis…	PF02887.16(Pyruvate kinase, alpha/beta domain);PF02887.16(Pyruvate kinase, alpha/beta domain);PF00224.21(Pyruvate kinase, barrel domain);PF00224.21(Pyruvate kinase, barrel domain)	GO:0005575[cellular_component];GO:0005622[intracellular];GO:0005623[cell];GO:0005737[cytoplasm];GO:0044424[intracellular part];GO:0044464[cell part]	ORX54501.1 pyruvate kinase [Hesseltinella vesiculosa]	sp|P30614|KPYK_YARLI Pyruvate kinase Short=PK EC=2.7.1.40 OS=Yarrowia lipolytica (strain CLIB 122 / E 150) (Yeast) (Candida lipolytica) Name=PYK1 OrderedLocusNames=YALI0F09185g PE=3
TRINITY_DN26241_c0_g1	K01807 Belongs to the eukaryotic ribosomal protein eS1 family [EC:5.3.1.6]	map01100[Metabolic pathways];map01110[Biosynthesis of secondary metabolites];map01130[Biosynthesis of antibiotics];map01120[Microbial metabolism in diverse environments];map01200[Carbon metabolism];map01230[Biosynthesis of amino acids];map03010[Ribosome];map00710[Carbon fixation in photosynthetic organisms];map00030[Pentose phosphate pathway]	PF01015.18(Ribosomal S3Ae family);PF09809.9(Mitochondrial ribosomal protein L27)	GO:0002181[cytoplasmic translation];GO:0003674[molecular_function];GO:0003676[nucleic acid binding];GO:0003723[RNA binding];GO:0003729[mRNA binding];GO:0003735[structural constituent of ribosome];GO:0005198[structural molecule activity];GO:0005488[binding];GO:0005575[cellular_component];GO:0005618[cell wall];GO:0005622[intracellular];GO:0005623[cell];GO:0005634[nucleus];GO:0005730[nucleolus];GO:0…	ORX80989.1 ribosomal protein S3Ae [Basidiobolus meristosporus CBS 931.73]	sp|Q764D2|RS3A_LENED 40S ribosomal protein S1 {ECO:0000255|HAMAP-Rule:MF_03122} Protein cyc07 OS=Lentinula edodes (Shiitake mushroom) (Lentinus edodes) Name=RPS1 {ECO:0000255|HAMAP-Rule:MF_03122} Synonyms=cyc07, fbg13 PE=2
TRINITY_DN6129_c0_g1	K01805 Xylose isomerase [EC:5.3.1.5]	map01100[Metabolic pathways];map00040[Pentose and glucuronate interconversions];map00051[Fructose and mannose metabolism]	PF01261.24(Xylose isomerase-like TIM barrel);PF01261.24(Xylose isomerase-like TIM barrel)	GO:0005575[cellular_component];GO:0005622[intracellular];GO:0005623[cell];GO:0005737[cytoplasm];GO:0005773[vacuole];GO:0005774[vacuolar membrane];GO:0005783[endoplasmic reticulum];GO:0005794[Golgi apparatus];GO:0012505[endomembrane system];GO:0016020[membrane];GO:0031090[organelle membrane];GO:0043226[organelle];GO:0043227[membrane-bounded organelle];GO:0043229[intracellular organelle];GO:0043231…	ORY74169.1 xylose isomerase [Neocallimastix californiae]	None
TRINITY_DN9888_c0_g1	K00872 homoserine [EC:2.7.1.39]	map01100[Metabolic pathways];map01110[Biosynthesis of secondary metabolites];map00260[Glycine, serine and threonine metabolism];map01120[Microbial metabolism in diverse environments];map01230[Biosynthesis of amino acids]	PF08544.13(GHMP kinases C terminal)	GO:0000096[sulfur amino acid metabolic process];GO:0000097[sulfur amino acid biosynthetic process];GO:0003674[molecular_function];GO:0003824[catalytic activity];GO:0004413[homoserine kinase activity];GO:0005575[cellular_component];GO:0005622[intracellular];GO:0005623[cell];GO:0005737[cytoplasm];GO:0006082[organic acid metabolic process];GO:0006520[cellular amino acid metabolic process];GO:0006555…	CCF48712.1 probable THR1-homoserine kinase [Ustilago hordei]	sp|O43056|KHSE_SCHPO Probable homoserine kinase Short=HK Short=HSK EC=2.7.1.39 OS=Schizosaccharomyces pombe (strain 972 / ATCC 24843) (Fission yeast) ORFNames=SPBC4C3.03 PE=3
TRINITY_DN14919_c0_g1	K00611 Belongs to the ATCase OTCase family [EC:2.1.3.3]	map01100[Metabolic pathways];map01110[Biosynthesis of secondary metabolites];map01130[Biosynthesis of antibiotics];map01230[Biosynthesis of amino acids];map00220[Arginine biosynthesis]	PF00185.24(Aspartate/ornithine carbamoyltransferase, Asp/Orn binding domain);PF00185.24(Aspartate/ornithine carbamoyltransferase, Asp/Orn binding domain);PF02729.21(Aspartate/ornithine carbamoyltransferase, carbamoyl-P binding domain);PF12662.7(Complement Clr-like EGF-like)	GO:0000050[urea cycle];GO:0003674[molecular_function];GO:0003824[catalytic activity];GO:0004585[ornithine carbamoyltransferase activity];GO:0005575[cellular_component];GO:0005622[intracellular];GO:0005623[cell];GO:0005737[cytoplasm];GO:0006082[organic acid metabolic process];GO:0006520[cellular amino acid metabolic process];GO:0006525[arginine metabolic process];GO:0006526[arginine biosynthetic p…	XP_002171909.1 ornithine carbamoyltransferase Arg3 [Schizosaccharomyces japonicus yFS275] >EEB05616.1 ornithine carbamoyltransferase Arg3 [Schizosaccharomyces japonicus yFS275]	sp|P31317|OTC_SCHPO Ornithine carbamoyltransferase, mitochondrial EC=2.1.3.3 Ornithine transcarbamylase Short=OTCase Precursor OS=Schizosaccharomyces pombe (strain 972 / ATCC 24843) (Fission yeast) Name=arg3 ORFNames=SPAC4G9.10 PE=1
TRINITY_DN33375_c0_g1	K00799 Belongs to the GST superfamily [EC:2.5.1.18]	map00480[Glutathione metabolism];map00983[Drug metabolism - other enzymes];map00980[Metabolism of xenobiotics by cytochrome P450];map05204[Chemical carcinogenesis];map00982[Drug metabolism - cytochrome P450];map05200[Pathways in cancer];map05225[Hepatocellular carcinoma];map01524[Platinum drug resistance];map05418[Fluid shear stress and atherosclerosis]	PF02798.20(Glutathione S-transferase, N-terminal domain);PF13417.6(Glutathione S-transferase, N-terminal domain);PF13417.6(Glutathione S-transferase, N-terminal domain);PF13409.6(Glutathione S-transferase, N-terminal domain);PF14497.6(Glutathione S-transferase, C-terminal domain);PF00043.25(Glutathione S-transferase, C-terminal domain);PF13410.6(Glutathione S-transferase, C-terminal domain);PF171…	None	XP_003856211.1 hypothetical protein MYCGRDRAFT_33235 [Zymoseptoria tritici IPO323] >EGP91187.1 hypothetical protein MYCGRDRAFT_33235 [Zymoseptoria tritici IPO323] >SMQ45732.1 unnamed protein product [Zymoseptoria tritici ST99CH_3D7] >SMY19413.1 unnamed protein product [Zymoseptoria tritici ST99CH_1A5] >SMR42076.1 unnamed protein product [Zymoseptoria tritici ST99CH_1E4] >SMR44259.1 unnamed protei…	None
TRINITY_DN23451_c0_g1	K01183 Belongs to the glycosyl hydrolase 18 family [EC:3.2.1.14]	map01100[Metabolic pathways];map00520[Amino sugar and nucleotide sugar metabolism]	PF00704.28(Glycosyl hydrolases family 18)	GO:0005575[cellular_component];GO:0005576[extracellular region];GO:0005615[extracellular space];GO:0044421[extracellular region part]	KIM48366.1 carbohydrate-binding module family 5 protein [Hebeloma cylindrosporum h7]	sp|P29025|CHI1_RHINI Chitinase 1 EC=3.2.1.14 Precursor OS=Rhizopus niveus Name=CHI1 PE=3
TRINITY_DN8533_c0_g1	K00765 ATP phosphoribosyltransferase [EC:2.4.2.17]	map01100[Metabolic pathways];map01110[Biosynthesis of secondary metabolites];map00340[Histidine metabolism];map01230[Biosynthesis of amino acids]	PF01634.18(ATP phosphoribosyltransferase);PF08029.11(HisG, C-terminal domain);PF02719.15(Polysaccharide biosynthesis protein)	GO:0000105[histidine biosynthetic process];GO:0003674[molecular_function];GO:0003824[catalytic activity];GO:0003879[ATP phosphoribosyltransferase activity];GO:0005575[cellular_component];GO:0005622[intracellular];GO:0005623[cell];GO:0005737[cytoplasm];GO:0006082[organic acid metabolic process];GO:0006520[cellular amino acid metabolic process];GO:0006547[histidine metabolic process];GO:0006725[cel…	XP_006682642.1 hypothetical protein BATDEDRAFT_30881 [Batrachochytrium dendrobatidis JAM81] >EGF76692.1 hypothetical protein BATDEDRAFT_30881 [Batrachochytrium dendrobatidis JAM81]	sp|P46586|HIS1_CANAL ATP phosphoribosyltransferase Short=ATP-PRT Short=ATP-PRTase EC=2.4.2.17 OS=Candida albicans (strain SC5314 / ATCC MYA-2876) (Yeast) ORFNames=CaO19.11509, CaO19.4026 PE=3
TRINITY_DN15246_c0_g1	K03921 Introduction of a cis double bond between carbons of the acyl chain [EC:1.14.19.11,1.14.19.2,1.14.19.26]	map01212[Fatty acid metabolism];map01040[Biosynthesis of unsaturated fatty acids];map00061[Fatty acid biosynthesis]	PF03405.14(Fatty acid desaturase);PF02915.17(Rubrerythrin);PF02915.17(Rubrerythrin);PF00210.24(Ferritin-like domain)	GO:0005575[cellular_component];GO:0016020[membrane]	KZM27649.1 hypothetical protein ST47_g1205 [Ascochyta rabiei]	None
TRINITY_DN4667_c0_g1	K01765 Inositol-tetrakisphosphate 1-kinase [EC:2.7.1.159]	map00562[Inositol phosphate metabolism]	PF05770.11(Inositol 1,3,4-trisphosphate 5/6-kinase ATP-grasp domain);PF17927.1(Inositol 1,3,4-trisphosphate 5/6-kinase pre-ATP-grasp domain)	GO:0003674[molecular_function];GO:0003824[catalytic activity];GO:0005575[cellular_component];GO:0005622[intracellular];GO:0005623[cell];GO:0005737[cytoplasm];GO:0005829[cytosol];GO:0006066[alcohol metabolic process];GO:0006793[phosphorus metabolic process];GO:0006796[phosphate-containing compound metabolic process];GO:0008150[biological_process];GO:0008152[metabolic process];GO:0009058[biosynthet…	OZJ03305.1 hypothetical protein BZG36_02284 [Bifiguratus adelaidae]	None
TRINITY_DN3950_c0_g1	K00703 starch synthase 4, chloroplastic [EC:2.4.1.21]	map01100[Metabolic pathways];map01110[Biosynthesis of secondary metabolites];map00500[Starch and sucrose metabolism];map02026[Biofilm formation - Escherichia coli]	PF08323.11(Starch synthase catalytic domain);PF13439.6(Glycosyltransferase Family 4);PF13439.6(Glycosyltransferase Family 4);PF13579.6(Glycosyl transferase 4-like domain)	None	None	None
TRINITY_DN20413_c0_g1	K00235 Iron-sulfur protein (IP) subunit of succinate dehydrogenase (SDH) that is involved in complex II of the mitochondrial electron transport chain and is responsible for transferring electrons from succinate to ubiquinone (coenzyme Q) [EC:1.3.5.1]	map01100[Metabolic pathways];map01110[Biosynthesis of secondary metabolites];map01130[Biosynthesis of antibiotics];map01120[Microbial metabolism in diverse environments];map01200[Carbon metabolism];map05010[Alzheimer disease];map00020[Citrate cycle (TCA cycle)];map00190[Oxidative phosphorylation];map05012[Parkinson disease];map04714[Thermogenesis];map05016[Huntington disease];map04932[Non-alcohol…	PF13085.6(2Fe-2S iron-sulfur cluster binding domain);PF13534.6(4Fe-4S dicluster domain);PF13534.6(4Fe-4S dicluster domain);PF13237.6(4Fe-4S dicluster domain);PF13237.6(4Fe-4S dicluster domain);PF13183.6(4Fe-4S dicluster domain);PF13183.6(4Fe-4S dicluster domain);PF00111.27(2Fe-2S iron-sulfur cluster binding domain);PF00111.27(2Fe-2S iron-sulfur cluster binding domain);PF12838.7(4Fe-4S dicluster d…	GO:0000104[succinate dehydrogenase activity];GO:0003674[molecular_function];GO:0003824[catalytic activity];GO:0005488[binding];GO:0005575[cellular_component];GO:0005622[intracellular];GO:0005623[cell];GO:0005737[cytoplasm];GO:0005739[mitochondrion];GO:0005740[mitochondrial envelope];GO:0005743[mitochondrial inner membrane];GO:0005746[mitochondrial respirasome];GO:0005749[mitochondrial respiratory…	BAJ24098.1 succinate dehydrogenase iron-sulphur protein [Helicobasidium mompa]	sp|Q70KF8|SDHB_UROFA Succinate dehydrogenase [ubiquinone] iron-sulfur subunit, mitochondrial EC=1.3.5.1 Iron-sulfur subunit of complex II Short=Ip Precursor OS=Uromyces fabae (Rust fungus) Name=SDH2 Synonyms=sucDH1 PE=3
TRINITY_DN25338_c0_g1	K07441 UDP-N-acetylglucosamine transferase subunit ALG14 [EC:2.4.1.141]	map01100[Metabolic pathways];map00510[N-Glycan biosynthesis];map00513[Various types of N-glycan biosynthesis]	PF08660.11(Oligosaccharide biosynthesis protein Alg14 like);PF08660.11(Oligosaccharide biosynthesis protein Alg14 like);PF05153.15(Myo-inositol oxygenase);PF11188.8(Protein of unknown function (DUF2975));PF11188.8(Protein of unknown function (DUF2975))	None	XP_018284115.1 glycosyltransferase family 1 protein [Phycomyces blakesleeanus NRRL 1555(-)] >OAD66075.1 glycosyltransferase family 1 protein [Phycomyces blakesleeanus NRRL 1555(-)]	sp|Q5A5N6|ALG14_CANAL UDP-N-acetylglucosamine transferase subunit ALG14 Asparagine-linked glycosylation protein 14 OS=Candida albicans (strain SC5314 / ATCC MYA-2876) (Yeast) ORFNames=CaO19.12823, CaO19.5363 PE=3
TRINITY_DN10457_c0_g1	K00966 Mannose-1-phosphate [EC:2.7.7.13]	map01100[Metabolic pathways];map01110[Biosynthesis of secondary metabolites];map00520[Amino sugar and nucleotide sugar metabolism];map00051[Fructose and mannose metabolism]	PF00483.23(Nucleotidyl transferase);PF12804.7(MobA-like NTP transferase domain);PF00132.24(Bacterial transferase hexapeptide (six repeats));PF00132.24(Bacterial transferase hexapeptide (six repeats));PF00132.24(Bacterial transferase hexapeptide (six repeats));PF07959.12(L-fucokinase);PF07959.12(L-fucokinase);PF14602.6(Hexapeptide repeat of succinyl-transferase);PF14602.6(Hexapeptide repeat of suc…	GO:0000271[polysaccharide biosynthetic process];GO:0000302[response to reactive oxygen species];GO:0001101[response to acid chemical];GO:0003674[molecular_function];GO:0003824[catalytic activity];GO:0004475[mannose-1-phosphate guanylyltransferase activity];GO:0005575[cellular_component];GO:0005622[intracellular];GO:0005623[cell];GO:0005634[nucleus];GO:0005737[cytoplasm];GO:0005829[cytosol];GO:000…	EPZ31169.1 Mannose-1-phosphate guanyltransferase [Rozella allomycis CSF55]	sp|Q4I1Y5|MPG1_GIBZE Mannose-1-phosphate guanyltransferase EC=2.7.7.13 GDP-mannose pyrophosphorylase GTP-mannose-1-phosphate guanylyltransferase OS=Gibberella zeae (strain PH-1 / ATCC MYA-4620 / FGSC 9075 / NRRL 31084) (Wheat head blight fungus) (Fusarium graminearum) Name=MPG1 ORFNames=FGRRES_08773_M, FGSG_08773 PE=3
TRINITY_DN11266_c0_g1	K00131 Belongs to the aldehyde dehydrogenase family [EC:1.2.1.9]	map01100[Metabolic pathways];map01120[Microbial metabolism in diverse environments];map01200[Carbon metabolism];map00010[Glycolysis / Gluconeogenesis];map00030[Pentose phosphate pathway]	PF00171.22(Aldehyde dehydrogenase family)	GO:0005575[cellular_component];GO:0005622[intracellular];GO:0005623[cell];GO:0005737[cytoplasm];GO:0044424[intracellular part];GO:0044464[cell part]	KIO01360.1 hypothetical protein M404DRAFT_1003061 [Pisolithus tinctorius Marx 270]	sp|Q9URW9|YLX7_SCHPO Putative aldehyde dehydrogenase-like protein C922.07c EC=1.2.1.- OS=Schizosaccharomyces pombe (strain 972 / ATCC 24843) (Fission yeast) ORFNames=SPAC922.07c PE=3
TRINITY_DN2940_c0_g1	K00703 starch synthase 4, chloroplastic [EC:2.4.1.21]	map01100[Metabolic pathways];map01110[Biosynthesis of secondary metabolites];map00500[Starch and sucrose metabolism];map02026[Biofilm formation - Escherichia coli]	PF08323.11(Starch synthase catalytic domain);PF13439.6(Glycosyltransferase Family 4);PF13439.6(Glycosyltransferase Family 4);PF13579.6(Glycosyl transferase 4-like domain)	None	None	None
TRINITY_DN2979_c0_g1	K01568 Belongs to the TPP enzyme family [EC:4.1.1.1]	map01100[Metabolic pathways];map01110[Biosynthesis of secondary metabolites];map01130[Biosynthesis of antibiotics];map00010[Glycolysis / Gluconeogenesis]	PF02776.18(Thiamine pyrophosphate enzyme, N-terminal TPP binding domain);PF00205.22(Thiamine pyrophosphate enzyme, central domain);PF02552.16(CO dehydrogenase beta subunit/acetyl-CoA synthase epsilon subunit);PF02775.21(Thiamine pyrophosphate enzyme, C-terminal TPP binding domain);PF16508.5(Second BRCT domain on Nijmegen syndrome breakage protein)	GO:0001666[response to hypoxia];GO:0003674[molecular_function];GO:0003824[catalytic activity];GO:0005575[cellular_component];GO:0005622[intracellular];GO:0005623[cell];GO:0005737[cytoplasm];GO:0005829[cytosol];GO:0006950[response to stress];GO:0008150[biological_process];GO:0009628[response to abiotic stimulus];GO:0016020[membrane];GO:0016829[lyase activity];GO:0016830[carbon-carbon lyase activit…	CDF92100.1 ZYBA0S27-00166g1_1 [Zygosaccharomyces bailii CLIB 213] >CDH13849.1 probable pyruvate decarboxylase [Zygosaccharomyces bailii ISA1307] >SJM88904.1 probable pyruvate decarboxylase [Zygosaccharomyces bailii]	sp|Q9P7P6|PDC3_SCHPO Probable pyruvate decarboxylase C186.09 EC=4.1.1.1 OS=Schizosaccharomyces pombe (strain 972 / ATCC 24843) (Fission yeast) ORFNames=SPAC186.09 PE=3
TRINITY_DN5295_c0_g1	K01177 Beta-amylase [EC:3.2.1.2]	map00500[Starch and sucrose metabolism]	PF01373.17(Glycosyl hydrolase family 14)	GO:0000023[maltose metabolic process];GO:0000024[maltose biosynthetic process];GO:0000272[polysaccharide catabolic process];GO:0003674[molecular_function];GO:0003824[catalytic activity];GO:0004553[hydrolase activity, hydrolyzing O-glycosyl compounds];GO:0005575[cellular_component];GO:0005622[intracellular];GO:0005623[cell];GO:0005737[cytoplasm];GO:0005975[carbohydrate metabolic process];GO:000597…	None	None
TRINITY_DN17039_c0_g1	K05607 Belongs to the enoyl-CoA hydratase isomerase family [EC:4.2.1.18]	map01100[Metabolic pathways];map00280[Valine, leucine and isoleucine degradation]	PF00378.20(Enoyl-CoA hydratase/isomerase);PF16113.5(Enoyl-CoA hydratase/isomerase);PF16113.5(Enoyl-CoA hydratase/isomerase);PF09614.10(CRISPR-associated protein (Cas_Csy2))	GO:0003674[molecular_function];GO:0003824[catalytic activity];GO:0004300[enoyl-CoA hydratase activity];GO:0005575[cellular_component];GO:0005622[intracellular];GO:0005623[cell];GO:0005737[cytoplasm];GO:0005739[mitochondrion];GO:0006082[organic acid metabolic process];GO:0006629[lipid metabolic process];GO:0006631[fatty acid metabolic process];GO:0006635[fatty acid beta-oxidation];GO:0008150[biolo…	OON06233.1 hypothetical protein BSLG_04058 [Batrachochytrium salamandrivorans]	sp|Q4PEN0|FER4_USTMA Enoyl-CoA isomerase/hydratase fer4 {ECO:0000303|PubMed:17138696} EC=4.2.1.17 {ECO:0000269|PubMed:20070524} Fe-regulated protein 4 {ECO:0000303|PubMed:17138696} Ferrichrome A biosynthesis protein fer4 {ECO:0000303|PubMed:20070524} OS=Ustilago maydis (strain 521 / FGSC 9021) (Corn smut fungus) Name=fer4 {ECO:0000303|PubMed:17138696} ORFNames=UMAG_01433 PE=1
TRINITY_DN14677_c0_g1	K10258 Very-long-chain enoyl-CoA [EC:1.3.1.93]	map01110[Biosynthesis of secondary metabolites];map01212[Fatty acid metabolism];map01040[Biosynthesis of unsaturated fatty acids];map00062[Fatty acid elongation]	PF02544.16(3-oxo-5-alpha-steroid 4-dehydrogenase);PF00240.23(Ubiquitin family);PF00240.23(Ubiquitin family)	GO:0000038[very long-chain fatty acid metabolic process];GO:0000902[cell morphogenesis];GO:0000904[cell morphogenesis involved in differentiation];GO:0003674[molecular_function];GO:0003824[catalytic activity];GO:0004312[fatty acid synthase activity];GO:0005575[cellular_component];GO:0005622[intracellular];GO:0005623[cell];GO:0005737[cytoplasm];GO:0005783[endoplasmic reticulum];GO:0005789[endoplas…	KXN87221.1 hypothetical protein AN958_08611 [Leucoagaricus sp. SymC.cos]	sp|O94511|YN67_SCHPO Putative enoyl reductase C646.07c EC=1.3.1.38 OS=Schizosaccharomyces pombe (strain 972 / ATCC 24843) (Fission yeast) ORFNames=SPBC646.07c PE=3
TRINITY_DN7405_c0_g1	K01696 tryptophan synthase [EC:4.2.1.20]	map01100[Metabolic pathways];map01110[Biosynthesis of secondary metabolites];map00260[Glycine, serine and threonine metabolism];map01130[Biosynthesis of antibiotics];map01230[Biosynthesis of amino acids];map00400[Phenylalanine, tyrosine and tryptophan biosynthesis]	PF00291.25(Pyridoxal-phosphate dependent enzyme)	GO:0000162[tryptophan biosynthetic process];GO:0003674[molecular_function];GO:0003824[catalytic activity];GO:0004834[tryptophan synthase activity];GO:0005488[binding];GO:0005515[protein binding];GO:0005575[cellular_component];GO:0005622[intracellular];GO:0005623[cell];GO:0005737[cytoplasm];GO:0005886[plasma membrane];GO:0006082[organic acid metabolic process];GO:0006520[cellular amino acid metabo…	KXS18379.1 tryptophan synthase [Gonapodya prolifera JEL478]	sp|A8NEP3|TRP_COPC7 Tryptophan synthase EC=4.2.1.20 OS=Coprinopsis cinerea (strain Okayama-7 / 130 / ATCC MYA-4618 / FGSC 9003) (Inky cap fungus) (Hormographiella aspergillata) Name=TRP-1 ORFNames=CC1G_13871 PE=3
TRINITY_DN25940_c0_g1	K08498 Syntaxin-61-like	map04130[SNARE interactions in vesicular transport]	PF09177.11(Syntaxin 6, N-terminal);PF09177.11(Syntaxin 6, N-terminal);PF05739.19(SNARE domain);PF05739.19(SNARE domain);PF04678.13(Mitochondrial calcium uniporter);PF14362.6(Domain of unknown function (DUF4407));PF05377.11(Flagella accessory protein C (FlaC));PF05377.11(Flagella accessory protein C (FlaC));PF05377.11(Flagella accessory protein C (FlaC));PF05377.11(Flagella accessory protein C (Fl…	GO:0000139[Golgi membrane];GO:0000149[SNARE binding];GO:0003674[molecular_function];GO:0005484[SNAP receptor activity];GO:0005488[binding];GO:0005515[protein binding];GO:0005575[cellular_component];GO:0005622[intracellular];GO:0005623[cell];GO:0005737[cytoplasm];GO:0005768[endosome];GO:0005770[late endosome];GO:0005794[Golgi apparatus];GO:0005802[trans-Golgi network];GO:0006810[transport];GO:0006…	XP_023462393.1 hypothetical protein RHIMIDRAFT_72156 [Rhizopus microsporus ATCC 52813] >ORE01026.1 hypothetical protein BCV72DRAFT_218067 [Rhizopus microsporus var. microsporus] >PHZ08685.1 hypothetical protein RHIMIDRAFT_72156 [Rhizopus microsporus ATCC 52813]	None
TRINITY_DN8046_c0_g1	K00811 Aspartate aminotransferase [EC:2.6.1.1]	map01100[Metabolic pathways];map01110[Biosynthesis of secondary metabolites];map00350[Tyrosine metabolism];map00360[Phenylalanine metabolism];map00960[Tropane, piperidine and pyridine alkaloid biosynthesis];map00950[Isoquinoline alkaloid biosynthesis];map00270[Cysteine and methionine metabolism];map00330[Arginine and proline metabolism];map01130[Biosynthesis of antibiotics];map01230[Biosynthesis …	PF00155.21(Aminotransferase class I and II);PF00155.21(Aminotransferase class I and II)	GO:0003674[molecular_function];GO:0003824[catalytic activity];GO:0004069[L-aspartate:2-oxoglutarate aminotransferase activity];GO:0006082[organic acid metabolic process];GO:0006103[2-oxoglutarate metabolic process];GO:0006520[cellular amino acid metabolic process];GO:0006531[aspartate metabolic process];GO:0006536[glutamate metabolic process];GO:0006807[nitrogen compound metabolic process];GO:000…	KIO33848.1 hypothetical protein M407DRAFT_178303 [Tulasnella calospora MUT 4182]	sp|O94320|AATM_SCHPO Aspartate aminotransferase, mitochondrial EC=2.6.1.1 Transaminase A Precursor OS=Schizosaccharomyces pombe (strain 972 / ATCC 24843) (Fission yeast) ORFNames=SPBC725.01 PE=3
TRINITY_DN15532_c0_g1	K12669 Dolichyl-diphosphooligosaccharide--protein glycosyltransferase subunit	map01100[Metabolic pathways];map00510[N-Glycan biosynthesis];map00513[Various types of N-glycan biosynthesis];map04141[Protein processing in endoplasmic reticulum]	PF04756.13(OST3 / OST6 family, transporter family);PF13567.6(Domain of unknown function (DUF4131));PF13567.6(Domain of unknown function (DUF4131))	GO:0000003[reproduction];GO:0005575[cellular_component];GO:0005622[intracellular];GO:0005623[cell];GO:0005737[cytoplasm];GO:0005783[endoplasmic reticulum];GO:0005789[endoplasmic reticulum membrane];GO:0005886[plasma membrane];GO:0006464[cellular protein modification process];GO:0006486[protein glycosylation];GO:0006487[protein N-linked glycosylation];GO:0006807[nitrogen compound metabolic process…	None	None
TRINITY_DN38412_c0_g1	K03950 NADH dehydrogenase ubiquinone 1 alpha subcomplex subunit	map01100[Metabolic pathways];map05010[Alzheimer disease];map04723[Retrograde endocannabinoid signaling];map00190[Oxidative phosphorylation];map05012[Parkinson disease];map04714[Thermogenesis];map05016[Huntington disease];map04932[Non-alcoholic fatty liver disease (NAFLD)]	PF05347.15(Complex 1 protein (LYR family));PF05347.15(Complex 1 protein (LYR family));PF13233.6(Complex1_LYR-like);PF12783.7(Guanine nucleotide exchange factor in Golgi transport N-terminal);PF05988.12(Bacterial protein of unknown function (DUF899));PF05988.12(Bacterial protein of unknown function (DUF899))	GO:0005575[cellular_component];GO:0005622[intracellular];GO:0005623[cell];GO:0005737[cytoplasm];GO:0005739[mitochondrion];GO:0005740[mitochondrial envelope];GO:0005743[mitochondrial inner membrane];GO:0005746[mitochondrial respirasome];GO:0005747[mitochondrial respiratory chain complex I];GO:0016020[membrane];GO:0019866[organelle inner membrane];GO:0030964[NADH dehydrogenase complex];GO:0031090[o…	OCB86028.1 hypothetical protein A7U60_g6926 [Sanghuangporus baumii]	None
TRINITY_DN8026_c0_g1	K01188 Belongs to the glycosyl hydrolase 1 family [EC:3.2.1.21,3.5.2.17]	map01100[Metabolic pathways];map01110[Biosynthesis of secondary metabolites];map00940[Phenylpropanoid biosynthesis];map00500[Starch and sucrose metabolism];map00460[Cyanoamino acid metabolism];map01120[Microbial metabolism in diverse environments];map00230[Purine metabolism]	PF00232.18(Glycosyl hydrolase family 1)	GO:0003674[molecular_function];GO:0003824[catalytic activity];GO:0004553[hydrolase activity, hydrolyzing O-glycosyl compounds];GO:0008150[biological_process];GO:0008152[metabolic process];GO:0008422[beta-glucosidase activity];GO:0015926[glucosidase activity];GO:0016787[hydrolase activity];GO:0016798[hydrolase activity, acting on glycosyl bonds];GO:0071704[organic substance metabolic process];GO:1…	XP_007844315.1 beta-glucosidase [Moniliophthora roreri MCA 2997] >ESK96275.1 beta-glucosidase [Moniliophthora roreri MCA 2997]	sp|Q25BW4|BGL1B_PHACH Beta-glucosidase 1B {ECO:0000303|PubMed:16896601, ECO:0000312|EMBL:BAE87009.1} EC=3.2.1.21 Cellobiase 1B {ECO:0000303|PubMed:16896601} OS=Phanerochaete chrysosporium (White-rot fungus) (Sporotrichum pruinosum) Name=BGL1B {ECO:0000312|EMBL:BAE87009.1} PE=1
TRINITY_DN56357_c0_g1	K06892 Belongs to the iron ascorbate-dependent oxidoreductase family	map01110[Biosynthesis of secondary metabolites];map00940[Phenylpropanoid biosynthesis]	PF03171.20(2OG-Fe(II) oxygenase superfamily)	None	XP_018694403.1 hypothetical protein AYL99_06040 [Fonsecaea erecta] >OAP61036.1 hypothetical protein AYL99_06040 [Fonsecaea erecta]	sp|C8VK14|HXNY_EMENI 2-oxoglutarate-Fe(II) type oxidoreductase hxnY {ECO:0000305} EC=1.14.11.- {ECO:0000255|PROSITE-ProRule:PRU00805} Nicotinate catabolism cluster protein hxnY {ECO:0000303|PubMed:29212709} OS=Emericella nidulans (strain FGSC A4 / ATCC 38163 / CBS 112.46 / NRRL 194 / M139) (Aspergillus nidulans) Name=hxnY {ECO:0000303|PubMed:29212709} ORFNames=ANIA_11188 PE=2
TRINITY_DN31749_c0_g1	K01602 RuBisCO catalyzes two reactions the carboxylation of D- ribulose 1,5-bisphosphate, the primary event in carbon dioxide fixation, as well as the oxidative fragmentation of the pentose substrate. Both reactions occur simultaneously and in competition at the same active site [EC:4.1.1.39]	map01100[Metabolic pathways];map01120[Microbial metabolism in diverse environments];map01200[Carbon metabolism];map00630[Glyoxylate and dicarboxylate metabolism];map00710[Carbon fixation in photosynthetic organisms]	PF00101.20(Ribulose bisphosphate carboxylase, small chain)	GO:0005575[cellular_component];GO:0005622[intracellular];GO:0005623[cell];GO:0005737[cytoplasm];GO:0009507[chloroplast];GO:0009536[plastid];GO:0043226[organelle];GO:0043227[membrane-bounded organelle];GO:0043229[intracellular organelle];GO:0043231[intracellular membrane-bounded organelle];GO:0044424[intracellular part];GO:0044444[cytoplasmic part];GO:0044464[cell part]	None	None
TRINITY_DN20875_c0_g1	K05933 Belongs to the iron ascorbate-dependent oxidoreductase family [EC:1.14.17.4]	map01100[Metabolic pathways];map01110[Biosynthesis of secondary metabolites];map00270[Cysteine and methionine metabolism]	PF03171.20(2OG-Fe(II) oxygenase superfamily);PF14226.6(non-haem dioxygenase in morphine synthesis N-terminal);PF06616.11(BsuBI/PstI restriction endonuclease domain)	GO:0000302[response to reactive oxygen species];GO:0001101[response to acid chemical];GO:0006950[response to stress];GO:0006979[response to oxidative stress];GO:0007154[cell communication];GO:0008150[biological_process];GO:0009267[cellular response to starvation];GO:0009605[response to external stimulus];GO:0009987[cellular process];GO:0009991[response to extracellular stimulus];GO:0010033[respon…	XP_016611140.1 hypothetical protein SPPG_02165 [Spizellomyces punctatus DAOM BR117] >XP_016611156.1 hypothetical protein SPPG_02178 [Spizellomyces punctatus DAOM BR117] >KND03101.1 hypothetical protein SPPG_02165 [Spizellomyces punctatus DAOM BR117] >KND03117.1 hypothetical protein SPPG_02178 [Spizellomyces punctatus DAOM BR117]	sp|Q4W946|ENCD_ASPFU 2-oxoglutarate-Fe(II) type oxidoreductase {ECO:0000303|PubMed:22492455} EC=1.14.11.- {ECO:0000255|PROSITE-ProRule:PRU00805} Endocrocin synthesis protein D {ECO:0000303|PubMed:22492455} OS=Neosartorya fumigata (strain ATCC MYA-4609 / Af293 / CBS 101355 / FGSC A1100) (Aspergillus fumigatus) Name=encD {ECO:0000303|PubMed:22492455} ORFNames=AFUA_4G00230 PE=1
TRINITY_DN3548_c0_g1	K00294 Dehydrogenase [EC:1.2.1.88]	map01100[Metabolic pathways];map00330[Arginine and proline metabolism];map00250[Alanine, aspartate and glutamate metabolism]	PF00171.22(Aldehyde dehydrogenase family)	GO:0003674[molecular_function];GO:0003824[catalytic activity];GO:0003842[1-pyrroline-5-carboxylate dehydrogenase activity];GO:0005488[binding];GO:0005575[cellular_component];GO:0005622[intracellular];GO:0005623[cell];GO:0005737[cytoplasm];GO:0005739[mitochondrion];GO:0006082[organic acid metabolic process];GO:0006520[cellular amino acid metabolic process];GO:0006536[glutamate metabolic process];G…	XP_016236037.1 methylmalonate-semialdehyde dehydrogenase (acylating) [Exophiala spinifera] >KIW15821.1 methylmalonate-semialdehyde dehydrogenase (acylating) [Exophiala spinifera]	sp|P54114|ALDH3_YEAST Aldehyde dehydrogenase [NAD(P)+] 2 EC=1.2.1.3 OS=Saccharomyces cerevisiae (strain ATCC 204508 / S288c) (Baker's yeast) ORFNames=YM8520.18C PE=1
TRINITY_DN3688_c0_g1	K15404 Belongs to the sterol desaturase family [EC:4.1.99.5]	map01110[Biosynthesis of secondary metabolites];map00073[Cutin, suberine and wax biosynthesis]	PF04116.13(Fatty acid hydroxylase superfamily);PF12076.8(WAX2 C-terminal domain);PF00106.25(short chain dehydrogenase);PF16777.5(Transcriptional regulator, RHH-like, CopG);PF16777.5(Transcriptional regulator, RHH-like, CopG)	GO:0000003[reproduction];GO:0003006[developmental process involved in reproduction];GO:0003674[molecular_function];GO:0003824[catalytic activity];GO:0005575[cellular_component];GO:0005622[intracellular];GO:0005623[cell];GO:0005737[cytoplasm];GO:0005783[endoplasmic reticulum];GO:0005789[endoplasmic reticulum membrane];GO:0005886[plasma membrane];GO:0006629[lipid metabolic process];GO:0006723[cutic…	None	None
TRINITY_DN6030_c0_g1	K01647 citrate synthase [EC:2.3.3.1]	map01100[Metabolic pathways];map01110[Biosynthesis of secondary metabolites];map01130[Biosynthesis of antibiotics];map01120[Microbial metabolism in diverse environments];map01200[Carbon metabolism];map00630[Glyoxylate and dicarboxylate metabolism];map01230[Biosynthesis of amino acids];map01210[2-Oxocarboxylic acid metabolism];map00020[Citrate cycle (TCA cycle)]	PF00285.21(Citrate synthase, C-terminal domain);PF00285.21(Citrate synthase, C-terminal domain);PF00360.20(Phytochrome region)	GO:0000166[nucleotide binding];GO:0003674[molecular_function];GO:0003824[catalytic activity];GO:0004108[citrate (Si)-synthase activity];GO:0005488[binding];GO:0005524[ATP binding];GO:0005575[cellular_component];GO:0005618[cell wall];GO:0005622[intracellular];GO:0005623[cell];GO:0005737[cytoplasm];GO:0005739[mitochondrion];GO:0005759[mitochondrial matrix];GO:0006082[organic acid metabolic process]…	ORX81262.1 citrate synthase [Basidiobolus meristosporus CBS 931.73]	sp|Q6C793|PRPC_YARLI 2-methylcitrate synthase, mitochondrial {ECO:0000305} Short=Methylcitrate synthase {ECO:0000303|Ref.3} EC=2.3.3.5 {ECO:0000269|PubMed:7117251, ECO:0000269|Ref.2, ECO:0000269|Ref.3} (2S,3S)-2-methylcitrate synthase {ECO:0000250|UniProtKB:Q9TEM3} Citrate synthase 2 {ECO:0000305} EC=2.3.3.16 {ECO:0000269|Ref.3} OS=Yarrowia lipolytica (strain CLIB 122 / E 150) (Yeast) (Candida li…
TRINITY_DN6642_c0_g1	K00938 Phosphomevalonate [EC:2.7.4.2]	map01100[Metabolic pathways];map01110[Biosynthesis of secondary metabolites];map01130[Biosynthesis of antibiotics];map00900[Terpenoid backbone biosynthesis]	PF00288.26(GHMP kinases N terminal domain);PF00288.26(GHMP kinases N terminal domain);PF00288.26(GHMP kinases N terminal domain);PF00288.26(GHMP kinases N terminal domain);PF08544.13(GHMP kinases C terminal)	GO:0003674[molecular_function];GO:0003824[catalytic activity];GO:0004631[phosphomevalonate kinase activity];GO:0005575[cellular_component];GO:0005622[intracellular];GO:0005623[cell];GO:0005737[cytoplasm];GO:0005777[peroxisome];GO:0006066[alcohol metabolic process];GO:0006084[acetyl-CoA metabolic process];GO:0006139[nucleobase-containing compound metabolic process];GO:0006163[purine nucleotide met…	ORX99251.1 Phosphomevalonate kinase [Basidiobolus meristosporus CBS 931.73]	sp|P24521|ERG8_YEAST Phosphomevalonate kinase EC=2.7.4.2 OS=Saccharomyces cerevisiae (strain ATCC 204508 / S288c) (Baker's yeast) Name=ERG8 OrderedLocusNames=YMR220W ORFNames=YM9959.02 PE=1
TRINITY_DN3979_c0_g1	K01739 Cystathionine gamma-synthase [EC:2.5.1.48]	map01100[Metabolic pathways];map01110[Biosynthesis of secondary metabolites];map00270[Cysteine and methionine metabolism];map01130[Biosynthesis of antibiotics];map01230[Biosynthesis of amino acids];map00450[Selenocompound metabolism];map00920[Sulfur metabolism]	PF01053.20(Cys/Met metabolism PLP-dependent enzyme);PF00155.21(Aminotransferase class I and II);PF01212.21(Beta-eliminating lyase);PF00266.19(Aminotransferase class-V);PF03841.13(L-seryl-tRNA selenium transferase);PF03841.13(L-seryl-tRNA selenium transferase);PF06838.11(Methionine gamma-lyase);PF06838.11(Methionine gamma-lyase)	GO:0000096[sulfur amino acid metabolic process];GO:0000097[sulfur amino acid biosynthetic process];GO:0001887[selenium compound metabolic process];GO:0003674[molecular_function];GO:0003824[catalytic activity];GO:0003962[cystathionine gamma-synthase activity];GO:0005488[binding];GO:0005575[cellular_component];GO:0005622[intracellular];GO:0005623[cell];GO:0005737[cytoplasm];GO:0006082[organic acid …	OAQ27796.1 hypothetical protein K457DRAFT_139221 [Mortierella elongata AG-77]	sp|O13326|CYSD_SCHPO Homocysteine synthase {ECO:0000303|PubMed:11754480} EC=2.5.1.49 {ECO:0000269|PubMed:11754480, ECO:0000269|PubMed:6526818} O-acetylhomoserine sulfhydrylase {ECO:0000303|PubMed:11754480, ECO:0000303|PubMed:6526818} Short=OAH SHL {ECO:0000303|PubMed:11754480} Short=OAH sulfhydrylase {ECO:0000303|PubMed:6526818} OS=Schizosaccharomyces pombe (strain 972 / ATCC 24843) (Fission yeas…
TRINITY_DN9716_c0_g1	K01723 Belongs to the cytochrome P450 family [EC:4.2.1.121,4.2.1.92]	map01100[Metabolic pathways];map01110[Biosynthesis of secondary metabolites];map00592[alpha-Linolenic acid metabolism]	PF00067.22(Cytochrome P450);PF00067.22(Cytochrome P450)	GO:0003674[molecular_function];GO:0003824[catalytic activity];GO:0004497[monooxygenase activity];GO:0006629[lipid metabolic process];GO:0008150[biological_process];GO:0008152[metabolic process];GO:0008202[steroid metabolic process];GO:0016125[sterol metabolic process];GO:0016491[oxidoreductase activity];GO:0044238[primary metabolic process];GO:0055114[oxidation-reduction process];GO:0071704[organ…	None	None
TRINITY_DN11468_c0_g1	K01738 Belongs to the cysteine synthase cystathionine beta- synthase family [EC:2.5.1.47]	map01100[Metabolic pathways];map01110[Biosynthesis of secondary metabolites];map00270[Cysteine and methionine metabolism];map01130[Biosynthesis of antibiotics];map01120[Microbial metabolism in diverse environments];map01200[Carbon metabolism];map01230[Biosynthesis of amino acids];map00920[Sulfur metabolism]	PF00291.25(Pyridoxal-phosphate dependent enzyme);PF00107.26(Zinc-binding dehydrogenase)	GO:0000096[sulfur amino acid metabolic process];GO:0000097[sulfur amino acid biosynthetic process];GO:0003674[molecular_function];GO:0003824[catalytic activity];GO:0004124[cysteine synthase activity];GO:0005488[binding];GO:0005575[cellular_component];GO:0005622[intracellular];GO:0005623[cell];GO:0005737[cytoplasm];GO:0006082[organic acid metabolic process];GO:0006520[cellular amino acid metabolic…	ORY45412.1 cysteine synthase A [Neocallimastix californiae]	sp|P32582|CBS_YEAST Cystathionine beta-synthase EC=4.2.1.22 Beta-thionase Serine sulfhydrase Sulfur transfer protein 4 OS=Saccharomyces cerevisiae (strain ATCC 204508 / S288c) (Baker's yeast) Name=CYS4 Synonyms=STR4 OrderedLocusNames=YGR155W ORFNames=G6667 PE=1
TRINITY_DN5081_c0_g1	K07408 Cytochrome p450 [EC:1.14.14.1,4.99.1.6]	map01100[Metabolic pathways];map00380[Tryptophan metabolism];map00140[Steroid hormone biosynthesis];map00980[Metabolism of xenobiotics by cytochrome P450];map00830[Retinol metabolism];map05204[Chemical carcinogenesis];map04726[Serotonergic synapse];map00590[Arachidonic acid metabolism];map04212[Longevity regulating pathway - worm];map00591[Linoleic acid metabolism];map04750[Inflammatory mediator …	PF00067.22(Cytochrome P450);PF10777.9(Inner membrane protein YlaC);PF10777.9(Inner membrane protein YlaC)	None	OSX64680.1 hypothetical protein POSPLADRAFT_1178227 [Postia placenta MAD-698-R-SB12]	sp|A8NCK4|COX1_COPC7 Cytochrome P450 monooxygenase COX1 {ECO:0000303|PubMed:19400802} EC=1.-.-.- {ECO:0000269|PubMed:19400802} Alpha-cuprenene oxidase 1 {ECO:0000303|PubMed:19400802} OS=Coprinopsis cinerea (strain Okayama-7 / 130 / ATCC MYA-4618 / FGSC 9003) (Inky cap fungus) (Hormographiella aspergillata) Name=COX1 {ECO:0000303|PubMed:19400802} ORFNames=CC1G_03562 PE=1
TRINITY_DN2775_c0_g1	K15747 Protein LUTEIN DEFICIENT 5	map01100[Metabolic pathways];map01110[Biosynthesis of secondary metabolites];map00906[Carotenoid biosynthesis]	PF00067.22(Cytochrome P450);PF04119.12(Heat shock protein 9/12);PF04119.12(Heat shock protein 9/12)	GO:0003674[molecular_function];GO:0003824[catalytic activity];GO:0004497[monooxygenase activity];GO:0005575[cellular_component];GO:0005622[intracellular];GO:0005623[cell];GO:0005737[cytoplasm];GO:0006629[lipid metabolic process];GO:0006720[isoprenoid metabolic process];GO:0006721[terpenoid metabolic process];GO:0008150[biological_process];GO:0008152[metabolic process];GO:0008299[isoprenoid biosyn…	CEG77538.1 hypothetical protein RMATCC62417_12270 [Rhizopus microsporus]	sp|Q9HGE0|FUM6_GIBM7 Bifunctional cytochrome P450/NADPH--P450 reductase {ECO:0000303|PubMed:11728154} Fumonisin biosynthesis cluster protein 6 {ECO:0000303|PubMed:11728154} Cytochrome P450 monooxygenase {ECO:0000250|UniProtKB:Q9Y8G7} EC=1.14.14.1 {ECO:0000250|UniProtKB:Q9Y8G7} NADPH--cytochrome P450 reductase {ECO:0000250|UniProtKB:Q9Y8G7} EC=1.6.2.4 {ECO:0000250|UniProtKB:Q9Y8G7} OS=Gibberella m…
TRINITY_DN15167_c0_g1	K17991 Caleosin related protein [EC:1.11.2.3]	map00073[Cutin, suberine and wax biosynthesis]	PF05042.13(Caleosin related protein)	GO:0000003[reproduction];GO:0003006[developmental process involved in reproduction];GO:0003674[molecular_function];GO:0003824[catalytic activity];GO:0004392[heme oxygenase (decyclizing) activity];GO:0004497[monooxygenase activity];GO:0005488[binding];GO:0005509[calcium ion binding];GO:0005575[cellular_component];GO:0006082[organic acid metabolic process];GO:0006629[lipid metabolic process];GO:000…	ORZ38449.1 Caleosin related protein-domain-containing protein [Catenaria anguillulae PL171]	None
TRINITY_DN12086_c0_g1	K00830 Serine--glyoxylate [EC:2.6.1.44,2.6.1.45,2.6.1.51]	map01100[Metabolic pathways];map01110[Biosynthesis of secondary metabolites];map00260[Glycine, serine and threonine metabolism];map01130[Biosynthesis of antibiotics];map01120[Microbial metabolism in diverse environments];map01200[Carbon metabolism];map00630[Glyoxylate and dicarboxylate metabolism];map04146[Peroxisome];map00250[Alanine, aspartate and glutamate metabolism];map00680[Methane metaboli…	PF00266.19(Aminotransferase class-V);PF00155.21(Aminotransferase class I and II)	GO:0001505[regulation of neurotransmitter levels];GO:0003674[molecular_function];GO:0003824[catalytic activity];GO:0004760[serine-pyruvate transaminase activity];GO:0005575[cellular_component];GO:0005576[extracellular region];GO:0005622[intracellular];GO:0005623[cell];GO:0005737[cytoplasm];GO:0005777[peroxisome];GO:0005886[plasma membrane];GO:0006082[organic acid metabolic process];GO:0006520[cel…	KXS13608.1 serine--glyoxylate transaminase [Gonapodya prolifera JEL478]	sp|P43567|AGX1_YEAST Alanine--glyoxylate aminotransferase 1 EC=2.6.1.44 OS=Saccharomyces cerevisiae (strain ATCC 204508 / S288c) (Baker's yeast) Name=AGX1 OrderedLocusNames=YFL030W PE=1
TRINITY_DN31004_c0_g1	K00847 Belongs to the carbohydrate kinase PfkB family [EC:2.7.1.4]	map01100[Metabolic pathways];map00520[Amino sugar and nucleotide sugar metabolism];map00500[Starch and sucrose metabolism];map00051[Fructose and mannose metabolism]	PF00294.24(pfkB family carbohydrate kinase)	GO:0003674[molecular_function];GO:0003824[catalytic activity];GO:0004396[hexokinase activity];GO:0005575[cellular_component];GO:0005622[intracellular];GO:0005623[cell];GO:0005737[cytoplasm];GO:0005829[cytosol];GO:0005886[plasma membrane];GO:0005911[cell-cell junction];GO:0005975[carbohydrate metabolic process];GO:0005996[monosaccharide metabolic process];GO:0006000[fructose metabolic process];GO:…	KGQ13334.1 Fructokinase [Beauveria bassiana D1-5]	sp|O60116|RBSK_SCHPO Ribokinase {ECO:0000250|UniProtKB:P0A9J6, ECO:0000255|HAMAP-Rule:MF_03215} Short=RK {ECO:0000255|HAMAP-Rule:MF_03215} EC=2.7.1.15 {ECO:0000250|UniProtKB:P0A9J6, ECO:0000255|HAMAP-Rule:MF_03215} OS=Schizosaccharomyces pombe (strain 972 / ATCC 24843) (Fission yeast) ORFNames=SPBC16G5.02c {ECO:0000312|PomBase:SPBC16G5.02c} PE=3
TRINITY_DN15560_c0_g1	K01623 fructose-bisphosphate aldolase [EC:4.1.2.13]	map01100[Metabolic pathways];map01110[Biosynthesis of secondary metabolites];map01130[Biosynthesis of antibiotics];map01120[Microbial metabolism in diverse environments];map01200[Carbon metabolism];map01230[Biosynthesis of amino acids];map00010[Glycolysis / Gluconeogenesis];map00051[Fructose and mannose metabolism];map00680[Methane metabolism];map00710[Carbon fixation in photosynthetic organisms]…	PF00274.19(Fructose-bisphosphate aldolase class-I)	GO:0005575[cellular_component];GO:0005622[intracellular];GO:0005623[cell];GO:0005737[cytoplasm];GO:0044424[intracellular part];GO:0044464[cell part]	XP_006679107.1 hypothetical protein BATDEDRAFT_35107 [Batrachochytrium dendrobatidis JAM81] >EGF80173.1 hypothetical protein BATDEDRAFT_35107 [Batrachochytrium dendrobatidis JAM81]	sp|Q8SSM8|ALF_ENCCU Fructose-bisphosphate aldolase EC=4.1.2.13 OS=Encephalitozoon cuniculi (strain GB-M1) (Microsporidian parasite) OrderedLocusNames=ECU01_0240 PE=1
TRINITY_DN24702_c0_g1	K03809 Minor allergen Alt a [EC:1.6.5.2]	map01110[Biosynthesis of secondary metabolites];map00130[Ubiquinone and other terpenoid-quinone biosynthesis]	PF03358.15(NADPH-dependent FMN reductase);PF02525.17(Flavodoxin-like fold);PF00258.25(Flavodoxin);PF08837.11(Protein of unknown function (DUF1810))	GO:0000166[nucleotide binding];GO:0003674[molecular_function];GO:0003824[catalytic activity];GO:0003955[NAD(P)H dehydrogenase (quinone) activity];GO:0005488[binding];GO:0005575[cellular_component];GO:0005622[intracellular];GO:0005623[cell];GO:0005737[cytoplasm];GO:0005886[plasma membrane];GO:0008150[biological_process];GO:0008152[metabolic process];GO:0010181[FMN binding];GO:0016020[membrane];GO:…	PIA19279.1 protoplast secreted protein 2 precursor [Coemansia reversa NRRL 1564]	sp|P42058|ALTA7_ALTAL Minor allergen Alt a 7 Allergen Alt a VII OS=Alternaria alternata (Alternaria rot fungus) (Torula alternata) Name=ALTA7 PE=1
TRINITY_DN9688_c0_g1	K01649 Belongs to the alpha-IPM synthase homocitrate synthase family [EC:2.3.3.13,2.3.3.17]	map01100[Metabolic pathways];map01110[Biosynthesis of secondary metabolites];map00620[Pyruvate metabolism];map01230[Biosynthesis of amino acids];map01210[2-Oxocarboxylic acid metabolism];map00290[Valine, leucine and isoleucine biosynthesis];map00966[Glucosinolate biosynthesis]	PF00682.19(HMGL-like)	GO:0001101[response to acid chemical];GO:0003674[molecular_function];GO:0003824[catalytic activity];GO:0003852[2-isopropylmalate synthase activity];GO:0005575[cellular_component];GO:0005622[intracellular];GO:0005623[cell];GO:0005737[cytoplasm];GO:0006082[organic acid metabolic process];GO:0006520[cellular amino acid metabolic process];GO:0006551[leucine metabolic process];GO:0006790[sulfur compou…	PKK68031.1 2-isopropylmalate synthase [Rhizophagus irregularis]	sp|P48570|HOSC_YEAST Homocitrate synthase, cytosolic isozyme EC=2.3.3.14 OS=Saccharomyces cerevisiae (strain ATCC 204508 / S288c) (Baker's yeast) Name=LYS20 OrderedLocusNames=YDL182W ORFNames=D1298 PE=1
TRINITY_DN17230_c0_g1	K00860 Catalyzes the synthesis of activated sulfate [EC:2.7.1.25]	map01100[Metabolic pathways];map01120[Microbial metabolism in diverse environments];map00230[Purine metabolism];map00920[Sulfur metabolism]	PF01583.20(Adenylylsulphate kinase);PF13671.6(AAA domain);PF13238.6(AAA domain);PF13555.6(P-loop containing region of AAA domain);PF01656.23(CobQ/CobB/MinD/ParA nucleotide binding domain);PF00005.27(ABC transporter);PF18766.1(SWI2/SNF2 ATPase);PF08433.10(Chromatin associated protein KTI12);PF13191.6(AAA ATPase domain);PF00448.22(SRP54-type protein, GTPase domain);PF01695.17(IstB-like ATP binding …	GO:0005575[cellular_component];GO:0005622[intracellular];GO:0005623[cell];GO:0005737[cytoplasm];GO:0009507[chloroplast];GO:0009536[plastid];GO:0043226[organelle];GO:0043227[membrane-bounded organelle];GO:0043229[intracellular organelle];GO:0043231[intracellular membrane-bounded organelle];GO:0044424[intracellular part];GO:0044444[cytoplasmic part];GO:0044464[cell part]	KZO98751.1 adenylylsulfate kinase [Calocera viscosa TUFC12733]	sp|Q9P7G9|KAPS_SCHPO Adenylyl-sulfate kinase EC=2.7.1.25 ATP adenosine-5'-phosphosulfate 3'-phosphotransferase Adenosine-5'-phosphosulfate kinase Short=APS kinase OS=Schizosaccharomyces pombe (strain 972 / ATCC 24843) (Fission yeast) Name=met14 ORFNames=SPAC1782.11 PE=3
TRINITY_DN15767_c0_g1	K01792 Belongs to the glucose-6-phosphate 1-epimerase family [EC:5.1.3.15]	map01100[Metabolic pathways];map01110[Biosynthesis of secondary metabolites];map01130[Biosynthesis of antibiotics];map01120[Microbial metabolism in diverse environments];map00010[Glycolysis / Gluconeogenesis]	PF01263.20(Aldose 1-epimerase);PF07702.13(UTRA domain)	None	OOF98008.1 hypothetical protein ASPCADRAFT_205279 [Aspergillus carbonarius ITEM 5010]	None
TRINITY_DN6027_c0_g1	K00850 Catalyzes the phosphorylation of D-fructose 6-phosphate to fructose 1,6-bisphosphate by ATP, the first committing step of glycolysis [EC:2.7.1.11]	map01100[Metabolic pathways];map01110[Biosynthesis of secondary metabolites];map04152[AMPK signaling pathway];map01130[Biosynthesis of antibiotics];map01120[Microbial metabolism in diverse environments];map01200[Carbon metabolism];map01230[Biosynthesis of amino acids];map05230[Central carbon metabolism in cancer];map00010[Glycolysis / Gluconeogenesis];map00051[Fructose and mannose metabolism];map…	PF00365.20(Phosphofructokinase);PF00781.24(Diacylglycerol kinase catalytic domain)	GO:0003674[molecular_function];GO:0003824[catalytic activity];GO:0003872[6-phosphofructokinase activity];GO:0005575[cellular_component];GO:0005622[intracellular];GO:0005623[cell];GO:0005737[cytoplasm];GO:0005829[cytosol];GO:0005975[carbohydrate metabolic process];GO:0006082[organic acid metabolic process];GO:0006090[pyruvate metabolic process];GO:0006091[generation of precursor metabolites and en…	ORX80920.1 6-phosphofructokinase [Anaeromyces robustus]	None
TRINITY_DN30469_c0_g1	K00799 Belongs to the GST superfamily [EC:2.5.1.18]	map00480[Glutathione metabolism];map00983[Drug metabolism - other enzymes];map00980[Metabolism of xenobiotics by cytochrome P450];map05204[Chemical carcinogenesis];map00982[Drug metabolism - cytochrome P450];map05200[Pathways in cancer];map05225[Hepatocellular carcinoma];map01524[Platinum drug resistance];map05418[Fluid shear stress and atherosclerosis]	PF02798.20(Glutathione S-transferase, N-terminal domain);PF13417.6(Glutathione S-transferase, N-terminal domain);PF13417.6(Glutathione S-transferase, N-terminal domain);PF13409.6(Glutathione S-transferase, N-terminal domain)	None	OAL54914.1 glutathione transferase omega-1 [Pyrenochaeta sp. DS3sAY3a]	None
TRINITY_DN7416_c0_g1	K00789 Catalyzes the formation of S-adenosylmethionine from methionine and ATP [EC:2.5.1.6]	map01100[Metabolic pathways];map01110[Biosynthesis of secondary metabolites];map00270[Cysteine and methionine metabolism];map01230[Biosynthesis of amino acids]	PF02773.16(S-adenosylmethionine synthetase, C-terminal domain);PF02773.16(S-adenosylmethionine synthetase, C-terminal domain);PF02772.16(S-adenosylmethionine synthetase, central domain);PF00438.20(S-adenosylmethionine synthetase, N-terminal domain);PF00438.20(S-adenosylmethionine synthetase, N-terminal domain);PF00985.17(Merozoite Surface Antigen 2 (MSA-2) family)	GO:0003674[molecular_function];GO:0003824[catalytic activity];GO:0004478[methionine adenosyltransferase activity];GO:0005575[cellular_component];GO:0005622[intracellular];GO:0005623[cell];GO:0005737[cytoplasm];GO:0005829[cytosol];GO:0016740[transferase activity];GO:0016765[transferase activity, transferring alkyl or aryl (other than methyl) groups];GO:0044424[intracellular part];GO:0044444[cytopl…	OLY78003.1 S-adenosylmethionine synthase [Smittium mucronatum]	sp|P48466|METK_NEUCR S-adenosylmethionine synthase Short=AdoMet synthase EC=2.5.1.6 {ECO:0000269|PubMed:8849888} Ethionine resistance protein 1 Methionine adenosyltransferase Short=MAT OS=Neurospora crassa (strain ATCC 24698 / 74-OR23-1A / CBS 708.71 / DSM 1257 / FGSC 987) Name=eth-1 ORFNames=B16B8.070, NCU02657 PE=1
TRINITY_DN1127_c0_g1	K06617 galactinol--sucrose galactosyltransferase [EC:2.4.1.82]	map00052[Galactose metabolism]	PF05691.12(Raffinose synthase or seed imbibition protein Sip1);PF05691.12(Raffinose synthase or seed imbibition protein Sip1);PF05691.12(Raffinose synthase or seed imbibition protein Sip1);PF05691.12(Raffinose synthase or seed imbibition protein Sip1)	None	None	None
TRINITY_DN7822_c0_g1	K01188 beta-glucosidase [EC:3.2.1.21]	map01100[Metabolic pathways];map01110[Biosynthesis of secondary metabolites];map00940[Phenylpropanoid biosynthesis];map00500[Starch and sucrose metabolism];map00460[Cyanoamino acid metabolism]	PF00232.18(Glycosyl hydrolase family 1);PF00150.18(Cellulase (glycosyl hydrolase family 5));PF00150.18(Cellulase (glycosyl hydrolase family 5))	GO:0000160[phosphorelay signal transduction system];GO:0000302[response to reactive oxygen species];GO:0002218[activation of innate immune response];GO:0002252[immune effector process];GO:0002253[activation of immune response];GO:0002376[immune system process];GO:0002682[regulation of immune system process];GO:0002684[positive regulation of immune system process];GO:0003674[molecular_function];GO…	KDQ60017.1 glycoside hydrolase family 1 protein [Jaapia argillacea MUCL 33604]	sp|Q25BW4|BGL1B_PHACH Beta-glucosidase 1B {ECO:0000303|PubMed:16896601, ECO:0000312|EMBL:BAE87009.1} EC=3.2.1.21 Cellobiase 1B {ECO:0000303|PubMed:16896601} OS=Phanerochaete chrysosporium (White-rot fungus) (Sporotrichum pruinosum) Name=BGL1B {ECO:0000312|EMBL:BAE87009.1} PE=1
TRINITY_DN16847_c0_g1	K10251 Belongs to the short-chain dehydrogenases reductases (SDR) family [EC:1.1.1.330,1.1.1.62]	map01100[Metabolic pathways];map01110[Biosynthesis of secondary metabolites];map01212[Fatty acid metabolism];map00140[Steroid hormone biosynthesis];map01040[Biosynthesis of unsaturated fatty acids];map00062[Fatty acid elongation]	PF00106.25(short chain dehydrogenase);PF13561.6(Enoyl-(Acyl carrier protein) reductase);PF08659.10(KR domain);PF02719.15(Polysaccharide biosynthesis protein);PF13460.6(NAD(P)H-binding)	GO:0000003[reproduction];GO:0000038[very long-chain fatty acid metabolic process];GO:0003006[developmental process involved in reproduction];GO:0003674[molecular_function];GO:0003824[catalytic activity];GO:0005575[cellular_component];GO:0005622[intracellular];GO:0005623[cell];GO:0005737[cytoplasm];GO:0005783[endoplasmic reticulum];GO:0006082[organic acid metabolic process];GO:0006629[lipid metabo…	KXS12197.1 short-chain dehydrogenase/reductase [Gonapodya prolifera JEL478]	sp|A8N6B4|MKAR_COPC7 Very-long-chain 3-oxoacyl-CoA reductase {ECO:0000255|HAMAP-Rule:MF_03107} EC=1.1.1.330 {ECO:0000255|HAMAP-Rule:MF_03107} 3-ketoacyl-CoA reductase {ECO:0000255|HAMAP-Rule:MF_03107} Short=3-ketoreductase {ECO:0000255|HAMAP-Rule:MF_03107} Short=KAR {ECO:0000255|HAMAP-Rule:MF_03107} Microsomal beta-keto-reductase {ECO:0000255|HAMAP-Rule:MF_03107} OS=Coprinopsis cinerea (strain Ok…
TRINITY_DN27224_c0_g1	K13265 Encoded by [EC:1.1.1.348]	map01110[Biosynthesis of secondary metabolites];map00943[Isoflavonoid biosynthesis]	PF01370.21(NAD dependent epimerase/dehydratase family);PF07993.12(Male sterility protein);PF01073.19(3-beta hydroxysteroid dehydrogenase/isomerase family);PF16363.5(GDP-mannose 4,6 dehydratase);PF08338.11(Domain of unknown function (DUF1731))	None	PKS01493.1 Dihydroflavonol-4-reductase [Cercospora zeina]	None
TRINITY_DN15534_c0_g1	K01051 Pectinesterase [EC:3.1.1.11]	map01100[Metabolic pathways];map00040[Pentose and glucuronate interconversions]	PF01095.19(Pectinesterase);PF13229.6(Right handed beta helix region);PF14107.6(Domain of unknown function (DUF4280));PF14107.6(Domain of unknown function (DUF4280))	GO:0003674[molecular_function];GO:0003824[catalytic activity];GO:0005975[carbohydrate metabolic process];GO:0005976[polysaccharide metabolic process];GO:0006950[response to stress];GO:0006952[defense response];GO:0008150[biological_process];GO:0008152[metabolic process];GO:0009605[response to external stimulus];GO:0009607[response to biotic stimulus];GO:0009617[response to bacterium];GO:0009987[c…	KUI66201.1 Pectinesterase [Valsa mali]	sp|B0Y9F9|PMEA_ASPFC Probable pectinesterase A EC=3.1.1.11 Pectin methylesterase A Precursor OS=Neosartorya fumigata (strain CEA10 / CBS 144.89 / FGSC A1163) (Aspergillus fumigatus) Name=pmeA ORFNames=AFUB_080890 PE=3
TRINITY_DN28908_c0_g1	K01061 1,4-beta-D-glucanase-like [EC:3.1.1.45]	map01100[Metabolic pathways];map01110[Biosynthesis of secondary metabolites];map01130[Biosynthesis of antibiotics];map01120[Microbial metabolism in diverse environments];map00623[Toluene degradation];map00361[Chlorocyclohexane and chlorobenzene degradation];map00364[Fluorobenzoate degradation]	PF01738.18(Dienelactone hydrolase family);PF08840.11(BAAT / Acyl-CoA thioester hydrolase C terminal);PF08840.11(BAAT / Acyl-CoA thioester hydrolase C terminal)	GO:0005575[cellular_component];GO:0005576[extracellular region]	EHA18779.1 hypothetical protein ASPNIDRAFT_187320 [Aspergillus niger ATCC 1015]	None
TRINITY_DN16601_c0_g1	K01714 synthase [EC:4.3.3.7]	map01100[Metabolic pathways];map01110[Biosynthesis of secondary metabolites];map01130[Biosynthesis of antibiotics];map01120[Microbial metabolism in diverse environments];map01230[Biosynthesis of amino acids];map00300[Lysine biosynthesis];map00261[Monobactam biosynthesis]	PF00701.22(Dihydrodipicolinate synthetase family);PF16256.5(Domain of unknown function (DUF4911));PF03262.13(Coronavirus 6B/7B protein)	None	OJJ03861.1 hypothetical protein ASPVEDRAFT_136045 [Aspergillus versicolor CBS 583.65]	None
TRINITY_DN3263_c0_g1	K01613 Catalyzes the formation of phosphatidylethanolamine (PtdEtn) from phosphatidylserine (PtdSer). Plays a central role in phospholipid metabolism and in the interorganelle trafficking of phosphatidylserine [EC:4.1.1.65]	map01100[Metabolic pathways];map01110[Biosynthesis of secondary metabolites];map00564[Glycerophospholipid metabolism]	PF02666.15(Phosphatidylserine decarboxylase);PF00036.32(EF hand);PF00036.32(EF hand);PF00036.32(EF hand);PF13499.6(EF-hand domain pair);PF13499.6(EF-hand domain pair);PF13499.6(EF-hand domain pair);PF13499.6(EF-hand domain pair);PF13202.6(EF hand);PF13202.6(EF hand);PF13405.6(EF-hand domain);PF13405.6(EF-hand domain);PF00168.30(C2 domain);PF13833.6(EF-hand domain pair);PF13833.6(EF-hand domain pa…	GO:0000325[plant-type vacuole];GO:0003674[molecular_function];GO:0003824[catalytic activity];GO:0004609[phosphatidylserine decarboxylase activity];GO:0005575[cellular_component];GO:0005622[intracellular];GO:0005623[cell];GO:0005737[cytoplasm];GO:0005773[vacuole];GO:0005774[vacuolar membrane];GO:0005783[endoplasmic reticulum];GO:0009705[plant-type vacuole membrane];GO:0012505[endomembrane system];…	PJF17227.1 Phosphatidylserine decarboxylase-related domain-containing protein [Paramicrosporidium saccamoebae]	sp|C4R360|PSD2_KOMPG Phosphatidylserine decarboxylase proenzyme 2 {ECO:0000255|HAMAP-Rule:MF_03209, ECO:0000303|PubMed:19656201} EC=4.1.1.65 {ECO:0000255|HAMAP-Rule:MF_03209} Phosphatidylserine decarboxylase 2 beta chain {ECO:0000255|HAMAP-Rule:MF_03209} Phosphatidylserine decarboxylase 2 alpha chain {ECO:0000255|HAMAP-Rule:MF_03209} OS=Komagataella phaffii (strain GS115 / ATCC 20864) (Yeast) (Pi…
TRINITY_DN3338_c0_g1	K14641 nucleoside-diphosphatase activity [EC:3.6.1.5]	map00240[Pyrimidine metabolism];map00230[Purine metabolism]	PF01150.17(GDA1/CD39 (nucleoside phosphatase) family)	GO:0005575[cellular_component];GO:0005622[intracellular];GO:0005623[cell];GO:0005634[nucleus];GO:0043226[organelle];GO:0043227[membrane-bounded organelle];GO:0043229[intracellular organelle];GO:0043231[intracellular membrane-bounded organelle];GO:0044424[intracellular part];GO:0044464[cell part]	XP_007404051.1 hypothetical protein MELLADRAFT_41476 [Melampsora larici-populina 98AG31] >EGG13113.1 hypothetical protein MELLADRAFT_41476 [Melampsora larici-populina 98AG31]	sp|Q9UT35|GDA1_SCHPO Guanosine-diphosphatase Short=GDPase EC=3.6.1.42 OS=Schizosaccharomyces pombe (strain 972 / ATCC 24843) (Fission yeast) Name=gdp1 ORFNames=SPAC824.08 PE=3
TRINITY_DN4530_c0_g1	K01193 Belongs to the glycosyl hydrolase 32 family [EC:3.2.1.153,3.2.1.26]	map01100[Metabolic pathways];map00500[Starch and sucrose metabolism];map00052[Galactose metabolism]	PF00251.20(Glycosyl hydrolases family 32 N-terminal domain);PF08244.12(Glycosyl hydrolases family 32 C terminal)	GO:0003674[molecular_function];GO:0003824[catalytic activity];GO:0016787[hydrolase activity]	ORX75483.1 Arabinanase/levansucrase/invertase [Basidiobolus meristosporus CBS 931.73]	None
TRINITY_DN5655_c0_g1	K14085 Aldehyde dehydrogenase family [EC:1.2.1.3,1.2.1.31,1.2.1.8]	map01100[Metabolic pathways];map01110[Biosynthesis of secondary metabolites];map00410[beta-Alanine metabolism];map00260[Glycine, serine and threonine metabolism];map00340[Histidine metabolism];map00330[Arginine and proline metabolism];map01130[Biosynthesis of antibiotics];map01120[Microbial metabolism in diverse environments];map00620[Pyruvate metabolism];map00310[Lysine degradation];map00071[Fat…	PF00171.22(Aldehyde dehydrogenase family)	GO:0001101[response to acid chemical];GO:0003674[molecular_function];GO:0003824[catalytic activity];GO:0004029[aldehyde dehydrogenase (NAD) activity];GO:0005575[cellular_component];GO:0005622[intracellular];GO:0005623[cell];GO:0005737[cytoplasm];GO:0005829[cytosol];GO:0006081[cellular aldehyde metabolic process];GO:0006950[response to stress];GO:0006970[response to osmotic stress];GO:0008150[biol…	ORX92847.1 aldehyde dehydrogenase [Basidiobolus meristosporus CBS 931.73]	sp|Q9URW9|YLX7_SCHPO Putative aldehyde dehydrogenase-like protein C922.07c EC=1.2.1.- OS=Schizosaccharomyces pombe (strain 972 / ATCC 24843) (Fission yeast) ORFNames=SPAC922.07c PE=3
TRINITY_DN825_c0_g1	K01853 Belongs to the terpene cyclase mutase family [EC:5.4.99.8]	map01100[Metabolic pathways];map01110[Biosynthesis of secondary metabolites];map00100[Steroid biosynthesis]	PF13243.6(Squalene-hopene cyclase C-terminal domain);PF13243.6(Squalene-hopene cyclase C-terminal domain);PF13249.6(Squalene-hopene cyclase N-terminal domain);PF13249.6(Squalene-hopene cyclase N-terminal domain);PF13249.6(Squalene-hopene cyclase N-terminal domain);PF13249.6(Squalene-hopene cyclase N-terminal domain);PF13249.6(Squalene-hopene cyclase N-terminal domain);PF00432.21(Prenyltransferase…	GO:0003674[molecular_function];GO:0003824[catalytic activity];GO:0005575[cellular_component];GO:0005622[intracellular];GO:0005623[cell];GO:0005737[cytoplasm];GO:0005773[vacuole];GO:0006629[lipid metabolic process];GO:0006720[isoprenoid metabolic process];GO:0006721[terpenoid metabolic process];GO:0006722[triterpenoid metabolic process];GO:0006996[organelle organization];GO:0007275[multicellular o…	OON11245.1 hypothetical protein BSLG_00117 [Batrachochytrium salamandrivorans]	sp|Q96WJ0|ERG7_PNECA Lanosterol synthase EC=5.4.99.7 2,3-epoxysqualene--lanosterol cyclase Oxidosqualene--lanosterol cyclase Short=OSC OS=Pneumocystis carinii Name=ERG7 PE=2
TRINITY_DN8185_c0_g1	K00696 Belongs to the glycosyltransferase 1 family [EC:2.4.1.14]	map01100[Metabolic pathways];map00500[Starch and sucrose metabolism]	PF05116.13(Sucrose-6F-phosphate phosphohydrolase);PF17410.2(Subtelomeric Variable Open Reading frame);PF02037.27(SAP domain)	GO:0003674[molecular_function];GO:0003824[catalytic activity];GO:0005575[cellular_component];GO:0005622[intracellular];GO:0005623[cell];GO:0005737[cytoplasm];GO:0005794[Golgi apparatus];GO:0008194[UDP-glycosyltransferase activity];GO:0012505[endomembrane system];GO:0016740[transferase activity];GO:0016757[transferase activity, transferring glycosyl groups];GO:0016758[transferase activity, transfe…	None	None
TRINITY_DN19102_c0_g1	K00430 Removal of H(2)O(2), oxidation of toxic reductants, biosynthesis and degradation of lignin, suberization, auxin catabolism, response to environmental stresses such as wounding, pathogen attack and oxidative stress [EC:1.11.1.7]	map01100[Metabolic pathways];map01110[Biosynthesis of secondary metabolites];map00940[Phenylpropanoid biosynthesis]	PF00141.23(Peroxidase)	GO:0000902[cell morphogenesis];GO:0002682[regulation of immune system process];GO:0002684[positive regulation of immune system process];GO:0003674[molecular_function];GO:0003824[catalytic activity];GO:0004601[peroxidase activity];GO:0005575[cellular_component];GO:0005576[extracellular region];GO:0005618[cell wall];GO:0005622[intracellular];GO:0005623[cell];GO:0005737[cytoplasm];GO:0005773[vacuole…	None	None
TRINITY_DN11647_c0_g1	K00512 Cytochrome p450 [EC:1.14.14.1,1.14.14.19,1.14.14.32,4.99.1.6]	map01100[Metabolic pathways];map00380[Tryptophan metabolism];map00140[Steroid hormone biosynthesis];map00980[Metabolism of xenobiotics by cytochrome P450];map00830[Retinol metabolism];map05204[Chemical carcinogenesis];map04726[Serotonergic synapse];map04934[Cushing syndrome];map04927[Cortisol synthesis and secretion];map04917[Prolactin signaling pathway];map00590[Arachidonic acid metabolism];map0…	PF00067.22(Cytochrome P450);PF00067.22(Cytochrome P450)	GO:0003674[molecular_function];GO:0003824[catalytic activity];GO:0004497[monooxygenase activity];GO:0005575[cellular_component];GO:0005622[intracellular];GO:0005623[cell];GO:0005737[cytoplasm];GO:0005783[endoplasmic reticulum];GO:0005794[Golgi apparatus];GO:0005911[cell-cell junction];GO:0006629[lipid metabolic process];GO:0006720[isoprenoid metabolic process];GO:0006721[terpenoid metabolic proce…	KLO13370.1 cytochrome P450 [Schizopora paradoxa]	sp|B9WZX4|FTME_ASPFM Fumitremorgin C synthase EC=1.14.19.71 {ECO:0000269|PubMed:19226505} Fumitremorgin biosynthesis protein E OS=Neosartorya fumigata (Aspergillus fumigatus) Name=ftmP450-2 Synonyms=ftmE PE=1
TRINITY_DN1977_c0_g1	K01179 Endoglucanase [EC:3.2.1.4]	map01100[Metabolic pathways];map00500[Starch and sucrose metabolism]	PF00759.19(Glycosyl hydrolase family 9)	GO:0000226[microtubule cytoskeleton organization];GO:0000271[polysaccharide biosynthetic process];GO:0000902[cell morphogenesis];GO:0003674[molecular_function];GO:0003824[catalytic activity];GO:0004553[hydrolase activity, hydrolyzing O-glycosyl compounds];GO:0005575[cellular_component];GO:0005622[intracellular];GO:0005623[cell];GO:0005737[cytoplasm];GO:0005768[endosome];GO:0005769[early endosome]…	ADE87485.1 endo-1,4-beta-glucanase, partial [Leptographium sp. 'qinlingensis']	None
TRINITY_DN15066_c0_g1	K00559 Belongs to the class I-like SAM-binding methyltransferase superfamily. Erg6 SMT family [EC:2.1.1.41]	map01100[Metabolic pathways];map01110[Biosynthesis of secondary metabolites];map01130[Biosynthesis of antibiotics];map00100[Steroid biosynthesis]	PF08498.10(Sterol methyltransferase C-terminal);PF08241.12(Methyltransferase domain);PF13649.6(Methyltransferase domain);PF13847.6(Methyltransferase domain);PF13847.6(Methyltransferase domain);PF01209.18(ubiE/COQ5 methyltransferase family);PF02353.20(Mycolic acid cyclopropane synthetase);PF13489.6(Methyltransferase domain);PF13489.6(Methyltransferase domain);PF08242.12(Methyltransferase domain);P…	GO:0000003[reproduction];GO:0003006[developmental process involved in reproduction];GO:0003674[molecular_function];GO:0003824[catalytic activity];GO:0003838[sterol 24-C-methyltransferase activity];GO:0005575[cellular_component];GO:0005622[intracellular];GO:0005623[cell];GO:0005737[cytoplasm];GO:0005773[vacuole];GO:0005783[endoplasmic reticulum];GO:0005911[cell-cell junction];GO:0006629[lipid meta…	ORX69203.1 sterol 24-C-methyltransferase [Linderina pennispora]	sp|P25087|ERG6_YEAST Sterol 24-C-methyltransferase EC=2.1.1.41 Delta(24)-sterol C-methyltransferase OS=Saccharomyces cerevisiae (strain ATCC 204508 / S288c) (Baker's yeast) ORFNames=YM9571.10C PE=1
TRINITY_DN7997_c0_g1	K01213 Polygalacturonase [EC:3.2.1.67]	map01100[Metabolic pathways];map00040[Pentose and glucuronate interconversions]	PF00295.17(Glycosyl hydrolases family 28);PF13229.6(Right handed beta helix region);PF12708.7(Pectate lyase superfamily protein);PF12708.7(Pectate lyase superfamily protein);PF05048.13(Periplasmic copper-binding protein (NosD))	GO:0003674[molecular_function];GO:0003824[catalytic activity];GO:0004553[hydrolase activity, hydrolyzing O-glycosyl compounds];GO:0004650[polygalacturonase activity];GO:0005575[cellular_component];GO:0005618[cell wall];GO:0005623[cell];GO:0008150[biological_process];GO:0009664[plant-type cell wall organization];GO:0009825[multidimensional cell growth];GO:0009827[plant-type cell wall modification]…	OBZ83117.1 Exopolygalacturonase rpg16 [Choanephora cucurbitarum]	sp|I1BPS7|RPG13_RHIO9 Exopolygalacturonase rpg13 {ECO:0000303|PubMed:18935968} EC=3.2.1.67 {ECO:0000269|PubMed:18935968} Galacturan 1,4-alpha-galacturonidase rpg13 {ECO:0000305} Poly(1,4-alpha-D-galacturonide)galacturonohydrolase rpg13 {ECO:0000305} Precursor OS=Rhizopus delemar (strain RA 99-880 / ATCC MYA-4621 / FGSC 9543 / NRRL 43880) (Mucormycosis agent) (Rhizopus arrhizus var. delemar) Name=…
TRINITY_DN8619_c0_g1	K08967 Heat Stress Transcription Factor [EC:1.13.11.53,1.13.11.54]	map01100[Metabolic pathways];map00270[Cysteine and methionine metabolism]	PF00447.17(HSF-type DNA-binding);PF00447.17(HSF-type DNA-binding);PF14943.6(Mitochondrial ribosome subunit S26);PF14943.6(Mitochondrial ribosome subunit S26);PF10500.9(Nuclear RNA-splicing-associated protein);PF10500.9(Nuclear RNA-splicing-associated protein);PF06465.13(Domain of Unknown Function (DUF1087))	GO:0003674[molecular_function];GO:0003700[DNA-binding transcription factor activity];GO:0005488[binding];GO:0005515[protein binding];GO:0006355[regulation of transcription, DNA-templated];GO:0006950[response to stress];GO:0008150[biological_process];GO:0009266[response to temperature stimulus];GO:0009314[response to radiation];GO:0009408[response to heat];GO:0009416[response to light stimulus];GO…	ORX56579.1 hypothetical protein BCR36DRAFT_279439 [Piromyces finnis]	sp|P22121|HSF_KLULA Heat shock factor protein Short=HSF Heat shock transcription factor Short=HSTF OS=Kluyveromyces lactis (strain ATCC 8585 / CBS 2359 / DSM 70799 / NBRC 1267 / NRRL Y-1140 / WM37) (Yeast) (Candida sphaerica) Name=HSF OrderedLocusNames=KLLA0D03322g PE=1
TRINITY_DN11132_c0_g1	K01623 fructose-bisphosphate aldolase [EC:4.1.2.13]	map01100[Metabolic pathways];map01110[Biosynthesis of secondary metabolites];map01130[Biosynthesis of antibiotics];map01120[Microbial metabolism in diverse environments];map01200[Carbon metabolism];map01230[Biosynthesis of amino acids];map00010[Glycolysis / Gluconeogenesis];map00051[Fructose and mannose metabolism];map00680[Methane metabolism];map00710[Carbon fixation in photosynthetic organisms]…	PF00274.19(Fructose-bisphosphate aldolase class-I)	GO:0003674[molecular_function];GO:0003824[catalytic activity];GO:0004332[fructose-bisphosphate aldolase activity];GO:0005575[cellular_component];GO:0005622[intracellular];GO:0005623[cell];GO:0005737[cytoplasm];GO:0005829[cytosol];GO:0005975[carbohydrate metabolic process];GO:0005996[monosaccharide metabolic process];GO:0006006[glucose metabolic process];GO:0006082[organic acid metabolic process];…	KXN71550.1 fructose-bisphosphate aldolase [Conidiobolus coronatus NRRL 28638]	sp|Q8SSM8|ALF_ENCCU Fructose-bisphosphate aldolase EC=4.1.2.13 OS=Encephalitozoon cuniculi (strain GB-M1) (Microsporidian parasite) OrderedLocusNames=ECU01_0240 PE=1
TRINITY_DN26950_c0_g1	K00059 Short-chain type dehydrogenase [EC:1.1.1.100]	map01100[Metabolic pathways];map01130[Biosynthesis of antibiotics];map01212[Fatty acid metabolism];map01040[Biosynthesis of unsaturated fatty acids];map00780[Biotin metabolism];map00061[Fatty acid biosynthesis];map00333[Prodigiosin biosynthesis]	PF13561.6(Enoyl-(Acyl carrier protein) reductase);PF00106.25(short chain dehydrogenase);PF08659.10(KR domain);PF01370.21(NAD dependent epimerase/dehydratase family);PF01370.21(NAD dependent epimerase/dehydratase family);PF07196.13(Flagellin hook IN motif);PF07196.13(Flagellin hook IN motif);PF07758.11(Protein of unknown function (DUF1614));PF12804.7(MobA-like NTP transferase domain)	GO:0003674[molecular_function];GO:0003824[catalytic activity];GO:0004033[aldo-keto reductase (NADP) activity];GO:0005575[cellular_component];GO:0005622[intracellular];GO:0005623[cell];GO:0005737[cytoplasm];GO:0008106[alcohol dehydrogenase (NADP+) activity];GO:0008150[biological_process];GO:0008152[metabolic process];GO:0009507[chloroplast];GO:0009536[plastid];GO:0016491[oxidoreductase activity];G…	PMD16411.1 NAD(P)-binding protein [Pezoloma ericae]	sp|P0CU75|CLAC_PASFU Short chain dehydrogenase claC {ECO:0000303|PubMed:27274078} EC=1.1.1.- {ECO:0000269|PubMed:27274078} Cladofulvin biosynthesis cluster protein C {ECO:0000303|PubMed:27274078} OS=Passalora fulva (Tomato leaf mold) (Cladosporium fulvum) Name=claC {ECO:0000303|PubMed:27274078} ORFNames=Clafu184391 PE=1
TRINITY_DN13477_c0_g1	K09680 At2g17340-like [EC:2.7.1.33]	map01100[Metabolic pathways];map00770[Pantothenate and CoA biosynthesis]	PF01937.19(Protein of unknown function DUF89)	None	XP_016610564.1 pantothenate kinase [Spizellomyces punctatus DAOM BR117] >KND02525.1 pantothenate kinase [Spizellomyces punctatus DAOM BR117]	None
TRINITY_DN6675_c0_g1	K13407 Cytochrome p450	map00073[Cutin, suberine and wax biosynthesis]	PF00067.22(Cytochrome P450);PF18712.1(Family of unknown function (DUF5644))	None	OAD03962.1 cytochrome P450 CYP5203 [Mucor circinelloides f. lusitanicus CBS 277.49]	sp|A0A2Z5TMB8|HIMC_ASPJA Cytochrome P450 monooxygenase himC {ECO:0000303|PubMed:29314577} EC=1.-.-.- {ECO:0000305|PubMed:29314577} Himeic acid A biosynthesis cluster protein C {ECO:0000303|PubMed:29314577} OS=Aspergillus japonicus Name=himC {ECO:0000303|PubMed:29314577} PE=3
TRINITY_DN37624_c0_g1	K11778 mediator of RNA polymerase II transcription subunit [EC:2.5.1.87]	map01110[Biosynthesis of secondary metabolites];map00900[Terpenoid backbone biosynthesis]	PF11568.8(Mediator complex subunit 29);PF16081.5(Mycobacterial 2 TMS Phage Holin (M2 Hol) Family)	GO:0000302[response to reactive oxygen species];GO:0005575[cellular_component];GO:0005622[intracellular];GO:0005623[cell];GO:0005634[nucleus];GO:0005654[nucleoplasm];GO:0006950[response to stress];GO:0006979[response to oxidative stress];GO:0007275[multicellular organism development];GO:0008150[biological_process];GO:0009266[response to temperature stimulus];GO:0009409[response to cold];GO:000962…	None	None
TRINITY_DN22207_c0_g1	K10712 2-aminoethanethiol dioxygenase-like [EC:1.13.11.19]	map01100[Metabolic pathways];map00430[Taurine and hypotaurine metabolism]	PF07847.12(PCO_ADO)	GO:0001666[response to hypoxia];GO:0003032[detection of oxygen];GO:0005575[cellular_component];GO:0005622[intracellular];GO:0005623[cell];GO:0005634[nucleus];GO:0005737[cytoplasm];GO:0005829[cytosol];GO:0006091[generation of precursor metabolites and energy];GO:0006464[cellular protein modification process];GO:0006807[nitrogen compound metabolic process];GO:0006950[response to stress];GO:0008150[…	XP_016612060.1 hypothetical protein SPPG_01468 [Spizellomyces punctatus DAOM BR117] >KND04021.1 hypothetical protein SPPG_01468 [Spizellomyces punctatus DAOM BR117]	None
TRINITY_DN9649_c0_g1	K00797 Belongs to the spermidine spermine synthase family [EC:2.5.1.16]	map01100[Metabolic pathways];map00410[beta-Alanine metabolism];map00270[Cysteine and methionine metabolism];map00480[Glutathione metabolism];map00330[Arginine and proline metabolism]	PF01564.17(Spermine/spermidine synthase domain);PF17284.2(Spermidine synthase tetramerisation domain);PF13649.6(Methyltransferase domain);PF13578.6(Methyltransferase domain);PF05175.14(Methyltransferase small domain);PF05430.11(S-adenosyl-L-methionine-dependent methyltransferase);PF08242.12(Methyltransferase domain);PF08241.12(Methyltransferase domain)	None	AND77072.1 putrescine N-methyltransferase [Colletotrichum incarnatum] >AND77073.1 putrescine N-methyltransferase [Colletotrichum siamense] >AND77074.1 putrescine N-methyltransferase [Colletotrichum gloeosporioides]	sp|Q09741|SPEE_SCHPO Spermidine synthase Short=SPDSY EC=2.5.1.16 Putrescine aminopropyltransferase OS=Schizosaccharomyces pombe (strain 972 / ATCC 24843) (Fission yeast) ORFNames=SPBC12C2.07c PE=3
TRINITY_DN6175_c0_g1	K00012 UDP-glucose 6-dehydrogenase [EC:1.1.1.22]	map01100[Metabolic pathways];map00520[Amino sugar and nucleotide sugar metabolism];map00053[Ascorbate and aldarate metabolism];map00040[Pentose and glucuronate interconversions]	PF03721.14(UDP-glucose/GDP-mannose dehydrogenase family, NAD binding domain);PF03720.15(UDP-glucose/GDP-mannose dehydrogenase family, UDP binding domain);PF03720.15(UDP-glucose/GDP-mannose dehydrogenase family, UDP binding domain);PF00984.19(UDP-glucose/GDP-mannose dehydrogenase family, central domain);PF03446.15(NAD binding domain of 6-phosphogluconate dehydrogenase);PF01488.20(Shikimate / quina…	GO:0003674[molecular_function];GO:0003824[catalytic activity];GO:0003979[UDP-glucose 6-dehydrogenase activity];GO:0005575[cellular_component];GO:0005622[intracellular];GO:0005623[cell];GO:0005634[nucleus];GO:0005737[cytoplasm];GO:0005829[cytosol];GO:0006022[aminoglycan metabolic process];GO:0006023[aminoglycan biosynthetic process];GO:0006024[glycosaminoglycan biosynthetic process];GO:0006065[UDP…	OON03930.1 hypothetical protein BSLG_05866 [Batrachochytrium salamandrivorans]	None
TRINITY_DN38725_c0_g1	K00940 Nucleoside diphosphate kinase [EC:2.7.4.6]	map01100[Metabolic pathways];map01110[Biosynthesis of secondary metabolites];map00240[Pyrimidine metabolism];map01130[Biosynthesis of antibiotics];map00983[Drug metabolism - other enzymes];map00230[Purine metabolism];map04016[MAPK signaling pathway - plant]	PF00334.19(Nucleoside diphosphate kinase)	GO:0000302[response to reactive oxygen species];GO:0003674[molecular_function];GO:0003824[catalytic activity];GO:0004550[nucleoside diphosphate kinase activity];GO:0005575[cellular_component];GO:0005622[intracellular];GO:0005623[cell];GO:0006139[nucleobase-containing compound metabolic process];GO:0006165[nucleoside diphosphate phosphorylation];GO:0006725[cellular aromatic compound metabolic proc…	XP_016276682.1 nucleoside-diphosphate kinase [Rhodotorula toruloides NP11] >EMS25563.1 nucleoside-diphosphate kinase [Rhodotorula toruloides NP11] >CDR47658.1 RHTO0S15e00298g1_1 [Rhodotorula toruloides]	sp|Q7Z8P9|NDK_ASPFU Nucleoside diphosphate kinase Short=NDK Short=NDP kinase EC=2.7.4.6 OS=Neosartorya fumigata (strain ATCC MYA-4609 / Af293 / CBS 101355 / FGSC A1100) (Aspergillus fumigatus) Name=ndk1 ORFNames=AFUA_5G03490 PE=3
TRINITY_DN13430_c0_g1	K00021 A reductase [EC:1.1.1.34]	map01100[Metabolic pathways];map01110[Biosynthesis of secondary metabolites];map04152[AMPK signaling pathway];map01130[Biosynthesis of antibiotics];map00900[Terpenoid backbone biosynthesis];map04976[Bile secretion]	PF00368.18(Hydroxymethylglutaryl-coenzyme A reductase)	GO:0003674[molecular_function];GO:0003824[catalytic activity];GO:0004420[hydroxymethylglutaryl-CoA reductase (NADPH) activity];GO:0005575[cellular_component];GO:0005622[intracellular];GO:0005623[cell];GO:0005737[cytoplasm];GO:0005777[peroxisome];GO:0005778[peroxisomal membrane];GO:0005783[endoplasmic reticulum];GO:0005789[endoplasmic reticulum membrane];GO:0006629[lipid metabolic process];GO:0006…	ORY44450.1 hypothetical protein BCR33DRAFT_716972, partial [Rhizoclosmatium globosum]	sp|Q12649|HMDH_PHYB8 3-hydroxy-3-methylglutaryl-coenzyme A reductase Short=HMG-CoA reductase EC=1.1.1.34 OS=Phycomyces blakesleeanus (strain ATCC 8743b / DSM 1359 / FGSC 10004 / NBRC 33097 / NRRL 1555) Name=hmgA PE=3
TRINITY_DN25961_c0_g1	K00940 Nucleoside diphosphate kinase [EC:2.7.4.6]	map01100[Metabolic pathways];map01110[Biosynthesis of secondary metabolites];map00240[Pyrimidine metabolism];map01130[Biosynthesis of antibiotics];map00983[Drug metabolism - other enzymes];map00230[Purine metabolism];map04016[MAPK signaling pathway - plant]	PF00334.19(Nucleoside diphosphate kinase);PF01701.18(Photosystem I reaction centre subunit IX / PsaJ)	GO:0003674[molecular_function];GO:0003824[catalytic activity];GO:0004550[nucleoside diphosphate kinase activity];GO:0005488[binding];GO:0005575[cellular_component];GO:0005622[intracellular];GO:0005623[cell];GO:0005737[cytoplasm];GO:0005739[mitochondrion];GO:0005740[mitochondrial envelope];GO:0005743[mitochondrial inner membrane];GO:0005758[mitochondrial intermembrane space];GO:0006139[nucleobase-…	PHH80913.1 hypothetical protein CDD80_5833 [Ophiocordyceps camponoti-rufipedis]	sp|Q7Z8P9|NDK_ASPFU Nucleoside diphosphate kinase Short=NDK Short=NDP kinase EC=2.7.4.6 OS=Neosartorya fumigata (strain ATCC MYA-4609 / Af293 / CBS 101355 / FGSC A1100) (Aspergillus fumigatus) Name=ndk1 ORFNames=AFUA_5G03490 PE=3
TRINITY_DN25464_c0_g1	K01759 Catalyzes the conversion of hemimercaptal, formed from methylglyoxal and glutathione, to S-lactoylglutathione [EC:4.4.1.5]	map00620[Pyruvate metabolism]	PF00903.25(Glyoxalase/Bleomycin resistance protein/Dioxygenase superfamily);PF13669.6(Glyoxalase/Bleomycin resistance protein/Dioxygenase superfamily);PF18711.1(Toxoflavin-degrading enzyme);PF18711.1(Toxoflavin-degrading enzyme)	GO:0001101[response to acid chemical];GO:0003674[molecular_function];GO:0005488[binding];GO:0005515[protein binding];GO:0006950[response to stress];GO:0006970[response to osmotic stress];GO:0008150[biological_process];GO:0009414[response to water deprivation];GO:0009415[response to water];GO:0009628[response to abiotic stimulus];GO:0009651[response to salt stress];GO:0010035[response to inorganic…	XP_016610422.1 lactoylglutathione lyase [Spizellomyces punctatus DAOM BR117] >KND02383.1 lactoylglutathione lyase [Spizellomyces punctatus DAOM BR117]	sp|P50107|LGUL_YEAST Lactoylglutathione lyase EC=4.4.1.5 Aldoketomutase Glyoxalase I Short=Glx I Ketone-aldehyde mutase Methylglyoxalase S-D-lactoylglutathione methylglyoxal lyase OS=Saccharomyces cerevisiae (strain ATCC 204508 / S288c) (Baker's yeast) Name=GLO1 OrderedLocusNames=YML004C ORFNames=YM9571.15C PE=1
TRINITY_DN16625_c0_g1	K03787 5'-nucleotidase surE [EC:3.1.3.5]	map01100[Metabolic pathways];map01110[Biosynthesis of secondary metabolites];map00240[Pyrimidine metabolism];map00230[Purine metabolism];map00760[Nicotinate and nicotinamide metabolism]	PF01975.17(Survival protein SurE)	None	None	None
TRINITY_DN7969_c0_g1	K00218 Protochlorophyllide reductase [EC:1.3.1.33]	map01100[Metabolic pathways];map01110[Biosynthesis of secondary metabolites];map00860[Porphyrin and chlorophyll metabolism]	PF00106.25(short chain dehydrogenase);PF00106.25(short chain dehydrogenase);PF13561.6(Enoyl-(Acyl carrier protein) reductase);PF13561.6(Enoyl-(Acyl carrier protein) reductase);PF08659.10(KR domain);PF12242.8(NAD(P)H binding domain of trans-2-enoyl-CoA reductase);PF12242.8(NAD(P)H binding domain of trans-2-enoyl-CoA reductase);PF01370.21(NAD dependent epimerase/dehydratase family)	GO:0003674[molecular_function];GO:0003824[catalytic activity];GO:0005488[binding];GO:0005515[protein binding];GO:0005575[cellular_component];GO:0005622[intracellular];GO:0005623[cell];GO:0005737[cytoplasm];GO:0007275[multicellular organism development];GO:0008150[biological_process];GO:0008152[metabolic process];GO:0009314[response to radiation];GO:0009416[response to light stimulus];GO:0009507[c…	OXN15107.1 hypothetical protein CFD26_07216 [Aspergillus turcosus] >OXN33975.1 hypothetical protein CDV55_07698 [Aspergillus turcosus]	sp|D7UTD0|FC4_PHOAM Short-chain dehydrogenase/reductase {ECO:0000303|PubMed:21299202} EC=1.1.1.- {ECO:0000269|PubMed:21299202, ECO:0000269|PubMed:22870285} Fusicoccin A biosynthetic gene clusters protein 4 {ECO:0000303|PubMed:22870285} OS=Phomopsis amygdali (Fusicoccum amygdali) Synonyms=orf4 {ECO:0000303|PubMed:22870285} PE=1
TRINITY_DN16177_c0_g1	K13051 isoaspartyl peptidase L-asparaginase [EC:3.4.19.5]	None	PF01112.18(Asparaginase)	GO:0003674[molecular_function];GO:0003824[catalytic activity];GO:0004067[asparaginase activity];GO:0004175[endopeptidase activity];GO:0004190[aspartic-type endopeptidase activity];GO:0006508[proteolysis];GO:0006807[nitrogen compound metabolic process];GO:0008150[biological_process];GO:0008152[metabolic process];GO:0008233[peptidase activity];GO:0009056[catabolic process];GO:0009057[macromolecule …	KGQ13962.1 Glutathione import ATP-binding protein GsiA [Beauveria bassiana D1-5]	sp|Q9P6N7|TASP1_SCHPO Putative threonine aspartase Short=Taspase-1 EC=3.4.25.- Putative threonine aspartase alpha chain Putative threonine aspartase beta chain Precursor OS=Schizosaccharomyces pombe (strain 972 / ATCC 24843) (Fission yeast) ORFNames=SPAC823.09c PE=3
TRINITY_DN1575_c0_g1	K10527 fatty acid beta-oxidation multifunctional protein [EC:1.1.1.211,1.1.1.35,4.2.1.17]	map01100[Metabolic pathways];map01110[Biosynthesis of secondary metabolites];map01212[Fatty acid metabolism];map00071[Fatty acid degradation];map00592[alpha-Linolenic acid metabolism]	PF02737.18(3-hydroxyacyl-CoA dehydrogenase, NAD binding domain);PF00378.20(Enoyl-CoA hydratase/isomerase);PF00725.22(3-hydroxyacyl-CoA dehydrogenase, C-terminal domain);PF00725.22(3-hydroxyacyl-CoA dehydrogenase, C-terminal domain);PF16113.5(Enoyl-CoA hydratase/isomerase);PF16113.5(Enoyl-CoA hydratase/isomerase);PF01343.18(Peptidase family S49);PF01343.18(Peptidase family S49)	GO:0003674[molecular_function];GO:0003824[catalytic activity];GO:0003857[3-hydroxyacyl-CoA dehydrogenase activity];GO:0004165[dodecenoyl-CoA delta-isomerase activity];GO:0004300[enoyl-CoA hydratase activity];GO:0005575[cellular_component];GO:0005618[cell wall];GO:0005622[intracellular];GO:0005623[cell];GO:0005634[nucleus];GO:0005730[nucleolus];GO:0005737[cytoplasm];GO:0005777[peroxisome];GO:00059…	KGQ11368.1 Fatty acid oxidation complex subunit alpha [Beauveria bassiana D1-5]	sp|Q4PEN0|FER4_USTMA Enoyl-CoA isomerase/hydratase fer4 {ECO:0000303|PubMed:17138696} EC=4.2.1.17 {ECO:0000269|PubMed:20070524} Fe-regulated protein 4 {ECO:0000303|PubMed:17138696} Ferrichrome A biosynthesis protein fer4 {ECO:0000303|PubMed:20070524} OS=Ustilago maydis (strain 521 / FGSC 9021) (Corn smut fungus) Name=fer4 {ECO:0000303|PubMed:17138696} ORFNames=UMAG_01433 PE=1
TRINITY_DN23271_c0_g1	K08501 Syntaxin-52-like	map04130[SNARE interactions in vesicular transport]	PF05739.19(SNARE domain);PF05531.12(Nucleopolyhedrovirus P10 protein);PF05531.12(Nucleopolyhedrovirus P10 protein);PF05531.12(Nucleopolyhedrovirus P10 protein);PF01291.17(LIF / OSM family);PF01291.17(LIF / OSM family);PF04632.12(Fusaric acid resistance protein family);PF07851.13(TMPIT-like protein);PF07851.13(TMPIT-like protein);PF04102.12(SlyX);PF04102.12(SlyX);PF04102.12(SlyX);PF09177.11(Syntax…	GO:0000139[Golgi membrane];GO:0000149[SNARE binding];GO:0003674[molecular_function];GO:0005484[SNAP receptor activity];GO:0005488[binding];GO:0005515[protein binding];GO:0005575[cellular_component];GO:0005622[intracellular];GO:0005623[cell];GO:0005737[cytoplasm];GO:0005768[endosome];GO:0005770[late endosome];GO:0005773[vacuole];GO:0005794[Golgi apparatus];GO:0005802[trans-Golgi network];GO:000681…	XP_018298227.1 hypothetical protein PHYBLDRAFT_185093 [Phycomyces blakesleeanus NRRL 1555(-)] >OAD80187.1 hypothetical protein PHYBLDRAFT_185093 [Phycomyces blakesleeanus NRRL 1555(-)]	None
TRINITY_DN43138_c0_g1	K02152 Catalytic subunit of the peripheral V1 complex of vacuolar ATPase (V-ATPase). V-ATPase is responsible for acidifying a variety of intracellular compartments in eukaryotic cells	map01100[Metabolic pathways];map04721[Synaptic vesicle cycle];map04150[mTOR signaling pathway];map00190[Oxidative phosphorylation];map04145[Phagosome];map05323[Rheumatoid arthritis];map05120[Epithelial cell signaling in Helicobacter pylori infection];map05110[Vibrio cholerae infection];map04966[Collecting duct acid secretion]	PF03179.15(Vacuolar (H+)-ATPase G subunit);PF07200.13(Modifier of rudimentary (Mod(r)) protein);PF00013.29(KH domain);PF00430.18(ATP synthase B/B' CF(0));PF15499.6(Ubiquitin-specific peptidase-like, SUMO isopeptidase);PF16515.5(Clathrin-binding domain of Huntingtin-interacting protein 1);PF13942.6(YfhG lipoprotein);PF13942.6(YfhG lipoprotein);PF07743.13(HSCB C-terminal oligomerisation domain);PF0…	GO:0000325[plant-type vacuole];GO:0003674[molecular_function];GO:0003824[catalytic activity];GO:0005215[transporter activity];GO:0005575[cellular_component];GO:0005622[intracellular];GO:0005623[cell];GO:0005737[cytoplasm];GO:0005773[vacuole];GO:0005774[vacuolar membrane];GO:0005794[Golgi apparatus];GO:0005829[cytosol];GO:0005886[plasma membrane];GO:0006810[transport];GO:0006811[ion transport];GO:…	XP_013024643.1 V-type ATPase subunit G [Schizosaccharomyces cryophilus OY26] >EPY50157.1 V-type ATPase subunit G [Schizosaccharomyces cryophilus OY26]	None
TRINITY_DN14542_c0_g1	K00609 Belongs to the ATCase OTCase family [EC:2.1.3.2]	map01100[Metabolic pathways];map00240[Pyrimidine metabolism];map00250[Alanine, aspartate and glutamate metabolism]	PF02729.21(Aspartate/ornithine carbamoyltransferase, carbamoyl-P binding domain);PF02729.21(Aspartate/ornithine carbamoyltransferase, carbamoyl-P binding domain);PF00185.24(Aspartate/ornithine carbamoyltransferase, Asp/Orn binding domain)	GO:0003674[molecular_function];GO:0003824[catalytic activity];GO:0004070[aspartate carbamoyltransferase activity];GO:0005575[cellular_component];GO:0005622[intracellular];GO:0005623[cell];GO:0005737[cytoplasm];GO:0005829[cytosol];GO:0006139[nucleobase-containing compound metabolic process];GO:0006220[pyrimidine nucleotide metabolic process];GO:0006221[pyrimidine nucleotide biosynthetic process];G…	KFH68675.1 protein pyrABCN [Mortierella verticillata NRRL 6337]	sp|Q09794|PYR1_SCHPO Protein ura1 Glutamine-dependent carbamoyl-phosphate synthase EC=6.3.5.5 Aspartate carbamoyltransferase EC=2.1.3.2 OS=Schizosaccharomyces pombe (strain 972 / ATCC 24843) (Fission yeast) Name=ura1 ORFNames=SPAC22G7.06c PE=1
TRINITY_DN11587_c0_g1	K13066 Belongs to the class I-like SAM-binding methyltransferase superfamily. Cation-independent O- methyltransferase family [EC:2.1.1.68]	map01100[Metabolic pathways];map01110[Biosynthesis of secondary metabolites];map00940[Phenylpropanoid biosynthesis]	PF00891.18(O-methyltransferase domain);PF08100.11(Dimerisation domain);PF16864.5(Dimerisation domain);PF02186.15(TFIIE beta subunit core domain)	None	KZT74224.1 S-adenosyl-L-methionine-dependent methyltransferase [Daedalea quercina L-15889]	None
TRINITY_DN11071_c0_g1	K01179 Endoglucanase [EC:3.2.1.4]	map01100[Metabolic pathways];map00500[Starch and sucrose metabolism]	PF00759.19(Glycosyl hydrolase family 9);PF07457.11(Protein of unknown function (DUF1516));PF07457.11(Protein of unknown function (DUF1516));PF05431.11(Insecticidal Crystal Toxin, P42)	None	ESA22879.1 hypothetical protein GLOINDRAFT_318916, partial [Rhizophagus irregularis DAOM 181602]	None
TRINITY_DN21766_c0_g1	K10712 2-aminoethanethiol [EC:1.13.11.19]	map01100[Metabolic pathways];map00430[Taurine and hypotaurine metabolism]	PF07847.12(PCO_ADO)	GO:0008150[biological_process];GO:0008152[metabolic process];GO:0055114[oxidation-reduction process]	OON07696.1 hypothetical protein BSLG_02881 [Batrachochytrium salamandrivorans]	None
TRINITY_DN7130_c0_g1	K00293 Alpha-aminoadipic semialdehyde [EC:1.5.1.10,1.5.1.8,1.5.1.9]	map01100[Metabolic pathways];map01110[Biosynthesis of secondary metabolites];map01130[Biosynthesis of antibiotics];map00310[Lysine degradation];map01230[Biosynthesis of amino acids];map00300[Lysine biosynthesis]	PF16653.5(Saccharopine dehydrogenase C-terminal domain);PF03435.18(Saccharopine dehydrogenase NADP binding domain)	GO:0003674[molecular_function];GO:0003824[catalytic activity];GO:0004753[saccharopine dehydrogenase activity];GO:0005575[cellular_component];GO:0005622[intracellular];GO:0005623[cell];GO:0005737[cytoplasm];GO:0006082[organic acid metabolic process];GO:0006091[generation of precursor metabolites and energy];GO:0006520[cellular amino acid metabolic process];GO:0006553[lysine metabolic process];GO:0…	CEP17880.1 hypothetical protein [Parasitella parasitica]	sp|O59711|LYS9_SCHPO Saccharopine dehydrogenase [NADP(+), L-glutamate-forming] EC=1.5.1.10 Saccharopine reductase OS=Schizosaccharomyces pombe (strain 972 / ATCC 24843) (Fission yeast) Name=lys9 {ECO:0000250|UniProtKB:P38999} ORFNames=SPBC3B8.03 PE=3
TRINITY_DN8762_c0_g1	K00844 Belongs to the hexokinase family [EC:2.7.1.1]	map01100[Metabolic pathways];map01110[Biosynthesis of secondary metabolites];map00520[Amino sugar and nucleotide sugar metabolism];map00500[Starch and sucrose metabolism];map01130[Biosynthesis of antibiotics];map01120[Microbial metabolism in diverse environments];map01200[Carbon metabolism];map04930[Type II diabetes mellitus];map04973[Carbohydrate digestion and absorption];map04066[HIF-1 signalin…	PF03727.16(Hexokinase);PF00349.21(Hexokinase)	None	ORY41122.1 hypothetical protein LY90DRAFT_418480 [Neocallimastix californiae]	sp|P50506|HXK_SCHOC Hexokinase EC=2.7.1.1 OS=Schwanniomyces occidentalis (Yeast) (Debaryomyces occidentalis) Name=HXK PE=3
TRINITY_DN1476_c0_g1	K15920 Beta-xylosidase alpha-L-arabinofuranosidase [EC:3.2.1.37]	map01100[Metabolic pathways];map00520[Amino sugar and nucleotide sugar metabolism]	PF01915.22(Glycosyl hydrolase family 3 C-terminal domain);PF00933.21(Glycosyl hydrolase family 3 N terminal domain);PF14310.6(Fibronectin type III-like domain);PF14310.6(Fibronectin type III-like domain)	GO:0000272[polysaccharide catabolic process];GO:0002376[immune system process];GO:0003674[molecular_function];GO:0003824[catalytic activity];GO:0004553[hydrolase activity, hydrolyzing O-glycosyl compounds];GO:0005575[cellular_component];GO:0005576[extracellular region];GO:0005618[cell wall];GO:0005623[cell];GO:0005975[carbohydrate metabolic process];GO:0005976[polysaccharide metabolic process];GO…	XP_003031211.1 glycoside hydrolase family 3 protein [Schizophyllum commune H4-8] >EFI96308.1 glycoside hydrolase family 3 protein [Schizophyllum commune H4-8]	sp|A1DJS5|XYND_NEOFI Probable exo-1,4-beta-xylosidase xlnD EC=3.2.1.37 1,4-beta-D-xylan xylohydrolase xlnD Beta-xylosidase A Beta-xylosidase xlnD Xylobiase xlnD Precursor OS=Neosartorya fischeri (strain ATCC 1020 / DSM 3700 / CBS 544.65 / FGSC A1164 / JCM 1740 / NRRL 181 / WB 181) (Aspergillus fischerianus) Name=xlnD Synonyms=xylA ORFNames=NFIA_003180 PE=3
TRINITY_DN13680_c0_g1	K01807 Ribose-5-phosphate isomerase [EC:5.3.1.6]	map01100[Metabolic pathways];map01110[Biosynthesis of secondary metabolites];map01130[Biosynthesis of antibiotics];map01120[Microbial metabolism in diverse environments];map01200[Carbon metabolism];map01230[Biosynthesis of amino acids];map00710[Carbon fixation in photosynthetic organisms];map00030[Pentose phosphate pathway]	PF06026.14(Ribose 5-phosphate isomerase A (phosphoriboisomerase A));PF00455.22(DeoR C terminal sensor domain);PF00455.22(DeoR C terminal sensor domain)	GO:0000003[reproduction];GO:0003006[developmental process involved in reproduction];GO:0003674[molecular_function];GO:0003824[catalytic activity];GO:0004751[ribose-5-phosphate isomerase activity];GO:0005575[cellular_component];GO:0005622[intracellular];GO:0005623[cell];GO:0005737[cytoplasm];GO:0007275[multicellular organism development];GO:0008150[biological_process];GO:0008219[cell death];GO:000…	ONH68794.1 Ribose-5-phosphate isomerase [Cyberlindnera fabianii]	sp|Q5AJ92|RPIA_CANAL Ribose-5-phosphate isomerase EC=5.3.1.6 {ECO:0000250|UniProtKB:P0A7Z0} D-ribose-5-phosphate ketol-isomerase Phosphoriboisomerase OS=Candida albicans (strain SC5314 / ATCC MYA-2876) (Yeast) ORFNames=CaO19.1701, CaO19.9268 PE=3
TRINITY_DN26381_c0_g1	K08493 Vesicle transport V-snare	map04138[Autophagy - yeast];map04130[SNARE interactions in vesicular transport]	PF05008.15(Vesicle transport v-SNARE protein N-terminus);PF05008.15(Vesicle transport v-SNARE protein N-terminus);PF12352.8(Snare region anchored in the vesicle membrane C-terminus);PF12352.8(Snare region anchored in the vesicle membrane C-terminus);PF12352.8(Snare region anchored in the vesicle membrane C-terminus);PF03908.13(Sec20);PF03908.13(Sec20);PF03908.13(Sec20);PF00435.21(Spectrin repeat)…	GO:0003674[molecular_function];GO:0005484[SNAP receptor activity];GO:0005488[binding];GO:0005515[protein binding];GO:0005575[cellular_component];GO:0005622[intracellular];GO:0005623[cell];GO:0005737[cytoplasm];GO:0005768[endosome];GO:0005770[late endosome];GO:0005783[endoplasmic reticulum];GO:0005789[endoplasmic reticulum membrane];GO:0005794[Golgi apparatus];GO:0005798[Golgi-associated vesicle];…	KFH66090.1 hypothetical protein MVEG_08191 [Mortierella verticillata NRRL 6337]	None
TRINITY_DN7937_c0_g1	K03842 Glycosyl transferases group 1 [EC:2.4.1.142]	map01100[Metabolic pathways];map00510[N-Glycan biosynthesis];map00513[Various types of N-glycan biosynthesis]	PF13579.6(Glycosyl transferase 4-like domain);PF13692.6(Glycosyl transferases group 1);PF13439.6(Glycosyltransferase Family 4);PF00534.20(Glycosyl transferases group 1);PF13524.6(Glycosyl transferases group 1);PF12468.8(Type III secretion system leucine rich repeat protein)	GO:0000003[reproduction];GO:0003006[developmental process involved in reproduction];GO:0005575[cellular_component];GO:0005622[intracellular];GO:0005623[cell];GO:0005737[cytoplasm];GO:0005783[endoplasmic reticulum];GO:0006464[cellular protein modification process];GO:0006486[protein glycosylation];GO:0006807[nitrogen compound metabolic process];GO:0008150[biological_process];GO:0008152[metabolic p…	PKC10367.1 UDP-Glycosyltransferase/glycogen phosphorylase [Rhizophagus irregularis] >PKC67180.1 UDP-Glycosyltransferase/glycogen phosphorylase [Rhizophagus irregularis] >PKK73791.1 UDP-Glycosyltransferase/glycogen phosphorylase [Rhizophagus irregularis] >PKY21080.1 UDP-Glycosyltransferase/glycogen phosphorylase [Rhizophagus irregularis]	sp|O13933|ALG1_SCHPO Chitobiosyldiphosphodolichol beta-mannosyltransferase EC=2.4.1.142 Asparagine-linked glycosylation protein 1 Beta-1,4-mannosyltransferase GDP-Man:GlcNAc2-PP-dolichol mannosyltransferase GDP-mannose-dolichol diphosphochitobiose mannosyltransferase OS=Schizosaccharomyces pombe (strain 972 / ATCC 24843) (Fission yeast) Name=alg1 ORFNames=SPAC23C4.14 PE=3
TRINITY_DN17515_c0_g1	K01054 Caffeoylshikimate esterase-like [EC:3.1.1.23]	map01100[Metabolic pathways];map00561[Glycerolipid metabolism];map04723[Retrograde endocannabinoid signaling];map04714[Thermogenesis];map04923[Regulation of lipolysis in adipocytes]	PF12146.8(Serine aminopeptidase, S33);PF12697.7(Alpha/beta hydrolase family);PF12697.7(Alpha/beta hydrolase family);PF00561.20(alpha/beta hydrolase fold);PF00561.20(alpha/beta hydrolase fold);PF02230.16(Phospholipase/Carboxylesterase);PF02230.16(Phospholipase/Carboxylesterase);PF02230.16(Phospholipase/Carboxylesterase);PF00756.20(Putative esterase);PF00326.21(Prolyl oligopeptidase family);PF00326…	None	XP_014570797.1 hypothetical protein L969DRAFT_42167 [Mixia osmundae IAM 14324] >GAA96228.1 hypothetical protein E5Q_02892 [Mixia osmundae IAM 14324] >KEI42218.1 hypothetical protein L969DRAFT_42167 [Mixia osmundae IAM 14324]	None
TRINITY_DN22336_c0_g1	K01807 Belongs to the eukaryotic ribosomal protein eS1 family [EC:5.3.1.6]	map01100[Metabolic pathways];map01110[Biosynthesis of secondary metabolites];map01130[Biosynthesis of antibiotics];map01120[Microbial metabolism in diverse environments];map01200[Carbon metabolism];map01230[Biosynthesis of amino acids];map03010[Ribosome];map00710[Carbon fixation in photosynthetic organisms];map00030[Pentose phosphate pathway]	PF01015.18(Ribosomal S3Ae family);PF09809.9(Mitochondrial ribosomal protein L27)	GO:0002181[cytoplasmic translation];GO:0003674[molecular_function];GO:0003676[nucleic acid binding];GO:0003723[RNA binding];GO:0003729[mRNA binding];GO:0003735[structural constituent of ribosome];GO:0005198[structural molecule activity];GO:0005488[binding];GO:0005575[cellular_component];GO:0005618[cell wall];GO:0005622[intracellular];GO:0005623[cell];GO:0005634[nucleus];GO:0005730[nucleolus];GO:0…	KIK30608.1 hypothetical protein PISMIDRAFT_670675 [Pisolithus microcarpus 441]	sp|Q764D2|RS3A_LENED 40S ribosomal protein S1 {ECO:0000255|HAMAP-Rule:MF_03122} Protein cyc07 OS=Lentinula edodes (Shiitake mushroom) (Lentinus edodes) Name=RPS1 {ECO:0000255|HAMAP-Rule:MF_03122} Synonyms=cyc07, fbg13 PE=2
TRINITY_DN1033_c0_g1	K15920 Beta-xylosidase alpha-L-arabinofuranosidase [EC:3.2.1.37]	map01100[Metabolic pathways];map00520[Amino sugar and nucleotide sugar metabolism]	PF00933.21(Glycosyl hydrolase family 3 N terminal domain);PF01915.22(Glycosyl hydrolase family 3 C-terminal domain);PF01915.22(Glycosyl hydrolase family 3 C-terminal domain)	GO:0000272[polysaccharide catabolic process];GO:0002376[immune system process];GO:0003674[molecular_function];GO:0003824[catalytic activity];GO:0004553[hydrolase activity, hydrolyzing O-glycosyl compounds];GO:0005575[cellular_component];GO:0005576[extracellular region];GO:0005618[cell wall];GO:0005623[cell];GO:0005975[carbohydrate metabolic process];GO:0005976[polysaccharide metabolic process];GO…	PBK98829.1 1,4-beta-D-xylosidase [Armillaria gallica]	sp|Q2TYT2|BXLB_ASPOR Probable exo-1,4-beta-xylosidase bxlB EC=3.2.1.37 1,4-beta-D-xylan xylohydrolase bxlB Beta-xylosidase bxlB Xylobiase bxlB Precursor OS=Aspergillus oryzae (strain ATCC 42149 / RIB 40) (Yellow koji mold) Name=bxlB ORFNames=AO090103000120 PE=3
TRINITY_DN2819_c0_g1	K05857 Phosphoinositide phospholipase C [EC:3.1.4.11]	map01100[Metabolic pathways];map04933[AGE-RAGE signaling pathway in diabetic complications];map04020[Calcium signaling pathway];map04070[Phosphatidylinositol signaling system];map04919[Thyroid hormone signaling pathway];map00562[Inositol phosphate metabolism]	PF00388.19(Phosphatidylinositol-specific phospholipase C, X domain);PF00387.19(Phosphatidylinositol-specific phospholipase C, Y domain);PF09279.11(Phosphoinositide-specific phospholipase C, efhand-like)	GO:0000003[reproduction];GO:0003006[developmental process involved in reproduction];GO:0003674[molecular_function];GO:0003824[catalytic activity];GO:0004620[phospholipase activity];GO:0004629[phospholipase C activity];GO:0005575[cellular_component];GO:0005623[cell];GO:0005886[plasma membrane];GO:0006950[response to stress];GO:0006952[defense response];GO:0007049[cell cycle];GO:0007275[multicellul…	ORX89142.1 PLC-like phosphodiesterase [Basidiobolus meristosporus CBS 931.73]	sp|O13433|PLC1_CANAX 1-phosphatidylinositol 4,5-bisphosphate phosphodiesterase 1 EC=3.1.4.11 Phosphoinositide phospholipase C Phospholipase C-1 Short=PLC-1 OS=Candida albicans (Yeast) Name=PLC1 PE=4
TRINITY_DN4600_c0_g1	K15397 3-ketoacyl-CoA synthase [EC:2.3.1.199]	map01110[Biosynthesis of secondary metabolites];map00062[Fatty acid elongation]	PF08392.12(FAE1/Type III polyketide synthase-like protein);PF08541.10(3-Oxoacyl-[acyl-carrier-protein (ACP)] synthase III C terminal);PF08541.10(3-Oxoacyl-[acyl-carrier-protein (ACP)] synthase III C terminal);PF02797.15(Chalcone and stilbene synthases, C-terminal domain);PF00195.19(Chalcone and stilbene synthases, N-terminal domain);PF08545.10(3-Oxoacyl-[acyl-carrier-protein (ACP)] synthase III)	GO:0006950[response to stress];GO:0008150[biological_process];GO:0009266[response to temperature stimulus];GO:0009314[response to radiation];GO:0009409[response to cold];GO:0009416[response to light stimulus];GO:0009628[response to abiotic stimulus];GO:0050896[response to stimulus]	None	None
TRINITY_DN17716_c0_g1	K01714 synthase [EC:4.3.3.7]	map01100[Metabolic pathways];map01110[Biosynthesis of secondary metabolites];map01130[Biosynthesis of antibiotics];map01120[Microbial metabolism in diverse environments];map01230[Biosynthesis of amino acids];map00300[Lysine biosynthesis];map00261[Monobactam biosynthesis]	PF00701.22(Dihydrodipicolinate synthetase family)	GO:0005575[cellular_component];GO:0005622[intracellular];GO:0005623[cell];GO:0005737[cytoplasm];GO:0009507[chloroplast];GO:0009536[plastid];GO:0043226[organelle];GO:0043227[membrane-bounded organelle];GO:0043229[intracellular organelle];GO:0043231[intracellular membrane-bounded organelle];GO:0044424[intracellular part];GO:0044444[cytoplasmic part];GO:0044464[cell part]	OJJ03861.1 hypothetical protein ASPVEDRAFT_136045 [Aspergillus versicolor CBS 583.65]	None
TRINITY_DN8364_c0_g1	K13407 Cytochrome p450	map00073[Cutin, suberine and wax biosynthesis]	PF00067.22(Cytochrome P450);PF18712.1(Family of unknown function (DUF5644));PF18712.1(Family of unknown function (DUF5644));PF08269.11(Cache domain)	None	ORX96617.1 cytochrome P450 [Basidiobolus meristosporus CBS 931.73]	sp|A0A2Z5TMB8|HIMC_ASPJA Cytochrome P450 monooxygenase himC {ECO:0000303|PubMed:29314577} EC=1.-.-.- {ECO:0000305|PubMed:29314577} Himeic acid A biosynthesis cluster protein C {ECO:0000303|PubMed:29314577} OS=Aspergillus japonicus Name=himC {ECO:0000303|PubMed:29314577} PE=3
TRINITY_DN9014_c0_g1	K12449 UDP-D-apiose UDP-D-xylose synthase	map01100[Metabolic pathways];map00520[Amino sugar and nucleotide sugar metabolism]	PF01370.21(NAD dependent epimerase/dehydratase family);PF01370.21(NAD dependent epimerase/dehydratase family);PF16363.5(GDP-mannose 4,6 dehydratase);PF02719.15(Polysaccharide biosynthesis protein);PF02719.15(Polysaccharide biosynthesis protein);PF03435.18(Saccharopine dehydrogenase NADP binding domain);PF03435.18(Saccharopine dehydrogenase NADP binding domain);PF01073.19(3-beta hydroxysteroid deh…	GO:0000166[nucleotide binding];GO:0003674[molecular_function];GO:0003824[catalytic activity];GO:0005488[binding];GO:0005575[cellular_component];GO:0005576[extracellular region];GO:0005622[intracellular];GO:0005623[cell];GO:0005737[cytoplasm];GO:0005829[cytosol];GO:0006139[nucleobase-containing compound metabolic process];GO:0006725[cellular aromatic compound metabolic process];GO:0006807[nitrogen…	KJZ68458.1 hypothetical protein HIM_12153 [Hirsutella minnesotensis 3608]	None
TRINITY_DN6429_c0_g1	K13379 UDP-arabinopyranose mutase [EC:5.4.99.30]	map00520[Amino sugar and nucleotide sugar metabolism]	PF03214.13(Reversibly glycosylated polypeptide);PF00535.26(Glycosyl transferase family 2)	GO:0003674[molecular_function];GO:0003824[catalytic activity];GO:0005575[cellular_component];GO:0005622[intracellular];GO:0005623[cell];GO:0005737[cytoplasm];GO:0005794[Golgi apparatus];GO:0005829[cytosol];GO:0005911[cell-cell junction];GO:0006139[nucleobase-containing compound metabolic process];GO:0006725[cellular aromatic compound metabolic process];GO:0006793[phosphorus metabolic process];GO:…	None	None
TRINITY_DN32110_c0_g1	K20896 seed maturation protein	map01100[Metabolic pathways];map00730[Thiamine metabolism]	PF03070.16(TENA/THI-4/PQQC family)	GO:0005575[cellular_component];GO:0005622[intracellular];GO:0005623[cell];GO:0005737[cytoplasm];GO:0005829[cytosol];GO:0044424[intracellular part];GO:0044444[cytoplasmic part];GO:0044464[cell part]	KDQ17085.1 hypothetical protein BOTBODRAFT_129414 [Botryobasidium botryosum FD-172 SS1]	None
TRINITY_DN7269_c0_g1	K13496 Belongs to the UDP-glycosyltransferase family	map01110[Biosynthesis of secondary metabolites]	PF00201.18(UDP-glucoronosyl and UDP-glucosyl transferase);PF07249.12(Cerato-platanin)	GO:0003674[molecular_function];GO:0003824[catalytic activity];GO:0005575[cellular_component];GO:0005622[intracellular];GO:0005623[cell];GO:0006629[lipid metabolic process];GO:0008150[biological_process];GO:0008152[metabolic process];GO:0008194[UDP-glycosyltransferase activity];GO:0008202[steroid metabolic process];GO:0009058[biosynthetic process];GO:0009314[response to radiation];GO:0009411[respo…	CCD34578.1 glycosyltransferase family 1 protein [Botrytis cinerea T4]	None
TRINITY_DN6954_c0_g1	K04713 Belongs to the sterol desaturase family [EC:1.14.18.5]	map01100[Metabolic pathways];map00600[Sphingolipid metabolism]	PF04116.13(Fatty acid hydroxylase superfamily);PF04116.13(Fatty acid hydroxylase superfamily);PF00689.21(Cation transporting ATPase, C-terminus)	GO:0003674[molecular_function];GO:0003824[catalytic activity];GO:0005575[cellular_component];GO:0005622[intracellular];GO:0005623[cell];GO:0005737[cytoplasm];GO:0005783[endoplasmic reticulum];GO:0005789[endoplasmic reticulum membrane];GO:0005794[Golgi apparatus];GO:0006629[lipid metabolic process];GO:0006643[membrane lipid metabolic process];GO:0006665[sphingolipid metabolic process];GO:0006807[n…	EXX51391.1 sphingosine hydroxylase [Rhizophagus irregularis DAOM 197198w]	sp|O94298|SUR2_SCHPO Sphingolipid C4-hydroxylase sur2 EC=1.-.-.- Syringomycin response protein 2 OS=Schizosaccharomyces pombe (strain 972 / ATCC 24843) (Fission yeast) Name=sur2 ORFNames=SPBC887.15c PE=3
TRINITY_DN14876_c0_g1	K18881 protein DJ-1 homolog D-like [EC:4.2.1.130]	map01120[Microbial metabolism in diverse environments];map00620[Pyruvate metabolism]	PF01965.24(DJ-1/PfpI family);PF01965.24(DJ-1/PfpI family);PF17124.5(ThiJ/PfpI family-like);PF17124.5(ThiJ/PfpI family-like);PF17124.5(ThiJ/PfpI family-like)	GO:0003674[molecular_function];GO:0003824[catalytic activity];GO:0006081[cellular aldehyde metabolic process];GO:0006082[organic acid metabolic process];GO:0006089[lactate metabolic process];GO:0008150[biological_process];GO:0008152[metabolic process];GO:0009056[catabolic process];GO:0009058[biosynthetic process];GO:0009438[methylglyoxal metabolic process];GO:0009987[cellular process];GO:0016053[…	KXS20389.1 hypothetical protein M427DRAFT_52033 [Gonapodya prolifera JEL478]	None
TRINITY_DN18549_c0_g1	K08486 Belongs to the syntaxin family	map04721[Synaptic vesicle cycle];map04130[SNARE interactions in vesicular transport]	PF00804.25(Syntaxin);PF05739.19(SNARE domain);PF05739.19(SNARE domain);PF10814.8(Cell wall synthesis protein CwsA);PF10814.8(Cell wall synthesis protein CwsA);PF00523.18(Fusion glycoprotein F0);PF00523.18(Fusion glycoprotein F0);PF09537.10(Domain of unknown function (DUF2383));PF09537.10(Domain of unknown function (DUF2383));PF14707.6(C-terminal region of aryl-sulfatase);PF14707.6(C-terminal regi…	GO:0000149[SNARE binding];GO:0003674[molecular_function];GO:0005488[binding];GO:0005515[protein binding];GO:0005575[cellular_component];GO:0005622[intracellular];GO:0005623[cell];GO:0005737[cytoplasm];GO:0005886[plasma membrane];GO:0006810[transport];GO:0006887[exocytosis];GO:0006906[vesicle fusion];GO:0006996[organelle organization];GO:0008150[biological_process];GO:0009987[cellular process];GO:…	XP_016609434.1 hypothetical protein SPPG_09095 [Spizellomyces punctatus DAOM BR117] >KND01395.1 hypothetical protein SPPG_09095 [Spizellomyces punctatus DAOM BR117]	None
TRINITY_DN32554_c0_g1	K10712 2-aminoethanethiol [EC:1.13.11.19]	map01100[Metabolic pathways];map00430[Taurine and hypotaurine metabolism]	PF07847.12(PCO_ADO)	GO:0008150[biological_process];GO:0008152[metabolic process];GO:0055114[oxidation-reduction process]	OON07696.1 hypothetical protein BSLG_02881 [Batrachochytrium salamandrivorans]	None
TRINITY_DN18846_c0_g1	K14652 riboflavin biosynthesis protein [EC:3.5.4.25,4.1.99.12]	map01100[Metabolic pathways];map01110[Biosynthesis of secondary metabolites];map00790[Folate biosynthesis];map00740[Riboflavin metabolism]	PF00926.19(3,4-dihydroxy-2-butanone 4-phosphate synthase);PF00925.20(GTP cyclohydrolase II);PF00925.20(GTP cyclohydrolase II)	GO:0003674[molecular_function];GO:0003824[catalytic activity];GO:0003933[GTP cyclohydrolase activity];GO:0003935[GTP cyclohydrolase II activity];GO:0005575[cellular_component];GO:0005622[intracellular];GO:0005623[cell];GO:0005737[cytoplasm];GO:0006766[vitamin metabolic process];GO:0006767[water-soluble vitamin metabolic process];GO:0006771[riboflavin metabolic process];GO:0006807[nitrogen compoun…	PKK78465.1 3,4-dihydroxy-2-butanone 4-phosphate synthase [Rhizophagus irregularis]	sp|O60181|RIB3_SCHPO 3,4-dihydroxy-2-butanone 4-phosphate synthase Short=DHBP synthase EC=4.1.99.12 OS=Schizosaccharomyces pombe (strain 972 / ATCC 24843) (Fission yeast) ORFNames=SPBC23E6.06c PE=3
TRINITY_DN24966_c0_g1	K12666 Essential subunit of the N-oligosaccharyl transferase (OST) complex which catalyzes the transfer of a high mannose oligosaccharide from a lipid-linked oligosaccharide donor to an asparagine residue within an Asn-X-Ser Thr consensus motif in nascent polypeptide chains	map01100[Metabolic pathways];map00510[N-Glycan biosynthesis];map00513[Various types of N-glycan biosynthesis];map04141[Protein processing in endoplasmic reticulum]	PF02159.15(Oestrogen receptor)	GO:0003674[molecular_function];GO:0003824[catalytic activity];GO:0004576[oligosaccharyl transferase activity];GO:0004579[dolichyl-diphosphooligosaccharide-protein glycotransferase activity];GO:0005575[cellular_component];GO:0005622[intracellular];GO:0005623[cell];GO:0005737[cytoplasm];GO:0005783[endoplasmic reticulum];GO:0005789[endoplasmic reticulum membrane];GO:0006464[cellular protein modifica…	None	None
TRINITY_DN11206_c0_g1	K07407 Alpha-galactosidase [EC:3.2.1.22]	map00600[Sphingolipid metabolism];map00561[Glycerolipid metabolism];map00052[Galactose metabolism];map00603[Glycosphingolipid biosynthesis - globo and isoglobo series]	PF16499.5(Alpha galactosidase A);PF02065.18(Melibiase);PF02065.18(Melibiase);PF10566.9(Glycoside hydrolase 97)	GO:0005575[cellular_component];GO:0005576[extracellular region];GO:0005618[cell wall];GO:0005623[cell];GO:0009505[plant-type cell wall];GO:0030312[external encapsulating structure];GO:0044464[cell part];GO:0048046[apoplast];GO:0071944[cell periphery]	EXX68266.1 hypothetical protein RirG_106680 [Rhizophagus irregularis DAOM 197198w]	sp|Q99172|MEL_LACCI Alpha-galactosidase EC=3.2.1.22 Alpha-D-galactoside galactohydrolase Melibiase Precursor OS=Lachancea cidri (Yeast) (Zygosaccharomyces cidri) Name=MEL PE=3
TRINITY_DN727_c0_g1	K00695 Sucrose-cleaving enzyme that provides UDP-glucose and fructose for various metabolic pathways [EC:2.4.1.13]	map01100[Metabolic pathways];map00500[Starch and sucrose metabolism]	PF00862.19(Sucrose synthase);PF00534.20(Glycosyl transferases group 1);PF00534.20(Glycosyl transferases group 1);PF13692.6(Glycosyl transferases group 1);PF13524.6(Glycosyl transferases group 1);PF07964.11(Rec10 / Red1)	GO:0000003[reproduction];GO:0001101[response to acid chemical];GO:0001666[response to hypoxia];GO:0003006[developmental process involved in reproduction];GO:0003674[molecular_function];GO:0003824[catalytic activity];GO:0005575[cellular_component];GO:0005622[intracellular];GO:0005623[cell];GO:0005737[cytoplasm];GO:0005773[vacuole];GO:0005829[cytosol];GO:0005886[plasma membrane];GO:0005911[cell-cel…	KJA18625.1 glycosyltransferase family 4 protein [Hypholoma sublateritium FD-334 SS-4]	None
TRINITY_DN32983_c0_g1	K01557 Acylpyruvase FAHD1 [EC:3.7.1.5]	map01100[Metabolic pathways];map00350[Tyrosine metabolism];map01120[Microbial metabolism in diverse environments]	PF01557.18(Fumarylacetoacetate (FAA) hydrolase family);PF01557.18(Fumarylacetoacetate (FAA) hydrolase family)	GO:0003674[molecular_function];GO:0003824[catalytic activity];GO:0005488[binding];GO:0005507[copper ion binding];GO:0005575[cellular_component];GO:0005622[intracellular];GO:0005623[cell];GO:0005737[cytoplasm];GO:0005739[mitochondrion];GO:0016787[hydrolase activity];GO:0016822[hydrolase activity, acting on acid carbon-carbon bonds];GO:0016823[hydrolase activity, acting on acid carbon-carbon bonds,…	CDS04481.1 hypothetical protein LRAMOSA07176 [Lichtheimia ramosa]	sp|Q9P7L4|YOS9_SCHPO Uncharacterized hydrolase C21C3.09c EC=3.-.-.- OS=Schizosaccharomyces pombe (strain 972 / ATCC 24843) (Fission yeast) ORFNames=SPBC21C3.09c PE=3
TRINITY_DN11643_c0_g1	K00855 Phosphoribulokinase [EC:2.7.1.19]	map01100[Metabolic pathways];map01120[Microbial metabolism in diverse environments];map01200[Carbon metabolism];map00710[Carbon fixation in photosynthetic organisms]	PF00485.18(Phosphoribulokinase / Uridine kinase family);PF00485.18(Phosphoribulokinase / Uridine kinase family);PF13476.6(AAA domain);PF13401.6(AAA domain);PF13401.6(AAA domain);PF17267.2(Family of unknown function (DUF5333));PF17267.2(Family of unknown function (DUF5333))	GO:0003674[molecular_function];GO:0003824[catalytic activity];GO:0004849[uridine kinase activity];GO:0005488[binding];GO:0005515[protein binding];GO:0005575[cellular_component];GO:0005576[extracellular region];GO:0005622[intracellular];GO:0005623[cell];GO:0005737[cytoplasm];GO:0005829[cytosol];GO:0006139[nucleobase-containing compound metabolic process];GO:0006206[pyrimidine nucleobase metabolic …	CEG67791.1 Putative Uridine kinase [Rhizopus microsporus]	None
TRINITY_DN18088_c0_g1	K00430 Removal of H(2)O(2), oxidation of toxic reductants, biosynthesis and degradation of lignin, suberization, auxin catabolism, response to environmental stresses such as wounding, pathogen attack and oxidative stress [EC:1.11.1.7]	map01100[Metabolic pathways];map01110[Biosynthesis of secondary metabolites];map00940[Phenylpropanoid biosynthesis]	PF00141.23(Peroxidase)	GO:0000902[cell morphogenesis];GO:0002682[regulation of immune system process];GO:0002684[positive regulation of immune system process];GO:0003674[molecular_function];GO:0003824[catalytic activity];GO:0004601[peroxidase activity];GO:0005575[cellular_component];GO:0005576[extracellular region];GO:0005618[cell wall];GO:0005622[intracellular];GO:0005623[cell];GO:0005737[cytoplasm];GO:0005773[vacuole…	XP_007830723.1 hypothetical protein PFICI_03951 [Pestalotiopsis fici W106-1] >ETS85926.1 hypothetical protein PFICI_03951 [Pestalotiopsis fici W106-1]	None
TRINITY_DN244_c0_g1	K01681 Catalyzes the isomerization of citrate to isocitrate via cis-aconitate [EC:4.2.1.3]	map01100[Metabolic pathways];map01110[Biosynthesis of secondary metabolites];map01130[Biosynthesis of antibiotics];map01120[Microbial metabolism in diverse environments];map01200[Carbon metabolism];map00630[Glyoxylate and dicarboxylate metabolism];map00720[Carbon fixation pathways in prokaryotes];map01230[Biosynthesis of amino acids];map01210[2-Oxocarboxylic acid metabolism];map00020[Citrate cycl…	PF00330.20(Aconitase family (aconitate hydratase));PF00694.19(Aconitase C-terminal domain);PF00694.19(Aconitase C-terminal domain);PF14239.6(RRXRR protein)	GO:0000166[nucleotide binding];GO:0001101[response to acid chemical];GO:0003674[molecular_function];GO:0003824[catalytic activity];GO:0003994[aconitate hydratase activity];GO:0005488[binding];GO:0005507[copper ion binding];GO:0005524[ATP binding];GO:0005575[cellular_component];GO:0005618[cell wall];GO:0005622[intracellular];GO:0005623[cell];GO:0005737[cytoplasm];GO:0005739[mitochondrion];GO:00057…	KGQ06072.1 Aconitate hydratase 1 [Beauveria bassiana D1-5]	sp|Q2HZ33|LYS4_CANPA Homoaconitase, mitochondrial EC=4.2.1.36 Homoaconitate hydratase Precursor OS=Candida parapsilosis (Yeast) Name=LYS4 PE=3
TRINITY_DN8352_c0_g1	K00166 2-oxoisovalerate dehydrogenase subunit alpha [EC:1.2.4.4]	map01100[Metabolic pathways];map01110[Biosynthesis of secondary metabolites];map01130[Biosynthesis of antibiotics];map00280[Valine, leucine and isoleucine degradation];map00640[Propanoate metabolism]	PF00676.20(Dehydrogenase E1 component);PF13292.6(1-deoxy-D-xylulose-5-phosphate synthase);PF13292.6(1-deoxy-D-xylulose-5-phosphate synthase);PF00456.21(Transketolase, thiamine diphosphate binding domain);PF02775.21(Thiamine pyrophosphate enzyme, C-terminal TPP binding domain);PF01035.20(6-O-methylguanine DNA methyltransferase, DNA binding domain);PF01035.20(6-O-methylguanine DNA methyltransferase…	GO:0003674[molecular_function];GO:0003824[catalytic activity];GO:0003826[alpha-ketoacid dehydrogenase activity];GO:0005575[cellular_component];GO:0005622[intracellular];GO:0005623[cell];GO:0005737[cytoplasm];GO:0005739[mitochondrion];GO:0005759[mitochondrial matrix];GO:0006082[organic acid metabolic process];GO:0006520[cellular amino acid metabolic process];GO:0006807[nitrogen compound metabolic …	XP_016609786.1 hypothetical protein SPPG_09122 [Spizellomyces punctatus DAOM BR117] >KND01747.1 hypothetical protein SPPG_09122 [Spizellomyces punctatus DAOM BR117]	None
TRINITY_DN25664_c0_g1	K08912 The light-harvesting complex (LHC) functions as a light receptor, it captures and delivers excitation energy to photosystems with which it is closely associated	map01100[Metabolic pathways];map00196[Photosynthesis - antenna proteins]	PF00504.21(Chlorophyll A-B binding protein)	GO:0001101[response to acid chemical];GO:0003674[molecular_function];GO:0005488[binding];GO:0005515[protein binding];GO:0005575[cellular_component];GO:0005622[intracellular];GO:0005623[cell];GO:0005737[cytoplasm];GO:0005773[vacuole];GO:0005774[vacuolar membrane];GO:0006091[generation of precursor metabolites and energy];GO:0006950[response to stress];GO:0008150[biological_process];GO:0008152[meta…	None	None
TRINITY_DN1029_c0_g1	K03526 4-hydroxy-3-methylbut-2-en-1-yl diphosphate synthase [EC:1.17.7.1,1.17.7.3]	map01100[Metabolic pathways];map01110[Biosynthesis of secondary metabolites];map01130[Biosynthesis of antibiotics];map00900[Terpenoid backbone biosynthesis]	PF04551.14(GcpE protein);PF08209.11(Sgf11 (transcriptional regulation protein));PF08209.11(Sgf11 (transcriptional regulation protein))	GO:0001101[response to acid chemical];GO:0002376[immune system process];GO:0003674[molecular_function];GO:0003824[catalytic activity];GO:0005488[binding];GO:0005575[cellular_component];GO:0005622[intracellular];GO:0005623[cell];GO:0005737[cytoplasm];GO:0006081[cellular aldehyde metabolic process];GO:0006082[organic acid metabolic process];GO:0006090[pyruvate metabolic process];GO:0006629[lipid me…	KGQ13740.1 4-hydroxy-3-methylbut-2-en-1-yl diphosphate synthas e [Beauveria bassiana D1-5]	None
TRINITY_DN6049_c0_g1	K01251 Adenosylhomocysteinase [EC:3.3.1.1]	map01100[Metabolic pathways];map00270[Cysteine and methionine metabolism]	PF05221.17(S-adenosyl-L-homocysteine hydrolase);PF05221.17(S-adenosyl-L-homocysteine hydrolase);PF00670.21(S-adenosyl-L-homocysteine hydrolase, NAD binding domain);PF02826.19(D-isomer specific 2-hydroxyacid dehydrogenase, NAD binding domain);PF07991.12(Acetohydroxy acid isomeroreductase, NADPH-binding domain);PF02254.18(TrkA-N domain);PF02882.19(Tetrahydrofolate dehydrogenase/cyclohydrolase, NAD(…	None	OAJ39404.1 adenosylhomocysteinase [Batrachochytrium dendrobatidis JEL423]	sp|O13639|SAHH_SCHPO Adenosylhomocysteinase Short=AdoHcyase EC=3.3.1.1 S-adenosyl-L-homocysteine hydrolase OS=Schizosaccharomyces pombe (strain 972 / ATCC 24843) (Fission yeast) ORFNames=pi047, SPBC8D2.18c PE=3
TRINITY_DN8497_c0_g1	K00099 1-deoxy-D-xylulose 5-phosphate reductoisomerase [EC:1.1.1.267]	map01100[Metabolic pathways];map01110[Biosynthesis of secondary metabolites];map01130[Biosynthesis of antibiotics];map00900[Terpenoid backbone biosynthesis]	PF02670.16(1-deoxy-D-xylulose 5-phosphate reductoisomerase);PF08436.12(1-deoxy-D-xylulose 5-phosphate reductoisomerase C-terminal domain);PF03447.16(Homoserine dehydrogenase, NAD binding domain);PF01118.24(Semialdehyde dehydrogenase, NAD binding domain)	None	OCK95027.1 1-deoxy-D-xylulose 5-phosphate reductoisomerase [Cenococcum geophilum 1.58]	None
TRINITY_DN38055_c0_g1	K02435 Allows the formation of correctly charged Gln-tRNA(Gln) through the transamidation of misacylated Glu-tRNA(Gln) in chloroplasts and mitochondria. The reaction takes place in the presence of glutamine and ATP through an activated gamma-phospho- Glu-tRNA(Gln) [EC:6.3.5.6,6.3.5.7]	map01100[Metabolic pathways];map00970[Aminoacyl-tRNA biosynthesis]	PF02686.15(Glu-tRNAGln amidotransferase C subunit)	None	None	None
TRINITY_DN12264_c0_g1	K08241 Salicylate [EC:2.1.1.141,2.1.1.273,2.1.1.274,2.1.1.277]	map01110[Biosynthesis of secondary metabolites];map00592[alpha-Linolenic acid metabolism]	PF03492.15(SAM dependent carboxyl methyltransferase)	None	XP_020054831.1 hypothetical protein ASPACDRAFT_122283 [Aspergillus aculeatus ATCC 16872] >OJJ98491.1 hypothetical protein ASPACDRAFT_122283 [Aspergillus aculeatus ATCC 16872]	None
TRINITY_DN19707_c0_g1	K02149 V-type proton ATPase subunit	map01100[Metabolic pathways];map04721[Synaptic vesicle cycle];map04150[mTOR signaling pathway];map00190[Oxidative phosphorylation];map04145[Phagosome];map05323[Rheumatoid arthritis];map05120[Epithelial cell signaling in Helicobacter pylori infection];map05110[Vibrio cholerae infection];map04966[Collecting duct acid secretion]	PF01813.17(ATP synthase subunit D)	GO:0000325[plant-type vacuole];GO:0005575[cellular_component];GO:0005622[intracellular];GO:0005623[cell];GO:0005737[cytoplasm];GO:0005773[vacuole];GO:0005774[vacuolar membrane];GO:0005794[Golgi apparatus];GO:0005886[plasma membrane];GO:0012505[endomembrane system];GO:0016020[membrane];GO:0031090[organelle membrane];GO:0043226[organelle];GO:0043227[membrane-bounded organelle];GO:0043229[intracellu…	KXN74956.1 hypothetical protein CONCODRAFT_76642 [Conidiobolus coronatus NRRL 28638]	sp|P87220|VATD_CANAL V-type proton ATPase subunit D Short=V-ATPase subunit D Vacuolar proton pump subunit D OS=Candida albicans (strain SC5314 / ATCC MYA-2876) (Yeast) ORFNames=CaO19.10413, CaO19.2895 PE=3
TRINITY_DN29210_c0_g1	K01557 Acylpyruvase FAHD1 [EC:3.7.1.5]	map01100[Metabolic pathways];map00350[Tyrosine metabolism];map01120[Microbial metabolism in diverse environments]	PF01557.18(Fumarylacetoacetate (FAA) hydrolase family);PF15455.6(Proline-rich 19);PF15455.6(Proline-rich 19)	GO:0003674[molecular_function];GO:0003824[catalytic activity];GO:0005488[binding];GO:0005507[copper ion binding];GO:0005575[cellular_component];GO:0005622[intracellular];GO:0005623[cell];GO:0005737[cytoplasm];GO:0005739[mitochondrion];GO:0016787[hydrolase activity];GO:0016822[hydrolase activity, acting on acid carbon-carbon bonds];GO:0016823[hydrolase activity, acting on acid carbon-carbon bonds,…	CDS04481.1 hypothetical protein LRAMOSA07176 [Lichtheimia ramosa]	sp|Q9P7L4|YOS9_SCHPO Uncharacterized hydrolase C21C3.09c EC=3.-.-.- OS=Schizosaccharomyces pombe (strain 972 / ATCC 24843) (Fission yeast) ORFNames=SPBC21C3.09c PE=3
TRINITY_DN29565_c0_g1	K03661 Belongs to the V-ATPase proteolipid subunit family	map01100[Metabolic pathways];map04721[Synaptic vesicle cycle];map05152[Tuberculosis];map00190[Oxidative phosphorylation];map04142[Lysosome];map04145[Phagosome];map05323[Rheumatoid arthritis];map05120[Epithelial cell signaling in Helicobacter pylori infection];map05110[Vibrio cholerae infection]	PF00137.21(ATP synthase subunit C);PF00137.21(ATP synthase subunit C)	GO:0000220[vacuolar proton-transporting V-type ATPase, V0 domain];GO:0003674[molecular_function];GO:0003824[catalytic activity];GO:0005215[transporter activity];GO:0005575[cellular_component];GO:0005622[intracellular];GO:0005623[cell];GO:0005737[cytoplasm];GO:0005768[endosome];GO:0005773[vacuole];GO:0005774[vacuolar membrane];GO:0006810[transport];GO:0006811[ion transport];GO:0006812[cation trans…	OUM51232.1 hypothetical protein BVG19_g322 [[Candida] boidinii] >OWB49511.1 hypothetical protein B5S27_g1052 [[Candida] boidinii] >OWB54496.1 hypothetical protein B5S28_g345 [[Candida] boidinii] >OWB60004.1 hypothetical protein B5S29_g869 [[Candida] boidinii] >OWB69191.1 hypothetical protein B5S30_g4592 [[Candida] boidinii] >OWB71161.1 hypothetical protein B5S31_g846 [[Candida] boidinii] >OWB7701…	sp|P23968|VATO_YEAST V-type proton ATPase subunit c'' Short=V-ATPase subunit c'' V-ATPase 22 kDa proteolipid subunit Vacuolar proton pump c'' subunit OS=Saccharomyces cerevisiae (strain ATCC 204508 / S288c) (Baker's yeast) Name=VMA16 Synonyms=PPA1 OrderedLocusNames=YHR026W PE=1
TRINITY_DN19434_c0_g1	K00002 Aldo-keto reductase family 4 member [EC:1.1.1.2,1.1.1.21]	map01100[Metabolic pathways];map01110[Biosynthesis of secondary metabolites];map01130[Biosynthesis of antibiotics];map01120[Microbial metabolism in diverse environments];map00561[Glycerolipid metabolism];map00790[Folate biosynthesis];map00040[Pentose and glucuronate interconversions];map00010[Glycolysis / Gluconeogenesis];map00051[Fructose and mannose metabolism];map00052[Galactose metabolism];ma…	PF00248.21(Aldo/keto reductase family)	GO:0000166[nucleotide binding];GO:0001101[response to acid chemical];GO:0003674[molecular_function];GO:0003824[catalytic activity];GO:0004033[aldo-keto reductase (NADP) activity];GO:0005488[binding];GO:0005575[cellular_component];GO:0005622[intracellular];GO:0005623[cell];GO:0005737[cytoplasm];GO:0006950[response to stress];GO:0006970[response to osmotic stress];GO:0008106[alcohol dehydrogenase (…	XP_016608823.1 hypothetical protein SPPG_03897 [Spizellomyces punctatus DAOM BR117] >KND00784.1 hypothetical protein SPPG_03897 [Spizellomyces punctatus DAOM BR117]	sp|O94735|XYL1_PICGU NADPH-dependent D-xylose reductase Short=XR EC=1.1.1.307 OS=Meyerozyma guilliermondii (strain ATCC 6260 / CBS 566 / DSM 6381 / JCM 1539 / NBRC 10279 / NRRL Y-324) (Yeast) (Candida guilliermondii) Name=XYL1 ORFNames=PGUG_00922 PE=1
TRINITY_DN3771_c0_g1	K00893 Deoxynucleoside kinase [EC:2.7.1.74]	map01100[Metabolic pathways];map00240[Pyrimidine metabolism];map00230[Purine metabolism]	PF01712.19(Deoxynucleoside kinase);PF14520.6(Helix-hairpin-helix domain);PF10391.9(Fingers domain of DNA polymerase lambda);PF02367.17(Threonylcarbamoyl adenosine biosynthesis protein TsaE);PF01712.19(Deoxynucleoside kinase);PF02223.17(Thymidylate kinase);PF02223.17(Thymidylate kinase);PF16413.5(DNA mismatch repair protein Mlh1 C-terminus);PF13238.6(AAA domain);PF13238.6(AAA domain)	GO:0003674[molecular_function];GO:0003824[catalytic activity];GO:0004137[deoxycytidine kinase activity];GO:0005488[binding];GO:0005515[protein binding];GO:0005575[cellular_component];GO:0005622[intracellular];GO:0005623[cell];GO:0005634[nucleus];GO:0005737[cytoplasm];GO:0005829[cytosol];GO:0006139[nucleobase-containing compound metabolic process];GO:0006213[pyrimidine nucleoside metabolic process…	None	None
TRINITY_DN6975_c0_g1	K16084 Belongs to the cytochrome P450 family [EC:1.14.13.145,1.14.13.192,1.14.13.193]	map01110[Biosynthesis of secondary metabolites];map00904[Diterpenoid biosynthesis]	PF00067.22(Cytochrome P450);PF03962.15(Mnd1 HTH domain);PF03962.15(Mnd1 HTH domain);PF00067.22(Cytochrome P450);PF14399.6(Butirosin biosynthesis protein H, N-terminal)	GO:0003674[molecular_function];GO:0003824[catalytic activity];GO:0004497[monooxygenase activity];GO:0005575[cellular_component];GO:0006629[lipid metabolic process];GO:0006720[isoprenoid metabolic process];GO:0006721[terpenoid metabolic process];GO:0008150[biological_process];GO:0008152[metabolic process];GO:0008299[isoprenoid biosynthetic process];GO:0008610[lipid biosynthetic process];GO:0009058…	XP_001832850.2 cytochrome P450 [Coprinopsis cinerea okayama7#130] >EAU89003.2 cytochrome P450 [Coprinopsis cinerea okayama7#130]	sp|P0CT93|ORDA_ASPFL O-methylsterigmatocystin oxidoreductase Short=OMST oxidoreductase EC=1.14.14.117 {ECO:0000250|UniProtKB:B8NHY4} Aflatoxin B synthase Aflatoxin biosynthesis protein Q Cytochrome P450 64 OS=Aspergillus flavus Name=ordA Synonyms=aflQ, cyp64, ord1 PE=3
TRINITY_DN43967_c0_g1	K14595 Belongs to the UDP-glycosyltransferase family [EC:2.4.1.263]	map01100[Metabolic pathways];map01110[Biosynthesis of secondary metabolites];map00906[Carotenoid biosynthesis]	PF00201.18(UDP-glucoronosyl and UDP-glucosyl transferase);PF07249.12(Cerato-platanin);PF13195.6(Protein of unknown function (DUF4011))	None	CCD34578.1 glycosyltransferase family 1 protein [Botrytis cinerea T4]	None
TRINITY_DN10493_c0_g1	K00232 Acyl-coenzyme A oxidase 4 [EC:1.3.3.6]	map01100[Metabolic pathways];map01110[Biosynthesis of secondary metabolites];map01212[Fatty acid metabolism];map00071[Fatty acid degradation];map04024[cAMP signaling pathway];map04146[Peroxisome];map03320[PPAR signaling pathway];map00592[alpha-Linolenic acid metabolism];map01040[Biosynthesis of unsaturated fatty acids]	PF02771.16(Acyl-CoA dehydrogenase, N-terminal domain);PF00441.24(Acyl-CoA dehydrogenase, C-terminal domain);PF02770.19(Acyl-CoA dehydrogenase, middle domain)	GO:0000003[reproduction];GO:0003006[developmental process involved in reproduction];GO:0003674[molecular_function];GO:0003824[catalytic activity];GO:0003997[acyl-CoA oxidase activity];GO:0005575[cellular_component];GO:0005622[intracellular];GO:0005623[cell];GO:0005737[cytoplasm];GO:0005777[peroxisome];GO:0006082[organic acid metabolic process];GO:0006629[lipid metabolic process];GO:0006631[fatty …	ORY03975.1 glutaryl-CoA dehydrogenase [Basidiobolus meristosporus CBS 931.73]	None
TRINITY_DN33402_c0_g1	K06928 Cancer-related [EC:3.6.1.15]	map01100[Metabolic pathways];map00230[Purine metabolism];map00730[Thiamine metabolism]	PF03266.15(NTPase);PF13191.6(AAA ATPase domain);PF13401.6(AAA domain);PF13604.6(AAA domain);PF00004.29(ATPase family associated with various cellular activities (AAA));PF13245.6(AAA domain);PF05729.12(NACHT domain);PF05729.12(NACHT domain);PF05729.12(NACHT domain);PF07728.14(AAA domain (dynein-related subfamily));PF07728.14(AAA domain (dynein-related subfamily));PF03029.17(Conserved hypothetical …	None	None	None
TRINITY_DN21706_c0_g1	K08493 Vesicle transport V-snare	map04138[Autophagy - yeast];map04130[SNARE interactions in vesicular transport]	PF12352.8(Snare region anchored in the vesicle membrane C-terminus);PF12352.8(Snare region anchored in the vesicle membrane C-terminus);PF05008.15(Vesicle transport v-SNARE protein N-terminus);PF05008.15(Vesicle transport v-SNARE protein N-terminus);PF09716.10(Malarial early transcribed membrane protein (ETRAMP));PF03908.13(Sec20);PF03908.13(Sec20);PF03908.13(Sec20);PF00523.18(Fusion glycoprotein…	GO:0000149[SNARE binding];GO:0000325[plant-type vacuole];GO:0003674[molecular_function];GO:0005484[SNAP receptor activity];GO:0005488[binding];GO:0005515[protein binding];GO:0005575[cellular_component];GO:0005622[intracellular];GO:0005623[cell];GO:0005737[cytoplasm];GO:0005768[endosome];GO:0005770[late endosome];GO:0005773[vacuole];GO:0005774[vacuolar membrane];GO:0005783[endoplasmic reticulum];G…	CDH50653.1 vesicle transport v-snare protein [Lichtheimia corymbifera JMRC:FSU:9682]	None
TRINITY_DN28287_c0_g1	K08516 Belongs to the synaptobrevin family	map04138[Autophagy - yeast];map04130[SNARE interactions in vesicular transport]	PF00957.21(Synaptobrevin);PF00957.21(Synaptobrevin);PF06160.12(Septation ring formation regulator, EzrA);PF04843.12(Herpesvirus tegument protein, N-terminal conserved region);PF13774.6(Regulated-SNARE-like domain);PF12010.8(Domain of unknown function (DUF3502))	GO:0000149[SNARE binding];GO:0003674[molecular_function];GO:0005484[SNAP receptor activity];GO:0005488[binding];GO:0005515[protein binding];GO:0005575[cellular_component];GO:0005622[intracellular];GO:0005623[cell];GO:0005737[cytoplasm];GO:0006810[transport];GO:0006887[exocytosis];GO:0006906[vesicle fusion];GO:0006996[organelle organization];GO:0008150[biological_process];GO:0009987[cellular proce…	ODM19649.1 Synaptobrevin YKT6 [Aspergillus cristatus]	sp|Q757A4|YKT6_ASHGO Synaptobrevin homolog YKT6 Precursor OS=Ashbya gossypii (strain ATCC 10895 / CBS 109.51 / FGSC 9923 / NRRL Y-1056) (Yeast) (Eremothecium gossypii) Name=YKT6 OrderedLocusNames=AER109W PE=3
TRINITY_DN9256_c0_g1	K13496 Belongs to the UDP-glycosyltransferase family [EC:2.4.1.272]	map01110[Biosynthesis of secondary metabolites]	PF00201.18(UDP-glucoronosyl and UDP-glucosyl transferase);PF13439.6(Glycosyltransferase Family 4);PF13439.6(Glycosyltransferase Family 4);PF04101.16(Glycosyltransferase family 28 C-terminal domain);PF04101.16(Glycosyltransferase family 28 C-terminal domain);PF13528.6(Glycosyl transferase family 1)	None	XP_001558417.1 hypothetical protein BC1G_03266 [Botrytis cinerea B05.10] >ATZ55218.1 hypothetical protein BCIN_11g04990 [Botrytis cinerea B05.10]	None
TRINITY_DN5379_c0_g1	K00036 Catalyzes the rate-limiting step of the oxidative pentose-phosphate pathway, which represents a route for the dissimilation of carbohydrates besides glycolysis [EC:1.1.1.363,1.1.1.49]	map01100[Metabolic pathways];map01110[Biosynthesis of secondary metabolites];map00480[Glutathione metabolism];map01130[Biosynthesis of antibiotics];map01120[Microbial metabolism in diverse environments];map01200[Carbon metabolism];map05230[Central carbon metabolism in cancer];map00030[Pentose phosphate pathway]	PF02781.16(Glucose-6-phosphate dehydrogenase, C-terminal domain);PF00479.22(Glucose-6-phosphate dehydrogenase, NAD binding domain)	GO:0003674[molecular_function];GO:0003824[catalytic activity];GO:0004345[glucose-6-phosphate dehydrogenase activity];GO:0005575[cellular_component];GO:0005622[intracellular];GO:0005623[cell];GO:0005737[cytoplasm];GO:0005829[cytosol];GO:0005975[carbohydrate metabolic process];GO:0005996[monosaccharide metabolic process];GO:0006006[glucose metabolic process];GO:0006081[cellular aldehyde metabolic p…	KXN67531.1 glucose-6-phosphate 1-dehydrogenase-like protein [Conidiobolus coronatus NRRL 28638]	sp|P41764|G6PD_EMENI Glucose-6-phosphate 1-dehydrogenase Short=G6PD EC=1.1.1.49 OS=Emericella nidulans (strain FGSC A4 / ATCC 38163 / CBS 112.46 / NRRL 194 / M139) (Aspergillus nidulans) Name=gsdA Synonyms=g6pD ORFNames=AN2981 PE=3
TRINITY_DN37756_c0_g1	K00472 prolyl 4-hydroxylase [EC:1.14.11.2]	map01100[Metabolic pathways];map00330[Arginine and proline metabolism]	PF13640.6(2OG-Fe(II) oxygenase superfamily);PF03171.20(2OG-Fe(II) oxygenase superfamily);PF13976.6(GAG-pre-integrase domain);PF00082.22(Subtilase family)	GO:0003674[molecular_function];GO:0003824[catalytic activity];GO:0004656[procollagen-proline 4-dioxygenase activity];GO:0005575[cellular_component];GO:0005622[intracellular];GO:0005623[cell];GO:0005634[nucleus];GO:0005737[cytoplasm];GO:0005768[endosome];GO:0005783[endoplasmic reticulum];GO:0005794[Golgi apparatus];GO:0005802[trans-Golgi network];GO:0006082[organic acid metabolic process];GO:00064…	PKC51879.1 hypothetical protein RhiirA1_482757, partial [Rhizophagus irregularis]	None
TRINITY_DN17602_c0_g1	K00913 Kinase that can phosphorylate various inositol polyphosphate such as Ins(3,4,5,6)P4 or Ins(1,3,4)P3 [EC:2.7.1.134,2.7.1.159]	map01100[Metabolic pathways];map04070[Phosphatidylinositol signaling system];map00562[Inositol phosphate metabolism]	PF05770.11(Inositol 1,3,4-trisphosphate 5/6-kinase ATP-grasp domain);PF17927.1(Inositol 1,3,4-trisphosphate 5/6-kinase pre-ATP-grasp domain);PF04739.15(5'-AMP-activated protein kinase beta subunit, interaction domain);PF04739.15(5'-AMP-activated protein kinase beta subunit, interaction domain)	GO:0003674[molecular_function];GO:0003824[catalytic activity];GO:0005575[cellular_component];GO:0005622[intracellular];GO:0005623[cell];GO:0005737[cytoplasm];GO:0005829[cytosol];GO:0005975[carbohydrate metabolic process];GO:0006020[inositol metabolic process];GO:0006066[alcohol metabolic process];GO:0006793[phosphorus metabolic process];GO:0006796[phosphate-containing compound metabolic process];…	ORX44524.1 inositol 1, 3, 4-trisphosphate 56-kinase [Piromyces finnis]	None
TRINITY_DN12702_c0_g1	K03841 Belongs to the FBPase class 1 family [EC:3.1.3.11]	map01100[Metabolic pathways];map01110[Biosynthesis of secondary metabolites];map04152[AMPK signaling pathway];map01130[Biosynthesis of antibiotics];map01120[Microbial metabolism in diverse environments];map01200[Carbon metabolism];map00010[Glycolysis / Gluconeogenesis];map00051[Fructose and mannose metabolism];map04910[Insulin signaling pathway];map00680[Methane metabolism];map00710[Carbon fixati…	PF00316.20(Fructose-1-6-bisphosphatase, N-terminal domain);PF00459.25(Inositol monophosphatase family);PF15439.6(Neuronal tyrosine-phosphorylated phosphoinositide-3-kinase adapter)	GO:0005575[cellular_component];GO:0005622[intracellular];GO:0005623[cell];GO:0005737[cytoplasm];GO:0009507[chloroplast];GO:0009536[plastid];GO:0043226[organelle];GO:0043227[membrane-bounded organelle];GO:0043229[intracellular organelle];GO:0043231[intracellular membrane-bounded organelle];GO:0044424[intracellular part];GO:0044444[cytoplasmic part];GO:0044464[cell part]	OAJ00201.1 hypothetical protein A4X13_g6993 [Tilletia indica] >OAJ20499.1 hypothetical protein A4X09_g1711 [Tilletia walkeri]	sp|P09201|F16P_YEAST Fructose-1,6-bisphosphatase Short=FBPase EC=3.1.3.11 D-fructose-1,6-bisphosphate 1-phosphohydrolase OS=Saccharomyces cerevisiae (strain ATCC 204508 / S288c) (Baker's yeast) Name=FBP1 OrderedLocusNames=YLR377C ORFNames=L8039.18 PE=1
TRINITY_DN48747_c0_g1	K01823 Isopentenyl-diphosphate Delta-isomerase [EC:5.3.3.2]	map01100[Metabolic pathways];map01110[Biosynthesis of secondary metabolites];map01130[Biosynthesis of antibiotics];map00900[Terpenoid backbone biosynthesis]	PF00293.28(NUDIX domain)	GO:0000003[reproduction];GO:0003006[developmental process involved in reproduction];GO:0003674[molecular_function];GO:0003824[catalytic activity];GO:0004452[isopentenyl-diphosphate delta-isomerase activity];GO:0005575[cellular_component];GO:0005622[intracellular];GO:0005623[cell];GO:0005737[cytoplasm];GO:0005739[mitochondrion];GO:0005829[cytosol];GO:0006629[lipid metabolic process];GO:0006644[pho…	XP_008729666.1 isopentenyl-diphosphate delta-isomerase [Cladophialophora carrionii CBS 160.54] >ETI20785.1 isopentenyl-diphosphate delta-isomerase [Cladophialophora carrionii CBS 160.54]	sp|O42641|IDI1_PHARH Isopentenyl-diphosphate Delta-isomerase EC=5.3.3.2 Isopentenyl pyrophosphate isomerase Short=IPP isomerase OS=Phaffia rhodozyma (Yeast) (Xanthophyllomyces dendrorhous) Name=IDI PE=3
TRINITY_DN33451_c0_g1	K08232 Monodehydroascorbate [EC:1.6.5.4]	map01100[Metabolic pathways];map00053[Ascorbate and aldarate metabolism]	PF07992.14(Pyridine nucleotide-disulphide oxidoreductase)	GO:0001101[response to acid chemical];GO:0003674[molecular_function];GO:0003824[catalytic activity];GO:0005575[cellular_component];GO:0005622[intracellular];GO:0005623[cell];GO:0005737[cytoplasm];GO:0005777[peroxisome];GO:0005778[peroxisomal membrane];GO:0005829[cytosol];GO:0006950[response to stress];GO:0006970[response to osmotic stress];GO:0008150[biological_process];GO:0008152[metabolic proce…	PJF18030.1 hypothetical protein PSACC_02187 [Paramicrosporidium saccamoebae]	None
TRINITY_DN27629_c0_g1	K06124 Inorganic pyrophosphatase [EC:3.1.3.74,3.1.3.75]	map01100[Metabolic pathways];map00564[Glycerophospholipid metabolism];map00750[Vitamin B6 metabolism]	PF06888.12(Putative Phosphatase);PF12710.7(haloacid dehalogenase-like hydrolase);PF13419.6(Haloacid dehalogenase-like hydrolase);PF13419.6(Haloacid dehalogenase-like hydrolase);PF08645.11(Polynucleotide kinase 3 phosphatase);PF08645.11(Polynucleotide kinase 3 phosphatase);PF00702.26(haloacid dehalogenase-like hydrolase);PF00702.26(haloacid dehalogenase-like hydrolase);PF00702.26(haloacid dehaloge…	GO:0003674[molecular_function];GO:0003824[catalytic activity];GO:0004427[inorganic diphosphatase activity];GO:0006793[phosphorus metabolic process];GO:0006796[phosphate-containing compound metabolic process];GO:0006950[response to stress];GO:0007154[cell communication];GO:0008150[biological_process];GO:0008152[metabolic process];GO:0009267[cellular response to starvation];GO:0009605[response to e…	XP_021884702.1 phosphatase phospho-type [Lobosporangium transversale] >ORZ26955.1 phosphatase phospho-type [Lobosporangium transversale]	None
TRINITY_DN19804_c0_g1	K00963 UTP--glucose-1-phosphate uridylyltransferase-like [EC:2.7.7.9]	map01100[Metabolic pathways];map00520[Amino sugar and nucleotide sugar metabolism];map00500[Starch and sucrose metabolism];map01130[Biosynthesis of antibiotics];map03010[Ribosome];map00040[Pentose and glucuronate interconversions];map00052[Galactose metabolism]	PF01704.18(UTP--glucose-1-phosphate uridylyltransferase)	GO:0000313[organellar ribosome];GO:0000314[organellar small ribosomal subunit];GO:0003674[molecular_function];GO:0003735[structural constituent of ribosome];GO:0005198[structural molecule activity];GO:0005575[cellular_component];GO:0005622[intracellular];GO:0005623[cell];GO:0005737[cytoplasm];GO:0005739[mitochondrion];GO:0005759[mitochondrial matrix];GO:0005761[mitochondrial ribosome];GO:0005763[…	OJT07143.1 hypothetical protein TRAPUB_2009 [Trametes pubescens]	sp|O59819|UGPA2_SCHPO Probable UTP--glucose-1-phosphate uridylyltransferase EC=2.7.7.9 UDP-glucose pyrophosphorylase Short=UDPGP Short=UGPase OS=Schizosaccharomyces pombe (strain 972 / ATCC 24843) (Fission yeast) ORFNames=SPCC794.10 PE=3
TRINITY_DN7984_c0_g1	K03403 Magnesium-chelatase subunit ChlH [EC:6.6.1.1]	map01100[Metabolic pathways];map01110[Biosynthesis of secondary metabolites];map00860[Porphyrin and chlorophyll metabolism]	PF02514.16(CobN/Magnesium Chelatase)	GO:0003674[molecular_function];GO:0003824[catalytic activity];GO:0005575[cellular_component];GO:0005622[intracellular];GO:0005623[cell];GO:0005737[cytoplasm];GO:0005739[mitochondrion];GO:0009507[chloroplast];GO:0009526[plastid envelope];GO:0009528[plastid inner membrane];GO:0009532[plastid stroma];GO:0009536[plastid];GO:0009570[chloroplast stroma];GO:0009706[chloroplast inner membrane];GO:0009941…	None	None
TRINITY_DN8194_c0_g1	K00231 Catalyzes the 6-electron oxidation of protoporphyrinogen-IX to form protoporphyrin-IX [EC:1.3.3.15,1.3.3.4]	map01100[Metabolic pathways];map01110[Biosynthesis of secondary metabolites];map00860[Porphyrin and chlorophyll metabolism]	PF01593.24(Flavin containing amine oxidoreductase);PF13450.6(NAD(P)-binding Rossmann-like domain);PF13450.6(NAD(P)-binding Rossmann-like domain);PF00890.24(FAD binding domain);PF01266.24(FAD dependent oxidoreductase);PF01266.24(FAD dependent oxidoreductase);PF01266.24(FAD dependent oxidoreductase);PF07992.14(Pyridine nucleotide-disulphide oxidoreductase);PF12831.7(FAD dependent oxidoreductase);PF…	GO:0000003[reproduction];GO:0003006[developmental process involved in reproduction];GO:0003674[molecular_function];GO:0003824[catalytic activity];GO:0004729[oxygen-dependent protoporphyrinogen oxidase activity];GO:0005575[cellular_component];GO:0005622[intracellular];GO:0005623[cell];GO:0005737[cytoplasm];GO:0005739[mitochondrion];GO:0005740[mitochondrial envelope];GO:0005743[mitochondrial inner …	XP_018224885.1 protoporphyrinogen oxidase [Pneumocystis carinii B80] >KTW26437.1 protoporphyrinogen oxidase [Pneumocystis carinii B80]	None
TRINITY_DN11633_c0_g1	K00660 Belongs to the chalcone stilbene synthases family [EC:2.3.1.74]	map01100[Metabolic pathways];map01110[Biosynthesis of secondary metabolites];map00941[Flavonoid biosynthesis];map04712[Circadian rhythm - plant]	PF00195.19(Chalcone and stilbene synthases, N-terminal domain);PF00195.19(Chalcone and stilbene synthases, N-terminal domain);PF02797.15(Chalcone and stilbene synthases, C-terminal domain);PF08541.10(3-Oxoacyl-[acyl-carrier-protein (ACP)] synthase III C terminal);PF08541.10(3-Oxoacyl-[acyl-carrier-protein (ACP)] synthase III C terminal);PF08545.10(3-Oxoacyl-[acyl-carrier-protein (ACP)] synthase I…	GO:0003674[molecular_function];GO:0003824[catalytic activity];GO:0008150[biological_process];GO:0008152[metabolic process];GO:0009058[biosynthetic process];GO:0009812[flavonoid metabolic process];GO:0009813[flavonoid biosynthetic process];GO:0016210[naringenin-chalcone synthase activity];GO:0016740[transferase activity];GO:0016746[transferase activity, transferring acyl groups];GO:0016747[transfe…	ANW48381.1 chalcone synthase-like protein, partial [Alternaria sp. MG1]	None
TRINITY_DN9058_c0_g1	K11752 Riboflavin biosynthesis protein [EC:1.1.1.193,3.5.4.26]	map01100[Metabolic pathways];map01110[Biosynthesis of secondary metabolites];map02024[Quorum sensing];map00740[Riboflavin metabolism]	PF00383.23(Cytidine and deoxycytidylate deaminase zinc-binding region);PF14437.6(MafB19-like deaminase);PF18785.1(Invertebrate-AID/APOBEC-deaminase);PF08210.11(APOBEC-like N-terminal domain)	GO:0005575[cellular_component];GO:0005622[intracellular];GO:0005623[cell];GO:0005737[cytoplasm];GO:0006139[nucleobase-containing compound metabolic process];GO:0006725[cellular aromatic compound metabolic process];GO:0006766[vitamin metabolic process];GO:0006767[water-soluble vitamin metabolic process];GO:0006771[riboflavin metabolic process];GO:0006807[nitrogen compound metabolic process];GO:000…	KGQ11205.1 Riboflavin biosynthesis protein RibD [Beauveria bassiana D1-5]	None
TRINITY_DN16838_c0_g1	K01244 5'-methylthioadenosine S-adenosylhomocysteine nucleosidase [EC:3.2.2.16]	map01100[Metabolic pathways];map00270[Cysteine and methionine metabolism]	PF01048.20(Phosphorylase superfamily)	None	None	None
TRINITY_DN25762_c0_g1	K20896 seed maturation protein	map01100[Metabolic pathways];map00730[Thiamine metabolism]	PF03070.16(TENA/THI-4/PQQC family)	GO:0005575[cellular_component];GO:0005622[intracellular];GO:0005623[cell];GO:0005737[cytoplasm];GO:0005829[cytosol];GO:0044424[intracellular part];GO:0044444[cytoplasmic part];GO:0044464[cell part]	XP_007332038.1 hypothetical protein AGABI1DRAFT_130483 [Agaricus bisporus var. burnettii JB137-S8] >EKM77401.1 hypothetical protein AGABI1DRAFT_130483 [Agaricus bisporus var. burnettii JB137-S8]	None
TRINITY_DN27961_c0_g1	K08967 Catalyzes the formation of formate and 2-keto-4- methylthiobutyrate (KMTB) from 1,2-dihydroxy-3-keto-5- methylthiopentene (DHK-MTPene) [EC:1.13.11.53,1.13.11.54]	map01100[Metabolic pathways];map00270[Cysteine and methionine metabolism]	PF03079.14(ARD/ARD' family);PF07883.11(Cupin domain);PF07883.11(Cupin domain);PF02311.19(AraC-like ligand binding domain);PF00190.22(Cupin)	GO:0000096[sulfur amino acid metabolic process];GO:0003674[molecular_function];GO:0003824[catalytic activity];GO:0006082[organic acid metabolic process];GO:0006520[cellular amino acid metabolic process];GO:0006555[methionine metabolic process];GO:0006790[sulfur compound metabolic process];GO:0006807[nitrogen compound metabolic process];GO:0008150[biological_process];GO:0008152[metabolic process];…	XP_006679839.1 hypothetical protein BATDEDRAFT_20052 [Batrachochytrium dendrobatidis JAM81] >EGF79308.1 hypothetical protein BATDEDRAFT_20052 [Batrachochytrium dendrobatidis JAM81] >OAJ42611.1 hypothetical protein BDEG_26052 [Batrachochytrium dendrobatidis JEL423]	sp|A8N4R7|MTND1_COPC7 1,2-dihydroxy-3-keto-5-methylthiopentene dioxygenase 1 {ECO:0000255|HAMAP-Rule:MF_03154} EC=1.13.11.54 {ECO:0000255|HAMAP-Rule:MF_03154} Acireductone dioxygenase (Fe(2+)-requiring) 1 {ECO:0000255|HAMAP-Rule:MF_03154} Short=ARD 1 {ECO:0000255|HAMAP-Rule:MF_03154} Short=Fe-ARD 1 {ECO:0000255|HAMAP-Rule:MF_03154} OS=Coprinopsis cinerea (strain Okayama-7 / 130 / ATCC MYA-4618 / …
TRINITY_DN17656_c0_g1	K13265 Encoded by [EC:1.1.1.348]	map01110[Biosynthesis of secondary metabolites];map00943[Isoflavonoid biosynthesis]	PF01370.21(NAD dependent epimerase/dehydratase family);PF01073.19(3-beta hydroxysteroid dehydrogenase/isomerase family);PF07993.12(Male sterility protein);PF16363.5(GDP-mannose 4,6 dehydratase);PF13460.6(NAD(P)H-binding);PF02719.15(Polysaccharide biosynthesis protein);PF05368.13(NmrA-like family);PF05368.13(NmrA-like family);PF05368.13(NmrA-like family);PF08659.10(KR domain);PF04321.17(RmlD subst…	None	PKS01493.1 Dihydroflavonol-4-reductase [Cercospora zeina]	sp|W7LL82|FUM13_GIBM7 NAD-dependent epimerase/dehydratase FUM13 {ECO:0000303|PubMed:12620260} EC=1.1.1.- {ECO:0000269|PubMed:15969533} Fumonisin biosynthesis cluster protein 13 {ECO:0000303|PubMed:12620260} OS=Gibberella moniliformis (strain M3125 / FGSC 7600) (Maize ear and stalk rot fungus) (Fusarium verticillioides) Name=FUM13 {ECO:0000303|PubMed:12620260} ORFNames=FVEG_00324 PE=1
TRINITY_DN15574_c0_g1	K00430 Belongs to the peroxidase family. Classical plant (class III) peroxidase subfamily [EC:1.11.1.7]	map01100[Metabolic pathways];map01110[Biosynthesis of secondary metabolites];map00940[Phenylpropanoid biosynthesis]	PF00141.23(Peroxidase)	None	OON02876.1 hypothetical protein BSLG_06712 [Batrachochytrium salamandrivorans]	sp|A4R606|CCPR2_MAGO7 Putative heme-binding peroxidase EC=1.11.1.- OS=Magnaporthe oryzae (strain 70-15 / ATCC MYA-4617 / FGSC 8958) (Rice blast fungus) (Pyricularia oryzae) ORFNames=MGG_10368 PE=3
TRINITY_DN18251_c0_g1	K00430 Belongs to the peroxidase family. Classical plant (class III) peroxidase subfamily [EC:1.11.1.7]	map01100[Metabolic pathways];map01110[Biosynthesis of secondary metabolites];map00940[Phenylpropanoid biosynthesis]	PF00141.23(Peroxidase)	None	KKY25335.1 putative ligninase lg6 precursor [Phaeomoniella chlamydospora]	None
TRINITY_DN23751_c0_g1	K00430 Belongs to the peroxidase family. Classical plant (class III) peroxidase subfamily [EC:1.11.1.7]	map01100[Metabolic pathways];map01110[Biosynthesis of secondary metabolites];map00940[Phenylpropanoid biosynthesis]	PF00141.23(Peroxidase)	GO:0005575[cellular_component];GO:0005622[intracellular];GO:0005623[cell];GO:0005737[cytoplasm];GO:0006950[response to stress];GO:0006970[response to osmotic stress];GO:0008150[biological_process];GO:0009628[response to abiotic stimulus];GO:0009651[response to salt stress];GO:0044424[intracellular part];GO:0044464[cell part];GO:0050896[response to stimulus]	XP_007830723.1 hypothetical protein PFICI_03951 [Pestalotiopsis fici W106-1] >ETS85926.1 hypothetical protein PFICI_03951 [Pestalotiopsis fici W106-1]	sp|A4R606|CCPR2_MAGO7 Putative heme-binding peroxidase EC=1.11.1.- OS=Magnaporthe oryzae (strain 70-15 / ATCC MYA-4617 / FGSC 8958) (Rice blast fungus) (Pyricularia oryzae) ORFNames=MGG_10368 PE=3
TRINITY_DN11274_c0_g1	K00083 dehydrogenase [EC:1.1.1.195]	map01100[Metabolic pathways];map01110[Biosynthesis of secondary metabolites];map00940[Phenylpropanoid biosynthesis]	PF08240.12(Alcohol dehydrogenase GroES-like domain);PF00107.26(Zinc-binding dehydrogenase);PF02826.19(D-isomer specific 2-hydroxyacid dehydrogenase, NAD binding domain);PF13602.6(Zinc-binding dehydrogenase);PF01262.21(Alanine dehydrogenase/PNT, C-terminal domain);PF13649.6(Methyltransferase domain);PF13649.6(Methyltransferase domain)	GO:0003674[molecular_function];GO:0003824[catalytic activity];GO:0005575[cellular_component];GO:0005576[extracellular region];GO:0006725[cellular aromatic compound metabolic process];GO:0008150[biological_process];GO:0008152[metabolic process];GO:0009058[biosynthetic process];GO:0009698[phenylpropanoid metabolic process];GO:0009699[phenylpropanoid biosynthetic process];GO:0009719[response to endo…	XP_003029785.1 hypothetical protein SCHCODRAFT_236620 [Schizophyllum commune H4-8] >EFI94882.1 hypothetical protein SCHCODRAFT_236620 [Schizophyllum commune H4-8]	sp|Q04894|ADH6_YEAST NADP-dependent alcohol dehydrogenase 6 EC=1.1.1.2 NADP-dependent alcohol dehydrogenase VI ScADHVI OS=Saccharomyces cerevisiae (strain ATCC 204508 / S288c) (Baker's yeast) Name=ADH6 OrderedLocusNames=YMR318C ORFNames=YM9924.10C PE=1
TRINITY_DN10854_c0_g1	K01728 Pectate lyase [EC:4.2.2.2]	map02024[Quorum sensing];map00040[Pentose and glucuronate interconversions]	PF00544.19(Pectate lyase);PF13229.6(Right handed beta helix region);PF05174.12(Cysteine-rich D. radiodurans N terminus);PF05174.12(Cysteine-rich D. radiodurans N terminus)	None	XP_003038105.1 polysaccharide lyase family 1 protein [Schizophyllum commune H4-8] >EFJ03203.1 polysaccharide lyase family 1 protein [Schizophyllum commune H4-8]	sp|B0XMA2|PLYC_ASPFC Probable pectate lyase C EC=4.2.2.2 Precursor OS=Neosartorya fumigata (strain CEA10 / CBS 144.89 / FGSC A1163) (Aspergillus fumigatus) Name=plyC ORFNames=AFUB_000360 PE=3
TRINITY_DN20007_c0_g1	K00968 Cholinephosphate cytidylyltransferase [EC:2.7.7.15]	map01100[Metabolic pathways];map00564[Glycerophospholipid metabolism];map05231[Choline metabolism in cancer];map00440[Phosphonate and phosphinate metabolism]	PF01467.26(Cytidylyltransferase-like);PF18690.1(Family of unknown function (DUF5639));PF18690.1(Family of unknown function (DUF5639))	None	ORX96670.1 hypothetical protein K493DRAFT_281757 [Basidiobolus meristosporus CBS 931.73]	sp|O74975|PCY1_SCHPO Probable choline-phosphate cytidylyltransferase EC=2.7.7.15 CTP:phosphocholine cytidylyltransferase Short=CCT Short=CT Phosphorylcholine transferase OS=Schizosaccharomyces pombe (strain 972 / ATCC 24843) (Fission yeast) ORFNames=SPCC1827.02c PE=1
TRINITY_DN17101_c0_g1	K00430 Removal of H(2)O(2), oxidation of toxic reductants, biosynthesis and degradation of lignin, suberization, auxin catabolism, response to environmental stresses such as wounding, pathogen attack and oxidative stress [EC:1.11.1.7]	map01100[Metabolic pathways];map01110[Biosynthesis of secondary metabolites];map00940[Phenylpropanoid biosynthesis]	PF00141.23(Peroxidase);PF08535.10(KorB domain);PF08535.10(KorB domain);PF02108.16(Flagellar assembly protein FliH)	GO:0000902[cell morphogenesis];GO:0002682[regulation of immune system process];GO:0002684[positive regulation of immune system process];GO:0003674[molecular_function];GO:0003824[catalytic activity];GO:0004601[peroxidase activity];GO:0005575[cellular_component];GO:0005576[extracellular region];GO:0005618[cell wall];GO:0005622[intracellular];GO:0005623[cell];GO:0005737[cytoplasm];GO:0005773[vacuole…	KKY36325.1 putative cytochrome c peroxidase [Diaporthe ampelina]	None
TRINITY_DN8328_c0_g1	K09754 Cytochrome p450 [EC:1.14.13.36]	map01100[Metabolic pathways];map01110[Biosynthesis of secondary metabolites];map00940[Phenylpropanoid biosynthesis];map00941[Flavonoid biosynthesis];map00945[Stilbenoid, diarylheptanoid and gingerol biosynthesis]	PF00067.22(Cytochrome P450);PF15577.6(Spc7_C2);PF07290.11(Protein of unknown function (DUF1449));PF07290.11(Protein of unknown function (DUF1449))	GO:0003674[molecular_function];GO:0003824[catalytic activity];GO:0004497[monooxygenase activity];GO:0005488[binding];GO:0005515[protein binding];GO:0005575[cellular_component];GO:0005622[intracellular];GO:0005623[cell];GO:0005737[cytoplasm];GO:0005739[mitochondrion];GO:0005783[endoplasmic reticulum];GO:0005886[plasma membrane];GO:0006725[cellular aromatic compound metabolic process];GO:0008150[bi…	XP_007852972.1 cytochrome p450 [Moniliophthora roreri MCA 2997] >ESK87734.1 cytochrome p450 [Moniliophthora roreri MCA 2997]	sp|A8NCK4|COX1_COPC7 Cytochrome P450 monooxygenase COX1 {ECO:0000303|PubMed:19400802} EC=1.-.-.- {ECO:0000269|PubMed:19400802} Alpha-cuprenene oxidase 1 {ECO:0000303|PubMed:19400802} OS=Coprinopsis cinerea (strain Okayama-7 / 130 / ATCC MYA-4618 / FGSC 9003) (Inky cap fungus) (Hormographiella aspergillata) Name=COX1 {ECO:0000303|PubMed:19400802} ORFNames=CC1G_03562 PE=1
TRINITY_DN2735_c0_g1	K13496 Belongs to the UDP-glycosyltransferase family [EC:2.4.1.272]	map01110[Biosynthesis of secondary metabolites]	PF00201.18(UDP-glucoronosyl and UDP-glucosyl transferase);PF07249.12(Cerato-platanin);PF10769.9(Protein of unknown function (DUF2594));PF10769.9(Protein of unknown function (DUF2594))	None	CCD34578.1 glycosyltransferase family 1 protein [Botrytis cinerea T4]	None
TRINITY_DN6744_c0_g1	K11426 Histone-lysine N-methyltransferase	None	PF00856.28(SET domain);PF00856.28(SET domain);PF01753.18(MYND finger);PF01753.18(MYND finger);PF01753.18(MYND finger);PF13424.6(Tetratricopeptide repeat);PF13424.6(Tetratricopeptide repeat);PF13374.6(Tetratricopeptide repeat);PF13374.6(Tetratricopeptide repeat);PF13374.6(Tetratricopeptide repeat);PF16712.5(Coiled-coil regions of plant-specific actin-binding protein);PF04071.12(Cysteine-rich small…	None	XP_016608744.1 hypothetical protein SPPG_09147 [Spizellomyces punctatus DAOM BR117] >KND00705.1 hypothetical protein SPPG_09147 [Spizellomyces punctatus DAOM BR117]	None
TRINITY_DN7026_c0_g1	K00600 Interconversion of serine and glycine [EC:2.1.2.1]	map01100[Metabolic pathways];map01110[Biosynthesis of secondary metabolites];map00260[Glycine, serine and threonine metabolism];map00460[Cyanoamino acid metabolism];map01130[Biosynthesis of antibiotics];map01120[Microbial metabolism in diverse environments];map01200[Carbon metabolism];map00630[Glyoxylate and dicarboxylate metabolism];map01230[Biosynthesis of amino acids];map00680[Methane metaboli…	PF00464.19(Serine hydroxymethyltransferase);PF01212.21(Beta-eliminating lyase);PF18306.1(SLOG cluster4 family)	GO:0000741[karyogamy];GO:0003674[molecular_function];GO:0003824[catalytic activity];GO:0004372[glycine hydroxymethyltransferase activity];GO:0005575[cellular_component];GO:0005622[intracellular];GO:0005623[cell];GO:0005737[cytoplasm];GO:0005829[cytosol];GO:0005886[plasma membrane];GO:0005911[cell-cell junction];GO:0006730[one-carbon metabolic process];GO:0006996[organelle organization];GO:0006997…	XP_016611206.1 hypothetical protein SPPG_02228 [Spizellomyces punctatus DAOM BR117] >KND03167.1 hypothetical protein SPPG_02228 [Spizellomyces punctatus DAOM BR117]	sp|Q10104|GLYM_SCHPO Serine hydroxymethyltransferase, mitochondrial Short=SHMT EC=2.1.2.1 Glycine hydroxymethyltransferase Serine methylase Precursor OS=Schizosaccharomyces pombe (strain 972 / ATCC 24843) (Fission yeast) Name=shm2 ORFNames=SPAC18G6.04c PE=3
TRINITY_DN22523_c0_g1	K08915 The light-harvesting complex (LHC) functions as a light receptor, it captures and delivers excitation energy to photosystems with which it is closely associated	map01100[Metabolic pathways];map00196[Photosynthesis - antenna proteins]	PF00504.21(Chlorophyll A-B binding protein)	None	None	None
TRINITY_DN38773_c0_g1	K03965 Belongs to the complex I LYR family	map01100[Metabolic pathways];map05010[Alzheimer disease];map04723[Retrograde endocannabinoid signaling];map00190[Oxidative phosphorylation];map05012[Parkinson disease];map04714[Thermogenesis];map05016[Huntington disease];map04932[Non-alcoholic fatty liver disease (NAFLD)]	PF05347.15(Complex 1 protein (LYR family));PF12644.7(Protein of unknown function (DUF3782))	GO:0005575[cellular_component];GO:0005622[intracellular];GO:0005623[cell];GO:0005737[cytoplasm];GO:0005739[mitochondrion];GO:0005740[mitochondrial envelope];GO:0005743[mitochondrial inner membrane];GO:0005746[mitochondrial respirasome];GO:0005747[mitochondrial respiratory chain complex I];GO:0005773[vacuole];GO:0005774[vacuolar membrane];GO:0005975[carbohydrate metabolic process];GO:0008150[biolo…	GAT45354.1 predicted protein [Mycena chlorophos]	None
